# Supplementary material for: Multimodal cardiovascular model for hemodynamic analysis: Simulation study on mitral valve disorders
Source: PLoS One. 2021 Mar 4;16(3):e0247921. doi: 10.1371/journal.pone.0247921 (PMC7932118; doi:10.1371/journal.pone.0247921)
Supplement: S1 Data — (ZIP) [file pone.0247921.s001.zip]

Archive with 11 entries (10 files):
- Code Version 2/
- Code Version 2/CVS_Normal_PLOSONE.csv
- Code Version 2/CVS_mildMR_PLOSONE.csv
- Code Version 2/CVS_mildMS_PLOSONE.csv
- Code Version 2/CVS_modMR_PLOSONE.csv
- Code Version 2/CVS_modMS_PLOSONE.csv
- Code Version 2/CVS_sevMR_PLOSONE.csv
- Code Version 2/CVS_verySevMS_PLOSONE.csv
- Code Version 2/MRPlot.m
- Code Version 2/MSPlot.m
- Code Version 2/normalPlot.m
