# Supplementary material for: Multimodal cardiovascular model for hemodynamic analysis: Simulation study on mitral valve disorders
Source: PLoS One. 2021 Mar 4;16(3):e0247921. doi: 10.1371/journal.pone.0247921 (PMC7932118; doi:10.1371/journal.pone.0247921)
Supplement: S1 Data — (ZIP) [file pone.0247921.s001.zip › Code Version 2/CVS_Normal_PLOSONE.csv]

allData_Normal1	allData_Normal2	allData_Normal3	allData_Normal4	allData_Normal5	allData_Normal6	allData_Normal7	allData_Normal8	allData_Normal9	allData_Normal10	allData_Normal11	allData_Normal12	allData_Normal13	allData_Normal14	allData_Normal15	allData_Normal16	allData_Normal17	allData_Normal18	allData_Normal19
0	10.0584061406361	0.470156266438325	80	0.340731438053643	55.2920307031804	19.2684349420174	14.6607657167524	4794.12493709887	22.579482520396	80	0	3.52	1.92	0	0	0	0	0
2.37375174676202e-09	10.0584040049079	0.470156601047661	79.9999990503305	0.340732056595683	55.2920200245393	19.2684463220762	14.6607887840828	4794.1237019301	22.6034559011818	79.9999999620129	2.37375174676202e-09	3.51999966008828	1.92000056698195	2.37375174676202e-09	2.22044604925031e-16	0	0	2.22044604925031e-16
4.74750349352405e-09	10.0584018691803	0.470156935656995	79.9999981004658	0.340732675137684	55.2920093459013	19.2684577021322	14.6608118514015	4794.12246676163	22.6273908611023	79.9999999240177	4.74750349352405e-09	3.51999932017663	1.9200011339636	4.74750349352405e-09	7.7715611723761e-16	0	0	7.7715611723761e-16
7.12125524028607e-09	10.0583997334532	0.470157270266324	79.9999971504019	0.340733293679627	55.2919986672662	19.2684690821854	14.6608349187078	4794.12123159346	22.6512874001572	79.9999998860141	7.12125524028607e-09	3.51999898026503	1.92000170094493	7.12125524028607e-09	1.77635683940025e-15	0	0	1.77635683940025e-15
3.08587727079063e-08	10.0583783762289	0.470160616353574	79.9999876325736	0.34073947907025	55.2918918811446	19.2685828823607	14.6610655901319	4794.10887993767	22.6751455183467	79.9999995052598	3.08587727079063e-08	3.51999558115459	1.92000737073132	3.08587727079063e-08	3.36952687973735e-14	0	0	3.36952687973735e-14
5.45962901755265e-08	10.0583570190644	0.470163962440651	79.9999780951858	0.340745664456596	55.2917850953218	19.2686966822566	14.6612962603701	4794.09652831185	22.6989652156707	79.9999991236876	5.45962901755265e-08	3.51999218205037	1.92001304048705	5.45962901755265e-08	1.05526698490621e-13	0	0	1.05526698490621e-13
7.83338076431468e-08	10.0583356619603	0.470167308527212	79.9999685378702	0.340751849837142	55.2916783098015	19.2688104818615	14.6615269293654	4794.08417671654	22.7227464921292	79.9999987412822	7.83338076431468e-08	3.5199887829525	1.92001871021153	7.83338076431468e-08	2.17215134767912e-13	0	0	2.17215134767912e-13
3.15708982319349e-07	10.0581220954936	0.470200768788468	79.9998712479187	0.340813700762782	55.2906104774679	19.269948442315	14.6638334554741	4793.96066335255	22.7464893477222	79.9999948453823	3.15708982319349e-07	3.51995479252121	1.92007540476221	3.15708982319349e-07	3.52862183916614e-12	0	0	3.52862183916614e-12
5.53084156995551e-07	10.0579085350033	0.47023422903242	79.9997720062166	0.340875551260772	55.2895426750164	19.2710863748322	14.6661398630081	4793.83715298543	22.7701937824496	79.9999908677378	5.53084156995551e-07	3.51992080271289	1.92013209624714	5.53084156995551e-07	1.08296704937061e-11	0	0	1.08296704937061e-11
7.90459331671754e-07	10.0576949805634	0.470267689224818	79.9996707780754	0.340937401178616	55.288474902817	19.2722242782484	14.6684461462918	4793.71364566929	22.7938597963117	79.9999868068199	7.90459331671754e-07	3.51988681353933	1.92018878460858	7.90459331671754e-07	2.21203055872365e-11	0	0	2.21203055872365e-11
2.6466288646322e-06	10.0560252819301	0.470529333949645	79.9988137862463	0.341421031533105	55.2801264096506	19.2811212645376	14.6864764016642	4792.74797399024	22.8174873893083	79.999952296535	2.6466288646322e-06	3.51962105417043	1.92063195924714	2.6466288646322e-06	2.47980747047905e-10	0	0	2.47980747047905e-10
4.50279839759264e-06	10.0543559509785	0.470790976545607	79.9978376590831	0.341904630869424	55.2717797548925	19.2900165063244	14.7044992314495	4791.78248721645	22.8410765614393	79.999912750715	4.50279839759264e-06	3.51935533326213	1.92107494478263	4.50279839759264e-06	7.17789161441829e-10	0	0	7.17789161441829e-10
6.35896793055309e-06	10.0526869897746	0.47105261602682	79.9967423853827	0.342388194680804	55.2634349488728	19.2989099701958	14.7225144729781	4790.81718687387	22.8646273127049	79.9998681337139	6.35896793055309e-06	3.51908965115206	1.92151773968244	6.35896793055309e-06	1.43154554876901e-09	0	0	1.43154554876901e-09
8.21513746351353e-06	10.051018398994	0.47131425205323	79.9955286941531	0.342871721357601	55.2550919949699	19.3078016447104	14.740522071687	4789.85207347037	22.8881396431049	79.9998184393711	8.21513746351353e-06	3.51882400795658	1.92196034350886	8.21513746351353e-06	2.38924985351829e-09	0	0	2.38924985351829e-09
2.6776832793118e-05	10.0343528550913	0.473930431876162	79.9772519194787	0.347705051692013	55.1717642754566	19.3966203266868	14.9201828266673	4780.21121160757	22.9116135526396	79.9990454739616	2.6776832793118e-05	3.51616971674918	1.92637591913606	2.6776832793118e-05	2.53834301910949e-08	0	0	2.53834301910949e-08
4.53385281227224e-05	10.0177242853941	0.47654627087108	79.9482900884782	0.352534606035337	55.0886214269707	19.4852603638497	15.0990828954147	4770.58900726153	22.9350490413087	79.9977752939467	4.53385281227224e-05	3.5135193158391	1.93077254580931	4.53385281227224e-05	7.27724043247946e-08	0	0	7.27724043247946e-08
6.39002234523269e-05	10.0011326188084	0.47916177100826	79.9095462907622	0.357360269331031	55.0056630940421	19.5737219464835	15.2772234049156	4760.98542390008	22.9584461091123	79.9960168443899	6.39002234523269e-05	3.51087280269246	1.93515036208987	6.39002234523269e-05	1.4455616997866e-07	0	0	1.4455616997866e-07
8.24619187819313e-05	9.98457778289326	0.481776938648918	79.8618947138233	0.362181974652696	54.9228889144663	19.6620054148434	15.4546072521243	4751.40042212217	22.9818047560504	79.9937794479935	8.24619187819313e-05	3.50823017453974	1.93950951213471	8.24619187819313e-05	2.40734723655489e-07	0	0	2.40734723655489e-07
0.000198739236676874	9.8817051096773	0.498155121633797	79.4219468579121	0.392323698355601	54.4085255483865	20.2111136368426	16.5498813610096	4691.77499402175	23.005124982123	79.9697476936481	0.000198739236676874	3.49176390791435	1.96640572594805	0.000198739236676874	1.39829541229153e-06	0	0	1.39829541229153e-06
0.000315016554571816	9.78025730109316	0.514522692006882	78.7923438705429	0.422296597545657	53.9012865054658	20.7533484802143	17.6164087358239	4632.86730454314	23.0284067873302	79.9295164297471	0.000315016554571816	3.47544931057715	1.99260904565132	0.000315016554571816	3.51316175356553e-06	0	0	3.51316175356553e-06
0.000431293872466758	9.68021726171863	0.530880228233222	78.0564295840728	0.452074816240779	53.4010863085932	21.2887624964261	18.6545120509693	4574.6685167427	23.0516501716718	79.8750568048888	0.000431293872466758	3.45928575985062	2.01814895164295	0.000431293872466758	6.58532969832759e-06	0	0	6.58532969832759e-06
0.0005475711903617	9.5815679755539	0.54722917549231	77.2678183049864	0.481644803792295	52.9078398777695	21.817438388535	19.6649249220034	4517.1694000308	23.074855135148	79.8083058015619	0.0005475711903617	3.4432726143547	2.0430541961117	0.0005475711903617	1.06147933645051e-05	0	0	1.06147933645051e-05
0.0010475711903617	9.17795991582446	0.615277777113921	73.8243433444355	0.598683570693974	50.8897995791223	23.9484366023429	23.4790961193696	4281.34106935527	23.0980216777587	79.4105052295319	0.0010475711903617	3.37696658609619	2.14050670110229	0.0010475711903617	3.88502098103705e-05	0	0	3.88502098103705e-05
0.0015475711903617	8.79788171161521	0.683619367422753	70.5069871915644	0.713952464817031	48.989408558076	25.9781392741879	26.9723164444729	4057.13117209623	23.1211497995038	78.9704689869482	0.0015475711903617	3.31331320521948	2.2293693632864	0.0015475711903617	8.47853658642039e-05	0	0	8.47853658642039e-05
0.0020475711903617	8.44022658342708	0.752165541731922	67.3593972027392	0.82496338618902	47.2011329171354	27.9057872687405	30.1181630493183	3844.03052084758	23.1442395003836	78.5408124231502	0.0020475711903617	3.25227757450144	2.31060201536829	0.0020475711903617	0.000148418635319059	0	0	0.000148418635319059
0.0025475711903617	8.10388327817953	0.820943606946236	64.3825860288642	0.93064479369523	45.5194163908977	29.734814153571	32.934722782225	3641.46983561665	23.1672907803978	78.1535636953228	0.0025475711903617	3.19381485004636	2.38512213259938	0.0025475711903617	0.000229747765415234	0	0	0.000229747765415234
0.0030475711903617	7.78779069365289	0.889997484569872	61.5685520481982	1.03045861155146	43.9389534682645	31.4693750959371	35.4499079876308	3448.89660454151	23.1903036395465	77.824361717166	0.0030475711903617	3.13787939656151	2.45370341699277	0.0030475711903617	0.00032876987692021	0	0	0.00032876987692021
0.0035475711903617	7.49094256411027	0.959369332064388	58.9083784244423	1.12413738701275	42.4547128205514	33.113674425156	37.6924804195689	3265.78661602294	23.2132780778298	77.5573594824479	0.0035475711903617	3.08442594064427	2.51699119010832	0.0035475711903617	0.000445481464230457	0	0	0.000445481464230457
0.0040475711903617	7.21238524987717	1.0290965632668	56.3935784447658	1.21159159278434	41.0619262493859	34.6718171584455	39.6896896989309	3091.64434330518	23.2362140952475	77.3493780159774	0.0040475711903617	3.03340956975815	2.57552820388321	0.0040475711903617	0.000579878395495448	0	0	0.000579878395495448
0.0045475711903617	6.95121483654233	1.09921185248964	54.0161761932086	1.29286464960114	39.7560741827116	36.1477676939444	41.466682635764	2926.00149202634	23.2591116917998	77.1931054722701	0.0045475711903617	2.98478559020233	2.62977595117058	0.0045475711903617	0.000731955912764093	0	0	0.000731955912764093
0.0050475711903617	6.70657436370713	1.16974369184375	51.7686523732738	1.36810246692703	38.5328718185357	37.545335288896	43.0464161183722	2768.41533593169	23.2819708674865	77.0794073213593	0.0050475711903617	2.93850938506031	2.68013087440624	0.0050475711903617	0.00090170863215322	0	0	0.00090170863215322
0.0055475711903617	6.47765125458461	1.24071700310624	49.6439041871852	1.43752876681005	37.3882562729231	38.8681689007448	44.4497265357424	2618.46712573919	23.3047916223078	76.9988860056848	0.0055475711903617	2.89453628849373	2.726936649853	0.0055475711903617	0.00108913054403803	0	0	0.00108913054403803
0.0060475711903617	6.26367492654187	1.31215369458483	47.6352181893583	1.50142403424249	36.3183746327093	40.1197565542697	45.6954527718133	2475.76061597852	23.3275739562636	76.9428450393873	0.0060475711903617	2.85282147662666	2.77049360956993	0.0060475711903617	0.00129421501326482	0	0	0.00129421501326482
0.0065475711903617	6.06391455841645	1.38407313873928	45.7362481199777	1.56010758716427	35.3195727920822	41.3034273257524	46.8005779470226	2339.92070983859	23.3503178693539	76.903805910584	0.0065475711903617	2.81331987395803	2.81106607206403	0.0065475711903617	0.00151695477938607	0	0	0.00151695477938607
0.0070475711903617	5.87767699530067	1.45649256839029	43.9409947194914	1.61392258260049	34.3883849765033	42.4223549412203	47.7803758974473	2210.59221345519	23.3730233615788	76.8757081836973	0.0070475711903617	2.77598607462985	2.84888812451815	0.0070475711903617	0.0017573419569174	0	0	0.0017573419569174
0.0075475711903617	5.70430477590008	1.52942739651588	42.2437867586891	1.66322377175102	33.5215238795004	43.4795623787766	48.6485557214647	2087.4386896921	23.3956904329381	76.8539003771136	0.0075475711903617	2.74077427827426	2.88416824137969	0.0075475711903617	0.00201536803561664	0	0	0.00201536803561664
0.0080475711903617	5.54317427080116	1.60289146737032	40.6392631090404	1.70836775872599	32.7158713540058	44.4779270805229	49.4174008410636	1970.14140171542	23.418319083432	76.8350055864299	0.0080475711903617	2.70763824039484	2.91709301598578	0.0080475711903617	0.00229102388078517	0	0	0.00229102388078517
0.0085475711903617	5.39369392227252	1.67689724762939	39.1223557888409	1.74970547366402	31.9684696113626	45.4201865118666	50.0979006147775	1858.39833732156	23.4409093130603	76.8167239152477	0.0085475711903617	2.67653123732619	2.94783020722952	0.0085475711903617	0.00258429973359142	0	0	0.00258429973359142
0.0090475711903617	5.25530257784193	1.75145596636029	37.6882739345055	1.78757655268172	31.2765128892096	46.3089438914095	50.6998734683346	1751.92330574082	23.4634611218232	76.7976148952869	0.0090475711903617	2.64740604579194	2.97653125090504	0.0090475711903617	0.00289518521141613	0	0	0.00289518521141613
0.00954757119036171	5.1274679110433	1.82657771223559	36.3324886478294	1.82230532076278	30.6373395552165	47.1466739711941	51.2320810970439	1650.44509940385	23.4859745097206	76.7768877495528	0.00954757119036171	2.62021493697539	3.00333334806902	0.00954757119036171	0.00322366930822021	0	0	0.00322366930822021
0.0100475711903617	5.00968492356439	1.90227149577553	35.0507186717119	1.85419809255267	30.048424617822	47.9357287852181	51.7023336791227	1553.70671389443	23.5084494767525	76.754215567074	0.0100475711903617	2.59490968485495	3.02836121579571	0.0100475711903617	0.00356974039493402	0	0	0.00356974039493402
0.0105475711903617	4.9014745236526	1.97854528364129	33.8389168491208	1.88354153385479	29.507372618263	48.678343310154	52.1175862922263	1461.46462000565	23.5308860229188	76.7295808855975	0.0105475711903617	2.57144158835962	3.05172856594805	0.0105475711903617	0.00393338621986944	0	0	0.00393338621986944
0.0110475711903617	4.80238217612779	2.05540601119413	32.6932573224799	1.91060185860442	29.011910880639	49.376641000178	52.484026887854	1373.48808246683	23.5532841482197	76.7031543269641	0.0110475711903617	2.54976150668777	3.07353936293176	0.0110475711903617	0.00431459390915329	0	0	0.00431459390915329
0.0115475711903617	4.71197661975626	2.13285957873124	31.6101234329915	1.93562466885124	28.5598830987813	50.0326391703148	52.8071562771838	1289.55852051251	23.5756438526552	76.6752042529604	0.0115475711903617	2.52981990692042	3.09388890039809	0.0115475711903617	0.00471334996718331	0	0	0.00471334996718331
0.0120475711903617	4.62984864808979	2.21091083603918	30.5860962816243	1.95883527663623	28.1492432404489	50.6482542114958	53.0918606361576	1209.4689060253	23.5979651362251	76.6460333794507	0.0120475711903617	2.51156692286124	3.11286472851547	0.0120475711903617	0.00512964027710583	0	0	0.00512964027710583
0.0125475711903617	4.55560995018841	2.28956355918958	29.6179439155835	1.98043937534676	27.7780497509421	51.2253066267384	53.3424770609599	1133.02319549941	23.6202479989296	76.6159374348039	0.0125475711903617	2.49495242386019	3.13054745703605	0.0125475711903617	0.00556345010131554	0	0	0.00556345010131554
0.0130475711903617	4.48889200793346	2.36882042284668	28.7026111060653	2.00062395356407	27.4444600396673	51.7655258822918	53.5628527073203	1060.03579254339	23.6424924407686	76.5851808847927	0.0130475711903617	2.47992609223264	3.14701145443772	0.0130475711903617	0.00601476408197726	0	0	0.00601476408197726
0.0135475711903617	4.42934504690551	2.44868297076974	27.8372096849621	2.01955836640126	27.1467252345276	52.270555070777	53.7563980354748	990.331038067885	23.6646984617421	76.5539851630046	0.0135475711903617	2.46643750777771	3.16232545956626	0.0135475711903617	0.00648356624156965	0	0	0.00648356624156965
0.0140475711903617	4.37663703805058	2.52915158667298	27.0190094099569	2.03739549795919	26.8831851902529	52.7419553856579	53.9261346622107	923.742725688801	23.68686606185	76.5225255142217	0.0140475711903617	2.45443623782999	3.17655311916967	0.0140475711903617	0.00696983998345091	0	0	0.00696983998345091
0.0145475711903617	4.33045274758735	2.61022546715147	26.2454293291145	2.05427296404826	26.6522637379367	53.1812104080614	54.0747382957059	860.11364021794	23.7089952410926	76.490933317103	0.0145475711903617	2.44387193124965	3.18975346231534	0.0145475711903617	0.00747356809244609	0	0	0.00747356809244609
0.0150475711903617	4.29049283281902	2.69190259798903	25.5140296176558	2.07031431706292	26.4524641640951	53.5897302082085	54.2045772002607	799.295117414995	23.7310859994696	76.4593014964808	0.0150475711903617	2.43469441476602	3.20198132076517	0.0150475711903617	0.00799473273545692	0	0	0.00799473273545692
0.0155475711903617	4.25647298170337	2.77417973482865	24.8225038610994	2.0856302252033	26.2823649085169	53.9688552646318	54.3177466081092	741.146623437361	23.7531383369811	76.4276913025237	0.0155475711903617	2.42685379013626	3.21328770284554	0.0155475711903617	0.00853331546209279	0	0	0.00853331546209279
0.0160475711903617	4.22812309420479	2.8570523889031	24.1686717603591	2.10031960646708	26.140615471024	54.3198602050384	54.4160994653419	685.535352650847	23.7751522536271	76.3961392935307	0.0160475711903617	2.4203005306609	3.22372012710646	0.0160475711903617	0.0090892972053242	0	0	0.0090892972053242
0.0165475711903617	4.20518650360229	2.94051481828675	23.5504722357295	2.11447070431063	26.0259325180115	54.6439573731881	54.50127386928	632.335842657772	23.7971277494077	76.3646638027155	0.0165475711903617	2.4149855757055	3.23332292105413	0.0165475711903617	0.00966265828215757	0	0	0.00966265828215757
0.0170475711903617	4.18741923605838	3.02456002493464	22.9659569079442	2.12816209690019	25.9370961802919	54.9423002265248	54.5747175258514	581.429605561873	23.8190648243227	76.3332705024898	0.0170475711903617	2.41086042200924	3.24213748941606	0.0170475711903617	0.0102533783943322	0	0	0.0102533783943322
0.0175475711903617	4.17458930686697	3.10917975761586	22.4132839356921	2.14146363570384	25.8729465343349	55.215986569578	54.6377095279349	532.704774625556	23.8409634783723	76.3019569158844	0.0175475711903617	2.40787721070874	3.25020255571909	0.0175475711903617	0.0108614366290388	0	0	0.0108614366290388
0.0180475711903617	4.16647605189478	3.19436452072048	21.8907121900975	2.15443731203956	25.8323802594739	55.4660616283366	54.6913797294436	486.055765587148	23.8628237115564	76.270715880801	0.0180475711903617	2.40598880916515	3.25755438040089	0.0180475711903617	0.0114868114596599	0	0	0.0114868114596599
0.0185475711903617	4.16286949281307	3.28010358881844	21.3965957477416	2.16713805228738	25.8143474640653	55.6935209709243	54.7367259652277	441.382951997317	23.884645523875	76.2395380663118	0.0185475711903617	2.40514888684736	3.26422695821019	0.0185475711903617	0.012129480746532	0	0	0.012129480746532
0.0190475711903617	4.16356973478571	3.36638502677031	20.9293786848057	2.17961444395626	25.8178486739285	55.8993132799754	54.7746293437542	398.592354007698	23.906428915328	76.2084136875101	0.0190475711903617	2.40531198469001	3.270252197263	0.0190475711903617	0.0127894217377291	0	0	0.0127894217377291
0.0195475711903617	4.16838639533778	3.4531957151305	20.4875901558713	2.19190939580244	25.8419319766889	56.0843429821374	54.8058678179904	357.59534010364	23.9281738859157	76.1773335805124	0.0195475711903617	2.4064335775061	3.27566008179724	0.0195475711903617	0.0134666110698685	0	0	0.0134666110698685
0.0200475711903617	4.17713806317884	3.54052138053959	20.069839741813	2.20406073583551	25.8856903158942	56.2494727401145	54.8311282199707	318.308341319623	23.9498804356379	76.1462897935263	0.0200475711903617	2.40847012918788	3.28047882039449	0.0200475711903617	0.0141610247689377	0	0	0.0141610247689377
0.0205475711903617	4.18965178579653	3.62834663077187	19.6748130520685	2.21610175140982	25.9482589289827	56.3955258126231	54.8510169261428	280.652577512332	23.9715485644944	76.1152758322134	0.0205475711903617	2.41137914057159	3.28473498120627	0.0205475711903617	0.0148726382511433	0	0	0.0148726382511433
0.0210475711903617	4.20576258467333	3.71665499408372	19.3012675673778	2.22806167575279	26.0288129233666	56.5232882875656	54.8660693037029	244.553795294805	23.9931782724857	76.0842866742703	0.0210475711903617	2.41511918997067	3.28845361552612	0.0210475711903617	0.015601426323781	0	0	0.015601426323781
0.0215475711903617	4.22531299701057	3.80542896249636	18.9480287098424	2.23996612528462	26.1265649850528	56.6335111936378	54.8767580727064	209.942017257103	24.0147695596113	76.0533186435976	0.0215475711903617	2.41964996649555	3.29165837088129	0.0215475711903617	0.016347363186128	0	0	0.016347363186128
0.0220475711903617	4.24815264287353	3.89465003864145	18.6139861278737	2.2518374919795	26.2407632143677	56.7269124954811	54.8835007046749	176.751302116042	24.0363224258714	76.0223692113585	0.0220475711903617	2.42493229637581	3.29437159467517	0.0220475711903617	0.0171104224303558	0	0	0.0171104224303558
0.0225475711903617	4.27413781669749	3.98429878579781	18.2980901842819	2.26369529484094	26.3706890834875	56.8041789773725	54.8866659656645	144.919515449842	24.0578368712661	75.9914367711779	0.0225475711903617	2.43092816258175	3.29661442928828	0.0225475711903617	0.0178905770424657	0	0	0.0178905770424657
0.0230475711903617	4.30313120945413	4.07435488653971	17.9993486363956	2.27565286582374	26.5156560472707	56.8659680733789	54.8878052436357	114.388161457208	24.0793128957953	75.9605204219789	0.0230475711903617	2.43760074277585	3.29840690097949	0.0230475711903617	0.0186877994032446	0	0	0.0186877994032446
0.0235475711903617	4.33500133677172	4.16479718687926	17.7168234977123	2.28780279717559	26.6750066838586	56.9129094370283	54.8881495942895	85.1020749462337	24.1007504994591	75.9296197709858	0.0235475711903617	2.44491436840546	3.29976799715726	0.0235475711903617	0.0195020612892431	0	0	0.0195020612892431
0.0240475711903617	4.3696222598299	4.25560375938614	17.4496280711545	2.3001855316352	26.8481112991495	56.9456065742409	54.8882321013344	57.0092502218809	24.1221496822572	75.8987347668937	0.0240475711903617	2.45283454115796	3.30071574191586	0.0240475711903617	0.0203333338737747	0	0	0.0203333338737747
0.0245475711903617	4.40687331402682	4.34675196334084	17.1969241445484	2.31281475915586	27.0343665701341	56.9646383364431	54.8882349024799	30.0606753429884	24.14351044419	75.8678655679569	0.0245475711903617	2.46132794133046	3.30126726437254	0.0245475711903617	0.0211815877279363	0	0	0.0211815877279363
0.0250475711903617	4.44663880686944	4.43821850411807	16.9579193394536	2.3256944631878	27.2331940343472	56.9705603054667	54.8882145033973	4.21015137568581	24.1648327852572	75.837012443646	0.0250475711903617	2.47036242006639	3.30143886110471	0.0250475711903617	0.0220467928216496	0	0	0.0220467928216496
0.0255475711903617	4.4869651049376	4.53094495586916	16.7318646049604	2.3388255085987	27.434825524688	56.9719638631064	54.8881875810022	0	24.1861167054591	75.8061757133593	0.0255475711903617	2.47949069673904	3.30147952986511	0.0255475711903617	0.0229289185247251	0	0	0.0229289185247251
0.0260475711903617	4.52732279309275	4.62530634891479	16.518051848526	2.35220781240676	27.6366139654638	56.9721917775534	54.8881589169496	0	24.2073622047954	75.775355697664	0.0260475711903617	2.48859255784326	3.30148613383892	0.0260475711903617	0.0238279336079457	0	0	0.0238279336079457
0.0265475711903617	4.567618074803	4.72140242625511	16.3158116963586	2.36584100865187	27.838090374015	56.9721364745283	54.8881298577041	0	24.2285692832661	75.7445526854994	0.0265475711903617	2.49764725292437	3.30148453151834	0.0265475711903617	0.0247438062441727	0	0	0.0247438062441727
0.0270475711903617	4.60783432408003	4.81925556000867	16.1245113762631	2.37972464411028	28.0391716204001	56.9720168062195	54.8881007777152	0	24.2497379408714	75.7137669179708	0.0270475711903617	2.50665157716425	3.30148106419404	0.0270475711903617	0.0256765040094724	0	0	0.0256765040094724
0.0275475711903617	4.64796868871928	4.91886841567422	15.943552716254	2.39385823457049	28.2398434435964	56.9718838751192	54.8880717799257	0	24.2708681776112	75.6829985840378	0.0275475711903617	2.5156054362465	3.30147721257115	0.0275475711903617	0.026625993884264	0	0	0.026625993884264
0.0280475711903617	4.68802079518723	5.02023887350048	15.7723702526053	2.40824128078711	28.4401039759362	56.9717492306948	54.8880428920802	0	24.2919599934855	75.652247823253	0.0280475711903617	2.52450928424017	3.3014733112984	0.0280475711903617	0.0275922422544885	0	0	0.0275922422544885
0.0285475711903617	4.72799071988796	5.12336365466903	15.610429441352	2.4228732729701	28.6399535994398	56.9716154104206	54.8880141212177	0	24.3130133884944	75.6215147321441	0.0285475711903617	2.5333636653527	3.30146943390003	0.0285475711903617	0.028575214912799	0	0	0.028575214912799
0.0290475711903617	4.76787862154196	5.22823916950387	15.4572249675875	2.43775369204968	28.8393931077098	56.9714829456225	54.8879854687018	0	24.3340283626377	75.5907993720609	0.0290475711903617	2.54216913144152	3.30146559577152	0.0290475711903617	0.0295748770597714	0	0	0.0295748770597714
0.0295475711903617	4.80768467393091	5.33486171098627	15.3122791472096	2.45288201004084	29.0384233696545	56.971351928716	54.8879569343501	0	24.3550049159155	75.5601017771397	0.0295475711903617	2.55092622721693	3.30146179959084	0.0295475711903617	0.0305911933051363	0	0	0.0305911933051363
0.0300475711903617	4.84740905346602	5.44322749820554	15.1751404160593	2.46825769015782	29.2370452673301	56.9712223576904	54.8879285175644	0	24.3759430483279	75.5294219615963	0.0300475711903617	2.55963548774752	3.30145804529988	0.0300475711903617	0.0316241276690324	0	0	0.0316241276690324
0.0305475711903617	4.88705193686284	5.55333268606906	15.0453819016735	2.48388018685956	29.4352596843142	56.9710942108531	54.8879002176401	0	24.3968427598748	75.4987599259428	0.0305475711903617	2.5682974382176	3.30145433227026	0.0305475711903617	0.0326736435832797	0	0	0.0326736435832797
0.0310475711903617	4.92661350069867	5.66517336753142	14.9226000731352	2.49974894587617	29.6330675034934	56.9709674628798	54.8878720338502	0	24.4177040505561	75.4681156619869	0.0310475711903617	2.57691259409495	3.30145065976835	0.0310475711903617	0.0337397038926745	0	0	0.0337397038926745
0.0315475711903617	4.96609392132456	5.77874557418346	14.8064134647507	2.51586340423052	29.8304696066228	56.9708420882205	54.8878439654679	0	24.438526920372	75.4374891566397	0.0315475711903617	2.58548146136834	3.30144702705396	0.0315475711903617	0.0348222708563045	0	0	0.0348222708563045
0.0320475711903617	5.00549337484482	5.89404527648583	14.6964614695154	2.53222299025862	30.0274668742241	56.9707180618045	54.8878160117727	0	24.4593113693225	75.4068803946566	0.0320475711903617	2.59400453679132	3.30144343340082	0.0320475711903617	0.0359213061488851	0	0	0.0359213061488851
0.0325475711903617	5.0448120371098	6.0110683839275	14.5924031985545	2.54882712362989	30.224060185549	56.9705953591717	54.8877881720521	0	24.4800573974074	75.376289360486	0.0325475711903617	2.60248230812058	3.30143987810032	0.0325475711903617	0.0370367708621162	0	0	0.0370367708621162
0.0330475711903617	5.08405008371131	6.12981074516991	14.4939164029288	2.56567521536768	30.4202504185566	56.9704739564832	54.8877604456015	0	24.5007650046269	75.3457160394088	0.0330475711903617	2.61091525434688	3.30143636046185	0.0330475711903617	0.0381686255060593	0	0	0.0381686255060593
0.0335475711903617	5.12320768997868	6.25026814818986	14.4006964543977	2.58276666787006	30.6160384498934	56.9703538305072	54.8877328317247	0	24.5214341909808	75.3151604181492	0.0335475711903617	2.61930384591858	3.3014328798124	0.0335475711903617	0.039316830010536	0	0	0.039316830010536
0.0340475711903617	5.16228503097516	6.37243632042402	14.3124553819128	2.60010087493084	30.8114251548758	56.9702349586008	54.8877053297327	0	24.5420649564693	75.2846224851081	0.0340475711903617	2.62764854495766	3.30142943549599	0.0340475711903617	0.0404813437265466	0	0	0.0404813437265466
0.0345475711903617	5.20128228149441	6.49631092891552	14.2289209607981	2.61767722176097	31.0064114074721	56.9701173186906	54.8876779389446	0	24.5626573010922	75.2541022303501	0.0345475711903617	2.63594980546894	3.30142602687317	0.0345475711903617	0.0416621254277085	0	0	0.0416621254277085
0.0350475711903617	5.2401996160572	6.62188758046291	14.1498358517326	2.63549508501021	31.200998080286	56.9700008892549	54.8876506586868	0	24.5832112248497	75.2235996454416	0.0350475711903617	2.64420807354237	3.30142265332044	0.0350475711903617	0.0428591333117164	0	0	0.0428591333117164
0.0355475711903617	5.27903720890821	6.74916182177129	14.0749567868148	2.65355383278912	31.3951860445411	56.9698856493054	54.887623488293	0	24.6037267277417	75.1931147232148	0.0355475711903617	2.65242378754895	3.30141931422979	0.0355475711903617	0.0440723250018218	0	0	0.0440723250018218
0.0360475711903617	5.31779523401305	6.87812913960581	14.0040538001323	2.67185282469133	31.5889761700653	56.9697715783704	54.887596427104	0	24.6242038097682	75.1626474575087	0.0360475711903617	2.66059737833032	3.30141600900814	0.0360475711903617	0.0453016575483337	0	0	0.0453016575483337
0.0365475711903617	5.35647386505529	7.00878496094741	13.9369095004053	2.69039141181614	31.7823693252764	56.9696586564789	54.8875694744674	0	24.6446424709293	75.1321978429189	0.0365475711903617	2.66872926938245	3.30141273707693	0.0365475711903617	0.0465470874301384	0	0	0.0465470874301384
0.0370475711903617	5.39507327543372	7.14112465315076	13.8733183834015	2.70916893679141	31.9753663771686	56.969546864144	54.8875426297378	0	24.6650427112248	75.1017658745771	0.0370475711903617	2.67681987703347	3.30140949787163	0.0370475711903617	0.0478085705562409	0	0	0.0478085705562409
0.0375475711903617	5.43359363825969	7.27514352410455	13.8130861819481	2.72818473379672	32.1679681912985	56.9694361823485	54.8875158922763	0	24.6854045306548	75.0713515479676	0.0375475711903617	2.68486961061607	3.3014062908413	0.0375475711903617	0.0490860622673253	0	0	0.0490860622673253
0.0380475711903617	5.4720351263546	7.41083682239396	13.756029251486	2.74743812858689	32.360175631773	56.96932659253	54.8874892614505	0	24.7057279292194	75.0409548587828	0.0380475711903617	2.69287887263446	3.30140311544819	0.0380475711903617	0.0503795173373363	0	0	0.0503795173373363
0.0385475711903617	5.51039791224745	7.54819973746531	13.7019739892221	2.76692843851576	32.5519895612372	56.9692180765671	54.8874627366344	0	24.7260129069185	75.0105758028169	0.0385475711903617	2.70084805892627	3.30139997116731	0.0385475711903617	0.0516888899750801	0	0	0.0516888899750801
0.0390475711903617	5.54868216817257	7.68722739979299	13.6507562850415	2.78665497256028	32.7434108408628	56.9691106167658	54.8874363172081	0	24.746259463752	74.9802143758899	0.0390475711903617	2.70877755881949	3.30139685748606	0.0390475711903617	0.0530141338258454	0	0	0.0530141338258454
0.0395475711903617	5.5868880660674	7.82791488104856	13.6022210024455	2.80661703134489	32.934440330337	56.9690041958463	54.8874100025579	0	24.7664675997201	74.9498705737992	0.0395475711903617	2.71666775528465	3.30139377390384	0.0395475711903617	0.0543552019730446	0	0	0.0543552019730446
0.0400475711903617	5.62501577757044	7.97025719427206	13.5562214878711	2.82681390716619	33.1250788878522	56.9688987969311	54.8873837920759	0	24.7866373148227	74.9195443922908	0.0400475711903617	2.72451902508241	3.3013907199317	0.0400475711903617	0.0557120469398747	0	0	0.0557120469398747
0.0405475711903617	5.6630654740192	8.11424929404546	13.512619106841	2.84724488401795	33.315327370096	56.9687944035323	54.8873576851602	0	24.8067686090598	74.8892358270457	0.0405475711903617	2.73233173890679	3.301387695092	0.0405475711903617	0.0570846206909983	0	0	0.0570846206909983
0.0410475711903617	5.70103732644832	8.25988607666831	13.4712828054777	2.86790923761632	33.5051866322416	56.9686909995405	54.8873316812146	0	24.8268614824314	74.8589448736757	0.0410475711903617	2.74010626152408	3.30138469891801	0.0410475711903617	0.0584728746342436	0	0	0.0584728746342436
0.0415475711903617	5.7389315055878	8.40716238033555	13.4320886959938	2.88880623542548	33.694657527939	56.9685885692135	54.8873057796485	0	24.8469159349376	74.828671527727	0.0415475711903617	2.74784295190767	3.30138173095369	0.0415475711903617	0.0598767596223252	0	0	0.0598767596223252
0.0420475711903617	5.77674818186125	8.55607298531746	13.3949196648475	2.90993513668343	33.8837409093062	56.9684870971652	54.8872799798767	0	24.8669319665782	74.7984157846862	0.0420475711903617	2.75554216336899	3.30137879075329	0.0420475711903617	0.0612962259545841	0	0	0.0612962259545841
0.0425475711903617	5.81448752538423	8.70661261414172	13.3596650023252	2.93129519242815	34.0724376269212	56.9683865683556	54.8872542813195	0	24.8869095773534	74.7681776399887	0.0425475711903617	2.76320424368458	3.3013758778811	0.0425475711903617	0.0627312233787466	0	0	0.0627312233787466
0.0430475711903617	5.85214970596276	8.8587759317777	13.3262200523775	2.95288564552408	34.2607485298138	56.9682869680807	54.8872286834025	0	24.9068487672631	74.7379570890268	0.0430475711903617	2.77082953521947	3.30137299191113	0.0430475711903617	0.0641817010927038	0	0	0.0641817010927038
0.0435475711903617	5.88973489309178	9.01255754582271	13.294485881603	2.97470573068881	34.4486744654589	56.9681882819628	54.8872031855567	0	24.9267495363073	74.7077541271578	0.0435475711903617	2.77841837504707	3.30137013242684	0.0435475711903617	0.0656476077463103	0	0	0.0656476077463103
0.0440475711903617	5.92724325595378	9.16795200669049	13.2643689663322	2.99675467452011	34.6362162797689	56.968090495941	54.8871777872178	0	24.946611884486	74.6775687497102	0.0440475711903617	2.78597109506562	3.3013672990209	0.0440475711903617	0.0671288914432013	0	0	0.0671288914432013
0.0445475711903617	5.96467496341746	9.32495380780182	13.2357808968214	3.01903169552326	34.8233748170873	56.9679935962625	54.8871524878268	0	24.9664358117992	74.6474009519895	0.0445475711903617	2.79348802211131	3.30136449129486	0.0445475711903617	0.0686254997426311	0	0	0.0686254997426311
0.0450475711903617	6.00203018403647	9.48355738577698	13.2086380976216	3.04153600413862	35.0101509201824	56.9678975694737	54.8871272868298	0	24.9862213182469	74.6172507292821	0.0450475711903617	2.80096947806827	3.30136170885896	0.0450475711903617	0.0701373796613282	0	0	0.0701373796613282
0.0455475711903617	6.03930908604823	9.64375712063066	13.1828615632374	3.06426680276952	35.1965454302411	56.9678024024118	54.8871021836774	0	25.0059684038291	74.5871180768584	0.0455475711903617	2.80841577997541	3.30135895133188	0.0455475711903617	0.0716644776753719	0	0	0.0716644776753719
0.0460475711903617	6.07651183737274	9.80554733596867	13.1583766082409	3.08722328581042	35.3825591868637	56.967708082197	54.8870771778253	0	25.0256770685459	74.5570029899748	0.0460475711903617	2.81582724013033	3.30135621834046	0.0460475711903617	0.0732067397220874	0	0	0.0732067397220874
0.0465475711903617	6.11363860561158	9.96892229918672	13.1351126310484	3.1104046396754	35.5681930280579	56.9676145962241	54.8870522687338	0	25.0453473123971	74.5269054638752	0.0465475711903617	2.82320416619037	3.30135350951953	0.0465475711903617	0.0747641112019589	0	0	0.0747641112019589
0.0470475711903617	6.15068955804684	10.1338762216714	13.113002890615	3.13381004282684	35.7534477902342	56.9675219321555	54.8870274558676	0	25.064979135383	74.4968254937914	0.0470475711903617	2.83054686127086	3.30135082451165	0.0470475711903617	0.0763365369805631	0	0	0.0763365369805631
0.0475475711903617	6.18766486164022	10.3004032590033	13.0919842953385	3.15743866580445	35.9383243082011	56.9674300779135	54.8870027386964	0	25.0845725375032	74.4667630749438	0.0475475711903617	2.83785562404067	3.30134816296693	0.0475475711903617	0.0779239613905209	0	0	0.0779239613905209
0.0480475711903617	6.22456468303205	10.4684975111614	13.071997203507	3.1812896712546	36.1228234151602	56.9673390216735	54.8869781166942	0	25.104127518758	74.4367182025412	0.0480475711903617	2.84513074881521	3.30134552454279	0.0480475711903617	0.0795263282334683	0	0	0.0795263282334683
0.0485475711903617	6.26138918854051	10.6381530227308	13.0529852346576	3.20536221395987	36.3069459427025	56.967248751857	54.8869535893392	0	25.1236440791473	74.4066908717808	0.0485475711903617	2.8523725256469	3.30134290890379	0.0485475711903617	0.0811435807820459	0	0	0.0811435807820459
0.0490475711903617	6.29813854416079	10.8093637831113	13.03489509125	3.22965544086892	36.490692720804	56.967159257125	54.8869291561142	0	25.1431222186711	74.3766810778479	0.0490475711903617	2.85958124041322	3.30134031572143	0.0490475711903617	0.0827756617819069	0	0	0.0827756617819069
0.0495475711903617	6.33481291556437	10.9821237267284	13.0176763900918	3.25416849112659	36.6740645778218	56.9670705263718	54.8869048165064	0	25.1625619373294	74.3466888159157	0.0495475711903617	2.86675717490238	3.30133774467397	0.0495475711903617	0.0844225134537445	0	0	0.0844225134537445
0.0500475711903617	6.37141246809828	11.1564267332467	13.0012815029803	3.27890049610436	36.8570623404914	56.9669825487185	54.886880570007	0	25.1819632351223	74.3167140811452	0.0500475711903617	2.87390060689678	3.30133519544622	0.0500475711903617	0.0860840774953369	0	0	0.0860840774953369
0.0505475711903617	6.40793736678446	11.3322666277845	12.9856654060591	3.30385057943101	37.0396868339223	56.9668953135071	54.8868564161113	0	25.2013261120496	74.286756868685	0.0505475711903617	2.88101181025424	3.30133266772943	0.0505475711903617	0.0877602950836119	0	0	0.0877602950836119
0.0510475711903617	6.44438777631915	11.5096371811307	12.9707855374115	3.32901785702359	37.2219388815957	56.9668088102951	54.886832354319	0	25.2206505681114	74.2568171736707	0.0510475711903617	2.8880910549871	3.30133016122104	0.0510475711903617	0.0894511068767289	0	0	0.0894511068767289
0.0515475711903617	6.48076386107229	11.6885321099644	12.9566016624405	3.35440143711865	37.4038193053615	56.9667230288492	54.8868083841337	0	25.2399366033078	74.2268949912255	0.0515475711903617	2.89513860733927	3.3013276756246	0.0515475711903617	0.09115645301618	0	0	0.09115645301618
0.0520475711903617	6.51706578508704	11.8689450770749	12.9430757466107	3.38000042030374	37.5853289254352	56.9666379591406	54.8867845050631	0	25.2591842176387	74.1969903164595	0.0520475711903617	2.9021547298613	3.30132521064956	0.0520475711903617	0.0928762731289088	0	0	0.0928762731289088
0.0525475711903617	6.55329371207919	12.0508696915855	12.9301718351477	3.40581389954922	37.7664685603959	56.9665535913391	54.8867607166185	0	25.2783934111041	74.1671031444702	0.0525475711903617	2.90913968148349	3.30132276601112	0.0525475711903617	0.0946105063294483	0	0	0.0946105063294483
0.0530475711903617	6.58944780543681	12.2342995091773	12.9178559393161	3.43184096024025	37.947239027184	56.9664699158085	54.8867370183156	0	25.297564183704	74.1372334703418	0.0530475711903617	2.91609371758716	3.30132034143011	0.0530475711903617	0.0963590912220759	0	0	0.0963590912220759
0.0535475711903617	6.62552822821976	12.419228032317	12.9060959289159	3.45808068020919	38.1276411410988	56.9663869231013	54.8867134096737	0	25.3166965354385	74.1073812891459	0.0535475711903617	2.92301709007408	3.30131793663282	0.0535475711903617	0.0981219659029869	0	0	0.0981219659029869
0.0540475711903617	6.66153514315931	12.6056487104845	12.8948614306572	3.48453212976812	38.3076757157966	56.9663046039542	54.8866898902157	0	25.3357904663074	74.0775465959411	0.0540475711903617	2.92991004743419	3.30131555135089	0.0540475711903617	0.0998990679624867	0	0	0.0998990679624867
0.0545475711903617	6.69746871265784	12.7935549404042	12.8841237320915	3.5111943717417	38.4873435632892	56.9662229492833	54.8866664594685	0	25.3548459763108	74.0477293857732	0.0545475711903617	2.93677283481156	3.30131318532113	0.0545475711903617	0.101690334487199	0	0	0.101690334487199
0.0550475711903617	6.73331579219272	12.9759263813308	12.986213286931	3.53806646150125	38.6665789609636	56.9443073368762	54.8866431169683	0	25.3738630654488	74.0179296439518	0.0550475711903617	2.94360316195326	3.30067819348203	0.0550475711903617	0.103495702062295	0	0	0.103495702062295
0.0555475711903617	6.76910271540366	13.1606164259948	13.0622787494332	3.56514744699963	38.8455135770183	56.9255988668911	54.8866198622696	0	25.3928417337213	73.9881473641435	0.0555475711903617	2.95040625309124	3.30013585482319	0.0555475711903617	0.105315106773736	0	0	0.105315106773736
0.0560475711903617	6.80480076780978	13.3377970741054	13.2717327624059	3.59243636880521	39.0240038390489	56.8802351450585	54.8865966949459	0	25.4117819811282	73.958382532443	0.0560475711903617	2.95717685915592	3.29882085961225	0.0560475711903617	0.107148484210539	0	0	0.107148484210539
0.0565475711903617	6.84045746654523	13.5257852229625	13.3154032154792	3.61993226013524	39.2022873327262	56.8640384621647	54.8865736145864	0	25.4306838076698	73.9286351568091	0.0565475711903617	2.96392417970683	3.29835086697002	0.0565475711903617	0.108995769467052	0	0	0.108995769467052
0.0570475711903617	6.87599354650214	13.6953506179132	13.6611301416229	3.64763414688906	39.3799677325107	56.7897431202869	54.8865506207886	0	25.4495472133458	73.8989052158591	0.0570475711903617	2.97063343240399	3.29619594439745	0.0570475711903617	0.11085689714526	0	0	0.11085689714526
0.0575475711903617	6.91152092488769	13.8860325611043	13.6743532896955	3.67554104768377	39.5576046244385	56.774638280732	54.886527713166	0	25.4683721981563	73.86919272647	0.0575475711903617	2.97732592493432	3.295757658457	0.0575475711903617	0.112731801357092	0	0	0.112731801357092
0.0580475711903617	6.94691018571888	14.0550460275021	14.0362892090822	3.70365197388638	39.7345509285944	56.6937017966168	54.8865048913325	0	25.4871587621013	73.8394976686416	0.0580475711903617	2.98397747562185	3.29340719242081	0.0580475711903617	0.114620415726758	0	0	0.114620415726758
0.0585475711903617	6.98229635508644	14.2475128124057	14.0369866443277	3.73196592965001	39.9114817754322	56.6772535683737	54.8864821549096	0	25.5059069051809	73.8098200597689	0.0585475711903617	2.99061365666264	3.29292931685304	0.0585475711903617	0.116522673393098	0	0	0.116522673393098
0.0590475711903617	7.01754102011495	14.4171056327227	14.3960286644038	3.7604819119472	40.0877051005747	56.5934294533476	54.8864595035154	0	25.5246166273949	73.7801598780132	0.0590475711903617	2.99720869594248	3.29049361822425	0.0590475711903617	0.118438507011947	0	0	0.118438507011947
0.0595475711903617	7.05278507542134	14.6115439549035	14.382053741598	3.78919891060696	40.2639253771067	56.5763975426239	54.886436936774	0	25.5432879287434	73.7505171395751	0.0595475711903617	3.0037891393973	3.28999849697352	0.0595475711903617	0.120367848758525	0	0	0.120367848758525
0.0600475711903617	7.08788232409139	14.7800042419644	14.7617803907139	3.81811590834894	40.439411620457	56.485367315572	54.8864144543065	0	25.5619208092265	73.7208918182724	0.0600475711903617	3.01032787729688	3.28735049560971	0.0600475711903617	0.12231063032983	0	0	0.12231063032983
0.0605475711903617	7.12298645466843	14.9759954276311	14.7366965807672	3.84723188082138	40.6149322733421	56.4668783095624	54.8863920557424	0	25.5805152688441	73.6912839305063	0.0605475711903617	3.01685372245469	3.28681240372211	0.0605475711903617	0.124266782947062	0	0	0.124266782947062
0.0610475711903617	7.15793923086384	15.1440097030922	15.1239582736776	3.87654579663534	40.7896961543192	56.371082850815	54.8863697407082	0	25.5990713075962	73.661693448967	0.0610475711903617	3.02333743627939	3.28402332945366	0.0610475711903617	0.126236237358058	0	0	0.126236237358058
0.0615475711903617	7.19290329454974	15.3416379397488	15.0860435102042	3.90605661740303	40.9645164727487	56.3516303421662	54.8863475088382	0	25.6175889254828	73.6321203909465	0.0615475711903617	3.02980936125029	3.28345668230211	0.0615475711903617	0.128218923839738	0	0	0.128218923839738
0.0620475711903617	7.22771077797263	15.5084285139992	15.4894562707011	3.93576329777257	41.1385538898632	56.2495176999648	54.8863253597633	0	25.6360681225039	73.6025647271649	0.0620475711903617	3.03623860002028	3.28048035885857	0.0620475711903617	0.13021477220058	0	0	0.13021477220058
0.0625475711903618	7.26253595490493	15.7074688065185	15.4400667619336	3.9656647854671	41.3126797745246	56.2287879424976	54.8863032931228	0	25.6545088986596	73.5730264761666	0.0625475711903618	3.04265751192704	3.27987580947479	0.0625475711903618	0.132223711783101	0	0	0.132223711783101
0.0630475711903618	7.2971997599121	15.8732708546226	15.8535848464891	3.99576002131974	41.4859987995605	56.1215039073222	54.8862813085527	0	25.6729112539498	73.543505607848	0.0630475711903618	3.04903326080365	3.2767453938788	0.0630475711903618	0.13424567146636	0	0	0.13424567146636
0.0635475711903618	7.33188630677879	16.0737104843067	15.7920020777546	4.0260479393133	41.659431533894	56.0997286336623	54.886259405697	0	25.6912751883744	73.5140021420648	0.0635475711903618	3.05539987469438	3.27610965307456	0.0635475711903618	0.136280579668476	0	0	0.136280579668476
0.0640475711903618	7.36640644099928	16.2380896736172	16.2190439561573	4.05652746661561	41.8320322049964	55.9866820326195	54.886237584196	0	25.7096007019336	73.4845160473755	0.0640475711903618	3.06172280030449	3.27280712639919	0.0640475711903618	0.13832836434916	0	0	0.13832836434916
0.0645475711903618	7.40095520248336	16.4397745406747	16.1458991467433	4.08719752361994	42.0047760124168	55.9637417921069	54.8862158436986	0	25.7278877946273	73.4550473449416	0.0645475711903618	3.06803792252282	3.27213654679455	0.0645475711903618	0.140388953012268	0	0	0.140388953012268
0.0650475711903618	7.43533272898531	16.6027516767004	16.5836390956347	4.11805702398057	42.1766636449266	55.8454912679033	54.8861941838497	0	25.7461364664554	73.425596002381	0.0650475711903618	3.07430886910856	3.2686777701563	0.0650475711903618	0.142462272708367	0	0	0.142462272708367
0.0655475711903618	7.46974415162318	16.8056227594389	16.4986868035332	4.14910487465388	42.3487207581159	55.8214990673356	54.8861726043027	0	25.7643467174181	73.3961620420839	0.0655475711903618	3.08057321429898	3.26797556193608	0.0655475711903618	0.144548250037315	0	0	0.144548250037315
0.0660475711903618	7.50397943389977	16.9669150676396	16.9483940698624	4.1803399759342	42.5198971694989	55.6978526240971	54.8861511047066	0	25.7825185475154	73.366745430464	0.0660475711903618	3.08679287908317	3.26435422207845	0.0660475711903618	0.146646811150863	0	0	0.146646811150863
0.0665475711903618	7.53825421981598	17.1708491069872	16.8519775692699	4.21176122149561	42.6912710990799	55.672769720593	54.8861296847195	0	25.8006519567471	73.3373461910778	0.0665475711903618	3.09300719205123	3.26361910723178	0.0665475711903618	0.148757881755268	0	0	0.148757881755268
0.0670475711903618	7.57234808406953	17.3303832912536	17.3122048509335	4.24336749842805	42.8617404203477	55.5440367360029	54.8861083439946	0	25.8187469451133	73.3079642893011	0.0670475711903618	3.09917634037078	3.25984369315311	0.0670475711903618	0.150881387113924	0	0	0.150881387113924
0.0675475711903618	7.60648675795811	17.5353005886394	17.2042908775127	4.27515768727972	43.0324337897906	55.5179257355504	54.8860870821943	0	25.8368035126141	73.2785997497897	0.0675475711903618	3.1053413167109	3.25907738977321	0.0675475711903618	0.153017252050005	0	0	0.153017252050005
0.0680475711903618	7.64043972076328	17.6928651904326	17.6753833819405	4.30713066209355	43.2021986038164	55.3840880075946	54.8860658989758	0	25.8548216592494	73.2492525367795	0.0680475711903618	3.1114606406312	3.25514668301698	0.0680475711903618	0.155165400949129	0	0	0.155165400949129
0.0685475711903618	7.67444291826426	17.8986567176181	17.5562006493026	4.33928529045019	43.3722145913213	55.3569452988783	54.8860447940059	0	25.8728013850191	73.2199226759791	0.0685475711903618	3.1175769803376	3.25434894436989	0.0685475711903618	0.157325757762035	0	0	0.157325757762035
0.0690475711903618	7.70825570167017	18.0541391231757	18.0373024749418	4.3716204335048	43.5412785083508	55.2182073551841	54.8860237669456	0	25.8907426899234	73.1906101305798	0.0690475711903618	3.12364719351124	3.25026831512563	0.0690475711903618	0.159498246007275	0	0	0.159498246007275
0.0695475711903618	7.74212397679684	18.2607163084345	17.906917560589	4.40413494603064	43.7106198839842	55.1900743434649	54.8860028174659	0	25.9086455739622	73.1613149272988	0.0695475711903618	3.12971556624956	3.24944022809534	0.0695475711903618	0.161682788773919	0	0	0.161682788773919
0.0700475711903618	7.77579716345112	18.4139413100514	18.3979681588062	4.43682767645616	43.8789858172556	55.0464963180477	54.8859819452318	0	25.9265100371355	73.1320370282631	0.0700475711903618	3.1357373415642	3.24521075208516	0.0700475711903618	0.163879308724283	0	0	0.163879308724283
0.0705475711903618	7.80953111778319	18.6212022574944	18.2565679157401	4.46969746690919	44.047655588916	55.0173852227053	54.885961149918	0	25.9443360794434	73.1027764611633	0.0705475711903618	3.14175841076582	3.2443525343491	0.0705475711903618	0.166087728096662	0	0	0.166087728096662
0.0710475711903618	7.84306538262681	18.7720430804384	18.7569671009275	4.50274315325433	44.215326913134	54.8691282692279	54.8859404311934	0	25.9621237008857	73.0735331871292	0.0710475711903618	3.14773242293614	3.23997828197737	0.0710475711903618	0.168307968708085	0	0	0.168307968708085
0.0715475711903618	7.87666557841986	18.9798959066697	18.6046695016189	4.53596356513775	44.3833278920993	54.839071723375	54.8859197887367	0	25.9798729014625	73.0443072347895	0.0715475711903618	3.15370683050917	3.23909075738658	0.0715475711903618	0.170539951957084	0	0	0.170539951957084
0.0720475711903618	7.91006153236004	19.1281982540411	19.1141749154215	4.56935752602486	44.5503076618002	54.6862329206134	54.8858992222203	0	25.9975836811739	73.0150985642909	0.0720475711903618	3.15963372828432	3.23457388631487	0.0720475711903618	0.172783598826474	0	0	0.172783598826474
0.0725475711903618	7.94352855131714	19.3365452444451	18.9511557847238	4.6029238532457	44.7176427565857	54.6552506061189	54.8858787313269	0	26.0152560400198	72.9859072051664	0.0725475711903618	3.16556210573237	3.23365749158971	0.0725475711903618	0.175038829886153	0	0	0.175038829886153
0.0730475711903618	7.97678684701666	19.4821800837614	19.4692786897259	4.63666135803287	44.8839342350833	54.4979740120518	54.8858583157322	0	26.0328899780002	72.9567331166324	0.0730475711903618	3.17144253143017	3.22900155651989	0.0730475711903618	0.177305565295913	0	0	0.177305565295913
0.0735475711903618	8.01012125050179	19.6909288120558	19.2956859996371	4.67056884556756	45.050606252509	54.4660951017676	54.8858379751226	0	26.050485495115	72.9275763290913	0.0735475711903618	3.17732549313825	3.22805701117782	0.0735475711903618	0.179583724808264	0	0	0.179583724808264
0.0740475711903618	8.04324251042239	19.8337561812743	19.822101031181	4.70464511501769	45.2162125521119	54.3044963265835	54.8858177091774	0	26.0680425913644	72.898436800856	0.0740475711903618	3.18316007017645	3.22326471577916	0.0740475711903618	0.18187322777128	0	0	0.18187322777128
0.0745475711903618	8.07644486662208	20.0428120001014	19.6381125762893	4.73888895958459	45.3822243331104	54.2717442424656	54.8857975175865	0	26.0855612667484	72.8693145631632	0.0745475711903618	3.18899821873104	3.2222925671035	0.0745475711903618	0.184173993131451	0	0	0.184173993131451
0.0750475711903618	8.10942973205985	20.182706503966	20.1723802135936	4.77329916654139	45.5471486602993	54.1059614291004	54.8857774000327	0	26.1030415212668	72.8402095734674	0.0750475711903618	3.19478756082907	3.21736728955519	0.0750475711903618	0.186485939436552	0	0	0.186485939436552
0.0755475711903618	8.1425005974994	20.3919779437209	19.9781641136565	4.80787451728021	45.712502987497	54.0723641434106	54.8857573562092	0	26.1204833549197	72.8111218638028	0.0755475711903618	3.20058148413345	3.21636822137842	0.0755475711903618	0.188808984838528	0	0	0.188808984838528
0.0760475711903618	8.17534969493704	20.5288112973685	20.5199208002583	4.84261378735091	45.8767484746852	53.9025229248748	54.8857373858022	0	26.1378867677072	72.7820513907981	0.0760475711903618	3.20632618973077	3.21131296747352	0.0760475711903618	0.191143047096392	0	0	0.191143047096392
0.0765475711903618	8.20828962724472	20.7382064795563	20.3156620861652	4.87751574650881	46.0414481362236	53.8681058796706	54.8857174885082	0	26.1552517596291	72.752998187249	0.0765475711903618	3.21207646368646	3.21028758827436	0.0765475711903618	0.193488043579135	0	0	0.193488043579135
0.0770475711903618	8.24100359142382	20.8718600363594	20.8644908955879	4.91257915875367	46.2050179571191	53.6943431013196	54.8856976640166	0	26.1725783306857	72.7239622089989	0.0770475711903618	3.21777712043618	3.20510570487833	0.0770475711903618	0.195843891268652	0	0	0.195843891268652
0.0775475711903618	8.27381314062549	21.081289354861	20.6503729528212	4.94780278237799	46.3690657031275	53.6591340012916	54.8856779120274	0	26.1898664808766	72.6949434895676	0.0775475711903618	3.22348430778608	3.20405469219214	0.0775475711903618	0.198210506762681	0	0	0.198210506762681
0.0780475711903618	8.30639259855225	21.2116455949392	21.2058933198545	4.98318537000629	46.5319629927613	53.4815811383606	54.8856582322327	0	26.2071162102022	72.6659419840492	0.0780475711903618	3.22914149010756	3.19874937109667	0.0780475711903618	0.200587806277756	0	0	0.200587806277756
0.0785475711903618	8.33907231318074	21.4210199988938	20.9821102649699	5.01872566864391	46.6953615659037	53.4456066006064	54.885638624336	0	26.2243275186621	72.63695772665	0.0785475711903618	3.23480614189103	3.19767337108931	0.0785475711903618	0.202975705652174	0	0	0.202975705652174
0.0790475711903618	8.37151789514166	21.5479688021156	21.5439168840291	5.05442241971652	46.8575894757083	53.2644009264031	54.8856190880325	0	26.2415004062567	72.6079906717539	0.0790475711903618	3.24042041327825	3.19224798719605	0.0790475711903618	0.205374120348971	0	0	0.205374120348971
0.0795475711903618	8.40406831808826	21.7572011659983	21.3106646372235	5.09027435911955	47.0203415904413	53.2276887366059	54.8855996230286	0	26.2586348729857	72.5790408542163	0.0795475711903618	3.24604306845866	3.19114768311519	0.0795475711903618	0.207782965458919	0	0	0.207782965458919
0.0800475711903618	8.4363806499135	21.880635623604	21.8783706075184	5.12628021725789	47.1819032495675	53.0429653067327	54.8855802290226	0	26.2757309188493	72.550108227748	0.0800475711903618	3.25161498047403	3.18560555467007	0.0800475711903618	0.210202155703529	0	0	0.210202155703529
0.0805475711903618	8.46880232141543	22.0896399312324	21.635852673156	5.16243871909583	47.3440116070772	53.0055427998519	54.8855609057238	0	26.2927885438473	72.521192827816	0.0805475711903618	3.2571961668086	3.184481618313	0.0805475711903618	0.212631605438071	0	0	0.212631605438071
0.0810475711903618	8.50098202980998	22.2094595529409	22.2090602850841	5.19874858419704	47.5049101490499	52.8174397511915	54.8855416528334	0	26.3098077479799	72.4922946074961	0.0810475711903618	3.26272626035497	3.178826168979	0.0810475711903618	0.215071228654608	0	0	0.215071228654608
0.0815475711903618	8.53327548545854	22.418151623645	21.9574833164292	5.23520852677508	47.6663774272927	52.7793348818466	54.8855224700638	0	26.326788531247	72.4634136028294	0.0815475711903618	3.26826649437751	3.17767929349729	0.0815475711903618	0.217520938985037	0	0	0.217520938985037
0.0820475711903618	8.56532319418682	22.5342602617109	22.5358052405522	5.27181725573352	47.8266159709341	52.5879894540667	54.8855033571189	0	26.3437308936486	72.4345497662948	0.0820475711903618	3.27375529935887	3.17191393377692	0.0820475711903618	0.21998064970415	0	0	0.21998064970415
0.0825475711903618	8.5974889664285	22.7425573724898	22.2753817091654	5.30857347471705	47.9874448321425	52.5492299928978	54.8854843137139	0	26.3606348351847	72.4057031344695	0.0825475711903618	3.27925508696036	3.17074480967406	0.0825475711903618	0.222450273732702	0	0	0.222450273732702
0.0830475711903618	8.62940529892364	22.8548648980719	22.8584269075893	5.34547588215178	48.1470264946182	52.3547810423402	54.8854653395556	0	26.3775003558552	72.3768736592734	0.0830475711903618	3.28470312304913	3.16487301503815	0.0830475711903618	0.224929723640496	0	0	0.224929723640496
0.0835475711903618	8.66144391610522	23.0626861866732	22.5893727938867	5.38252317129691	48.3072195805261	52.3153950837648	54.885446434362	0	26.3943274556604	72.3480613777827	0.0835475711903618	3.2901629596181	3.16368234598299	0.0835475711903618	0.227418911649474	0	0	0.227418911649474
0.0840475711903618	8.69322949354428	23.1711074545298	23.1767571937485	5.41971403028521	48.4661474677214	52.1179810383285	54.8854275978423	0	26.4111161346	72.3192662413961	0.0840475711903618	3.29557073622372	3.15770759646976	0.0840475711903618	0.229917749636832	0	0	0.229917749636832
0.0845475711903618	8.72514148069574	23.378373755342	22.8992931645626	5.45704714217524	48.6257074034787	52.077996587481	54.8854088297175	0	26.4278663926742	72.2904882876513	0.0845475711903618	3.3009911070767	3.1564960870698	0.0845475711903618	0.232426149138132	0	0	0.232426149138132
0.0850475711903618	8.75679692328508	23.4828294986529	23.4906328473775	5.49452118499203	48.7839846164254	51.8777566197466	54.8853901296994	0	26.4445782298829	72.2617274674633	0.0850475711903618	3.30635912385843	3.15042190476875	0.0850475711903618	0.234944021350438	0	0	0.234944021350438
0.0855475711903618	8.78858280167146	23.6894635790129	23.2049829668159	5.53213483177977	48.9429140083573	51.837201829417	54.8853714975115	0	26.461251646226	72.2329838187944	0.0855475711903618	3.31174050444615	3.14919026815661	0.0855475711903618	0.237471277135459	0	0	0.237471277135459
0.0860475711903618	8.82010872764744	23.789879887993	23.7998997192749	5.56988675064276	49.1005436382372	51.6342747533861	54.8853529328683	0	26.4778866417038	72.2042572921131	0.0860475711903618	3.31706925142122	3.14302018517737	0.0860475711903618	0.240007827022703	0	0	0.240007827022703
0.0865475711903618	8.85176901519968	23.9958063875049	23.5062918987854	5.60777560479855	49.2588450759984	51.5931777012229	54.8853344354957	0	26.4944832163159	72.1755479257695	0.0865475711903618	3.32241210767578	3.1417691365265	0.0865475711903618	0.24255358121265	0	0	0.24255358121265
0.0870475711903618	8.88316604145985	24.0921151934974	24.1044099511244	5.64580005261911	49.4158302072992	51.3877024915105	54.8853160051109	0	26.5110413700627	72.146855669823	0.0870475711903618	3.32770206559759	3.13550671249353	0.0870475711903618	0.245108449579923	0	0	0.245108449579923
0.0875475711903618	8.91470125257844	24.2972607707832	23.8030751571058	5.68395874768448	49.5735062628922	51.3460912848922	54.8852976414422	0	26.5275611029439	72.1181805629745	0.0875475711903618	3.33300685416162	3.1342369725586	0.0875475711903618	0.247672341676485	0	0	0.247672341676485
0.0880475711903618	8.94596999414229	24.3893995764862	24.4040241909001	5.72225033882409	49.7298499707114	51.1382064412911	54.8852793442093	0	26.5440424149597	72.0895225549112	0.0880475711903618	3.33825849468775	3.12788577664094	0.0880475711903618	0.250245166734839	0	0	0.250245166734839
0.0885475711903618	8.97738063995301	24.5936928969537	24.0951965341412	5.76067347017093	49.886903199765	51.0961090890329	54.8852611131429	0	26.5604853061099	72.0608816846488	0.0885475711903618	3.34352566321124	3.1265980681197	0.0885475711903618	0.252826833671239	0	0	0.252826833671239
0.0890475711903618	9.00852171026469	24.681605036092	24.6986101704314	5.79922678120303	50.0426085513234	50.885952833583	54.8852429479651	0	26.5768897763947	72.0322579015385	0.0890475711903618	3.34873944920591	3.12016168654602	0.0890475711903618	0.255417251088919	0	0	0.255417251088919
0.0895475711903618	9.03980829854946	24.8849768678209	24.3825263594398	5.83790890679817	50.1990414927473	50.8433972857644	54.8852248484091	0	26.5932558258139	72.0036512448749	0.0895475711903618	3.35396943657826	3.11885673559972	0.0895475711903618	0.258016327281327	0	0	0.258016327281327
0.0900475711903618	9.07082230917084	24.9686113547406	24.9880438758216	5.87671847727546	50.3541115458542	50.6311071653197	54.8852068141991	0	26.6095834543677	71.9750616637094	0.0900475711903618	3.35914582230218	3.11233876077988	0.0900475711903618	0.260623970235369	0	0	0.260623970235369
0.0905475711903618	9.1019853445351	25.170994576942	24.6649431250223	5.91565411845056	50.5099267226755	50.5881212330724	54.8851888450709	0	26.625872662056	71.9464891975801	0.0905475711903618	3.36433905891566	3.11101729483056	0.0905475711903618	0.263240087634669	0	0	0.263240087634669
0.0910475711903618	9.13287290528094	25.2503062370454	25.2722088117974	5.95471445167745	50.6643645264047	50.3738341572057	54.8851709407508	0	26.6421234488788	71.9179337952739	0.0910475711903618	3.36947849028235	3.10442132782133	0.0910475711903618	0.265864586862837	0	0	0.265864586862837
0.0915475711903618	9.16391288914987	25.4516359047891	24.9423324189949	5.99389809390407	50.8195644457494	50.3304455204106	54.8851531009769	0	26.6583358148361	71.8893954965374	0.0915475711903618	3.3746353982579	3.10308407605027	0.0915475711903618	0.268497375006749	0	0	0.268497375006749
0.0920475711903618	9.19467460790013	25.5265852761574	25.5509966224646	6.03320365771432	50.9733730395006	50.1142974890629	54.8851353254779	0	26.674509759928	71.8608742499284	0.0920475711903618	3.37973831302736	3.09641371932682	0.0920475711903618	0.271138358859833	0	0	0.271138358859833
0.0925475711903618	9.22559203864063	25.7267986353606	25.2145877854354	6.07262975138412	51.1279601932031	50.0705336414097	54.8851176139941	0	26.6906452841543	71.8323700953676	0.0925475711903618	3.38485930645358	3.09506141121065	0.0925475711903618	0.273787444925371	0	0	0.273787444925371
0.0930475711903618	9.25622852138891	25.7973520195823	25.8243066931397	6.11217497892354	51.2811426069446	49.8526597050714	54.8850999662562	0	26.7067423875152	71.8038829812178	0.0930475711903618	3.38992613445793	3.08832026855366	0.0930475711903618	0.276444539419809	0	0	0.276444539419809
0.0935475711903618	9.28702389433992	25.9963885508214	25.4816101520105	6.15183794013333	51.4351194716996	49.8085479460726	54.8850823820069	0	26.7228010700105	71.7754129475401	0.0935475711903618	3.39501161960677	3.08695363384085	0.0935475711903618	0.279109548276076	0	0	0.279109548276076
0.0940475711903618	9.31753574506815	26.0625179321902	26.0920464706215	6.1916172306473	51.5876787253408	49.5890820023474	54.885064860979	0	26.7388213316404	71.7469599425365	0.0940475711903618	3.40004278293931	3.08014530503647	0.0940475711903618	0.281782377146917	0	0	0.281782377146917
0.0945475711903618	9.34820955263883	26.2603193649615	25.743308278866	6.23151144198915	51.7410477631941	49.544649396324	54.8850474029172	0	26.7548031724048	71.7185240063747	0.0945475711903618	3.40509315848571	3.07876507267382	0.0945475711903618	0.284462931408228	0	0	0.284462931408228
0.0950475711903618	9.37859737332029	26.3220024082944	26.3541312265307	6.27151916161505	51.8929868666015	49.3237241138602	54.8850300075565	0	26.7707465923037	71.6901050871296	0.0950475711903618	3.41008907170434	3.07189315208377	0.0950475711903618	0.287151116162412	0	0	0.287151116162412
0.0955475711903618	9.40915010503817	26.5185127493941	25.9995984295072	6.31163897297093	52.0457505251909	49.2789974746468	54.8850126746438	0	26.7866515913371	71.6617032250429	0.0955475711903618	3.4151047289303	3.07050004992634	0.0955475711903618	0.289846836241734	0	0	0.289846836241734
0.0960475711903618	9.43941449554555	26.5757327192909	26.6104842048294	6.3518694555352	52.1970724777278	49.0567441303762	54.8849954039162	0	26.802518169505	71.6333183680945	0.0960475711903618	3.42006579923824	3.06356812224603	0.0960475711903618	0.292549996211691	0	0	0.292549996211691
0.0965475711903618	9.46984663814189	26.7708982626671	26.2504045896394	6.39220918487642	52.3492331907095	49.0117499885287	54.8849781951224	0	26.8183463268075	71.6049505565688	0.0965475711903618	3.42504712223626	3.06216287619787	0.0965475711903618	0.295260500374391	0	0	0.295260500374391
0.0970475711903618	9.49998819622643	26.8236439831474	26.8610364571218	6.43265673269621	52.4999409811321	48.7882983769026	54.8849610480017	0	26.8341360632444	71.5765997383825	0.0970475711903618	3.42997374966811	3.05517451436781	0.0970475711903618	0.297978252771945	0	0	0.297978252771945
0.0975475711903618	9.53030023369359	27.0174133259206	26.4956582536138	6.47321066688732	52.6515011684679	48.7430629614446	54.8849439623048	0	26.8498873788159	71.5482659538309	0.0975475711903618	3.43492111553339	3.05375784795853	0.0975475711903618	0.300703157189856	0	0	0.300703157189856
0.0980475711903618	9.56031955491157	27.0656790911169	27.1057268844052	6.51386955157665	52.8015977745579	48.5185412580255	54.884926937773	0	26.8656002735219	71.5199491507993	0.0980475711903618	3.43981369312613	3.04671660953751	0.0980475711903618	0.303435117160431	0	0	0.303435117160431
0.0985475711903618	9.590511968581	27.258003137236	26.7352985075096	6.55463194718375	52.952559842905	48.4730904689842	54.8849099741591	0	26.8812747473624	71.4916493695631	0.0985475711903618	3.44472747214588	3.04528924318757	0.0985475711903618	0.306174035966195	0	0	0.306174035966195
0.0990475711903618	9.62040964626057	27.3017886416182	27.3445020985795	6.59549641046396	53.1020482313028	48.2476251364368	54.8848930712062	0	26.8969108003374	71.4633665580069	0.0990475711903618	3.44958638611059	3.0381986679577	0.0990475711903618	0.308919816643314	0	0	0.308919816643314
0.0995475711903618	9.65048291486473	27.4926206073735	26.9692718656044	6.63646149456731	53.2524145743237	48.2019845259417	54.8848762286691	0	26.9125084324468	71.4351007563563	0.0995475711903618	3.45446694194463	3.03676131849299	0.0995475711903618	0.311672361985031	0	0	0.311672361985031
0.100047571190362	9.68025954004303	27.5319308439993	27.5773163946256	6.67752574908181	53.4012977002152	47.9757001966616	54.8848594462927	0	26.9280676436909	71.4068519125246	0.100047571190362	3.45929257182751	3.02962492522226	0.100047571190362	0.3144315745451	0	0	0.3144315745451
0.100547571190362	9.71021413978875	27.7212262547245	27.1975322681062	6.71868772009267	53.5510706989438	47.9298949453296	54.884842723834	0	26.9435884340694	71.3786200666589	0.100547571190362	3.46414026168497	3.0281783052182	0.100547571190362	0.317197356641245	0	0	0.317197356641245
0.101047571190362	9.73987030117262	27.7560714216811	27.804131615138	6.75994595022576	53.6993515058631	47.7029143304091	54.8848260610397	0	26.9590708035825	71.3504051667303	0.101047571190362	3.4689329805267	3.02099958915362	0.101047571190362	0.319969610358613	0	0	0.319969610358613
0.101547571190362	9.76970670580487	27.9437881079955	27.4200409340176	6.80129897870721	53.8485335290244	47.6569692290487	54.8848094576685	0	26.97451475223	71.3222072527789	0.101547571190362	3.47374815533553	3.01954440642716	0.101547571190362	0.322748237553238	0	0	0.322748237553238
0.102047571190362	9.79924298971477	27.9741834929294	28.024917073331	6.84274534140694	53.9962149485739	47.4294130161806	54.8847929134692	0	26.9899202800121	71.2940262728616	0.102047571190362	3.4785083298226	3.01232683633307	0.102047571190362	0.325533139855522	0	0	0.325533139855522
0.102547571190362	9.82896167058668	28.1602815803058	27.6367663014079	6.8842835708987	54.1448083529334	47.383352445266	54.8847764282022	0	27.0052873869287	71.2658622668843	0.102547571190362	3.48329133439483	3.0108637933426	0.102547571190362	0.328324218673715	0	0	0.328324218673715
0.103047571190362	9.85837866091476	28.1862474470782	28.2396494092434	6.92591219650365	54.2918933045738	47.1553392141266	54.8847600016183	0	27.0206160729798	71.2377151830171	0.103047571190362	3.48801932500804	3.00361080899348	0.103047571190362	0.3311213751974	0	0	0.3311213751974
0.103547571190362	9.88798008705161	28.3706893437489	27.8476838797014	6.96762974435074	54.4399004352581	47.1091871268006	54.8847436334797	0	27.0359063381653	71.2095850610048	0.103547571190362	3.49277049819888	3.00214060233077	0.103547571190362	0.333924510401	0	0	0.333924510401
0.104047571190362	9.91727836521044	28.3922508034172	28.448312475774	7.00943473742048	54.5863918260522	46.8808332602687	54.8847273235389	0	27.0511581824854	71.1814718491572	0.104047571190362	3.49746665935542	2.9948556117698	0.104047571190362	0.336733525047277	0	0	0.336733525047277
0.104547571190362	9.94676300337691	28.5750011829634	28.0527761486806	7.05132569560559	54.7338150168846	46.8346131645075	54.8847110715599	0	27.0663716059401	71.1533755870325	0.104547571190362	3.50218633421794	2.99337893160458	0.104547571190362	0.339548319690849	0	0	0.339548319690849
0.105047571190362	9.97594314825693	28.5921880637978	28.6508971815291	7.09330113575493	54.8797157412847	46.6060327723882	54.8846948772972	0	27.0815466085293	71.1252962231059	0.105047571190362	3.50685101441022	2.9860653087032	0.105047571190362	0.342368794681709	0	0	0.342368794681709
0.105547571190362	10.0053114630203	28.7732138455093	28.2520324020763	7.13535957173439	55.0265573151015	46.5597677156909	54.8846787405165	0	27.0966831902529	71.0972337967236	0.105547571190362	3.51153951834471	2.98458283828859	0.105547571190362	0.345194850168753	0	0	0.345194850168753
0.106047571190362	10.0343740509423	28.7860605514238	28.8474013477892	7.17749951447103	55.1718702547116	46.3310725581919	54.884662660974	0	27.111781351111	71.069188256551	0.106047571190362	3.51617306027379	2.97724392020016	0.106047571190362	0.348026386103313	0	0	0.348026386103313
0.106547571190362	10.0636265047371	28.9653308762703	28.4454486153387	7.21971947201424	55.3181325236854	46.2847851122205	54.8846466384373	0	27.1268410911038	71.0411596416986	0.106547571190362	3.52083071517274	2.97575633535677	0.106547571190362	0.350863302242704	0	0	0.350863302242704
0.107047571190362	10.0925721094106	28.9738762428978	29.037829536405	7.26201794957997	55.462860547053	46.0560845330747	54.8846306726642	0	27.1418624102309	71.0131479010459	0.107047571190362	3.52543345587838	2.96839542018534	0.107047571190362	0.353705498153768	0	0	0.353705498153768
0.107547571190362	10.1217091626001	29.1513624470684	28.6330272771895	7.3043934496122	55.6085458130005	46.0097967802415	54.884614763424	0	27.1568453084926	70.9851530734443	0.107547571190362	3.53006057826665	2.96690338882888	0.107547571190362	0.356552873216432	0	0	0.356552873216432
0.108047571190362	10.150538355079	29.1556495891146	29.2221928833143	7.3468444718273	55.7526917753951	45.7811976418174	54.8845989104765	0	27.1717897858888	70.9571751080103	0.108047571190362	3.53463284925276	2.95952373326866	0.108047571190362	0.359405326627269	0	0	0.359405326627269
0.108547571190362	10.1795604660175	29.3313251738569	28.814777232918	7.38936951327576	55.8978023300876	45.7349311622741	54.8845831135925	0	27.1866958424195	70.9292140433141	0.108547571190362	3.53922975042355	2.95802791493162	0.108547571190362	0.362262757403067	0	0	0.362262757403067
0.109047571190362	10.2082738146601	29.3314013296887	29.4005089117914	7.43196706838665	56.0413690733004	45.5065377886366	54.8845673725336	0	27.2015634780848	70.9012698287313	0.109047571190362	3.54377187778025	2.95063273207316	0.109047571190362	0.365125064384405	0	0	0.365125064384405
0.109547571190362	10.2371814397523	29.5052419287314	28.9907135031788	7.47463562902965	56.1859071987614	45.4603136488667	54.8845516870723	0	27.2163926928845	70.8733425025294	0.109547571190362	3.54833886392675	2.9491337774603	0.109547571190362	0.367992146239232	0	0	0.367992146239232
0.110047571190362	10.26577951018	29.5011582983926	29.5728013469001	7.51737368455957	56.3288975508999	45.2322277720912	54.8845360569719	0	27.2311834868188	70.8454320143644	0.110047571190362	3.5528511684484	2.94172623461439	0.110047571190362	0.370863901466458	0	0	0.370863901466458
0.110547571190362	10.2945731039403	29.6731416422181	29.160857107796	7.56017972187868	56.4728655197015	45.186066514159	54.8845204820066	0	27.2459358598876	70.8175384021807	0.110547571190362	3.55738854079138	2.94022478516176	0.110547571190362	0.373740228399544	0	0	0.373740228399544
0.111047571190362	10.323056459	29.664953222841	29.7390999154581	7.60305222548134	56.615282295	44.9583872275381	54.8845049619414	0	27.2606498120908	70.7896616159345	0.111047571190362	3.5618713380914	2.93280800182285	0.111047571190362	0.376621025210102	0	0	0.376621025210102
0.111547571190362	10.3517364741097	29.8350591006859	29.3252348725416	7.6459896775165	56.7586823705486	44.9123088597279	54.8844894965522	0	27.2753253434286	70.7618016932279	0.111547571190362	3.5663793930028	2.93130468928516	0.111547571190362	0.3795061899115	0	0	0.3795061899115
0.112047571190362	10.3801056738357	29.822824517049	29.8994401451256	7.68899055783249	56.9005283691787	44.6851325749228	54.8844740856055	0	27.2899624539009	70.7339585843369	0.112047571190362	3.57083299362484	2.92388173514188	0.112047571190362	0.382395620362475	0	0	0.382395620362475
0.112547571190362	10.4086725611993	29.9910347362265	29.4838792374465	7.73205334403976	57.0433628059963	44.6391565631724	54.884458728879	0	27.3045611435078	70.7061323265023	0.112547571190362	3.57531202274762	2.92237718118934	0.112547571190362	0.385289214270744	0	0	0.385289214270744
0.113047571190362	10.4369281627781	29.9748160691962	30.05386315303	7.77517651155574	57.1846408138905	44.41257697355	54.884443426141	0	27.3191214122491	70.6783228703383	0.113047571190362	3.57973673227369	2.9149510742594	0.113047571190362	0.388186869196632	0	0	0.388186869196632
0.113547571190362	10.4653823715773	30.1411144123677	29.6368280530999	7.81835853366781	57.3269118578867	44.3667222341319	54.8844281771707	0	27.3336432601249	70.6505302527066	0.113547571190362	3.58418702263793	2.91344589009979	0.113547571190362	0.391088482556692	0	0	0.391088482556692
0.114047571190362	10.4935249293131	30.1209770239335	30.2024154327858	7.86159788157825	57.4676246465653	44.140830282385	54.8844129817379	0	27.3481266871352	70.6227544245773	0.114047571190362	3.5885831417933	2.90601959493085	0.114047571190362	0.39399395162734	0	0	0.39399395162734
0.114547571190362	10.5218669070606	30.2853492041253	29.7841243768931	7.90489302446738	57.6093345353031	44.0951151754497	54.8843978396236	0	27.3625716932801	70.5949954224164	0.114547571190362	3.59300497592875	2.90451438094495	0.114547571190362	0.396903173548492	0	0	0.396903173548492
0.115047571190362	10.5498969723424	30.2613615609896	30.3451486340292	7.9482424295387	57.7494848617119	43.869999026887	54.8843827505994	0	27.3769782785595	70.5672531975661	0.115047571190362	3.59737280068396	2.89709080693132	0.115047571190362	0.399816045327205	0	0	0.399816045327205
0.115547571190362	10.5781271649329	30.4237951748246	29.9258162608111	7.99164456208214	57.8906358246646	43.8244413511487	54.8843677144477	0	27.3913464429734	70.5395277860807	0.115547571190362	3.6017664567291	2.89558615233177	0.115547571190362	0.402732463841322	0	0	0.402732463841322
0.116047571190362	10.6060452862038	30.39602866985	30.482119340401	8.03509788551928	58.0302264310188	43.6001863713839	54.8843527309417	0	27.4056761865217	70.5118191396905	0.116047571190362	3.60610627839905	2.88816815210932	0.116047571190362	0.405652325843125	0	0	0.405652325843125
0.116547571190362	10.6341641379638	30.5565131489166	30.0619565386769	8.07860086146686	58.1708206898192	43.5548033596922	54.8843377998655	0	27.4199675092047	70.4841272940232	0.116547571190362	3.61047203020687	2.88666463461543	0.116547571190362	0.408575527962986	0	0	0.408575527962986
0.117047571190362	10.6619708606915	30.5250419218881	30.6133888423781	8.12215194978202	58.3098543034575	43.3314920975847	54.8843229209941	0	27.4342204110221	70.4564522012117	0.117047571190362	3.61478413554719	2.87925500256746	0.117047571190362	0.411501966713032	0	0	0.411501966713032
0.117547571190362	10.6899788144277	30.6835684826143	30.1926026076182	8.16574960862597	58.4498940721384	43.2863004135531	54.8843080941129	0	27.4484348919741	70.4287938964429	0.117547571190362	3.6191222527877	2.87775318810235	0.117547571190362	0.414431538490806	0	0	0.414431538490806
0.118047571190362	10.7176746810766	30.6484692399884	30.7390229090514	8.20939229450939	58.5883734053832	43.0640125885205	54.8842933189986	0	27.4626109520606	70.4011523322664	0.118047571190362	3.6234069240885	2.87035465895167	0.118047571190362	0.417364139582933	0	0	0.417364139582933
0.118547571190362	10.745572178122	30.8050308320204	30.3178162091271	8.25307846235618	58.7278608906102	43.0190283240352	54.8842785954384	0	27.4767485912815	70.3735275434149	0.118547571190362	3.6277176723481	2.86885510135703	0.118547571190362	0.420299666168796	0	0	0.420299666168796
0.119047571190362	10.7731577281278	30.7663826667823	30.8590915566698	8.29680656554897	58.8657886406389	42.7978408182467	54.8842639232104	0	27.490847809637	70.345919482868	0.119047571190362	3.63197518752516	2.86147034886592	0.119047571190362	0.423238014324207	0	0	0.423238014324207
0.119547571190362	10.8009452083866	30.9209739201692	30.4376632064574	8.34057505599301	59.0047260419331	42.753079491958	54.8842493021034	0	27.5049086071269	70.3183281848917	0.119547571190362	3.63625882840304	2.85997358963846	0.119547571190362	0.42617908002509	0	0	0.42617908002509
0.120047571190362	10.8284209781313	30.8788581316965	30.9736688168703	8.38438238416178	59.1421048906563	42.5330663467739	54.8842347318972	0	27.5189309837514	70.2907536029074	0.120047571190362	3.64048946108657	2.8526052253999	0.120047571190362	0.429122759151158	0	0	0.429122759151158
0.120547571190362	10.8560988801219	31.0314753029276	30.5522133621119	8.42822699916096	59.2804944006095	42.4885429034407	54.8842202123821	0	27.5329149395104	70.2631957707032	0.120547571190362	3.64474625228807	2.85111179344645	0.120547571190362	0.432068947489608	0	0	0.432068947489608
0.121047571190362	10.8834654029119	30.9859752177485	31.0828325033047	8.47210734877414	59.4173270145594	42.2697753203853	54.8842057433395	0	27.546860474404	70.2356546421539	0.121047571190362	3.64895027190919	2.84376236578098	0.121047571190362	0.435017540738802	0	0	0.435017540738802
0.121547571190362	10.9110341638078	31.1366161348968	30.6615401134086	8.51602187952696	59.5551708190393	42.2255041311329	54.8841913245613	0	27.560767588432	70.2081302505586	0.121547571190362	3.65318046733645	2.84227277719491	0.121547571190362	0.437968434511963	0	0	0.437968434511963
0.122047571190362	10.9382919698532	31.0878169283791	31.18666397881	8.55996903673279	59.6914598492658	42.0080504769173	54.8841769558307	0	27.5746362815946	70.1806225502558	0.122047571190362	3.65735813921135	2.8349447701417	0.122047571190362	0.440921524340872	0	0	0.440921524340872
0.122547571190362	10.9657520255226	31.2364809354271	30.7657203488253	8.60394726455705	59.828760127613	41.9640453403083	54.8841626369408	0	27.5884665538916	70.1531315740461	0.122547571190362	3.6615619890511	2.83345952799839	0.122547571190362	0.443876705679564	0	0	0.443876705679564
0.123047571190362	10.9929016419181	31.184469455116	31.2852479223924	8.64795500606298	59.9645082095906	41.7479711560476	54.8841483676765	0	27.6022584053231	70.1256572767415	0.123047571190362	3.6657135744631	2.82615536041001	0.123047571190362	0.446833873908029	0	0	0.446833873908029
0.123547571190362	11.020253426961	31.3311573556814	30.8648341838961	8.69199070327594	60.1012671348053	41.7042452999971	54.8841341478326	0	27.6160118358891	70.0981996906348	0.123547571190362	3.66989132527188	2.8246749545834	0.123547571190362	0.449792924335916	0	0	0.449792924335916
0.124047571190362	11.0472953776694	31.2760219463998	31.3786720976499	8.73605279722937	60.236476888347	41.4896133142335	54.8841199771956	0	27.6297268455898	70.0707587710201	0.124047571190362	3.67401708155136	2.81739697931591	0.124047571190362	0.452753752206244	0	0	0.452753752206244
0.124547571190362	11.0745393254535	31.4207359469536	30.9589647386601	8.7801397280291	60.3726966272677	41.4461793986886	54.8841058555617	0	27.6434034344248	70.0433345496743	0.124547571190362	3.67816897633807	2.81592188631433	0.124547571190362	0.455716252699101	0	0	0.455716252699101
0.125047571190362	11.10147413129	31.3625662782578	31.4670271222551	8.82424993489936	60.50737065645	41.2330495442686	54.884091782719	0	27.6570416023945	70.0159269823821	0.125047571190362	3.68226915694045	2.80867238951909	0.125047571190362	0.458680320935366	0	0	0.458680320935366
0.125547571190362	11.1286106739844	31.5053099310246	31.0481979159336	8.86838185624726	60.643053369922	41.1899196646632	54.8840777584654	0	27.6706413494986	69.9885361003968	0.125547571190362	3.68639543524649	2.80720307234172	0.125547571190362	0.461645851980411	0	0	0.461645851980411
0.126047571190362	11.1554388526036	31.4441968271659	31.5504062397582	8.91253392970876	60.7771942630179	40.9783490991439	54.8840637825905	0	27.6842026757373	69.9611618600005	0.126047571190362	3.69047028982826	2.79998427285245	0.126047571190362	0.464612740847825	0	0	0.464612740847825
0.126547571190362	11.1824684212106	31.5849749728059	31.1326221819234	8.95670459221319	60.9123421060529	40.9355347905617	54.8840498548936	0	27.6977255811103	69.9338042919167	0.126547571190362	3.69457118780516	2.798521180865	0.126547571190362	0.467580882503126	0	0	0.467580882503126
0.127047571190362	11.2091904870949	31.5210102456908	31.6289050935493	9.00089228002936	61.0459524354744	40.7255779201292	54.8840359751661	0	27.711210065618	69.9064633529314	0.127047571190362	3.69862096229808	2.79133522968406	0.127047571190362	0.470550171867481	0	0	0.470550171867481
0.127547571190362	11.2361135114801	31.6598289559314	31.2123283487709	9.0450954288301	61.1805675574004	40.6830901621731	54.8840221432088	0	27.7246561292603	69.8791390732321	0.127547571190362	3.70269671278288	2.78987879851467	0.127547571190362	0.473520503821424	0	0	0.473520503821424
0.128047571190362	11.2627299759301	31.5931052412446	31.7026215039755	9.08931247373836	61.3136498796504	40.4747986687894	54.8840083588146	0	27.7380637720369	69.8518314101147	0.128047571190362	3.70672164946633	2.78272777839352	0.128047571190362	0.476491773208581	0	0	0.476491773208581
0.128547571190362	11.2895468848506	31.7299717615608	31.2874093602012	9.13354184939186	61.4477344242528	40.4326478910989	54.883994621786	0	27.7514329939481	69.8245403932253	0.128547571190362	3.71077248205461	2.78127842984762	0.128547571190362	0.479463874839389	0	0	0.479463874839389
0.129047571190362	11.3160582559771	31.6605823584596	31.7716552485835	9.17778198998921	61.5802912798857	40.2260707628165	54.8839809319173	0	27.7647637949938	69.7972659803748	0.129047571190362	3.71477281962633	2.77416435496357	0.129047571190362	0.482436703494824	0	0	0.482436703494824
0.129547571190362	11.3427694771078	31.7955050509539	31.3579600800652	9.22203132935454	61.713847385539	40.1842668512207	54.8839672890124	0	27.778056175174	69.7700082006636	0.129547571190362	3.71879896074308	2.77272249695833	0.129547571190362	0.48541015393012	0	0	0.48541015393012
0.130047571190362	11.3691762598261	31.723543765495	31.8361078462838	9.26628830098376	61.8458812991305	39.9794504154112	54.8839536928676	0	27.7913101344887	69.7427670124217	0.130047571190362	3.7227749343881	2.76564731268337	0.130047571190362	0.488384120878502	0	0	0.488384120878502
0.130547571190362	11.3957822197841	31.8565320520702	31.424077084697	9.3105513381091	61.9789110989204	39.9380027186681	54.8839401432881	0	27.804525672938	69.7155424442001	0.130547571190362	3.72677660735647	2.7642133392008	0.130547571190362	0.491358499054909	0	0	0.491358499054909
0.131047571190362	11.4220849158092	31.7820930447061	31.8960823454789	9.35481887374544	62.1104245790462	39.734990678073	54.8839266400717	0	27.8177027905218	69.6883344548516	0.131047571190362	3.7307284488146	2.7571789219634	0.131047571190362	0.494333183159719	0	0	0.494333183159719
0.131547571190362	11.4485860401766	31.913157350666	31.4858584589967	9.39908934075488	62.2429302008831	39.693908015174	54.8839131830253	0	27.8308414872401	69.6611430723744	0.131547571190362	3.73470587392254	2.75575321302222	0.131547571190362	0.497308067882482	0	0	0.497308067882482
0.132047571190362	11.4747851480214	31.8363349879566	31.9516831167995	9.44336117189307	62.3739257401068	39.4927414865464	54.8838997719483	0	27.8439417630928	69.6339682561474	0.132047571190362	3.73863381155416	2.7487613702583	0.132047571190362	0.500283047905646	0	0	0.500283047905646
0.132547571190362	11.5011818613659	31.965486686122	31.5434035969687	9.48763279987379	62.5059093068296	39.4520321545414	54.8838864066488	0	27.8570036180801	69.6068100336134	0.132547571190362	3.7425872061191	2.74734429190393	0.132547571190362	0.503258017908282	0	0	0.503258017908282
0.133047571190362	11.5272778763398	31.8863753969362	32.0030156505227	9.53190265741529	62.6363893816991	39.2527497097682	54.8838730869281	0	27.8700270522018	69.5796683646796	0.133047571190362	3.74649146496957	2.7403967620969	0.133047571190362	0.506232872569819	0	0	0.506232872569819
0.133547571190362	11.5535706022341	32.0136267523938	31.5968130066924	9.57616917730484	62.7678530111705	39.212421492088	54.8838598125958	0	27.8830120654582	69.5525432762319	0.133547571190362	3.75042104340117	2.73898866640951	0.133547571190362	0.509207506573768	0	0	0.509207506573768
0.134047571190362	11.5795640164446	31.9323208887236	32.0501863591934	9.62043079244515	62.8978200822229	39.0150592015757	54.8838465834546	0	27.895958657849	69.5254347287075	0.134047571190362	3.75430184526374	2.73208711921588	0.134047571190362	0.512181814611451	0	0	0.512181814611451
0.134547571190362	11.6057531774832	32.0576850042893	31.6461881203101	9.66468593591883	63.028765887416	38.9751193768089	54.8838333993157	0	27.9088668293743	69.4983427484338	0.134547571190362	3.75820781912468	2.73068834433571	0.134547571190362	0.515155691385732	0	0	0.515155691385732
0.135047571190362	11.6316444798383	31.9742787068955	32.0933023855304	9.7089330410348	63.1582223991913	38.7797108550122	54.8838202599834	0	27.9217365800342	69.4712672963793	0.135047571190362	3.762065382602	2.72383438079547	0.135047571190362	0.518129031614741	0	0	0.518129031614741
0.135547571190362	11.6577304976534	32.0977694693928	31.6916311090378	9.75317054139281	63.2886524882672	38.7401662061112	54.8838071652706	0	27.9345679098285	69.4442083983121	0.135547571190362	3.7659479606671	2.72244525096537	0.135547571190362	0.521101730035604	0	0	0.521101730035604
0.136047571190362	11.683520173866	32.0123565383786	32.1324714160351	9.79739687092979	63.41760086933	38.546742659002	54.8837941149828	0	27.9473608187575	69.4171660157329	0.136047571190362	3.76978250123138	2.71564040379363	0.136047571190362	0.524073681408166	0	0	0.524073681408166
0.136547571190362	11.7095034691414	32.1339885658053	31.7332447036652	9.84161046398429	63.5475173457068	38.5075994828787	54.8837811089346	0	27.9601153068208	69.3901401738505	0.136547571190362	3.77364188954482	2.71426122941808	0.136547571190362	0.527044780518723	0	0	0.527044780518723
0.137047571190362	11.7351920017353	32.0466623362846	32.167801500377	9.88580975534296	63.6759600086765	38.3161897572266	54.8837681469333	0	27.9728313740187	69.3631308346973	0.137047571190362	3.77745361959671	2.70750696337671	0.137047571190362	0.53001492218374	0	0	0.53001492218374
0.137547571190362	11.761072994218	32.1664509259539	31.7711320205615	9.92999318030476	63.8053649710898	38.2774538747105	54.8837552287946	0	27.9855090203511	69.3361380229233	0.137547571190362	3.78129002152762	2.70613804109701	0.137547571190362	0.532984001253579	0	0	0.532984001253579
0.138047571190362	11.7866608625357	32.0773041488821	32.199400876884	9.97415917472754	63.9333043126786	38.0880845089866	54.8837423543277	0	27.998148245818	69.3091617010926	0.138047571190362	3.78507915045377	2.69943575344283	0.138047571190362	0.53595191261622	0	0	0.53595191261622
0.138547571190362	11.8124399710469	32.1952652266018	31.8053963935507	10.0183061750922	64.0621998552347	38.0497612751085	54.8837295233496	0	28.0107490504195	69.282201893297	0.138547571190362	3.78889276675017	2.69807736622778	0.138547571190362	0.538918551200982	0	0	0.538918551200982
0.139047571190362	11.8379276512587	32.1043899548899	32.2273778041951	10.0624326185493	64.1896382562933	37.8624565518794	54.8837167356711	0	28.0233114341554	69.2552585626312	0.139047571190362	3.79265950097962	2.69142838723549	0.139047571190362	0.541883811982243	0	0	0.541883811982243
0.139547571190362	11.8636052937026	32.2205400252517	31.8361412116703	10.1065369429828	64.3180264685131	37.8245508664537	54.8837039911109	0	28.0358353970259	69.2283317326303	0.139547571190362	3.7964505298207	2.69008080448729	0.139547571190362	0.544847589983161	0	0	0.544847589983161
0.140047571190362	11.8889932588168	32.1280275052008	32.2518403993242	10.1506175870572	64.4449662940841	37.6393328660908	54.8836912894813	0	28.0483209390308	69.2014213669184	0.140047571190362	3.80019507287999	2.68348639804376	0.140047571190362	0.547809780279383	0	0	0.547809780279383
0.140547571190362	11.914569852188	32.242383603034	31.8634697630919	10.1946729902808	64.5728492609401	37.6018491845606	54.8836786306023	0	28.0607680601702	69.1745274884755	0.140547571190362	3.80396370992698	2.68214987571828	0.140547571190362	0.550770278002769	0	0	0.550770278002769
0.141047571190362	11.9398585720637	32.1483241711686	32.2728964821696	10.2387015930528	64.6992928603187	37.4187378401323	54.8836660142879	0	28.0731767604443	69.147650061453	0.141047571190362	3.80768626249419	2.67561123998602	0.141047571190362	0.553728978345096	0	0	0.553728978345096
0.141547571190362	11.9653345324528	32.260903814216	31.8874850852009	10.282701836727	64.8266726622641	37.3816801846519	54.8836534403598	0	28.0855470398528	69.1207891082786	0.141547571190362	3.81143270093956	2.67428602072716	0.141547571190362	0.556685776561775	0	0	0.556685776561775
0.142047571190362	11.9905244738132	32.1653867995252	32.2906534266501	10.3266721636581	64.952622369066	37.200693337834	54.8836409086332	0	28.0978788983958	69.0939445936286	0.142047571190362	3.81513346089716	2.66780428887358	0.142047571190362	0.559640567975556	0	0	0.559640567975556
0.142547571190362	12.0159002164113	32.2762079423858	31.9082898210442	10.3706110172657	65.0795010820565	37.1640653085546	54.8836284189316	0	28.1101723360733	69.0671165393807	0.142547571190362	3.81885789151251	2.66649060216091	0.142547571190362	0.562593247980232	0	0	0.562593247980232
0.143047571190362	12.0409918428584	32.1793215740099	32.3052180184726	10.4145168420806	65.2049592142922	36.9852187664311	54.8836159710717	0	28.1224273528854	69.0403049107336	0.143047571190362	3.82253705399915	2.66006684315096	0.143047571190362	0.565543712044349	0	0	0.565543712044349
0.143547571190362	12.0662677819601	32.2884025633951	31.9259860821201	10.4583880838085	65.3313389098005	36.9490235529645	54.8836035648784	0	28.1346439488319	69.0135097290183	0.143547571190362	3.82623966518165	2.65876490546021	0.143547571190362	0.568491855714897	0	0	0.568491855714897
0.144047571190362	12.0912615539914	32.1902338837401	32.3166963196535	10.5022231893767	65.456307769957	36.7723311455645	54.8835912001702	0	28.146822123913	68.9867309599527	0.144047571190362	3.82989742264286	2.65240012490888	0.144047571190362	0.571437574621017	0	0	0.571437574621017
0.144547571190362	12.1164381029962	32.2975934150759	31.9406753176564	10.546020606997	65.5821905149808	36.7365715385941	54.8835788767731	0	28.1589618781286	68.9599686243243	0.144547571190362	3.83357840046032	2.65111013988457	0.144547571190362	0.574380764477691	0	0	0.574380764477691
0.145047571190362	12.1413344780218	32.1982281983583	32.3251935397692	10.5897787862128	65.706672390109	36.5620451770433	54.8835665945075	0	28.1710632114786	68.9332226883669	0.145047571190362	3.8372149426982	2.64480528096677	0.145047571190362	0.577321321089435	0	0	0.577321321089435
0.145547571190362	12.1664120494344	32.3038852737702	31.9524581903286	10.6334961779618	65.8320602471719	36.5267235800572	54.8835543532009	0	28.1831261239633	68.9064931723287	0.145547571190362	3.84087447093287	2.64352743960647	0.145547571190362	0.580259140353987	0	0	0.580259140353987
0.146047571190362	12.1912114817961	32.2034079499475	32.3308139140037	10.6771712346229	65.9560574089804	36.3543733151999	54.883542152675	0	28.1951506155824	68.8797800429552	0.146047571190362	3.84448998515474	2.6372833840207	0.146047571190362	0.583194118265993	0	0	0.583194118265993
0.146547571190362	12.2161904872254	32.3073818376507	31.961434458508	10.720802410079	66.0809524361269	36.3194917563182	54.883529992759	0	28.207136686336	68.8530833199593	0.146547571190362	3.84812824534582	2.63601786487014	0.146547571190362	0.586126150920692	0	0	0.586126150920692
0.147047571190362	12.2408934282163	32.2058754217096	32.3336605879403	10.7643881597636	66.2044671410815	36.1493258376953	54.8835178732761	0	28.2190843362241	68.8264029705944	0.147047571190362	3.85172291621192	2.62983543385325	0.147047571190362	0.589055134517588	0	0	0.589055134517588
0.147547571190362	12.2657742783731	32.3081856168297	31.9677028649667	10.8079269407239	66.3288713918653	36.1148859815673	54.883505794057	0	28.2309935652468	68.7997390140426	0.147547571190362	3.85534008769683	2.62858240321188	0.147547571190362	0.59198096536413	0	0	0.59198096536413
0.148047571190362	12.2903811762589	32.2057316433628	32.3338355091188	10.8514172116664	66.4519058812944	35.946910916618	54.8834937549266	0	28.242864373404	68.7730914180607	0.148047571190362	3.85891409736703	2.6224623586015	0.148047571190362	0.594903539879383	0	0	0.594903539879383
0.148547571190362	12.3151642809523	32.3063978302013	31.9713610320817	10.8948574330206	66.5758214047615	35.9129140763645	54.8834817557168	0	28.2546967606956	68.7464602013047	0.148547571190362	3.86251035732155	2.6212219707376	0.148547571190362	0.59782275459769	0	0	0.59782275459769
0.149047571190362	12.3396755809932	32.2030762932175	32.3314393252755	10.9382460669849	66.6983779049659	35.7471346897445	54.8834697962542	0	28.2664907271218	68.7198453320299	0.149047571190362	3.86606388550114	2.61516501607931	0.149047571190362	0.600738506172342	0	0	0.600738506172342
0.149547571190362	12.3643613491264	32.3021183089769	31.9725053634417	10.9815815775889	66.8218067456318	35.7135818389218	54.8834578763722	0	28.2782462726824	68.6932468283716	0.149547571190362	3.86963940897836	2.61393741345424	0.149547571190362	0.603650691379229	0	0	0.603650691379229
0.150047571190362	12.3887774936001	32.198007606853	32.3265712892484	11.0248624307402	66.9438874680006	35.5500013318171	54.883445995899	0	28.2899633973777	68.6666646590786	0.150047571190362	3.87317263296292	2.60794419515021	0.150047571190362	0.606559207120503	0	0	0.606559207120503
0.150547571190362	12.4133663331644	32.2954454068279	31.971230951854	11.0680870942862	67.0668316658222	35.5168931163799	54.8834341546694	0	28.3016421012074	68.6400988417705	0.150547571190362	3.87672759293111	2.606729508651	0.150547571190362	0.609463950428219	0	0	0.609463950428219
0.151047571190362	12.4376877613905	32.1906222923247	32.3193291704367	11.1112540380607	67.1884388069526	35.3555131257175	54.8834223525131	0	28.3132823841716	68.6135493456846	0.151047571190362	3.88024068765048	2.60080061714698	0.151047571190362	0.612364818467987	0	0	0.612364818467987
0.151547571190362	12.4621800794591	32.286475916564	31.9676314936359	11.154361733946	67.3109003972953	35.3228498759602	54.8834105892665	0	28.3248842462703	68.5870161879304	0.151547571190362	3.8837752550299	2.59959896632677	0.151547571190362	0.61526170854261	0	0	0.61526170854261
0.152047571190362	12.4864072278234	32.1810154517942	32.3098091727627	11.1974086559188	67.4320361391169	35.1636705334068	54.8833988647607	0	28.3364476875035	68.5604993382281	0.152047571190362	3.88726839309131	2.59373493733424	0.152047571190362	0.618154518095718	0	0	0.618154518095718
0.152547571190362	12.5108034305433	32.2753049932326	31.9617992091491	11.2403932801124	67.5540171527167	35.1314522758611	54.8833871788337	0	28.3479727078714	68.5339988131828	0.152547571190362	3.89078273678996	2.59254643065978	0.152547571190362	0.621043144715403	0	0	0.621043144715403
0.153047571190362	12.5349367325241	32.1692805094843	32.2981058590013	11.2833140848623	67.6746836626206	34.9744722665191	54.8833755313181	0	28.3594593073737	68.5075145829921	0.153047571190362	3.89425608852025	2.58674774641035	0.153047571190362	0.623927486137841	0	0	0.623927486137841
0.153547571190362	12.5592372251084	32.2620260835416	31.953824769441	11.3261695507686	67.7961861255418	34.9426987357905	54.8833639220534	0	28.3709074860104	68.4810466637627	0.153547571190362	3.89775037546866	2.58557248151604	0.153547571190362	0.626807440250913	0	0	0.626807440250913
0.154047571190362	12.5832771113025	32.1555091458273	32.2843120813947	11.3689581607412	67.9163855565125	34.787915356494	54.8833523508737	0	28.3823172437817	68.4545950261635	0.154047571190362	3.90120410895574	2.57983957204466	0.154047571190362	0.629682905097822	0	0	0.629682905097822
0.154547571190362	12.6074822980204	32.2467308614652	31.9437972289225	11.4116784000621	68.0374114901018	34.7565860070171	54.8833408176199	0	28.3936885806875	68.4281596858092	0.154547571190362	3.90467850414078	2.57867763599247	0.154547571190362	0.6325537788807	0	0	0.6325537788807
0.155047571190362	12.6314291961707	32.1397912376843	32.2685189183962	11.4543287564302	68.1571459808534	34.603995224147	54.8833293221277	0	28.4050214967278	68.4017406138339	0.155047571190362	3.90811278527422	2.57301088044677	0.155047571190362	0.635419959964212	0	0	0.635419959964212
0.155547571190362	12.6555394803379	32.2295091699125	31.9318039639244	11.4969077200236	68.2776974016895	34.5731092418436	54.8833178642395	0	28.4163159919026	68.3753378253664	0.155547571190362	3.91156745177199	2.57186234999141	0.155547571190362	0.638281346879157	0	0	0.638281346879157
0.156047571190362	12.6793938153609	32.1222148044843	32.250815617436	11.5394137835447	68.3969690768048	34.4227057485748	54.8833064437924	0	28.427572066212	68.3489512920002	0.156047571190362	3.91498244428278	2.5662620779638	0.156047571190362	0.641137838326058	0	0	0.641137838326058
0.156547571190362	12.7034095993289	32.2104489682985	31.9179306170388	11.5818454422815	68.5170479966443	34.3922620623971	54.8832950606304	0	28.4387897196558	68.3225810283844	0.156547571190362	3.91841754329064	2.56512701982254	0.156547571190362	0.643989333178747	0	0	0.643989333178747
0.157047571190362	12.7271717933434	32.1028659601382	32.2312895435349	11.6242011941529	68.6358589667171	34.2440393353068	54.8832837145921	0	28.4499689522342	68.2962270065654	0.157047571190362	3.92181340879028	2.55959351270244	0.157047571190362	0.646835730487947	0	0	0.646835730487947
0.157547571190362	12.7510934784876	32.1896362858774	31.9022610470714	11.6664795397698	68.7554673924379	34.2140366286515	54.8832724055227	0	28.4611097639472	68.2698892407197	0.157547571190362	3.92522909965794	2.55847198382895	0.157547571190362	0.649676929484847	0	0	0.649676929484847
0.158047571190362	12.7747639508436	32.081828870563	32.2100261336367	11.7086789824805	68.8738197542179	34.0679869836123	54.8832611332627	0	28.4722121547945	68.2435677033399	0.158047571190362	3.92860599767664	2.55300547617189	0.158047571190362	0.652512829584665	0	0	0.652512829584665
0.158547571190362	12.7985919375518	32.1671551806613	31.8848772844877	11.7507980284312	68.9929596877589	34.0384237055911	54.8832498976585	0	28.4832761247765	68.2172624081364	0.158547571190362	3.93200243793651	2.55189752403359	0.158547571190362	0.655343330390216	0	0	0.655343330390216
0.159047571190362	12.8221711048598	32.0591857166535	32.1871088564734	11.7928351866111	69.1108555242988	33.8945383528871	54.8832386985522	0	28.4943016738928	68.1909733280416	0.159047571190362	3.93536052596071	2.54649820494462	0.159047571190362	0.658168331695457	0	0	0.658168331695457
0.159547571190362	12.8459057925194	32.1430877037683	31.8658594921689	11.834788968913	69.2295289625968	33.8654127294393	54.8832275357915	0	28.5052888021438	68.1647004763068	0.159547571190362	3.93873787135741	2.54540386780286	0.159547571190362	0.660987733489043	0	0	0.660987733489043
0.160047571190362	12.8693940686804	32.0350166625227	32.1626191778136	11.8766578901787	69.3469703434021	33.7236818280392	54.8832164092202	0	28.5162375095292	68.1384438262973	0.160047571190362	3.94207730486651	2.54007188233128	0.160047571190362	0.663801435957864	0	0	0.663801435957864
0.160547571190362	12.8930358556654	32.1175138690112	31.8452859313424	11.9184404682581	69.465179278327	33.6949918728756	54.8832053186874	0	28.5271477960491	68.1122033908123	0.160547571190362	3.94543570938557	2.5389911895238	0.160547571190362	0.666609339490578	0	0	0.666609339490578
0.161047571190362	12.9164336519014	32.0093998288375	32.1366365308998	11.9601352240554	69.582168259507	33.5554045838107	54.8831942640381	0	28.5380196617036	68.0859791436433	0.161047571190362	3.94875664188802	2.53372664006659	0.161047571190362	0.669411344681137	0	0	0.669411344681137
0.161547571190362	12.9399829355588	32.0905116275578	31.823232932491	12.0017406815878	69.6999146777938	33.5271481091761	54.8831832451232	0	28.5488531064925	68.0597710971442	0.161547571190362	3.95209625778392	2.53265961229184	0.161547571190362	0.67220735233231	0	0	0.67220735233231
0.162047571190362	12.9632906604429	31.9824112710604	32.1092382919119	12.0432553680312	69.8164533022144	33.3896926479663	54.8831722617891	0	28.5596481304161	68.0335792255262	0.162047571190362	3.95539884085247	2.52746256000305	0.162047571190362	0.674997263459191	0	0	0.674997263459191
0.162547571190362	12.9867478370788	32.0621568474652	31.7997748710958	12.0846778137791	69.9337391853941	33.3618672752112	54.883161313888	0	28.570404733474	68.0074035407048	0.162547571190362	3.95871981867589	2.52640920960561	0.162547571190362	0.677780979292704	0	0	0.677780979292704
0.163047571190362	13.0099658965665	31.9541249624141	32.0804997602516	12.1260065524876	70.0498294828323	33.2265309632969	54.8831504012679	0	28.5811229156666	67.9812440173037	0.163047571190362	3.9620042019823	2.5212796758093	0.163047571190362	0.680558401283101	0	0	0.680558401283101
0.163547571190362	13.0333313614321	32.0325232979098	31.7749841480068	12.1672401211344	70.1666568071605	33.1991341332478	54.8831395237824	0	28.5918026769936	67.9551006668076	0.163547571190362	3.96530669060669	2.52024000706609	0.163547571190362	0.683329431103451	0	0	0.683329431103451
0.164047571190362	13.056460158892	31.9246127813747	32.0504941434799	12.2083770600636	70.2823007944598	33.0659034483795	54.8831286812808	0	28.6024440174551	67.9289734642457	0.164047571190362	3.9685730219556	2.51517797467009	0.164047571190362	0.686093970653118	0	0	0.686093970653118
0.164547571190362	13.0797343061688	32.00168263791	31.7489311742889	12.2494159130441	70.3986715308442	33.0389324315001	54.8831178736183	0	28.6130469370511	67.9028624206788	0.164547571190362	3.97185716860314	2.51415198407672	0.164547571190362	0.688851922061237	0	0	0.688851922061237
0.165047571190362	13.1027742424141	31.8939445035027	32.0192925466946	12.2903552273145	70.5138712120705	32.9077930570518	54.8831071006457	0	28.6236114357817	67.8767675115348	0.165047571190362	3.97510559396537	2.50915739898513	0.165047571190362	0.691603187690178	0	0	0.691603187690178
0.165547571190362	13.1259574651994	31.9697044093574	31.7216843603305	12.3311935536413	70.6297873259968	32.8812449633871	54.8830963622193	0	28.6341375136468	67.8506887474578	0.165547571190362	3.97837154423223	2.50814507554201	0.165547571190362	0.694347670139003	0	0	0.694347670139003
0.166047571190362	13.1489089385191	31.8621877974154	31.9869639661743	12.3719294463632	70.7445446925956	32.7521818365553	54.8830856581917	0	28.6446251706464	67.8246261042674	0.166047571190362	3.98160220777739	2.50321784806379	0.166047571190362	0.697085272246913	0	0	0.697085272246913
0.166547571190362	13.1720016288107	31.9366560341504	31.6933101090593	12.4125614634493	70.8600081440535	32.7260536254515	54.8830749884205	0	28.6550744067805	67.7985795921981	0.166547571190362	3.98485010565839	2.50221917356142	0.166547571190362	0.699815897096689	0	0	0.699815897096689
0.167047571190362	13.1948650350013	31.8294082247067	31.9535752870742	12.4530881665433	70.9743251750066	32.5990509843135	54.8830643527596	0	28.6654852220491	67.7725491874543	0.167047571190362	3.98806314978682	2.49735917981315	0.167047571190362	0.702539448018121	0	0	0.702539448018121
0.167547571190362	13.2178675836827	31.9026028152438	31.6638728130481	12.493508121021	71.0893379184134	32.5733394739078	54.8830537510681	0	28.6758576164522	67.7465348998682	0.167547571190362	3.99129313769949	2.49637412911628	0.167547571190362	0.705255828591433	0	0	0.705255828591433
0.168047571190362	13.2406433160794	31.7956692436161	31.9191912849976	12.5338198960345	71.2032165803968	32.4483809033081	54.8830431832013	0	28.6861915899898	67.7205367060219	0.168047571190362	3.9944887030736	2.49158121241679	0.168047571190362	0.707964942650696	0	0	0.707964942650696
0.168547571190362	13.2635561129044	31.8676079414068	31.6334348553522	12.5740220645696	71.3177805645221	32.4230827797832	54.8830326490198	0	28.696487142662	67.6945546153523	0.168547571190362	3.99770092188168	2.49060975374688	0.168547571190362	0.710666694287231	0	0	0.710666694287231
0.169047571190362	13.2862445624125	31.7610322162542	31.8838746312261	12.6141132034895	71.4312228120627	32.3001512560321	54.8830221483803	0	28.7067442744686	67.6685886048125	0.169047571190362	4.00087914745661	2.48588372600181	0.169047571190362	0.713360987853005	0	0	0.713360987853005
0.169547571190362	13.3090679959904	31.8317324955042	31.6020566138635	12.6540918935916	71.5453399799519	32.2752630826307	54.8830116811445	0	28.7169629854097	67.6426386834514	0.169547571190362	4.004073736493	2.48492582121752	0.169547571190362	0.716047727964017	0	0	0.716047727964017
0.170047571190362	13.331669551117	31.725556419187	31.8476859014364	12.6939567196519	71.6583477555848	32.154341016989	54.8830012471708	0	28.7271432754854	67.6167048285857	0.170047571190362	4.00723475954674	2.48026646429185	0.170047571190362	0.718726819503676	0	0	0.718726819503676
0.170547571190362	13.3544040088966	31.7950354660944	31.5697964690209	12.7337062704806	71.7720200444829	32.1298592427848	54.8829908463223	0	28.7372851446956	67.5907870488838	0.170547571190362	4.0104118566359	2.479322069167	0.170547571190362	0.721398167626167	0	0	0.721398167626167
0.171047571190362	13.3769190557816	31.6892990571886	31.8106835876848	12.7733391389664	71.884595278908	32.0109285237266	54.8829804784586	0	28.7473885930403	67.5648853220189	0.171047571190362	4.01355581279873	2.47472913624381	0.171047571190362	0.72406167775981	0	0	0.72406167775981
0.171547571190362	13.3995649240366	31.7575737621621	31.536710814664	12.8128539221323	71.9978246201831	31.9868494921485	54.8829701434442	0	28.7574536205195	67.5389996562861	0.171547571190362	4.01671555427858	2.47379820074261	0.171547571190362	0.726717255610406	0	0	0.726717255610406
0.172047571190362	13.4219938464842	31.6523152799682	31.7729241134926	12.8522492211789	72.1099692324209	31.8698915263839	54.8829598411403	0	28.7674802271332	67.5131300297084	0.172047571190362	4.01984257756194	2.4692714176662	0.172047571190362	0.729364807164578	0	0	0.729364807164578
0.172547571190362	13.4445515102977	31.7194022307822	31.5028540718738	12.8915236415404	72.2227575514883	31.8462114834908	54.8829495714126	0	28.7774684128815	67.4872764502144	0.172547571190362	4.02298509830527	2.46835388621536	0.172547571190362	0.732004238693097	0	0	0.732004238693097
0.173047571190362	13.466894689807	31.6146582016866	31.7344618518163	12.9306757929277	72.3344734490352	31.7312072357453	54.8829393341235	0	28.7874181777642	67.4614388961699	0.173047571190362	4.02609532113008	2.46389295281729	0.173047571190362	0.7346354567542	0	0	0.7346354567542
0.173547571190362	13.4893645330565	31.6805736775382	31.4682787055896	12.9697042893835	72.4468226652823	31.7079223382511	54.8829291291403	0	28.7973295217815	67.4356173751444	0.173547571190362	4.02922075456547	2.46298876457457	0.173547571190362	0.7372583681969	0	0	0.7372583681969
0.174047571190362	13.5116223488528	31.5763789230703	31.6953491457407	13.0086077493257	72.558111744264	31.5948523697915	54.8829189563269	0	28.8072024449332	67.4098118658397	0.174047571190362	4.03231430778983	2.45859335598097	0.174047571190362	0.739872880164284	0	0	0.739872880164284
0.174547571190362	13.5340047541951	31.6411388894972	31.4330352438516	13.0473847956018	72.6700237709753	31.5719586928367	54.8829088155516	0	28.8170369472195	67.384022375473	0.174547571190362	4.03542278592212	2.4577024451	0.174547571190362	0.742478900096797	0	0	0.742478900096797
0.175047571190362	13.5561775832601	31.5375265559493	31.6556363316845	13.0860340555322	72.7808879163004	31.4608031987452	54.8828987066797	0	28.8268330286404	67.3582488830753	0.175047571190362	4.03849979886847	2.45337221301885	0.175047571190362	0.745076335735523	0	0	0.745076335735523
0.175547571190362	13.5784729321167	31.601146660571	31.3971722994616	13.1245541609643	72.8923646605835	31.4382967434175	54.882888629581	0	28.8365906891957	67.3324913955186	0.175547571190362	4.04159145229881	2.45249450890988	0.175547571190362	0.747665095125448	0	0	0.747665095125448
0.176047571190362	13.600561149219	31.4981482500291	31.6153717649637	13.1629437483153	73.0028057460949	31.3290355886101	54.8828785841221	0	28.8463099288855	67.3067498921564	0.176047571190362	4.04465205278051	2.44822908289683	0.176047571190362	0.750245086618716	0	0	0.750245086618716
0.176547571190362	13.6227698217615	31.5606438190721	31.3607365939211	13.2012014586262	73.1138491088076	31.3069122892111	54.8828685701741	0	28.8559907477098	67.2810243795223	0.176547571190362	4.04772701072594	2.44736451048312	0.176547571190362	0.752816218877875	0	0	0.752816218877875
0.177047571190362	13.6447737994864	31.4582892217327	31.5746018475085	13.2393259376039	73.2238689974321	31.1995250432067	54.882858587605	0	28.8656331456686	67.2553148372855	0.177047571190362	4.05077132507335	2.44316349918477	0.177047571190362	0.755378400879109	0	0	0.755378400879109
0.177547571190362	13.6668961746221	31.5196752573034	31.3237729834428	13.2773158356754	73.3344808731105	31.1777807742682	54.8828486362871	0	28.875237122762	67.2296212716484	0.177547571190362	4.05382971538603	2.44231197915445	0.177547571190362	0.757931541915463	0	0	0.757931541915463
0.178047571190362	13.6888162834016	31.4179927849326	31.5333710575877	13.3151698080294	73.4440814170081	31.07224674471	54.8828387160898	0	28.8848026789898	67.2039436625893	0.178047571190362	4.05685786847199	2.43817497152782	0.178047571190362	0.76047555160005	0	0	0.76047555160005
0.178547571190362	13.7108527387592	31.4782839629972	31.2863244869039	13.3528865146697	73.5542636937961	31.0508773277582	54.8828288268866	0	28.8943298143522	67.1782820159858	0.178547571190362	4.05989981765797	2.43733642058089	0.178547571190362	0.763010339869254	0	0	0.763010339869254
0.179047571190362	13.7326893469012	31.3773003834146	31.4917219813438	13.390464620457	73.6634467345061	30.947175592699	54.8828189685483	0	28.9038185288492	67.1526363121188	0.179047571190362	4.06291193292283	2.43326298708833	0.179047571190362	0.765535816985917	0	0	0.765535816985917
0.179547571190362	13.7546402588172	31.4365110524521	31.2484323155445	13.4279027951617	73.7732012940862	30.9261768027698	54.8828091409498	0	28.9132688224805	67.127006556548	0.179547571190362	4.06593756616049	2.43243731817869	0.179547571190362	0.768051893542519	0	0	0.768051893542519
0.180047571190362	13.7763937325345	31.3362516249042	31.4496953460039	13.4651997135057	73.8819686626725	30.8242862417262	54.882799343963	0	28.9226806952464	67.1013927298506	0.180047571190362	4.06893376563656	2.42842701195695	0.180047571190362	0.770558480464338	0	0	0.770558480464338
0.180547571190362	13.7982594760396	31.3943958051927	31.2101359042901	13.5023540552145	73.9912973801978	30.8036538136334	54.8827895774641	0	28.9320541471468	67.0757948372749	0.180547571190362	4.07194320679467	2.42761413452924	0.180547571190362	0.773055489012607	0	0	0.773055489012607
0.181047571190362	13.8199301794784	31.2948843165088	31.4073300545766	13.5393645050583	74.0996508973919	30.7035531374255	54.8827798413265	0	28.9413891781818	67.0502128596877	0.181047571190362	4.07492361113018	2.42366649253223	0.181047571190362	0.775542830787656	0	0	0.775542830787656
0.181547571190362	13.8417111282841	31.3519757000116	31.1714729445075	13.5762297529047	74.2085556414203	30.6832827717831	54.8827701354275	0	28.9506857883513	67.0246468020328	0.181547571190362	4.07791698278558	2.42286631275328	0.181547571190362	0.778020417732038	0	0	0.778020417732038
0.182047571190362	13.8632994235524	31.2532345014133	31.3646632219117	13.6129484937588	74.316497117762	30.584950551168	54.8827604596418	0	28.9599439776552	66.9990966454604	0.182047571190362	4.08088171126818	2.41898085686756	0.182047571190362	0.780488162133652	0	0	0.780488162133652
0.182547571190362	13.8849959500383	31.3092864522271	31.1324794180853	13.6495194278156	74.4249797501917	30.5650379201708	54.8827508138479	0	28.9691637460936	66.9735623946159	0.182547571190362	4.08385913472316	2.41819327785237	0.182547571190362	0.782945976628843	0	0	0.782945976628843
0.183047571190362	13.9065021972336	31.2113364966949	31.3217302119426	13.6859412604998	74.5325109861682	30.4684526132906	54.882741197922	0	28.9783450936667	66.9480440309267	0.183047571190362	4.08680830530286	2.4143695159849	0.183047571190362	0.785393774205495	0	0	0.785393774205495
0.183547571190362	13.928114672435	31.2663620520273	31.0931896326562	13.7222127025176	74.6405733621751	30.4488933662553	54.8827316117436	0	28.9874880203741	66.9225415587465	0.183547571190362	4.08976990060218	2.41359443801693	0.183547571190362	0.787831468206117	0	0	0.787831468206117
0.184047571190362	13.9495392296715	31.1692229321052	31.2785646759981	13.7583324698969	74.7476961483574	30.3540333449113	54.8827220551902	0	28.9965925262162	66.8970549597737	0.184047571190362	4.09270362991389	2.40983186515432	0.184047571190362	0.790258972330906	0	0	0.790258972330906
0.184547571190362	13.9710680232669	31.2232348037466	31.0536362578645	13.7942992840377	74.8553401163343	30.334823113581	54.8827125281428	0	29.0056586111926	66.8715842380764	0.184547571190362	4.09564951586149	2.40906918590012	0.184547571190362	0.7926762006408	0	0	0.7926762006408
0.185047571190362	13.9924112467023	31.1269247896962	31.2351985920155	13.8301118717525	74.9620562335117	30.241666688357	54.8827030304798	0	29.0146862753037	66.8461293756181	0.185047571190362	4.098567919247	2.40536728513919	0.185047571190362	0.795083067560529	0	0	0.795083067560529
0.185547571190362	14.013856727002	31.1799353659539	31.0138503625036	13.8657689653163	75.0692836350098	30.2228010919749	54.8826935620836	0	29.0236755185492	66.8206903761875	0.185547571190362	4.10149821342241	2.40461689985711	0.185547571190362	0.797479487881636	0	0	0.797479487881636
0.186047571190362	14.0351189708643	31.0844714441489	31.1916623045528	13.9012693025065	75.1755948543214	30.1313265362242	54.8826841228338	0	29.0326263409293	66.7952672220071	0.186047571190362	4.104401404952	2.40097514340607	0.186047571190362	0.799865376765497	0	0	0.799865376765497
0.186547571190362	14.0564815047987	31.1364927922095	30.9738614524404	13.9366116266527	75.2824075239935	30.1128011863767	54.882674712614	0	29.0415387424439	66.7698599165924	0.186547571190362	4.10731622372644	2.40023694514908	0.186547571190362	0.802240649746326	0	0	0.802240649746326
0.187047571190362	14.0776631214116	31.0418907036929	31.1479845654404	13.9717946866757	75.3883156070581	30.0229867591006	54.8826653313051	0	29.0504127230929	66.7444684424191	0.187047571190362	4.11020431621995	2.3966547952994	0.187047571190362	0.804605222734161	0	0	0.804605222734161
0.187547571190362	14.0989430745208	31.0929345723855	30.9336975091588	14.0068172371374	75.494715372604	30.0047972643387	54.8826559787918	0	29.0592482828765	66.7190928027356	0.187547571190362	4.11310377477217	2.39592867511192	0.187547571190362	0.806959012017848	0	0	0.806959012017848
0.188047571190362	14.1200444143295	30.9992088514869	31.104192574986	14.0416780382796	75.6002220716473	29.916621231969	54.8826466549563	0	29.0680454217946	66.6937329802649	0.188047571190362	4.11597687981971	2.39240558518017	0.188047571190362	0.809301934267995	0	0	0.809301934267995
0.188547571190362	14.1412421507521	31.0492866744115	30.8933850288537	14.0763758560727	75.7062107537607	29.8987632022075	54.8826373596844	0	29.0768041398473	66.6683889779941	0.188547571190362	4.11886109215147	2.3916914322889	0.188547571190362	0.81163390653993	0	0	0.81163390653993
0.189047571190362	14.1622635623479	30.9564506873599	31.060312023579	14.1109094622547	75.8113178117396	29.8122038593267	54.8826280928597	0	29.0855244370344	66.6430607788881	0.189047571190362	4.12171932013362	2.388226847529	0.189047571190362	0.813954846276636	0	0	0.813954846276636
0.189547571190362	14.1833794448118	31.0055735863576	30.8529490619148	14.1452776343794	75.916897224059	29.7946729100305	54.882618854369	0	29.094206313356	66.6177483856783	0.189547571190362	4.12458839908503	2.38752454952769	0.189547571190362	0.816264671311668	0	0	0.816264671311668
0.190047571190362	14.2043212749567	30.9136395697927	31.0163671336248	14.179479155855	76.0216063747836	29.7097085990424	54.8826096440971	0	29.1028497688121	66.592451781566	0.190047571190362	4.12743185919265	2.38411790801287	0.190047571190362	0.818563299872072	0	0	0.818563299872072
0.190547571190362	14.2253556647686	30.9618183587248	30.8124132527461	14.2135128159918	76.1267783238431	29.6925003552002	54.882600461932	0	29.1114548034028	66.5671709690328	0.190547571190362	4.13028591645715	2.38342735104096	0.190547571190362	0.820850650581269	0	0	0.820850650581269
0.191047571190362	14.2462182584192	30.8707974580544	30.9723807016609	14.2473774100402	76.2310912920963	29.6091094849862	54.8825913077596	0	29.120021417128	66.5419059315107	0.191047571190362	4.13311471671075	2.38007808451601	0.191047571190362	0.823126642461943	0	0	0.823126642461943
0.191547571190362	14.2671715154561	30.9180426468661	30.7717998797655	14.2810717392384	76.3358575772803	29.5922195848804	54.8825821814692	0	29.1285496099877	66.5166566712371	0.191547571190362	4.13595386284989	2.37939915343128	0.191547571190362	0.825391194938907	0	0	0.825391194938907
0.192047571190362	14.2879552157869	30.8279449543802	30.9283741406032	14.3145946108499	76.4397760789346	29.5103806484556	54.8825730829479	0	29.1370393819819	66.4914231718695	0.192047571190362	4.13876811011863	2.37610668813457	0.192047571190362	0.827644227841953	0	0	0.827644227841953
0.192547571190362	14.3088276984868	30.8742667534204	30.7311298955506	14.3479448382102	76.5441384924343	29.4938047472306	54.8825640120861	0	29.1454907331106	66.4662054354066	0.192547571190362	4.14159245457651	2.37543926667965	0.192547571190362	0.829885661408692	0	0	0.829885661408692
0.193047571190362	14.3295328469132	30.7851013461198	30.8843675219775	14.3811212407648	76.6476642345661	29.4134963384372	54.8825549687719	0	29.1539036633737	66.4410034457259	0.193047571190362	4.14439225459675	2.37220302413554	0.193047571190362	0.832115416287377	0	0	0.832115416287377
0.193547571190362	14.3503249122676	30.8305096706952	30.6904229669735	14.4141226441148	76.7516245613378	29.397230111473	54.8825459528969	0	29.1622781727715	66.4158172045931	0.193547571190362	4.1472019057144	2.37154699509843	0.193547571190362	0.834333413539714	0	0	0.834333413539714
0.194047571190362	14.3709518484678	30.7422846477508	30.8403796181038	14.4469478800543	76.8547592423391	29.318430940724	54.8825369643505	0	29.1706142613037	66.3906466961006	0.194047571190362	4.14998736310787	2.36836639287978	0.194047571190362	0.836539574643653	0	0	0.836539574643653
0.194547571190362	14.3916638520131	30.7867891228854	30.6496975153134	14.4795957866166	76.9583192600657	29.302470086819	54.8825280030253	0	29.1789119289705	66.3654919217861	0.194547571190362	4.15278242813721	2.3677216382483	0.194547571190362	0.838733821496172	0	0	0.838733821496172
0.195047571190362	14.4122129139506	30.6995116427006	30.7964279440909	14.51206520811	77.0610645697529	29.225158995933	54.8825190688118	0	29.1871711757718	66.3403528659519	0.195047571190362	4.15555364642882	2.36459609070975	0.195047571190362	0.840916076416039	0	0	0.840916076416039
0.195547571190362	14.4328452097614	30.743121608083	30.6089707561894	14.544354995164	77.164226048807	29.2094992403034	54.8825101616036	0	29.1953920017076	66.3152295299129	0.195547571190362	4.15833423154652	2.36396249182008	0.195547571190362	0.843086262146564	0	0	0.843086262146564
0.196047571190362	14.4533167337055	30.6567979248772	30.7525287996294	14.576464004765	77.2665836685277	29.1336552164421	54.8825012812927	0	29.2035744067778	66.2901218981766	0.196047571190362	4.16109131318173	2.36089141080182	0.196047571190362	0.845244301858331	0	0	0.845244301858331
0.196547571190362	14.4738696743874	30.6995224399679	30.5682587393226	14.6083911003016	77.3693483719372	29.1182923135396	54.8824924277736	0	29.2117183909827	66.2650299718401	0.196547571190362	4.16385752350281	2.36026884848106	0.196547571190362	0.847390119151924	0	0	0.847390119151924
0.197047571190362	14.4942639949347	30.6141579398672	30.7086973104392	14.6401351515998	77.4713199746735	29.0438945022907	54.8824836009392	0	29.219823954322	66.239953735611	0.197047571190362	4.16660056986472	2.35725164398411	0.197047571190362	0.849523638060624	0	0	0.849523638060624
0.197547571190362	14.5147379316179	30.6560057891512	30.5275763879686	14.6716950349682	77.5736896580897	29.0288242384493	54.8824748006854	0	29.2278910967958	66.2148931903738	0.197547571190362	4.16935250945592	2.35663999868705	0.197547571190362	0.851644783053104	0	0	0.851644783053104
0.198047571190362	14.535055381712	30.5716050257071	30.6649474693825	14.7030696332327	77.6752769085599	28.9558519560652	54.882466026906	0	29.2359198184041	66.1898483210316	0.198047571190362	4.17208162088191	2.35367607951954	0.198047571190362	0.853753479036103	0	0	0.853753479036103
0.198547571190362	14.5554506640455	30.6125847240648	30.4869375380533	14.7342578357808	77.7772533202277	28.9410701519759	54.882457279498	0	29.2439101191469	66.1648191282609	0.198547571190362	4.17481939277488	2.35307523145961	0.198547571190362	0.855849651357078	0	0	0.855849651357078
0.199047571190362	14.575691574997	30.5291514532014	30.6212921770952	14.7652585385965	77.8784578749848	28.8695028968134	54.8824485583565	0	29.2518619990243	66.1398055971557	0.199047571190362	4.17753466857297	2.3501640058554	0.199047571190362	0.857933225806857	0	0	0.857933225806857
0.199547571190362	14.596008551143	30.5692712513864	30.4463549768458	14.7960706443034	77.980042755715	28.8550054098397	54.8824398633792	0	29.2597754580362	66.1148077281893	0.199547571190362	4.18025837477726	2.34957383512995	0.199547571190362	0.860004128622257	0	0	0.860004128622257
0.200047571190362	14.6161732526485	30.4868084656966	30.5777432821716	14.8266930621999	78.0808662632427	28.7848228730083	54.8824311944625	0	29.2676504961826	66.0898255066422	0.200047571190362	4.18295991324203	2.34671471133907	0.200047571190362	0.8620622864887	0	0	0.8620622864887
0.200547571190362	14.6364122692774	30.5260763558942	30.405840481229	14.8571247083012	78.1820613463871	28.7706055993398	54.8824225515052	0	29.0299488886434	66.0648589327893	0.200547571190362	4.18566965475788	2.346135098049	0.200547571190362	0.864107626542808	0	0	0.864107626542808
0.201047571190362	14.6565010894386	30.4445863183002	30.5343116207497	14.8873645053743	78.2825054471932	28.7017876746065	54.8824139344046	0	28.7898530339527	66.0399079920927	0.201047571190362	4.18835755318617	2.34332748490136	0.201047571190362	0.866140076374983	0	0	0.866140076374983
0.201547571190362	14.6766624917243	30.4830100397589	30.3654048553907	14.9174113829796	78.3833124586216	28.6878465512648	54.8824053430606	0	28.5473550394693	66.0149726846336	0.201547571190362	4.19105343001709	2.34275830926529	0.201547571190362	0.868159564031967	0	0	0.868159564031967
0.202047571190362	14.6966757570659	30.4024943164574	30.4910070555572	14.9472642775052	78.4833787853293	28.6203733442199	54.8823967773716	0	28.3024470144163	65.9900529960517	0.202047571190362	4.19372778472325	2.34000161670711	0.202047571190362	0.870166018019394	0	0	0.870166018019394
0.202547571190362	14.7167598886817	30.4400813611665	30.3250579680284	14.9769221322082	78.5837994434084	28.6067043509134	54.8823882372385	0	28.0551225779328	65.965148926239	0.202547571190362	4.19640989588843	2.33944275917004	0.202547571190362	0.87215936730432	0	0	0.87215936730432
0.203047571190362	14.736697924169	30.3605408538892	30.4478385142552	15.0063838972484	78.6834896208449	28.5405561874483	54.8823797225606	0	27.8053738608289	65.9402604610081	0.203047571190362	4.19907080221936	2.33673639877466	0.203047571190362	0.874139541317733	0	0	0.874139541317733
0.203547571190362	14.756705127284	30.3972984722994	30.2848087888701	15.0356485297292	78.7835256364199	28.5271553482896	54.88237123324	0	27.5531929958213	65.9153876000662	0.203547571190362	4.2017392457659	2.33618774011146	0.203547571190362	0.876106469957059	0	0	0.876106469957059
0.204047571190362	14.7765682563404	30.3187334498037	30.4048140271726	15.0647149937309	78.8828412817023	28.4623127823863	54.882362769177	0	27.2985871972283	65.8905303293952	0.204047571190362	4.20438679811565	2.33353112556381	0.204047571190362	0.878060083588636	0	0	0.878060083588636
0.204547571190362	14.7964988716161	30.354668656564	30.2446654246455	15.0935822603507	78.9824943580805	28.4491761674696	54.8823543302747	0	27.0415487793525	65.8656886485213	0.204547571190362	4.20704167113063	2.33299254697733	0.204547571190362	0.880000313050187	0	0	0.880000313050187
0.205047571190362	14.8162874161399	30.2770787854053	30.3619407642472	15.1222493077359	79.0814370806995	28.3856199883585	54.8823459164343	0	26.7820700588056	65.8408625435918	0.205047571190362	4.20967596295482	2.33038509453407	0.205047571190362	0.881927089653261	0	0	0.881927089653261
0.205547571190362	14.8361417827272	30.312198365116	30.2046351542814	15.1507151211234	79.1807089136361	28.3727437152101	54.88233752756	0	26.5202575758523	65.8160520139562	0.205547571190362	4.21231736157713	2.3298564777484	0.205547571190362	0.88384034518567	0	0	0.88384034518567
0.206047571190362	14.8558560631075	30.2355827396074	30.3192250713066	15.1789786928721	79.2792803155376	28.3104549538874	54.882329163554	0	26.2561049503145	65.791257045923	0.206047571190362	4.21493848540694	2.32729760667274	0.206047571190362	0.885740011913901	0	0	0.885740011913901
0.206547571190362	14.8756345186446	30.269893252562	30.164724463504	15.2070390225022	79.3781725932228	28.2978351887866	54.8823208243214	0	25.9896058066127	65.7664776386694	0.206547571190362	4.21756650483901	2.32677883402123	0.206547571190362	0.887626022585517	0	0	0.887626022585517
0.207047571190362	14.8952748537774	30.1942504239939	30.2766725054778	15.234895116727	79.476374268887	28.2367951239553	54.8823125097656	0	25.7207537739577	65.741713778661	0.207047571190362	4.22017455229499	2.32426796699479	0.207047571190362	0.889498310431533	0	0	0.889498310431533
0.207547571190362	14.9149777343873	30.2277582119153	30.1249390785833	15.2625459894916	79.5748886719365	28.2244280831392	54.8823042197923	0	25.4507167201556	65.7169654649065	0.207547571190362	4.22278928681434	2.3237589215035	0.207547571190362	0.891356809168785	0	0	0.891356809168785
0.208047571190362	14.9345444416908	30.1530862169276	30.2342878699047	15.2899906620043	79.6727222084543	28.1646182465562	54.8822959543061	0	25.1794966709688	65.6922326840254	0.208047571190362	4.22538434861985	2.32129548501384	0.208047571190362	0.893201453002273	0	0	0.893201453002273
0.208547571190362	14.9541720819801	30.1857974086687	30.0852839994603	15.3172281627746	79.7708604099006	28.1525001973043	54.8822877132138	0	24.907095645841	65.6675154348616	0.208547571190362	4.22798589159043	2.32079605048005	0.208547571190362	0.895032176627492	0	0	0.895032176627492
0.209047571190362	14.9736654774097	30.1120937968756	30.1920752475246	15.3442575276445	79.8683273870484	28.0939023786063	54.8822794964208	0	24.6335156582633	65.6428137041844	0.209047571190362	4.23056805758482	2.31837947518674	0.209047571190362	0.896848915232743	0	0	0.896848915232743
0.209547571190362	14.9932182104669	30.1440143140958	30.0457635319413	15.3710777998256	79.9660910523347	28.08202964022	54.8822713038348	0	24.365421789626	65.6181274906771	0.209547571190362	4.23315650146827	2.31788953625313	0.209547571190362	0.898651604501427	0	0	0.898651604501427
0.210047571190362	15.0126386085294	30.0712761748353	30.1500380341409	15.3976880299297	80.0631930426468	28.0246258911978	54.8822631353622	0	24.1026891815164	65.5934567812553	0.210047571190362	4.23572586061982	2.31551925733057	0.210047571190362	0.900440180614326	0	0	0.900440180614326
0.210547571190362	15.0321167659245	30.102411737619	30.0063813192728	15.424087276006	80.1605838296224	28.0129948358682	54.8822549909117	0	23.8451957770377	65.5688015744452	0.210547571190362	4.23830129698646	2.3150386995546	0.210547571190362	0.902214580251856	0	0	0.902214580251856
0.211047571190362	15.0514644796922	30.0306357259604	30.1081789704907	15.4502746035709	80.2573223984613	27.9567674742752	54.8822468703906	0	23.5928222906148	65.5441618573054	0.211047571190362	4.24085793740501	2.31271415701493	0.211047571190362	0.903974740596312	0	0	0.903974740596312
0.211547571190362	15.0708683914758	30.0609918583971	29.967140372711	15.4762490856444	80.3543419573791	27.9453745278573	54.8822387737084	0	23.3670082613243	65.5195376282084	0.211547571190362	4.2434204569448	2.31224286693429	0.211547571190362	0.905720599334095	0	0	0.905720599334095
0.212047571190362	15.0901437326006	29.9901742202491	30.0665001736177	15.5020098027797	80.4507186630032	27.8903061407055	54.8822307007736	0	23.1649313375113	65.4949288743524	0.212047571190362	4.24596446589412	2.30996350592801	0.212047571190362	0.90745209465791	0	0	0.90745209465791
0.212547571190362	15.1094737273038	30.0197562559359	29.928043101491	15.5275558430989	80.547368636519	27.8791477833884	54.8822226514964	0	22.9840598444541	65.4703355939599	0.212547571190362	4.24851415842739	2.30950137112152	0.212547571190362	0.909169165268963	0	0	0.909169165268963
0.213047571190362	15.1286770060299	29.9498928524315	30.0250031671772	15.552886302322	80.6433850301496	27.8252212298328	54.8822146257863	0	22.8221229702877	65.4457577743653	0.213047571190362	4.25104562233732	2.30726664221993	0.213047571190362	0.910871750379125	0	0	0.910871750379125
0.213547571190362	15.1479334106646	29.9787059399261	29.889091341718	15.5780002838024	80.7396670533229	27.8142939967267	54.8822066235544	0	22.6770850975972	65.4211954136447	0.213547571190362	4.25358257682539	2.30681355136473	0.213547571190362	0.912559789713086	0	0	0.912559789713086
0.214047571190362	15.1670649358415	29.9097922708874	29.9836889110781	15.6028968985552	80.8353246792075	27.7614924104737	54.882198644711	0	22.547123419345	65.3966484992654	0.214047571190362	4.25610158130369	2.30462291082095	0.214047571190362	0.914233223510489	0	0	0.914233223510489
0.214547571190362	15.1862480759008	29.9378413790651	29.8502863847022	15.6275752652917	80.9312403795042	27.750792892101	54.8821906891682	0	22.4306077596093	65.3721170291601	0.214547571190362	4.25862588585929	2.30417875374538	0.214547571190362	0.915891992528046	0	0	0.915891992528046
0.215047571190362	15.2053081549959	29.8698726057768	29.9425578299924	15.652034510448	81.0265407749794	27.6990996834584	54.8821827568373	0	22.3260820913252	65.3476009909262	0.215047571190362	4.26113251570332	2.30203166373904	0.215047571190362	0.917536038041636	0	0	0.917536038041636
0.215547571190362	15.2244183544552	29.8971625291311	29.8116290041363	15.6762737682183	81.1220917722762	27.6886245261723	54.8821748476311	0	22.2322475334528	65.3231003823564	0.215547571190362	4.26364425760093	2.30159633147223	0.215547571190362	0.91916530184838	0	0	0.91916530184838
0.216047571190362	15.2434072935655	29.8301334961711	29.9016098412568	15.7002921805832	81.2170364678275	27.6380233836541	54.8821669614618	0	22.1479467172024	65.2986151911749	0.216047571190362	4.266138596809	2.29949226033344	0.216047571190362	0.920779726268707	0	0	0.920779726268707
0.216547571190362	15.2624448748835	29.8566688600017	29.7731194827892	15.7240888973423	81.3122243744178	27.6277692899669	54.8821590982432	0	22.0721494452747	65.2741454150378	0.216547571190362	4.26863786249502	2.29906564515065	0.216547571190362	0.922379254148391	0	0	0.922379254148391
0.217047571190362	15.2813629787478	29.7905741164288	29.8608443815691	15.7476630761421	81.4068148937389	27.5782441815968	54.8821512578883	0	22.0039395771203	65.2496910417928	0.217047571190362	4.27111999427758	2.29700406756973	0.217047571190362	0.92396382886058	0	0	0.92396382886058
0.217547571190362	15.3003282628679	29.8163593819694	29.7347576379488	15.7710138825084	81.5016413143397	27.5682079104477	54.8821434403117	0	21.9425030740889	65.2252520689626	0.217547571190362	4.27360686938036	2.29658606303484	0.217547571190362	0.925533394307795	0	0	0.925533394307795
0.218047571190362	15.3191758348778	29.7511932015414	29.8202604331612	15.7941404898727	81.5958791743888	27.5197430846387	54.8821356454272	0	21.8871171369308	65.200828484516	0.218047571190362	4.2760768761709	2.29456646025174	0.218047571190362	0.927087894923918	0	0	0.927087894923918
0.218547571190362	15.3380691412301	29.7762326709581	29.6965428464881	15.8170420796048	81.6903457061504	27.5099214515754	54.8821278731505	0	21.8371403665258	65.1764202858446	0.218547571190362	4.27855144551064	2.29415696125563	0.218547571190362	0.928627275676162	0	0	0.928627275676162
0.219047571190362	15.3568464834411	29.7119890717713	29.779856548679	15.8397178410385	81.7842324172056	27.4625014377694	54.8821201233962	0	21.7920038777394	65.1520274610357	0.219047571190362	4.28100940897647	2.29217882123742	0.219047571190362	0.930151482067015	0	0	0.930151482067015
0.219547571190362	15.3756681299443	29.7362868931034	29.6584740685645	15.8621669715035	81.8783406497213	27.4528913150817	54.8821123960806	0	21.7512032961998	65.1276500073531	0.219547571190362	4.28347175657495	2.2917777240339	0.219547571190362	0.931660460136172	0	0	0.931660460136172
0.220047571190362	15.3943755430867	29.6729596562271	29.7396308756571	15.8843886763506	81.9718777154337	27.4065009239789	54.8821046911193	0	21.7142915686266	65.1032879129996	0.220047571190362	4.28591775762763	2.28984054163215	0.220047571190362	0.933154156462444	0	0	0.933154156462444
0.220547571190362	15.4131258461504	29.6965198281792	29.6205498710922	15.9063821689829	82.0656292307518	27.3970992407486	54.8820970084294	0	21.6808725190419	65.0789411751141	0.220547571190362	4.2883679667179	2.28944774386988	0.220547571190362	0.934632518165651	0	0	0.934632518165651
0.221047571190362	15.4317636296396	29.6341025157977	29.6995811795872	15.9281466708811	82.158818148198	27.3517235643605	54.8820893479274	0	21.6505950856493	65.0546097820121	0.221047571190362	4.2908020855236	2.28755102096853	0.221047571190362	0.936095492908491	0	0	0.936095492908491
0.221547571190362	15.4504429041669	29.6569288924827	29.5827684496961	15.949681411633	82.2522145208346	27.3425273064766	54.8820817095313	0	21.6231481762248	65.0302937307105	0.221547571190362	4.29324023855941	2.28716642172094	0.221547571190362	0.937543028898396	0	0	0.937543028898396
0.222047571190362	15.4690113561133	29.5954148649807	29.6597048667456	15.9709856289588	82.3450567805665	27.2981517177741	54.8820740931582	0	21.5982560833677	65.005993009635	0.222047571190362	4.29566255454895	2.28530966736411	0.222047571190362	0.938975074889364	0	0	0.938975074889364
0.222547571190362	15.487619915504	29.6175111604931	29.5451276506435	15.9920585687407	82.4380995775199	27.2891579278651	54.8820664987269	0	21.5756744047641	64.9817076156831	0.222547571190362	4.29808873321417	2.28493316715528	0.222547571190362	0.940391580183773	0	0	0.940391580183773
0.223047571190362	15.5061193327228	29.5568935931618	29.6199990054608	16.0128994850463	82.530596663614	27.2457680803204	54.8820589261554	0	21.5551864175819	64.9574375373883	0.223047571190362	4.30049932509292	2.28311589766826	0.223047571190362	0.941792494634178	0	0	0.941792494634178
0.223547571190362	15.524657488876	29.5782633861156	29.5076249910559	16.0335076401586	82.6232874443802	27.2369738576655	54.8820513753634	0	21.5365998601296	64.9331827715312	0.223547571190362	4.30291361031077	2.28274739849745	0.223547571190362	0.943177768645083	0	0	0.943177768645083
0.224047571190362	15.5430881668969	29.5185352847269	29.5804603473612	16.0538823045986	82.7154408344847	27.1945556843805	54.8820438462697	0	21.5197440778757	64.9089433067506	0.224047571190362	4.30531255606836	2.28096913758694	0.224047571190362	0.944547353174698	0	0	0.944547353174698
0.224547571190362	15.5615562302148	29.5391820226003	29.4702576793728	16.0740227571542	82.807781151074	27.1859581847374	54.8820363387945	0	21.5044674947686	64.884719139713	0.224547571190362	4.3077150280105	2.2806085429489	0.224547571190362	0.945901199736677	0	0	0.945901199736677
0.225047571190362	15.579918463291	29.4803362387494	29.5410853468566	16.0939282849033	82.8995923164551	27.1444978975467	54.8820288528576	0	21.490635374463	64.8605102591601	0.225047571190362	4.31010240493032	2.27886882179999	0.225047571190362	0.947239260401833	0	0	0.947239260401833
0.225547571190362	15.598316742682	29.5002632422149	29.4330226338217	16.1135981832408	82.9915837134098	27.1360943329735	54.8820213883801	0	21.4781278395099	64.8363166616467	0.225547571190362	4.31249314302587	2.27851603670459	0.225547571190362	0.948561487799835	0	0	0.948561487799835
0.226047571190362	15.6166108237993	29.4422924874216	29.5018701808926	16.1330317559021	83.0830541189963	27.0955784211085	54.8820139452823	0	21.4668381197855	64.8121383360152	0.226047571190362	4.31486902769437	2.27681439405551	0.226047571190362	0.949867835120883	0	0	0.949867835120883
0.226547571190362	15.6349396266819	29.4615029544536	29.3959165015108	16.1522283149894	83.1746981334096	27.0873660596977	54.8820065234862	0	21.4566710044	64.7879752787108	0.226547571190362	4.31724811063879	2.27646932504287	0.226547571190362	0.95115825611737	0	0	0.95115825611737
0.227047571190362	15.6531658475673	29.4043998142248	29.4628107666555	16.1711871809939	83.2658292378367	27.047781288521	54.8819991229129	0	21.4475414740523	64.7638274786746	0.227047571190362	4.31961257895467	2.27480530726057	0.227047571190362	0.952432705105514	0	0	0.952432705105514
0.227547571190362	15.6714254798745	29.4228968242238	29.3589356751505	16.1899076828222	83.3571273993723	27.0397574541466	54.8819917434851	0	21.4393734932702	64.7396949322449	0.227547571190362	4.32198008471846	2.27446786241641	0.227547571190362	0.953691136966981	0	0	0.953691136966981
0.228047571190362	15.6895841310046	29.366653770717	29.4239027799443	16.208389157818	83.447920655023	27.0010908633988	54.8819843851248	0	21.432098944222	64.7155776284588	0.228047571190362	4.32433321190159	2.27284102354759	0.228047571190362	0.954933507150474	0	0	0.954933507150474
0.228547571190362	15.7077748971873	29.3844402883724	29.3220763108956	16.2266309517873	83.5388744859365	26.9932529353656	54.8819770477553	0	21.4256566858097	64.6914755635501	0.228547571190362	4.326689217739	2.27251111251351	0.228547571190362	0.95615977167332	0	0	0.95615977167332
0.229047571190362	15.7258662677968	29.3290496932748	29.3851416710966	16.2446324190197	83.629331338984	26.9554918376006	54.8819697312993	0	21.4199917235698	64.6673887266502	0.229047571190362	4.32903107833924	2.27092101434172	0.229047571190362	0.95736988712302	0	0	0.95736988712302
0.229547571190362	15.7439884708287	29.3461285724891	29.2853343432968	16.2623929223133	83.7199423541436	26.9478372503315	54.8819624356809	0	21.4150544775414	64.6433171138901	0.229547571190362	4.3313756607967	2.2705985483268	0.229547571190362	0.958563810658788	0	0	0.958563810658788
0.230047571190362	15.7620128489179	29.2915827182705	29.3465226821155	16.2799118329953	83.8100642445896	26.9109692287847	54.8819551608236	0	21.4108001367132	64.6192607144935	0.230047571190362	4.33370632870252	2.26904476040116	0.230047571190362	0.959741500013069	0	0	0.959741500013069
0.230547571190362	15.7800667902999	29.3079567057697	29.2487055020466	16.297188530946	83.9003339514996	26.9034954713922	54.8819479066522	0	21.4071880899627	64.5952195244913	0.230547571190362	4.33603956362711	2.26872965218778	0.230547571190362	0.960902913493033	0	0	0.960902913493033
0.231047571190362	15.798024462643	29.2542477974902	29.3080408607957	16.3142224046191	83.9901223132151	26.867508378187	54.881940673091	0	21.4041814245557	64.5711935331972	0.231047571190362	4.33835911207409	2.26721175186449	0.231047571190362	0.962048009982053	0	0	0.962048009982053
0.231547571190362	15.8160104424077	29.2699195365592	29.2121853251115	16.3310128510649	84.0800522120385	26.8602129941144	54.8819334600653	0	21.4017464843011	64.5471827365437	0.231547571190362	4.34068107462178	2.26690391581673	0.231547571190362	0.96317674894116	0	0	0.96317674894116
0.232047571190362	15.8339016945598	29.2170397117255	29.269691076776	16.3475592759503	84.1695084727991	26.8250949477793	54.8819262675003	0	21.3998524803696	64.5231871239331	0.232047571190362	4.34298957620085	2.26542148826658	0.232047571190362	0.964289090410478	0	0	0.964289090410478
0.232547571190362	15.8518200112765	29.2320117455572	29.1757691745771	16.363861093581	84.2591000563826	26.8179755343018	54.881919095322	0	21.3984711485955	64.4992066912016	0.232547571190362	4.34530034084471	2.26512084033171	0.232547571190362	0.965384995010639	0	0	0.965384995010639
0.233047571190362	15.8696451275817	29.1799530849911	29.2314680338145	16.379917726921	84.3482256379085	26.7837149178213	54.8819119434562	0	21.3975764477942	64.4752414278379	0.233047571190362	4.34759786751039	2.26367347856923	0.233047571190362	0.966464423944174	0	0	0.966464423944174
0.233547571190362	15.8874960783613	29.1942278602487	29.1394522478732	16.3957286076144	84.4374803918063	26.7767691256545	54.8819048118298	0	21.3971577802803	64.4512913295841	0.233547571190362	4.34989750804859	2.26337993628367	0.233547571190362	0.967527338996894	0	0	0.967527338996894
0.234047571190362	15.9052553419589	29.1429823965401	29.1933662849803	16.4112931760042	84.5262767097946	26.7433545836511	54.8818977003691	0	21.3972114283901	64.4273563860133	0.234047571190362	4.35218413112693	2.26196724115387	0.234047571190362	0.968573702539235	0	0	0.968573702539235
0.234547571190362	15.923039222459	29.1565622664343	29.1032295929676	16.4266108811532	84.6151961122951	26.7365801163846	54.8818906090018	0	21.3977350227014	64.4034365927754	0.234547571190362	4.35447272069078	2.26168072364045	0.234547571190362	0.969603477527594	0	0	0.969603477527594
0.235047571190362	15.9407329152917	29.1061219940286	29.1553802429832	16.4416811808626	84.7036645764586	26.7040005530923	54.8818835376549	0	21.3987264623048	64.3795319395266	0.235047571190362	4.35674851088728	2.26030230383915	0.235047571190362	0.97061662750564	0	0	0.97061662750564
0.235547571190362	15.9584500197218	29.1190092217292	29.0670961175374	16.4565035416921	84.7922500986092	26.6973951667828	54.8818764862566	0	21.4001837007361	64.3556424218261	0.235547571190362	4.35902612194897	2.26002273181126	0.235547571190362	0.971613116605606	0	0	0.971613116605606
0.236047571190362	15.9760784225412	29.0693661039412	29.1175041947763	16.4710774389775	84.8803921127063	26.6656397428935	54.8818694547348	0	21.4021047026866	64.3317680294114	0.236047571190362	4.36129114935622	2.25867820385101	0.236047571190362	0.972592909549553	0	0	0.972592909549553
0.236547571190362	15.9937290436684	29.0815628653661	29.0310466038366	16.4854023568511	84.9686452183419	26.6592012454297	54.8818624430184	0	21.4044874350509	64.3079087577533	0.236547571190362	4.36355785373666	2.25840549960568	0.236547571190362	0.973555971650628	0	0	0.973555971650628
0.237047571190362	16.011292436043	29.0327088438805	29.0797323097787	16.4994777882579	85.0564621802148	26.6282593760791	54.8818554510358	0	21.4073298650451	64.2840645966686	0.237047571190362	4.36581218784202	2.25709448783124	0.237047571190362	0.974502268814284	0	0	0.974502268814284
0.237547571190362	16.0288768651966	29.0442172309885	28.9950757155819	16.5133032349754	85.1443843259832	26.6219856267774	54.8818484787166	0	21.4106299598219	64.2602355415412	0.237547571190362	4.36806805671838	2.25682857525229	0.237547571190362	0.975431767539492	0	0	0.975431767539492
0.238047571190362	16.0463755255169	28.9961442313545	29.0420586542442	16.5268782076296	85.2318776275845	26.5918469780343	54.88184152599	0	21.4143856864122	64.236421582266	0.238047571190362	4.37031176641127	2.2555507117847	0.238047571190362	0.976344434919923	0	0	0.976344434919923
0.238547571190362	16.0638940525953	29.0069662546224	28.9591780129228	16.5402022257139	85.3194702629767	26.5857358869315	54.8818345927862	0	21.4185950117395	64.2126227141419	0.238547571190362	4.37255687032459	2.25529151633139	0.238547571190362	0.977240238645118	0	0	0.977240238645118
0.239047571190362	16.0813282580816	28.9596661954122	29.0044771971195	16.5532748176047	85.4066412904082	26.5563903739019	54.8818276790349	0	21.4232559026491	64.18883892714	0.239047571190362	4.37479002390402	2.25404644108355	0.239047571190362	0.978119147001627	0	0	0.978119147001627
0.239547571190362	16.0987811715567	28.9698037870508	28.9233479566883	16.5660955205792	85.4939058577836	26.5504399013743	54.8818207846671	0	21.4283663259405	64.1650702164758	0.239547571190362	4.37702443276652	2.25379388979372	0.239547571190362	0.978981128874133	0	0	0.978981128874133
0.240047571190362	16.1161511982638	28.9232685836945	28.9669818246483	16.5786638808307	85.5807559913191	26.521877684284	54.8818139096132	0	21.4339242483985	64.1413165721955	0.240047571190362	4.37924709794801	2.25258125039031	0.240047571190362	0.979826153746558	0	0	0.979826153746558
0.240547571190362	16.1335387851876	28.932723599779	28.887579924036	16.590979453486	85.6676939259381	26.516085840258	54.8818070538047	0	21.4399276368234	64.1175779894325	0.240547571190362	4.38147088105055	2.2523352718642	0.240547571190362	0.980654191703135	0	0	0.980654191703135
0.241047571190362	16.1508449080127	28.8869451736963	28.9295663434714	16.6030418026197	85.7542245400635	26.4882973228067	54.8818002171726	0	21.4463744580596	64.0938544583066	0.241047571190362	4.38368312497349	2.25115472366334	0.241047571190362	0.981465213429474	0	0	0.981465213429474
0.241547571190362	16.1681674540224	28.8957193973644	28.85186820953	16.6148505012709	85.8408372701123	26.4826621664281	54.8817933996493	0	21.4532626790224	64.0701459738709	0.241547571190362	4.38589635099264	2.25091524806795	0.241547571190362	0.982259190213599	0	0	0.982259190213599
0.242047571190362	16.1854099467087	28.8506896779095	28.8922244960984	16.6264051314571	85.9270497335436	26.4556379913784	54.8817866011663	0	21.460590266724	64.0464525263174	0.242047571190362	4.38809824022685	2.24976645405309	0.242047571190362	0.983036093946959	0	0	0.983036093946959
0.242547571190362	16.2026677360338	28.8587848210924	28.8162070422532	16.6377052841905	86.0133386801691	26.450157630123	54.8817798216564	0	21.4683551882979	64.0227741106203	0.242547571190362	4.39030097723219	2.24953341310029	0.242547571190362	0.983795897125431	0	0	0.983795897125431
0.243047571190362	16.2198468711792	28.8144957550784	28.8549499606611	16.6487505594906	86.0992343558958	26.4238886780726	54.8817730610519	0	21.476555411022	63.9991107170423	0.243047571190362	4.39249257778517	2.24841604391591	0.243047571190362	0.984538572850288	0	0	0.984538572850288
0.243547571190362	16.2370401866458	28.8219134617609	28.78059058294	16.6595405664003	86.1852009332291	26.4185612675003	54.8817663192863	0	21.4851889023405	63.9754623404804	0.243547571190362	4.39468489324608	2.24818937086963	0.243547571190362	0.985264094829152	0	0	0.985264094829152
0.244047571190362	16.2541562357052	28.7783570131592	28.8177363681128	16.6700749229981	86.2707811785258	26.3930386518395	54.8817595962926	0	21.4942536298852	63.9518289712668	0.244047571190362	4.39686627056923	2.24710310467858	0.244047571190362	0.985972437376929	0	0	0.985972437376929
0.244547571190362	16.271285358744	28.7850988606352	28.745012943628	16.6803532564129	86.3564267937202	26.3878623945762	54.8817528920046	0	21.5037475614949	63.9282106042226	0.244547571190362	4.39904823136208	2.24688273432597	0.244547571190362	0.986663575416711	0	0	0.986663575416711
0.245047571190362	16.2883385920389	28.742267021055	28.780577297773	16.6903752028359	86.4416929601946	26.3630774609016	54.881746206356	0	21.5136686652345	63.9046072297481	0.245047571190362	4.40121945035782	2.24582725686971	0.245047571190362	0.987337484480672	0	0	0.987337484480672
0.245547571190362	16.3054038026894	28.748334523359	28.7094681797172	16.700140407535	86.527019013447	26.3580506065236	54.8817395392814	0	21.5240149094131	63.8810188425897	0.245547571190362	4.40339112277252	2.2456131255333	0.245547571190362	0.987994140710927	0	0	0.987994140710927
0.246047571190362	16.3223944894087	28.706219308969	28.7434662974396	16.7096485248659	86.6119724470437	26.3339949267528	54.8817328907149	0	21.5347842626008	63.8574454332151	0.246047571190362	4.40555224780013	2.24458812994506	0.246047571190362	0.988633520860382	0	0	0.988633520860382
0.246547571190362	16.3393960663273	28.7116139175453	28.6739503136547	16.7188992182854	86.6969803316363	26.3291157705981	54.8817262605917	0	21.545974693645	63.8338869962973	0.246547571190362	4.40771369754719	2.24438017544493	0.246547571190362	0.989255602293553	0	0	0.989255602293553
0.247047571190362	16.3563244745383	28.6702073812789	28.7063968734685	16.7278921603625	86.7816223726917	26.3057811433286	54.8817196488466	0	21.5575841716861	63.8103435223698	0.247047571190362	4.40986479242992	2.24338536234861	0.247047571190362	0.989860362987372	0	0	0.989860362987372
0.247547571190362	16.373262695002	28.674930488737	28.6384533202898	16.736627032791	86.8663134750102	26.3010480265717	54.8817130554152	0	21.5696106661718	63.7868150060338	0.247547571190362	4.41201608464671	2.24318352402242	0.247547571190362	0.990447781531959	0	0	0.990447781531959
0.248047571190362	16.3901290916493	28.6342247136502	28.6693625154498	16.7451035263994	86.9506454582463	26.2784264700409	54.8817064802331	0	21.5820521468712	63.7633014378873	0.248047571190362	4.41415721267717	2.24221860128727	0.248047571190362	0.99101783713139	0	0	0.99101783713139
0.248547571190362	16.4070042315652	28.638277653685	28.6029711566817	16.7533213411631	87.0350211578261	26.2738377782709	54.8816999232364	0	21.5949065838882	63.739802812461	0.248547571190362	4.41629841193489	2.24202281994053	0.248547571190362	0.991570509604424	0	0	0.991570509604424
0.249047571190362	16.4238088824831	28.5982647679537	28.6323566790071	16.7612801862142	87.1190444124155	26.2519215320777	54.8816933843613	0	21.6081719476743	63.7163191204166	0.249047571190362	4.41842963588226	2.24108750283823	0.249047571190362	0.992105779385224	0	0	0.992105779385224
0.249547571190362	16.4406212163911	28.6016488196395	28.5674977384041	16.7689797798526	87.2031060819554	26.2474756956488	54.8816868635444	0	21.6218462090403	63.6928503562151	0.249547571190362	4.42056080619192	2.24089772077617	0.249547571190362	0.992623627524046	0	0	0.992623627524046
0.250047571190362	16.4573643863002	28.5623209852092	28.5953728173495	16.7764198495546	87.2868219315008	26.2262572121043	54.8816803607224	0	21.6359273391685	63.6693965105809	0.250047571190362	4.4226821883067	2.23999173165599	0.250047571190362	0.99312403568791	0	0	0.99312403568791
0.250547571190362	16.4741141873832	28.5650373719359	28.532026978413	16.7836001319844	87.3705709369158	26.2219527043878	54.8816738758326	0	21.6504133096228	63.6459575779066	0.250547571190362	4.42480339312608	2.23980789261773	0.250547571190362	0.993606986161252	0	0	0.993606986161252
0.251047571190362	16.490796139906	28.5263868038	28.5584043541806	16.7905203730017	87.4539806995302	26.201424652183	54.8816674088122	0	21.6653020923599	63.6225335489784	0.251047571190362	4.42691499514761	2.23893096114903	0.251047571190362	0.994072461846549	0	0	0.994072461846549
0.251547571190362	16.5074836799916	28.5284366984048	28.4965527509393	16.7971803276719	87.537418399958	26.1972599903113	54.8816609595992	0	21.6805916597389	63.5991244181215	0.251547571190362	4.42902629738684	2.23875301035668	0.251547571190362	0.994520446264922	0	0	0.994520446264922
0.252047571190362	16.5241046776448	28.490455646891	28.5214447253828	16.8035797602739	87.6205233882242	26.1774152436014	54.8816545281312	0	21.6962799845311	63.5757301761827	0.252047571190362	4.43112818054734	2.23790487309424	0.252047571190362	0.994950923556725	0	0	0.994950923556725
0.252547571190362	16.5407302272174	28.4918401692749	28.4610689435612	16.8097184443092	87.7036511360871	26.1733889862614	54.8816481143467	0	21.7123650399288	63.5523508174211	0.252547571190362	4.4332296425759	2.23773275716491	0.252547571190362	0.995363878482102	0	0	0.995363878482102
0.253047571190362	16.5572905314321	28.4545209456961	28.4844873382916	16.8155961625093	87.7864526571604	26.1542206310979	54.881641718184	0	21.7288447995546	63.5289863327434	0.253047571190362	4.43532186760838	2.23691315791504	0.253047571190362	0.995759296421526	0	0	0.995759296421526
0.253547571190362	16.5738543596322	28.4552411692153	28.4255694038749	16.8212127068438	87.869271798161	26.1503313798348	54.8816353395821	0	21.7457172374691	63.5056367163434	0.253547571190362	4.43741355126025	2.23674682493493	0.253547571190362	0.996137163376322	0	0	0.996137163376322
0.254047571190362	16.5903542307402	28.4185761194115	28.4475256281139	16.8265678785275	87.951771153701	26.1318327000405	54.8816289784797	0	21.7629803281792	63.4823019591866	0.254047571190362	4.43949617840164	2.23595551416719	0.254047571190362	0.996497465969157	0	0	0.996497465969157
0.254547571190362	16.6068566053795	28.4186330666908	28.3900480106383	16.8316614880276	88.0342830268973	26.1280790964009	54.8816226348164	0	21.7806320466454	63.4589820554029	0.254547571190362	4.44157814498249	2.23579491357246	0.254547571190362	0.996840191444514	0	0	0.996840191444514
0.255047571190362	16.6232963026403	28.3826146060038	28.4105529982146	16.8364933550704	88.1164815132014	26.1102435839231	54.8816163085316	0	21.7986703682899	63.4356769960156	0.255047571190362	4.44365123398225	2.23503164896343	0.255047571190362	0.997165327669149	0	0	0.997165327669149
0.255547571190362	16.6397374901976	28.3820092571839	28.3544985963503	16.8410633086476	88.1986874509881	26.1066243115525	54.8816099995653	0	21.8170932690027	63.4123867750915	0.255547571190362	4.44572354427399	2.23487673165033	0.255547571190362	0.997472863132514	0	0	0.997472863132514
0.256047571190362	16.656117271777	28.3466298318428	28.3735628977832	16.8453711870222	88.280586358885	26.0894456477774	54.8816037078574	0	21.8358987251485	63.389111383711	0.256047571190362	4.44778715439601	2.23414127727899	0.256047571190362	0.997762786947167	0	0	0.997762786947167
0.256547571190362	16.6724975374171	28.3453631178996	28.3189150457823	16.8494168377347	88.3624876870854	26.0859594286402	54.8815974333484	0	21.8550847135737	63.3658508158789	0.256547571190362	4.44984986866427	2.2339919954409	0.256547571190362	0.99803508884916	0	0	0.99803508884916
0.257047571190362	16.6888176604228	28.3106152534935	28.336548735488	16.853200117608	88.444088302114	26.0694315003052	54.8815911759788	0	21.8746492116118	63.3426050627318	0.257047571190362	4.45190405869658	2.23328412258643	0.257047571190362	0.998289759198396	0	0	0.998289759198396
0.257547571190362	16.7051372679881	28.3086880671855	28.2832911846673	16.8567208927529	88.5256863399406	26.0660770979071	54.8815849356897	0	21.8945901970899	63.3193741182132	0.257547571190362	4.45395723669457	2.2331404298754	0.257547571190362	0.998526788978979	0	0	0.998526788978979
0.258047571190362	16.7213979884376	28.2745643130148	28.2995039876336	16.8599790385721	88.6069899421878	26.0501939719262	54.8815787124218	0	21.914905648334	63.2961579735153	0.258047571190362	4.45600206494957	2.23245991590662	0.258047571190362	0.998746169799525	0	0	0.998746169799525
0.258547571190362	16.7376572004719	28.271977498721	28.2476209174246	16.8629744397658	88.6882860023598	26.0469701862211	54.881572506117	0	21.9355935441747	63.2729566225213	0.258547571190362	4.45804576592607	2.23232176720853	0.258547571190362	0.998947893893465	0	0	0.998947893893465
0.259047571190362	16.7538587733409	28.2384704956823	28.2624220742789	16.8657069903345	88.7692938667047	26.0317261334786	54.8815663167164	0	21.9566518639523	63.2497700564782	0.259047571190362	4.46008129025183	2.2316683967441	0.259047571190362	0.999131954119314	0	0	0.999131954119314
0.259547571190362	16.7700578510756	28.2352248642471	28.2118980679911	16.8681765935838	88.8502892553781	26.0286318056853	54.8815601441624	0	21.9780785875221	63.2265982692097	0.259547571190362	4.46211557295404	2.23153574841349	0.259547571190362	0.999298343960932	0	0	0.999298343960932
0.260047571190362	16.7862005302502	28.2023272651925	28.2252965110043	16.8703831621269	88.9310026512509	26.0140212666241	54.8815539883967	0	21.9998716952588	63.2034412520169	0.260047571190362	4.46414185073226	2.2309093117775	0.260047571190362	0.999447057527746	0	0	0.999447057527746
0.260547571190362	16.8023397336344	28.1984235788742	28.1761165735078	16.8723266178887	89.0116986681721	26.0110552722641	54.8815478493619	0	22.0220291680619	63.1802989986646	0.260547571190362	4.46616677341466	2.23078212132493	0.260547571190362	0.999578089554964	0	0	0.999578089554964
0.261047571190362	16.8184237719783	28.1661281442945	28.188120731964	16.8740068921076	89.0921188598914	25.9970728918567	54.8815417270005	0	22.0445489873595	63.1571715005076	0.261047571190362	4.46818386157436	2.23018241622328	0.261047571190362	0.999691435403761	0	0	0.999691435403761
0.261547571190362	16.8345033596568	28.1615671372036	28.1402702574061	16.8754239253385	89.1725167982842	25.9942341478334	54.8815356212556	0	22.0674291351131	63.1340587512528	0.261547571190362	4.4701994820002	2.23006064265469	0.261547571190362	0.999787091061441	0	0	0.999787091061441
0.262047571190362	16.8505290089408	28.1298666216893	28.1508883038851	16.8765776674546	89.2526450447039	25.9808747280203	54.88152953207	0	22.0906675938217	63.1109607423076	0.262047571190362	4.47220743701251	2.22948747201461	0.262047571190362	0.99986505314158	0	0	0.99986505314158
0.262547571190362	16.8665492382948	28.124648977845	28.1043531028678	16.8774680776497	89.332746191474	25.9781621829943	54.8815234593872	0	22.1142623465258	63.0878774673219	0.262547571190362	4.4742138124639	2.22937107539392	0.262547571190362	0.999925318884147	0	0	0.999925318884147
0.263047571190362	16.8825167492907	28.0935362654543	28.1135926739643	16.878095124439	89.4125837464536	25.9654207335137	54.8815174031508	0	22.1382113768115	63.0648089177551	0.263047571190362	4.47621269035916	2.22882424977492	0.263047571190362	0.9999678861556	0	0	0.9999678861556
0.263547571190362	16.898477876403	28.0876626472209	28.0683589298862	16.8784587856604	89.4923893820148	25.9628333781921	54.8815113633047	0	22.1625126688142	63.0417550872009	0.263547571190362	4.4782098776368	2.22871319171213	0.263547571190362	0.999992753448962	0	0	0.999992753448962
0.264047571190362	16.9143875026245	28.0571234701766	28.0762126976276	16.8785512243463	89.5719375131227	25.9507079212602	54.8815053397927	0	22.1871642072221	63.0187159671707	0.264047571190362	4.48019973443298	2.22819263861332	0.264047571190362	0.999999394121924	0	0	0.999999394121924
0.264547571190362	16.9302897799469	28.0487037783019	28.0322653248456	16.8773592980938	89.6514488997346	25.948245356214	54.8814993325594	0	22.2121639772802	62.9956915512023	0.264547571190362	4.48218778959581	2.22808690440034	0.264547571190362	0.999919727489131	0	0	0.999919727489131
0.265047571190362	16.9461436169098	28.017189032346	28.0316446397388	16.8741756419999	89.7307180845489	25.9381102354301	54.8814933415487	0	22.2375099647934	62.9726818311068	0.265047571190362	4.48416891038982	2.22765145907389	0.265047571190362	0.999706220256793	0	0	0.999706220256793
0.265547571190362	16.9619861495459	28.0024775596877	27.9881632202656	16.869001109042	89.8099307477296	25.9360507083063	54.8814873667047	0	22.2632001563046	62.9496868002824	0.265547571190362	4.48614774627698	2.22756296334229	0.265547571190362	0.999358929585957	0	0	0.999358929585957
0.266047571190362	16.9777836907212	27.968359726973	27.980259599766	16.8618370851933	89.8889184536062	25.9277656468926	54.8814814079709	0	22.2892325392227	62.9267064506603	0.266047571190362	4.48812009303835	2.22720706943375	0.266047571190362	0.998877948454735	0	0	0.998877948454735
0.266547571190362	16.9935667400801	27.9473095289668	27.9376854190852	16.8526854890525	89.9678337004006	25.92608085959	54.8814754652906	0	22.3156051020548	62.9037407754343	0.266547571190362	4.49008976549638	2.22713469063832	0.266547571190362	0.998263405633405	0	0	0.998263405633405
0.267047571190362	17.0093090883106	27.9121387358454	27.9196753243669	16.8415487713286	90.0465454415532	25.9202484657663	54.8814695386068	0	22.3423158343478	62.8807897667614	0.267047571190362	4.49205349681213	2.22688382887798	0.267047571190362	0.997515465649941	0	0	0.997515465649941
0.267547571190362	17.0250324032983	27.8850831901989	27.8779235728067	16.8284299141853	90.1251620164917	25.919060443561	54.8814636278621	0	22.3693627269856	62.8578534176072	0.267547571190362	4.49401399939739	2.22683272684239	0.267547571190362	0.996634328745963	0	0	0.996634328745963
0.268047571190362	17.0407188853796	27.8476076711136	27.8528587264614	16.813332430442	90.2035944268979	25.9151783812757	54.8814577329986	0	22.3967437720483	62.8349317202098	0.268047571190362	4.49596905686191	2.22666590491545	0.268047571190362	0.995620230823126	0	0	0.995620230823126
0.268547571190362	17.0563830840505	27.8143162468212	27.8126278413428	16.796260362633	90.2819154202526	25.9143854704141	54.8814518539586	0	22.4244569630115	62.8120246673182	0.268547571190362	4.49792048909109	2.22663183008591	0.268547571190362	0.994473443379967	0	0	0.994473443379967
0.269047571190362	17.072015179603	27.7764725594084	27.776780317042	16.7772182819248	90.3600758980149	25.9132170924748	54.8814459906838	0	22.4525002945578	62.7891322514491	0.269047571190362	4.49986707654165	2.22658122123894	0.269047571190362	0.993194273439213	0	0	0.993194273439213
0.269547571190362	17.0876199020119	27.7373592042855	27.7378416544328	16.7562112868924	90.4380995100596	25.9129738599117	54.8814401431154	0	22.4808717627565	62.7662544651272	0.269547571190362	4.5018094183987	2.22657068770179	0.269547571190362	0.99178306346559	0	0	0.99178306346559
0.270047571190362	17.1031953915897	27.6951257599737	27.6999300229165	16.7332450021534	90.5159769579485	25.9129180112141	54.8814343111949	0	22.5095693648589	62.7433913007941	0.270047571190362	4.50374728570439	2.2265682712855	0.270047571190362	0.990240191274131	0	0	0.990240191274131
0.270547571190362	17.1187421629081	27.6494074819819	27.6636291265613	16.708325576863	90.5937108145408	25.9129002844309	54.8814284948638	0	22.5385910995184	62.7205427508178	0.270547571190362	4.50568074847993	2.22656750622601	0.270547571190362	0.988566069929032	0	0	0.988566069929032
0.271047571190362	17.1342605167605	27.6001403115131	27.6289564895415	16.6814596830673	90.6713025838025	25.9128903552062	54.8814226940642	0	22.5679349665825	62.6977088075483	0.271047571190362	4.50760984998874	2.22656707893074	0.271047571190362	0.986761147633056	0	0	0.986761147633056
0.271547571190362	17.1497505886993	27.547321905941	27.5958406659252	16.652654513917	90.7487529434963	25.9128820407087	54.8814169087392	0	22.5975989673124	62.6748894633535	0.271547571190362	4.50953461273838	2.22656672157292	0.271547571190362	0.984825907607548	0	0	0.984825907607548
0.272047571190362	17.1652124592154	27.4909632358858	27.5641994661363	16.6219177817415	90.8260622960768	25.9128740764216	54.8814111388321	0	22.6275811041593	62.6520847106316	0.272047571190362	4.51145505229656	2.22656637937676	0.272047571190362	0.982760867963057	0	0	0.982760867963057
0.272547571190362	17.1806461937265	27.4310787424457	27.533952787582	16.5892577159835	90.9032309686326	25.9128662029974	54.8814053842875	0	22.6578793810041	62.6292945418121	0.272547571190362	4.51337118230663	2.22656604110804	0.272547571190362	0.980566581560633	0	0	0.980566581560633
0.273047571190362	17.196051853807	27.3676843267176	27.5050245312465	16.5546830609954	90.980259269035	25.9128583670695	54.8813996450502	0	22.6884918029244	62.6065189493521	0.273047571190362	4.5152830158959	2.22656570445511	0.273047571190362	0.978243635863803	0	0	0.978243635863803
0.273547571190362	17.2114295000203	27.3007969352494	27.4773427060462	16.5182030736985	91.0571475001015	25.9128505575779	54.8813939210659	0	22.7194163764419	62.5837579257311	0.273547571190362	4.51719056603095	2.2265653689389	0.273547571190362	0.975792652781302	0	0	0.975792652781302
0.274047571190362	17.2267791925934	27.2304344714232	27.4508392511787	16.4798275211038	91.1338959629668	25.912842772168	54.881388212281	0	22.7506511092732	62.5610114634453	0.274047571190362	4.51909384560234	2.22656503445748	0.274047571190362	0.973214288500569	0	0	0.973214288500569
0.274547571190362	17.2421009915715	27.1566157733998	27.4254498269444	16.4395666776969	91.2105049578577	25.9128350102806	54.8813825186422	0	22.7821940105935	62.5382795550031	0.274547571190362	4.52099286744423	2.22656470098662	0.274547571190362	0.970509233312067	0	0	0.970509233312067
0.275047571190362	17.2573949568535	27.079360605525	27.4011136117492	16.3974313226874	91.2869747842673	25.9128272717267	54.8813768400971	0	22.8140430907771	62.5155621929206	0.275047571190362	4.52288764433902	2.2265643685182	0.275047571190362	0.967678211424482	0	0	0.967678211424482
0.275547571190362	17.272661148199	26.9986896523067	27.3777731097305	16.3534327371222	91.3633057409952	25.9128195563949	54.8813711765937	0	22.8461963616692	62.4928593697188	0.275547571190362	4.52477818901854	2.22656403704741	0.275547571190362	0.96472198077083	0	0	0.96472198077083
0.276047571190362	17.2878996252314	26.914624512726	27.3553739688982	16.3075827008653	91.439498126157	25.9128118641895	54.8813655280804	0	22.8786518363142	62.4701710779206	0.276047571190362	4.52666451416452	2.22656370657014	0.276047571190362	0.961641332805541	0	0	0.961641332805541
0.276547571190362	17.3031104474376	26.8271876944225	27.3338648092258	16.2598934894439	91.5155522371879	25.912804195019	54.8813598945063	0	22.9114075292402	62.4474973100495	0.276547571190362	4.52854663240892	2.22656337708247	0.276547571190362	0.958437092292568	0	0	0.958437092292568
0.277047571190362	17.3182936741689	26.7364026076615	27.3131970601442	16.2103778707613	91.5914683708444	25.9127965487929	54.8813542758211	0	22.9444614561761	62.4248380586283	0.277047571190362	4.53042455633417	2.22656304858049	0.277047571190362	0.955110117084577	0	0	0.955110117084577
0.277547571190362	17.3334493646413	26.6422935590642	27.2933248069194	16.1590491016789	91.6672468232063	25.9127889254213	54.8813486719746	0	22.9778116343467	62.4021933161782	0.277547571190362	4.53229829847346	2.22656272106036	0.277547571190362	0.951661297893281	0	0	0.951661297893281
0.278047571190362	17.3485775779356	26.5448857450995	27.2742046454311	16.1059209244661	91.7428878896779	25.9127813248148	54.8813430829173	0	23.0114560821768	62.3795630752188	0.278047571190362	4.53416787131095	2.22656239451823	0.278047571190362	0.948091558050974	0	0	0.948091558050974
0.278547571190362	17.363678372998	26.4442052453377	27.2557955448911	16.0510075631215	91.8183918649899	25.9127737468844	54.8813375086002	0	23.0453928195987	62.3569473282678	0.278547571190362	4.5360332872821	2.22656206895028	0.278547571190362	0.944401853263329	0	0	0.944401853263329
0.279047571190362	17.3787518086401	26.3402790154671	27.2380587180692	15.9943237195641	91.8937590432007	25.9127661915418	54.8813319489744	0	23.0796198677456	62.3343460678411	0.279047571190362	4.53789455877385	2.2265617443527	0.279047571190362	0.940593171353539	0	0	0.940593171353539
0.279547571190362	17.3937979435397	26.2331348800773	27.2209574986146	15.9358845696974	91.9689897176983	25.9127586586988	54.8813264039919	0	23.1141352492679	62.3117592864528	0.279547571190362	4.5397516981249	2.22656142072173	0.279547571190362	0.936666531997849	0	0	0.936666531997849
0.280047571190362	17.4088168362403	26.1228015252089	27.2044572250852	15.875705759346	92.0440841812013	25.9127511482681	54.8813208736046	0	23.148936988017	62.2891869766157	0.280047571190362	4.54160471762598	2.2265610980536	0.280047571190362	0.932622986452564	0	0	0.932622986452564
0.280547571190362	17.4238085451522	26.0093084906732	27.188525131319	15.8138034000666	92.1190427257611	25.9127436601624	54.881315357765	0	23.1840231093711	62.2666291308413	0.280547571190362	4.54345362952006	2.22656077634457	0.280547571190362	0.928463617272603	0	0	0.928463617272603
0.281047571190362	17.4387731285526	25.8926861621426	27.1731302427992	15.7501940648345	92.193865642763	25.9127361942951	54.8813098564261	0	23.2193916399091	62.2440857416398	0.281047571190362	4.54529844600262	2.22656045559091	0.281047571190362	0.924189538021671	0	0	0.924189538021671
0.281547571190362	17.4537106445855	25.7729657630158	27.1582432786866	15.6848947836062	92.2685532229277	25.9127287505801	54.8813043695409	0	23.2550406077459	62.2215568015206	0.281547571190362	4.54713917922189	2.22656013578893	0.281547571190362	0.919801892974137	0	0	0.919801892974137
0.282047571190362	17.4686211512627	25.6501793460575	27.1438365592089	15.61792303876	92.3431057563134	25.9127213289316	54.8812988970632	0	23.2909680421954	62.1990423029922	0.282047571190362	4.54897584127909	2.22655981693493	0.282047571190362	0.915301856808676	0	0	0.915301856808676
0.282547571190362	17.4835047064633	25.5243597848166	27.1298839181135	15.5492967604152	92.4175235323165	25.9127139292643	54.8812934389466	0	23.327171974117	62.1765422385626	0.282547571190362	4.55080844422868	2.22655949902526	0.282547571190362	0.910690634293784	0	0	0.910690634293784
0.283047571190362	17.4983613679348	25.3955407648249	27.1163606199081	15.4790343216321	92.4918068396739	25.9127065514932	54.8812879951456	0	23.3636504355672	62.1540566007389	0.283047571190362	4.55263700007858	2.22655918205627	0.283047571190362	0.905969459965232	0	0	0.905969459965232
0.283547571190362	17.5131911932928	25.263756774578	27.103243281626	15.407154533492	92.565955966464	25.912699195534	54.8812825656144	0	23.4004014601557	62.1315853820278	0.283547571190362	4.55446152079044	2.22655886602433	0.283547571190362	0.90113959779555	0	0	0.90113959779555
0.284047571190362	17.5279942400217	25.1290430963017	27.0905097988697	15.3336766400619	92.6399712001087	25.9126918613027	54.881277150308	0	23.4374230826883	62.1091285749355	0.284047571190362	4.55628201827984	2.22655855092584	0.284047571190362	0.896202340855632	0	0	0.896202340855632
0.284547571190362	17.5427705654749	24.9914357965051	27.0781392758982	15.2586203132412	92.7138528273743	25.9126845487156	54.8812717491815	0	23.4747133395308	62.0866861719676	0.284547571190362	4.55809850441654	2.2265582367572	0.284547571190362	0.891159010968546	0	0	0.891159010968546
0.285047571190362	17.5575202268748	24.8509717163251	27.0661119595375	15.1820056474957	92.7876011343738	25.9126772576897	54.8812663621902	0	23.5122702682425	62.0642581656294	0.285047571190362	4.55991099102474	2.22655792351483	0.285047571190362	0.886010958355656	0	0	0.886010958355656
0.285547571190362	17.5722432813135	24.7076884616621	27.0544091767041	15.1038531544774	92.8612164065675	25.9126699881421	54.8812609892898	0	23.5500919079503	62.0418445484255	0.285547571190362	4.56171948988326	2.2265576111952	0.285547571190362	0.880759561275132	0	0	0.880759561275132
0.286047571190362	17.5869397857531	24.561624393112	27.0430132753462	15.0241837575328	92.9346989287654	25.9126627399907	54.8812556304363	0	23.5881762989715	62.0194453128604	0.286047571190362	4.56352401272581	2.22655729979475	0.286047571190362	0.875406225652954	0	0	0.875406225652954
0.286547571190362	17.6016097970256	24.4128186156956	27.0319075686124	14.9430187861011	93.0080489851282	25.9126555131534	54.8812502855858	0	23.6265214831971	61.997060451438	0.286547571190362	4.56532457124121	2.22655698930998	0.286547571190362	0.869952384706517	0	0	0.869952384706517
0.287047571190362	17.6162533718337	24.2613109683891	27.0210762820749	14.8603799700039	93.0812668591687	25.9126483075488	54.8812449546948	0	23.6651255037061	61.9746899566616	0.287047571190362	4.56712117707361	2.22655667973737	0.287047571190362	0.864399498560921	0	0	0.864399498560921
0.287547571190362	17.6308705667508	24.1071420134577	27.0105045038374	14.7762894336269	93.1543528337538	25.9126411230959	54.88123963772	0	23.7039864051561	61.9523338210344	0.287547571190362	4.56891384182272	2.22655637107346	0.287547571190362	0.858749053858062	0	0	0.858749053858062
0.288047571190362	17.6454614382211	23.950353025596	27.000178137372	14.6907696899975	93.2273071911055	25.9126339597139	54.8812343346184	0	23.7431022333896	61.929992037059	0.288047571190362	4.57070257704403	2.22655606331477	0.288047571190362	0.853002563358618	0	0	0.853002563358618
0.288547571190362	17.6600260425606	23.7909859808776	26.9900838569343	14.6038436347564	93.3001302128028	25.9126268173227	54.881229045347	0	23.7824710358329	61.9076645972377	0.288547571190362	4.57248739424904	2.22655575645786	0.288547571190362	0.847161565537051	0	0	0.847161565537051
0.289047571190362	17.6745644359566	23.6290835455165	26.9802090654168	14.5155345400283	93.3728221797829	25.9126196958423	54.8812237698633	0	23.8220908610931	61.8853514940723	0.289047571190362	4.57426830490548	2.2265554504993	0.289047571190362	0.841227624169719	0	0	0.841227624169719
0.289547571190362	17.6890766744685	23.4646890644444	26.9705418545068	14.4258660481916	93.4453833723427	25.9126125951934	54.8812185081251	0	23.8619597593659	61.8630527200644	0.289547571190362	4.57604532043752	2.22655514543567	0.289547571190362	0.835202327916215	0	0	0.835202327916215
0.290047571190362	17.7035628140281	23.297846549706	26.9610709670228	14.3348621655477	93.5178140701404	25.9126055152969	54.88121326009	0	23.9020757820238	61.8407682677151	0.290047571190362	4.577818452226	2.22655484126359	0.290047571190362	0.82908728989404	0	0	0.82908728989404
0.290547571190362	17.7180229104394	23.1286006686755	26.9517857613104	14.242547255895	93.5901145521971	25.9125984560741	54.8812080257161	0	23.9424369820312	61.8184981295251	0.290547571190362	4.57958771160864	2.22655453797966	0.290547571190362	0.822884147246743	0	0	0.822884147246743
0.291047571190362	17.7324570193796	22.9569967320985	26.9426761775854	14.1489460340052	93.6622850968981	25.9125914174468	54.8812028049619	0	23.9830414135256	61.796242297995	0.291047571190362	4.58135310988027	2.22655423558053	0.291047571190362	0.816594560705605	0	0	0.816594560705605
0.291547571190362	17.7468651963988	22.7830806819601	26.9337327061164	14.0540835590069	93.7343259819941	25.9125843993371	54.8811975977857	0	24.0238871322392	61.7740007656247	0.291547571190362	4.58311465829302	2.22655393406285	0.291547571190362	0.810220214145033	0	0	0.810220214145033
0.292047571190362	17.7612474969206	22.606899079186	26.9249463571481	13.9579852276763	93.8062374846032	25.9125774016676	54.8811924041462	0	24.0649721950729	61.7517735249142	0.292047571190362	4.58487236805655	2.2265536334233	0.292047571190362	0.803762814131737	0	0	0.803762814131737
0.292547571190362	17.7756039762425	22.4284990911763	26.9163086324687	13.8606767676382	93.8780198812123	25.9125704243611	54.8811872240024	0	24.1062946605249	61.7295605683628	0.292547571190362	4.58662625033826	2.22655333365856	0.292547571190362	0.797224089467847	0	0	0.797224089467847
0.293047571190362	17.7899346895356	22.2479284791779	26.9078114985323	13.7621842304778	93.9496734476781	25.9125634673409	54.8811820573133	0	24.1478525882573	61.7073618884699	0.293047571190362	4.58837631626348	2.22655303476534	0.293047571190362	0.790605790728068	0	0	0.790605790728068
0.293547571190362	17.8042396918458	22.0652355854972	26.8994473610504	13.662533984766	94.0211984592289	25.9125565305307	54.8811769040382	0	24.1896440395312	61.6851774777344	0.293547571190362	4.59012257691572	2.22655273674036	0.293547571190362	0.783909689791008	0	0	0.783909689791008
0.294047571190362	17.8185190380932	21.8804693205584	26.8912090409737	13.561752709	94.0925951904662	25.9125496138546	54.8811717641365	0	24.2316670767671	61.6630073286549	0.294047571190362	4.59186504333683	2.22655243958035	0.294047571190362	0.777137579364806	0	0	0.777137579364806
0.294547571190362	17.8327727830732	21.693679149808	26.8830897517862	13.4598673844606	94.1638639153659	25.912542717237	54.881166637568	0	24.2739197639853	61.6408514337299	0.294547571190362	4.59360372652724	2.22655214328207	0.294547571190362	0.770291272507178	0	0	0.770291272507178
0.295047571190362	17.8470009814559	21.5049150804726	26.8750830780415	13.3569052879888	94.2350049072796	25.9125358406026	54.8811615242924	0	24.3164001663608	61.6187097854575	0.295047571190362	4.59533863744616	2.22655184784229	0.295047571190362	0.763372602140021	0	0	0.763372602140021
0.295547571190362	17.8612036877873	21.3142276481703	26.8671829550729	13.252893984683	94.3060184389366	25.9125289838767	54.8811564242698	0	24.3591063506688	61.5965823763357	0.295547571190362	4.59706978701176	2.2265515532578	0.295547571190362	0.75638342055869	0	0	0.75638342055869
0.296047571190362	17.875380956489	21.1216679033813	26.8593836498121	13.1478613205193	94.3769047824449	25.9125221469847	54.8811513374604	0	24.4020363848338	61.5744691988623	0.296047571190362	4.5987971861014	2.22655125952539	0.296047571190362	0.7493255989361	0	0	0.7493255989361
0.296547571190362	17.8895328418585	20.9272873977803	26.8516797426576	13.0418354148963	94.4476642092925	25.9125153298527	54.8811462638244	0	24.4451883383808	61.5523702455348	0.296547571190362	4.60052084555181	2.22655096664189	0.296547571190362	0.742201026821762	0	0	0.742201026821762
0.297047571190362	17.9036593980699	20.7311381704354	26.8440661103341	12.9348446531068	94.5182969903494	25.9125085324068	54.8811412033226	0	24.4885602819784	61.5302855088506	0.297047571190362	4.60224077615931	2.22655067460412	0.297047571190362	0.735011611635912	0	0	0.735011611635912
0.297547571190362	17.9177606791737	20.5332727338756	26.8365379096896	12.8269176787386	94.5888033958686	25.9125017545737	54.8811361559155	0	24.5321502878956	61.5082149813068	0.297547571190362	4.60395698867998	2.22655038340893	0.297547571190362	0.72775927815884	0	0	0.72775927815884
0.298047571190362	17.9318367390975	20.3337440600324	26.8290905623775	12.7180833860059	94.6591836954877	25.9124949962803	54.881131121564	0	24.5759564295388	61.4861586554007	0.298047571190362	4.60566949382989	2.22655009305319	0.298047571190362	0.720445968015586	0	0	0.720445968015586
0.298547571190362	17.945887631646	20.1326055660579	26.8217197403776	12.6083709120133	94.7294381582302	25.9124882574541	54.8811261002292	0	24.6199767819141	61.4641165236289	0.298547571190362	4.60737830228527	2.22654980353377	0.298547571190362	0.713073639156118	0	0	0.713073639156118
0.299047571190362	17.9599134105014	19.929911100024	26.8144213523079	12.4978096289556	94.799567052507	25.9124815380227	54.8811210918723	0	24.664209421159	61.4420885784884	0.299047571190362	4.60908342468272	2.22654951484758	0.299047571190362	0.70564426533114	0	0	0.70564426533114
0.299547571190362	17.9739141292236	19.7257149265058	26.807191530485	12.3864291362538	94.869570646118	25.9124748379141	54.8811160964545	0	24.7086524250093	61.4200748124757	0.299547571190362	4.61078487161938	2.22654922699151	0.299547571190362	0.698159835563674	0	0	0.698159835563674
0.300047571190362	17.9878898412506	19.5200717120547	26.8000266186924	12.2742592526309	94.939449206253	25.9124681570568	54.8811111139376	0	24.7533038723258	61.3980752180873	0.300047571190362	4.61248265365316	2.2265489399625	0.300047571190362	0.69062235361655	0	0	0.69062235361655
0.300547571190362	18.0018405998988	19.313036510562	26.7929231606174	12.1613300081287	95.0092029994938	25.9124614953796	54.881106144283	0	24.7981618435663	61.3760897878197	0.300547571190362	4.6141767813029	2.22654865375748	0.300547571190362	0.683033837455947	0	0	0.683033837455947
0.301047571190362	18.015766458363	19.1046647485206	26.7858778889199	12.0476716360678	95.078832291815	25.9124548528114	54.8811011874526	0	24.8432244203066	61.3541185141693	0.301047571190362	4.61586726504855	2.22654836837341	0.301047571190362	0.675396318711138	0	0	0.675396318711138
0.301547571190362	18.0296674697172	18.8950122101862	26.7788877149	11.933314564954	95.1483373485859	25.9124482292819	54.8810962434085	0	24.8884896857172	61.3321613896323	0.301547571190362	4.61755411533141	2.22654808380725	0.301547571190362	0.667711842130573	0	0	0.667711842130573
0.302047571190362	18.0435436869143	18.6841350226422	26.7719497187292	11.8182894103313	95.2177184345714	25.9124416247206	54.8810913121127	0	24.9339557240806	61.3102184067049	0.302047571190362	4.61923734255427	2.22654780005599	0.302047571190362	0.659982465034451	0	0	0.659982465034451
0.302547571190362	18.0573951627868	18.4720896407742	26.7650611402169	11.7026269665862	95.2869758139339	25.9124350390578	54.8810863935275	0	24.9796206212706	61.2882895578833	0.302547571190362	4.6209169570816	2.22654751711663	0.302547571190362	0.652210256763923	0	0	0.652210256763923
0.303047571190362	18.0712219500469	18.2589328321554	26.7582193700811	11.5863581987025	95.3561097502344	25.912428472224	54.8810814876153	0	25.0254824642666	61.2663748356636	0.303047571190362	4.62259296923974	2.22654723498618	0.303047571190362	0.644397298127082	0	0	0.644397298127082
0.303547571190362	18.0833772197608	18.0573118081008	26.7514219416967	11.4695142339719	95.4168860988038	25.9201699520819	54.8810765943387	13.0327058299766	25.0715393416361	61.2444742321537	0.303547571190362	4.62407194744337	2.22686966305352	0.303547571190362	0.636545680841879	0	0	0.636545680841879
0.304047571190362	18.0870131154945	17.9192395257127	26.7446665232951	11.3521263536603	95.4350655774725	25.968310969635	54.8810717136605	83.8867948908746	25.1177893430452	61.2225877383676	0.304047571190362	4.62451541655558	2.22893116574595	0.304047571190362	0.62865750697612	0	0	0.62865750697612
0.304547571190362	18.0861965214902	17.8148882240202	26.73795091059	11.2342259846335	95.4309826074508	26.0395152927084	54.8810668455434	135.654148734998	25.1642305597444	61.2007153492133	0.304547571190362	4.62441890033165	2.23198055138562	0.304547571190362	0.620734888384692	0	0	0.620734888384692
0.305047571190362	18.0818727709278	17.7350264793623	26.7312730198068	11.1158446909428	95.4093638546389	26.1287340088991	54.8810619899505	173.42314578276	25.2108610840759	61.1788570621986	0.305047571190362	4.62389685472529	2.23579776996814	0.305047571190362	0.612779946144169	0	0	0.612779946144169
0.305547571190362	18.0749551649573	17.6714802746841	26.7246308810928	10.9970141653756	95.3747758247868	26.2313476562457	54.8810571468449	201.737445136622	25.2576790099626	61.157012874941	0.305547571190362	4.62306005262387	2.24018123728059	0.305547571190362	0.604794809984945	0	0	0.604794809984945
0.306047571190362	18.0660218364397	17.6189332166819	26.7180226322879	10.8777662209697	95.3301091821983	26.3443713644199	54.8810523161898	223.54430987888	25.3046824324115	61.1351827834603	0.306047571190362	4.62197851441684	2.24500024203933	0.306047571190362	0.596781617721057	0	0	0.596781617721057
0.306547571190362	18.0554762879632	17.5736758804023	26.7114465130362	10.758132782497	95.2773814398162	26.4657305571613	54.8810474979488	240.900203780445	25.3518694480058	61.1133667814508	0.306547571190362	4.62070107777221	2.25016363539651	0.306547571190362	0.588742514677841	0	0	0.588742514677841
0.307047571190362	18.0435930469583	17.5331502199382	26.7049008592189	10.6381458779161	95.2179652347915	26.5940142479212	54.8810426920853	255.221413510027	25.399238154406	61.0915648602181	0.307047571190362	4.61926093454109	2.25560910661406	0.307047571190362	0.580679653117575	0	0	0.580679653117575
0.307547571190362	18.0305584057332	17.4955792200475	26.6983840976924	10.5178376297979	95.152792028666	26.7282668288227	54.8810378985631	267.489592842846	25.446786650844	61.0697770089768	0.307547571190362	4.61768057544802	2.26129411860675	0.307547571190362	0.572595191663264	0	0	0.572595191663264
0.308047571190362	18.0164969948071	17.4597232668135	26.6918947413132	10.3972402467258	95.0824849740355	26.8678505481824	54.8810331173459	278.386863996806	25.4945130376213	61.0480032152982	0.308047571190362	4.61597501152944	2.26718990903093	0.308047571190362	0.564491294720729	0	0	0.564491294720729
0.308547571190362	18.001490345186	17.4247123022276	26.6854313842363	10.2763860146728	95.0074517259302	27.0123497538691	54.8810283483977	288.389021479214	25.5424154166056	61.0262434655808	0.308547571190362	4.61415402341442	2.27327731097805	0.308547571190362	0.556370131899141	0	0	0.556370131899141
0.309047571190362	17.9855897086903	17.3899309769011	26.6789926974685	10.1553072883578	94.9279485434515	27.1615047690027	54.8810235916827	297.829365894611	25.5904918907274	61.0044977454713	0.309047571190362	4.61222371414845	2.27954386660628	0.309047571190362	0.548233877430165	0	0	0.548233877430165
0.309547571190362	17.9688249550491	17.3549397465692	26.6725774246674	10.0340364825839	94.8441247752456	27.3151660366009	54.881018847165	306.942604239948	25.6387405644773	60.9827660402043	0.309547571190362	4.61018758644827	2.28598182596729	0.309547571190362	0.540084709585864	0	0	0.540084709585864
0.310047571190362	17.9512107547758	17.3194205617924	26.6661843781679	9.91260606355971	94.7560537738789	27.4732622704157	54.8810141148089	315.895096491712	25.6871595434015	60.9610483348526	0.310047571190362	4.60804729103945	2.29258675750042	0.310047571190362	0.531924810095522	0	0	0.531924810095522
0.310547571190362	17.9327508836844	17.2831394007088	26.6598124352271	9.79104854020817	94.6637544184222	27.6357782928433	54.881009394579	324.805741487824	25.7357469346006	60.9393446144953	0.310547571190362	4.60580314740075	2.29935658131919	0.310547571190362	0.523756363561549	0	0	0.523756363561549
0.311047571190362	17.9134412242056	17.2459203641825	26.6534605344747	9.66939645546291	94.5672061210278	27.8027395898419	54.8810046864399	333.760430011539	25.784500846223	60.9176548643148	0.311047571190362	4.603454506603	2.30629089534888	0.311047571190362	0.5155815568746	0	0	0.5155815568746
0.311547571190362	17.8932718606322	17.2076277245882	26.6471276725567	9.54768237755594	94.4663593031608	27.9742015337048	54.8809999903563	342.822068021984	25.8334193879653	60.89597906964	0.311547571190362	4.60100000434505	2.31339050468197	0.311547571190362	0.5074025786281	0	0	0.5074025786281
0.312047571190362	17.8722285430299	17.168153457217	26.6408129009632	9.42593889129855	94.3611427151494	28.1502418569544	54.880995306293	352.037542906443	25.8825006705645	60.8743172159513	0.312047571190362	4.59843773745732	2.32065709222148	0.312047571190362	0.499221618532301	0	0	0.499221618532301
0.312547571190362	17.8502937102787	17.1274085588382	26.6345153230294	9.30419858935774	94.2514685513933	28.3309553956686	54.8809906342151	361.442575720233	25.9317428062996	60.8526692888584	0.312547571190362	4.59576538693522	2.32809298774193	0.312547571190362	0.491040866828042	0	0	0.491040866828042
0.313047571190362	17.8274472045751	17.0853169877663	26.6282340911008	9.18249406353047	94.1372360228755	28.5164504205111	54.8809859740877	371.065108404411	25.9811439084821	60.8310352740649	0.313047571190362	4.59298030352402	2.33570100563298	0.313047571190362	0.482862513700374	0	0	0.482862513700374
0.313547571190362	17.803666769532	17.0418114224484	26.6219684038534	9.06085789601833	94.01833384766	28.7068460809993	54.8809813258759	380.9276735418	26.0307020919587	60.8094151573253	0.313547571190362	4.59007956700884	2.34348433066017	0.313547571190362	0.474688748692187	0	0	0.474688748692187
0.314047571190362	17.7789283961686	16.996830284337	26.6157175037598	8.93932265070458	93.8946419808432	28.9022706320453	54.8809766895452	391.04905591581	26.0804154726012	60.7878089244011	0.314047571190362	4.58706002699223	2.35144643734937	0.314047571190362	0.466521760118023	0	0	0.466521760118023
0.314547571190362	17.7532065617608	16.9503156417651	26.6094806746952	8.81792086443626	93.7660328088043	29.1028602113749	54.8809720650611	401.445459997856	26.1302821678095	60.7662165610198	0.314547571190362	4.58391833060091	2.35959103294854	0.314547571190362	0.45836373447821	0	0	0.45836373447821
0.315047571190362	17.7264743930792	16.9022117292624	26.6032572396727	8.69668503831346	93.6323719653961	29.3087580056409	54.8809674523891	412.131331908416	26.1803002960011	60.7446380528391	0.315047571190362	4.580650940936	2.36792201693736	0.315047571190362	0.450216855873477	0	0	0.450216855873477
0.315547571190362	17.6987037761806	16.8524638979795	26.5970465587036	8.57564762898814	93.4935188809029	29.5201136912624	54.880962851495	423.119939100532	26.2304679771143	60.7230733854157	0.315547571190362	4.57725414894611	2.37644345215449	0.315547571190362	0.442083305420228	0	0	0.442083305420228
0.316047571190362	17.6698654283792	16.8010178690488	26.5908480267744	8.45484103997498	93.3493271418959	29.7370830696661	54.8809582623446	434.423779665194	26.2807833320972	60.7015225441803	0.316047571190362	4.57372408061095	2.38515954407452	0.316047571190362	0.433965260666594	0	0	0.433965260666594
0.316547571190362	17.6399289434539	16.7478192006214	26.5846610719339	8.33429761297628	93.1996447172694	29.9598278401247	54.8809536849039	446.054871416218	26.3312444834115	60.6799855144181	0.316547571190362	4.57005670076863	2.39407462578795	0.316547571190362	0.425864895009457	0	0	0.425864895009457
0.317047571190362	17.6088628179446	16.692812906341	26.578485153486	8.21404961922361	93.0443140897229	30.1885154698607	54.880949119139	458.02495580179	26.381849554521	60.6584622812531	0.317047571190362	4.56624781453174	2.40319314695136	0.317047571190362	0.417784377112578	0	0	0.417784377112578
0.317547571190362	17.576634464146	16.635943181815	26.57231976028	8.09412925083812	92.8831723207301	30.4233191326276	54.880944565016	470.345641165483	26.4325966703954	60.6369528296361	0.317547571190362	4.56229306696467	2.4125196654756	0.317547571190362	0.409725870325992	0	0	0.409725870325992
0.318047571190362	17.5432102138304	16.5771532087662	26.5661644090955	7.97456861221223	92.716051069152	30.6644176950903	54.8809400225014	483.0285025321	26.483483956999	60.6154571443356	0.318047571190362	4.55818794150331	2.42205884107053	0.318047571190362	0.401691532106827	0	0	0.401691532106827
0.318547571190362	17.5085553156233	16.5163850157179	26.5600186431146	7.85539971141467	92.5427765781166	30.9119957360115	54.8809354915615	496.085149952716	26.5345095417938	60.5939752099304	0.318547571190362	4.5539277574635	2.43181543001161	0.318547571190362	0.393683513441702	0	0	0.393683513441702
0.319047571190362	17.4726339281804	16.453579380509	26.5538820304791	7.7366544516214	92.3631696409021	31.1662435872474	54.8809309721629	509.527273835708	26.5856715532294	60.5725070108041	0.319047571190362	4.54950766689007	2.44179428066709	0.319047571190362	0.385703958270854	0	0	0.385703958270854
0.319547571190362	17.4354091107684	16.3886757644628	26.5477541629247	7.61836462257454	92.1770455538421	31.4273573883493	54.8809264642723	523.366673152827	26.6369681212446	60.5510525311393	0.319547571190362	4.54492265093224	2.4520003294465	0.319547571190362	0.377755002914156	0	0	0.377755002914156
0.320047571190362	17.3968428124753	16.3216122712406	26.5416346544914	7.50056189207176	91.9842140623764	31.6955391485164	54.8809219678565	537.615270617335	26.6883973767583	60.5296117549134	0.320047571190362	4.54016751588426	2.46243859691675	0.320047571190362	0.369838775499169	0	0	0.369838775499169
0.320547571190362	17.3568958610118	16.2523256256881	26.5355231403039	7.38327779748822	91.7844793050588	31.9709968109906	54.8809174828823	552.285117661805	26.7399574521707	60.5081846658932	0.320547571190362	4.53523688899858	2.47311418389265	0.320547571190362	0.361957395391394	0	0	0.361957395391394
0.321047571190362	17.3155279518888	16.1807511696105	26.5294192754185	7.26654373733355	91.5776397594442	32.2539443159051	54.8809130093167	567.388391139177	26.7916464808542	60.4867712476312	0.321047571190362	4.53012521415648	2.48403226735045	0.321047571190362	0.354112972626863	0	0	0.354112972626863
0.321547571190362	17.2726976386367	16.1068228725896	26.5233227337334	7.15039096284586	91.3634881931833	32.5446016582038	54.880908547127	582.937383023546	26.8434625976544	60.4653714834593	0.321547571190362	4.52482674746667	2.4951980960425	0.321547571190362	0.346307607347236	0	0	0.346307607347236
0.322047571190362	17.2283623246559	16.0304733568154	26.517233206958	7.03485056962535	91.1418116232795	32.8431949376398	54.8809040962803	598.944483920221	26.8954039383819	60.4439853564846	0.322047571190362	4.51933555285289	2.50661698571107	0.322047571190362	0.338543389237539	0	0	0.338543389237539
0.322547571190362	17.1824782572493	15.9516339355391	26.5111504036395	6.91995348930945	90.9123912862463	33.1499563980822	54.8808996567441	615.422160855077	26.9474686403114	60.422612849583	0.322547571190362	4.51364549768614	2.51829431381309	0.322547571190362	0.330822396966706	0	0	0.330822396966706
0.323047571190362	17.1350005243609	15.8702346652355	26.5050740482418	6.80573048129195	90.6750026218047	33.4651244534691	54.8808952284856	632.382929562731	26.9996548416756	60.4012539453937	0.323047571190362	4.50775024851474	2.53023551367646	0.323047571190362	0.323146697631067	0	0	0.323146697631067
0.323547571190362	17.0858830545494	15.7862044119371	26.4990038802756	6.69221212448817	90.4294152727471	33.788943697755	54.8808908114727	649.839321306151	27.0519606821627	60.3799086263125	0.323547571190362	4.50164326694497	2.54244606801411	0.323547571190362	0.31551834620094	0	0	0.31551834620094
0.324047571190362	17.0350786207305	15.6994709324949	26.492939653475	6.57942880914853	90.1753931036524	34.1216648961522	54.8808864056728	667.803844117797	27.1043843024116	60.3585768744855	0.324047571190362	4.49531780572666	2.55493150172531	0.324047571190362	0.307939384970463	0	0	0.307939384970463
0.324547571190362	16.9825388482489	15.6099609717659	26.4868811350202	6.46741072872262	89.9126942412447	34.463544954854	54.8808820110538	686.288938241524	27.156923844508	60.337258671802	0.324547571190362	4.48876690510087	2.56769737391507	0.324547571190362	0.300411843010824	0	0	0.300411843010824
0.325047571190362	16.9282142278672	15.5176003769346	26.4808281048022	6.35618787177586	89.6410711393359	34.8148468662804	54.8808776275837	705.306925466271	27.2095774514809	60.3159539998874	0.325047571190362	4.48198338947094	2.58074926906258	0.325047571190362	0.292937735627028	0	0	0.292937735627028
0.325547571190362	16.8720541342964	15.4223142303562	26.4747803547276	6.24579001396117	89.3602706714818	35.1758396267016	54.8808732552305	724.869951970067	27.2623432677973	60.2946628400955	0.325547571190362	4.47495986446311	2.59409278726935	0.325547571190362	0.285519063818351	0	0	0.285519063818351
0.326047571190362	16.8140068509384	15.3240270024735	26.4687376880619	6.13624671004752	89.0700342546918	35.5467981228783	54.8808688939622	744.98992423243	27.3152194388608	60.2733851735013	0.326047571190362	4.46768871444926	2.60773353351587	0.326047571190362	0.278157813742626	0	0	0.278157813742626
0.326547571190362	16.7540196015543	15.222662726512	26.4626999188078	6.02758728600767	88.7700980077713	35.9280029841203	54.8808645437471	765.678437521123	27.3682041115036	60.2521209808928	0.326547571190362	4.46016210061091	2.62167710585442	0.326547571190362	0.270855956184502	0	0	0.270855956184502
0.327047571190362	16.692038589628	15.1181451968	26.4566668711187	5.91984083116719	88.4601929481401	36.3197403959013	54.8808602045535	786.94669641399	27.4212954334875	60.2308702427629	0.327047571190362	4.4523719596316	2.63592908246334	0.327047571190362	0.263615446027811	0	0	0.263615446027811
0.327547571190362	16.6280090462493	15.0103981926964	26.4506383787433	5.81303619041679	88.1400452312465	36.722301870885	54.8808558763499	808.805426776456	27.4744915539945	60.2096329393008	0.327547571190362	4.4443100031133	2.65049500748617	0.327547571190362	0.256438221732203	0	0	0.256438221732203
0.328047571190362	16.5618752873995	14.8993457302387	26.4446142845009	5.7072019564901	87.8093764369977	37.1359839729219	54.8808515591049	831.264778580398	27.5277906231288	60.1884090503841	0.328047571190362	4.43596771782206	2.66538037557691	0.328047571190362	0.249326204814176	0	0	0.249326204814176
0.328547571190362	16.4935807815874	14.784912343749	26.4385944397856	5.60236646230899	87.4679039079369	37.5610879892569	54.880847252787	854.334218919199	27.5811907924055	60.1671985555694	0.328547571190362	4.4273363668783	2.6805906150706	0.328547571190362	0.242281299332631	0	0	0.242281299332631
0.329047571190362	16.4230682288452	14.6670233997489	26.4325787040974	5.49855777339844	87.1153411442262	37.997919545865	54.8808429573651	878.022414548179	27.6346902142559	60.1460014340835	0.329047571190362	4.41840699201856	2.69613106969655	0.329047571190362	0.23530539137912	0	0	0.23530539137912
0.329547571190362	16.3502796521656	14.5456054456477	26.4265669445986	5.39580368037299	86.7513982608278	38.4467881604905	54.8808386728081	902.337103258917	27.6882870425125	60.1248176648144	0.329547571190362	4.4091704170674	2.71200697875002	0.329547571190362	0.228400348572883	0	0	0.228400348572883
0.330047571190362	16.2751565025241	14.4205865957619	26.4205590356954	5.29413169149676	86.3757825126206	38.9080067276224	54.8808343990848	927.284953381083	27.7419794319176	60.1036472263016	0.330047571190362	4.39961725277153	2.72822345563687	0.330047571190362	0.221568019560852	0	0	0.221568019560852
0.330547571190362	16.1976397787078	14.2918969573119	26.4145548586412	5.19356902531915	85.9881988935389	39.3818909292856	54.8808301361644	952.87141069796	27.7957655386055	60.0824900967264	0.330547571190362	4.38973790316187	2.74478546470479	0.330547571190362	0.214810233522713	0	0	0.214810233522713
0.331047571190362	16.1176701632331	14.1594690991092	26.4085543011627	5.09414260338804	85.5883508161653	39.8687585651801	54.8808258840161	979.100532061915	27.8496435196138	60.0613462539023	0.331047571190362	4.37952257362468	2.76169779627461	0.331047571190362	0.208128799681199	0	0	0.208128799681199
0.331547571190362	16.0351881757112	14.0232385656985	26.4025572571055	4.9958790430425	85.1759408785563	40.3689287953484	54.8808216426091	1005.97480500638	27.9036115333628	60.0402156752647	0.331547571190362	4.36896128087837	2.7789650397855	0.331547571190362	0.201525506817711	0	0	0.201525506817711
0.332047571190362	15.9501343450831	13.8831444397394	26.3965636260997	4.89880465028698	84.7506717254157	40.8827212882188	54.8808174119128	1033.49495267185	27.9576677391699	60.0190983378607	0.332047571190362	4.35804386506999	2.79659155496897	0.332047571190362	0.195002122793423	0	0	0.195002122793423
0.332547571190362	15.8624494022094	13.739129955413	26.3905733132438	4.80294541274883	84.3122470110471	41.410455266546	54.8808131918968	1061.6597233982	28.011810297726	59.9979942183382	0.332547571190362	4.34676000422297	2.81458144096875	0.332547571190362	0.18856039407598	0	0	0.18856039407598
0.333047571190362	15.772074494363	13.5911431655922	26.3845862288052	4.7083269927211	83.8603724718151	41.9524484434723	54.8808089825306	1090.46566438543	28.0660373706128	59.9769032929354	0.333047571190362	4.33509923128675	2.83293850332652	0.333047571190362	0.182202045271925	0	0	0.182202045271925
0.333547571190362	15.6789514232222	13.4391376654379	26.3786022879381	4.61497472029236	83.394757116111	42.5090158406641	54.8808047837838	1119.90687889214	28.1203471207764	59.9558255374696	0.333547571190362	4.32305095405866	2.85166621875785	0.333547571190362	0.175928778664983	0	0	0.175928778664983
0.334047571190362	15.5830229080078	13.2830733749488	26.3726214104156	4.52291358656554	82.9151145400392	43.0804684802509	54.8808005956264	1149.97476652952	28.1747377120475	59.9347609273259	0.334047571190362	4.31060447826875	2.87076769764824	0.334047571190362	0.169742273760319	0	0	0.169742273760319
0.334547571190362	15.4842328754433	13.1229173828048	26.3666435203779	4.43216823696749	82.4211643772166	43.6671119421179	54.8807964180281	1180.65774631928	28.229207309612	59.9137094374459	0.334547571190362	4.29774903413998	2.89024564420596	0.334547571190362	0.163644186834891	0	0	0.163644186834891
0.335047571190362	15.3825267782358	12.9586448535935	26.3606685460929	4.34276296465108	81.9126338911792	44.2692447779921	54.8807922509591	1211.94096232116	28.2837540795345	59.8926710423155	0.335047571190362	4.2844738067577	2.91010231421745	0.335047571190362	0.157636150494026	0	0	0.157636150494026
0.335547571190362	15.2778519437843	12.7902400001788	26.3546964197308	4.25472170399165	81.3892597189217	44.8871567737282	54.8807880943893	1243.80597180275	28.3383761892258	59.8716457159533	0.335547571190362	4.27076797060491	2.93033947036143	0.335547571190362	0.151719773234331	0	0	0.151719773234331
0.336047571190362	15.1701579548051	12.6176971225584	26.3487270771505	4.16806802417943	80.8507897740255	45.5211270512644	54.8807839482889	1276.23041612333	28.3930718069695	59.8506334318982	0.336047571190362	4.25662072864217	2.95095833505028	0.336047571190362	0.145896639013062	0	0	0.145896639013062
0.336547571190362	15.0593982018837	12.4410218308344	26.3427604576909	4.08502133301355	80.2969910094184	46.171422293275	54.8917545464284	1309.18818552466	28.447839102386	59.8296341794162	0.336547571190362	4.24202150426836	2.97195955001082	0.336547571190362	0.14016830682406	0	0	0.14016830682406
0.337047571190362	14.945528696112	12.2602321071594	26.3367965039592	4.00847866279665	79.7276434805602	46.8382942614991	54.9294264076893	1342.64829447633	28.5026762459633	59.8086479749564	0.337047571190362	4.22695978521128	2.99334311666175	0.337047571190362	0.134536310280366	0	0	0.134536310280366
0.337547571190362	14.8285072557313	12.075359400331	26.3308351616276	3.93833781397291	79.1425362786565	47.5219769854723	54.9954487225351	1376.57392770017	28.5575814095168	59.7876748410484	0.337547571190362	4.21142499363199	3.01510832879042	0.337547571190362	0.129002157203643	0	0	0.129002157203643
0.338047571190362	14.7082965865048	11.8864500865114	26.324876379242	3.87354250916726	78.5414829325239	48.2226845087523	55.0863708469745	1410.92324999668	28.6125527657241	59.7667147881166	0.338047571190362	4.19540688998281	3.03725372762998	0.338047571190362	0.123567329220489	0	0	0.123567329220489
0.338547571190362	14.5848643765644	11.6935668103362	26.3189201080439	3.81301983087844	77.9243218828222	48.9406079961407	55.1981361657754	1445.64878311415	28.6675884885813	59.7457678087552	0.338547571190362	4.17889558000774	3.05977704001835	0.338547571190362	0.118233281365774	0	0	0.118233281365774
0.339047571190362	14.4581836796014	11.4967899237411	26.3129663018028	3.75588520772659	77.290918398007	49.6759127338304	55.3271986081906	1480.69687793013	28.7226867529411	59.7248338793201	0.339047571190362	4.16188156107545	3.08267511740854	0.339047571190362	0.113001441693092	0	0	0.113001441693092
0.339547571190362	14.3282335051426	11.2962189771919	26.3070149166626	3.70144448043469	76.6411675257129	50.4287349200087	55.470638379232	1516.00726397534	28.7778457349658	59.7039129639148	0.339547571190362	4.1443557982432	3.10594387263406	0.339547571190362	0.107873210892433	0	0	0.107873210892433
0.340047571190362	14.1949994938854	11.0919742551139	26.3010659109976	3.64916011532317	75.974997469427	51.1991782364012	55.6260732484078	1551.51261938575	28.8330636116694	59.6830050184805	0.340047571190362	4.12630981442335	3.12957821437254	0.340047571190362	0.102849961915187	0	0	0.102849961915187
0.340547571190362	14.0584746429005	10.8841983504078	26.2951192452799	3.598618464633	75.2923732145027	51.987310206682	55.7915534561767	1587.13814624635	28.8883385613664	59.6621099942145	0.340547571190362	4.10773579049314	3.15357197972275	0.340547571190362	0.0979330396065734	0	0	0.0979330396065734
0.341047571190362	13.9186600731478	10.6730577695236	26.2891748819549	3.54950341716749	74.5933003657389	52.7931583466347	55.9654730406617	1622.8011518121	28.9436687632177	59.6412278401501	0.341047571190362	4.08862667491108	3.17791786524382	0.341047571190362	0.0931237603455879	0	0	0.0931237603455879
0.341547571190362	13.775565837238	10.4587445566793	26.2832327853262	3.50157586271177	73.87782918619	53.6167061113931	56.1464990067885	1658.41064027935	28.9990523976761	59.6203585049468	0.341547571190362	4.06897630319382	3.20260735678377	0.341547571190362	0.0884234116925821	0	0	0.0884234116925821
0.342047571190362	13.6292117657634	10.2414779233781	26.2772929214474	3.45465773511597	73.146058828817	54.4578886473691	56.3335151448515	1693.86692119266	29.0544876460363	59.5995019380136	0.342047571190362	4.04877952771766	3.2276306584536	0.342047571190362	0.0838332520445488	0	0	0.0838332520445488
0.342547571190362	13.4796283499538	10.0215058669841	26.2713552580212	3.40861958345245	72.398141749769	55.3165883596549	56.5255773954509	1729.06124148486	29.1099726908756	59.5786580901117	0.342547571190362	4.02803235829122	3.2529766211527	0.342547571190362	0.0793545102982198	0	0	0.0793545102982198
0.343047571190362	13.3268576576564	9.7991067596362	26.2654197643049	3.36337086040453	71.6342882882821	56.1926303094156	56.721878290476	1763.87544901011	29.1655057156085	59.5578269135713	0.343047571190362	4.00673211389873	3.27863267110826	0.343047571190362	0.0749883855210606	0	0	0.0749883855210606
0.343547571190362	13.1709542787844	9.57459088618939	26.2594864110217	3.31885230861436	70.8547713939219	57.0857774599624	56.9217185506096	1798.18169629749	29.221084904924	59.5370083622457	0.343547571190362	3.98487758594995	3.30458473895216	0.343547571190362	0.0707360466302507	0	0	0.0707360466302507
0.344047571190362	13.0119862954396	9.34830190720531	26.2535551702779	3.27502997070119	70.0599314771983	57.9957257947969	57.1244843456266	1831.84219411717	29.2767084443433	59.5162023913014	0.344047571190362	3.96246921329059	3.33081718992228	0.344047571190362	0.0665986320797367	0	0	0.0665986320797367
0.344547571190362	12.8500362708946	9.12061822031131	26.247626015485	3.23189045830667	69.2501813544729	58.9220993359385	57.3296290506227	1864.70902529164	29.3323745206536	59.4954089569193	0.344547571190362	3.93950926912384	3.35731275584033	0.344547571190362	0.0625772495554398	0	0	0.0625772495554398
0.345047571190362	12.6852022505092	8.89195419056403	26.2416989212863	3.18943719887253	68.4260112525459	59.8644450962517	57.5366585836763	1896.62402997257	29.38808132147	59.4746280159646	0.345047571190362	3.9160020598656	3.38405246958504	0.345047571190362	0.0586729756787023	0	0	0.0586729756787023
0.345547571190362	12.5175987664831	8.66276121786045	26.2357738634888	3.14768744249875	67.5879938324157	60.822228005255	57.7451196062915	1927.41877431134	29.443827035665	59.45385952566	0.345547571190362	3.89195413580042	3.41101560284577	0.345547571190362	0.05488685571805	0	0	0.05488685571805
0.346047571190362	12.347357837097	8.43352860701631	26.2298508189985	3.10666986000697	66.736789185485	61.7948258539574	57.9545900205237	1956.91461504035	29.4996098529352	59.4331034432887	0.346047571190362	3.86737451321796	3.43817960800707	0.346047571190362	0.0512199033093477	0	0	0.0512199033093477
0.346547571190362	12.1746299498031	8.20478420397427	26.2239297657602	3.06642260084101	65.8731497490155	62.7815243105538	58.1646713158715	1984.92287291441	29.5554279642256	59.4123597259354	0.346547571190362	3.84227490748782	3.46552006507743	0.346547571190362	0.0476731001844257	0	0	0.0476731001844257
0.347047571190362	11.9995850162019	7.97709475981847	26.2180106827005	3.0269917083685	64.9979250810096	63.7815120652408	58.3749824123864	2011.24512819173	29.6112795613019	59.3916283302738	0.347047571190362	3.8166699762703	3.49301063463371	0.347047571190362	0.0442473959082451	0	0	0.0442473959082451
0.347547571190362	11.8224132856074	7.75106598298004	26.2120935496749	2.98842981253618	64.1120664280373	64.7938761688451	58.5851547197652	2035.67365131371	29.6671628371694	59.3709092123966	0.347547571190362	3.79057757175737	3.5206230178054	0.347547571190362	0.0409437076246774	0	0	0.0409437076246774
0.348047571190362	11.6433262025929	7.52734223934757	26.2061783474173	2.95079503721055	63.2166310129646	65.8175976362691	58.7948281898861	2057.99198162267	29.7230759856506	59.3502023276853	0.348047571190362	3.76401900049006	3.54832692436634	0.348047571190362	0.0377629198109619	0	0	0.0377629198109619
0.348547571190362	11.4625571926523	7.30660586008624	26.200265057494	2.91415007307227	62.3127859632614	66.8515473917729	59.0036481857397	2077.97566628302	29.7790172017993	59.3295076307154	0.348547571190362	3.73701928890096	3.57609005003524	0.348547571190362	0.0347058840409109	0	0	0.0347058840409109
0.349047571190362	11.2803623589499	7.0895760179599	26.1943536622588	2.87856137751203	61.4018117947493	67.894482638635	59.2112630256343	2095.39317049498	29.834984681483	59.3088250751895	0.349047571190362	3.70960745228173	3.60387806410646	0.349047571190362	0.0317734187569216	0	0	0.0317734187569216
0.349547571190362	11.0970210721066	6.87700713498296	26.1884441448125	2.84409847127732	60.4851053605329	68.9450437405557	59.417322089968	2110.00696856182	29.8909766217922	59.2881546138942	0.349547571190362	3.68181676437422	3.63165460853681	0.349547571190362	0.0289663090508602	0	0	0.0289663090508602
0.350047571190362	10.9128364341341	6.66968678743282	26.1825364889642	2.81083330815924	59.5641821706706	70.001751706048	59.6214744003518	2121.57482335066	29.9469912206276	59.2674961986747	0.350047571190362	3.65368502422876	3.65938130960041	0.350047571190362	0.0262853064538733	0	0	0.0262853064538733
0.350547571190362	10.7281355970316	6.46843307874892	26.1766306791949	2.77883969918631	58.6406779851578	71.0630063697413	59.8233675986765	2129.85125914132	30.0030266771052	59.2468497804254	0.350547571190362	3.6252548163665	3.68701780318848	0.350547571190362	0.0237311287351852	0	0	0.0237311287351852
0.351047571190362	10.543269916258	6.27409145671898	26.1707267006238	2.74819277691132	57.7163495812899	72.1270853657532	60.0226472678229	2134.5892297695	30.0590811911477	59.2262153090909	0.351047571190362	3.59657375962825	3.7145217747724	0.351047571190362	0.0213044597099333	0	0	0.0213044597099333
0.351547571190362	10.3586149193451	6.08753095866783	26.164824538977	2.71896848867447	56.7930745967256	73.1921439877913	60.2189565468652	2135.54198033864	30.1151529638854	59.2055927336777	0.351547571190362	3.56769473939561	3.74184901496396	0.351547571190362	0.0190059490560949	0	0	0.0190059490560949
0.352047571190362	10.174570070373	5.90963987712806	26.1589241805577	2.69124311038117	55.8728503518648	74.2562160281775	60.4119360024287	2132.46509662245	30.1712401972519	59.184982002274	0.352047571190362	3.53867611714371	3.76895349149475	0.352047571190362	0.0168362121405519	0	0	0.0168362121405519
0.352547571190362	9.99155831195019	5.74132084864508	26.1530256122189	2.66509277448667	54.957791559751	75.3172156833184	60.6012237247908	2125.11873165256	30.2273410943808	59.1643830620784	0.352547571190362	3.50958191054138	3.79578743829603	0.352547571190362	0.0147958298543427	0	0	0.0147958298543427
0.353047571190362	9.81002536776642	5.58348537983979	26.1471288213373	2.64059300763876	54.0501268388321	76.3729406060762	60.7864556227432	2113.26999396332	30.2834538592063	59.1437958594364	0.353047571190362	3.48048193657643	3.82230146219011	0.353047571190362	0.0128853484571436	0	0	0.0128853484571436
0.353547571190362	9.63043879075192	5.43704783744104	26.14123379579	2.6178182748776	53.1521939537596	77.4210761758902	60.967265895453	2096.69547665544	30.3395766968547	59.1232203398861	0.353547571190362	3.45145190947677	3.84844466750618	0.353547571190362	0.0111052794310217	0	0	0.0111052794310217
0.354047571190362	9.45328674441693	5.30291894244462	26.1353405239317	2.59684152849229	52.2664337220847	78.4592010452882	61.1432876628117	2075.18390098616	30.3957078132502	59.1026564482141	0.354047571190362	3.42257348455706	3.87416479870741	0.354047571190362	0.00945609934349889	0	0	0.00945609934349889
0.354547571190362	9.27907650805482	5.18199882251351	26.1294489945744	2.57773376063508	51.3953825402741	79.48479400663	61.3141537382251	2048.53884277065	30.4518454155016	59.0821041285217	0.354547571190362	3.39393423858784	3.89940840086684	0.354547571190362	0.00793824971996332	0	0	0.00793824971996332
0.355047571190362	9.10833270017025	5.07516969078712	26.123559196968	2.56056355963483	50.5416635008513	80.4952422056542	61.4794975296366	2016.58150469157	30.5079877115129	59.0615633243043	0.355047571190362	3.36562757691035	3.92412099756017	0.355047571190362	0.00655213692546208	0	0	0.00655213692546208
0.355547571190362	8.94159521870281	4.9832882329242	26.1176711207827	2.5453966706582	49.7079760935141	81.4878507088887	61.6389540558958	1979.15349288931	30.5641329103655	59.0410339785441	0.355547571190362	3.33775255736497	3.94824728546027	0.355547571190362	0.00529813205590773	0	0	0.00529813205590773
0.356047571190362	8.77941690129837	4.90717779692322	26.1117847560923	2.53229556196337	48.8970845064919	82.4598534105823	61.7921610665053	1936.11955218757	30.6202792219336	59.020516033818	0.356047571190362	3.31041362123114	3.97173134462831	0.356047571190362	0.00417657083872675	0	0	0.00417657083872675
0.356547571190362	8.6223609139535	4.84762049146927	26.1059000933594	2.5213189984913	48.1118045697675	83.4084252419793	61.9387602533557	1887.37021124211	30.6764248572613	59.0000094324227	0.356547571190362	3.28372022186387	3.99451686320792	0.356547571190362	0.00318775354297729	0	0	0.00318775354297729
0.357047571190362	8.47099788170996	4.80534930766718	26.1000171234209	2.51252162495596	47.3549894085498	84.3306956220795	62.0783985433815	1832.82428702139	30.7325680281834	58.9795141165172	0.357047571190362	3.25778634263225	4.01654737495176	0.357047571190362	0.00233194489895994	0	0	0.00233194489895994
0.357547571190362	8.32590278057351	4.78104038548692	26.0941358374753	2.505953560937	46.6295139028675	85.2237630651593	62.2107294611761	1772.4311975433	30.7887069476976	58.9590300282849	0.357547571190362	3.23272989719006	4.03776650775317	0.357547571190362	0.00160937402734285	0	0	0.00160937402734285
0.358047571190362	8.18765161531438	4.77530554958229	26.0882562270708	2.50166001075065	45.9382580765719	86.0847108370258	62.3354145505498	1706.17303286605	30.84483982959	58.9385571101161	0.358047571190362	3.20867200710173	4.0581182411309	0.358047571190362	0.00102023437782084	0	0	0.00102023437782084
0.358547571190362	8.05681791310126	4.78868523896518	26.0823782840944	2.49968089108285	45.2840895655063	86.9106235299967	62.4521248438293	1634.06633706804	30.9009648888026	58.918095304811	0.358547571190362	3.18573615445385	4.07754717043049	0.358547571190362	0.000564683677323929	0	0	0.000564683677323929
0.359047571190362	7.93396906783653	4.8216419510827	26.0765020007617	2.50005047951499	44.6698453391827	87.6986044067149	62.5605423674266	1556.16355837692	30.9570803410641	58.897644555804	0.359047571190362	3.16404721032107	4.09599877537087	0.359047571190362	0.000242843887790223	0	0	0.000242843887790223
0.359547571190362	7.8196625744065	4.87455431307737	26.0706273696076	2.50279708715958	44.0983128720325	88.4457933458117	62.6603616718643	1472.55413066457	31.0131844032519	58.87720480741	0.359547571190362	3.14373034380559	4.11341969048628	0.359547571190362	5.48011735138076e-05	0	0	5.48011735138076e-05
0.360047571190362	7.71443758610839	4.94760196633097	26.0647543834785	2.50792922655226	43.572187930542	89.1494053725012	62.7512949717672	1383.41780988871	31.0692752930285	58.8567760051131	0.360047571190362	3.12490913550036	4.12975836229664	0.360047571190362	0	0	0	0
0.360547571190362	7.61821307617797	5.02662581934123	26.0588830355232	2.51370407641843	43.0910653808898	89.8093644254388	62.8335386737526	1295.79362841837	31.1253512291987	58.836358098893	0.360547571190362	3.10759763050732	4.14502499987068	0.360547571190362	0	0	0	0
0.361047571190362	7.53041610796884	5.10165897879145	26.0530133191855	2.51892815952513	42.6520805398442	90.4280348970068	62.907822155276	1214.37856458869	31.18141043135	58.8159510473059	0.361047571190362	3.09171751325007	4.15928561644867	0.361047571190362	0	0	0	0
0.361547571190362	7.45044620948445	5.17287105153116	26.0471452281951	2.52366109207071	42.2522310474222	91.0082027042372	62.9750266036547	1138.78757897664	31.2374511202064	58.7955548185495	0.361547571190362	3.07718158805082	4.17261438746554	0.361547571190362	0	0	0	0
0.362047571190362	7.37773488127953	5.24044765116674	26.0412787565588	2.52796054727238	41.8886744063977	91.5525959388624	63.0359977668047	1068.6436150564	31.2934715172727	58.7751693891552	0.362047571190362	3.06390498345336	4.18508259874886	0.362047571190362	0	0	0	0
0.362547571190362	7.31175081545351	5.30457637133012	26.0354138985514	2.53187868628752	41.5587540772675	92.0637888919213	63.0914967560563	1003.58722206169	31.3494698451837	58.7547947418829	0.362547571190362	3.05180654794904	4.19675662897083	0.362547571190362	0	0	0	0
0.363047571190362	7.25199853007922	5.36544283222899	26.0295506487067	2.53546176905034	41.2599926503961	92.5441901301238	63.1421959277245	943.277848925114	31.405444327354	58.7344308637166	0.363047571190362	3.04080900740573	4.20769787639582	0.363047571190362	0	0	0	0
0.363547571190362	7.19801638497246	5.4232290039283	26.0236890018077	2.53875058299158	40.9900819248623	92.9960475686635	63.1886861094508	887.393690522078	31.4613931883216	58.7140777442648	0.363547571190362	3.03083896677406	4.21796305324754	0.363547571190362	0	0	0	0
0.364047571190362	7.14937461926359	5.47811215158429	26.017828952877	2.54178102112087	40.746873096318	93.4214566642976	63.2314856968797	835.63123383965	31.5173146534031	58.6937353746021	0.364047571190362	3.02182687569363	4.22760452637631	0.364047571190362	0	0	0	0
0.364547571190362	7.10567345934819	5.5302640553581	26.0119704971679	2.54458464328089	40.528367296741	93.8223689869239	63.2710493101489	787.704701995044	31.5732069490326	58.6734037464923	0.364547571190362	3.01370696980482	4.23667064404546	0.364547571190362	0	0	0	0
0.365047571190362	7.06654129862987	5.57985042041514	26.006113630154	2.54718918548962	40.3327064931494	94.2006006309568	63.3077755564833	743.345439107364	31.6290683024215	58.6530828519115	0.365047571190362	3.00641719095865	4.24520603965813	0.365047571190362	0	0	0	0
0.365547571190362	7.03163295060292	5.62703044373993	26.0002583475208	2.54961901403324	40.1581647530146	94.5578403495101	63.3420138868742	702.301253431494	31.6848969418926	58.6327726827911	0.365547571190362	2.99989908955498	4.25325191258099	0.365547571190362	0	0	0	0
0.366047571190362	7.00062797736856	5.67195651517804	25.9944046451561	2.55189552806995	40.0031398868428	94.895657376296	63.3740706277455	664.335731095262	31.7406910965454	58.6124732309132	0.366047571190362	2.99409771230317	4.26084628769842	0.366047571190362	0	0	0	0
0.366547571190362	6.97322909512898	5.71477403335342	25.988552519141	2.55403751575914	39.8661454756449	95.2155089190976	63.4042142801111	629.22753088778	31.7964489965846	58.5921844879029	0.366547571190362	2.98896147850961	4.26802425540762	0.366547571190362	0	0	0	0
0.367047571190362	6.9491606573788	5.75562131905886	25.9827019657414	2.55606146884526	39.745803286894	95.5187473158814	63.4326801727122	596.769669159973	31.8521688729911	58.5719064452758	0.367047571190362	2.98444204771533	4.27481819362459	0.367047571190362	0	0	0	0
0.367547571190362	6.92816721572396	5.79462961044681	25.9768529813996	2.55798186025228	39.6408360786198	95.8066268492623	63.459674546584	566.768802638578	31.9078489578449	58.5516390945118	0.367547571190362	2.98049418120296	4.28125797321623	0.367547571190362	0	0	0	0
0.368047571190362	6.91001215757448	5.83192312600836	25.9710055627256	2.55981138882343	39.5500607878724	96.0803102187504	63.4853781396419	539.044515783058	31.9634874840015	58.5313824271345	0.368047571190362	2.97707559958903	4.28737114813747	0.368047571190362	0	0	0	0
0.368547571190362	6.89447641938838	5.86761918291879	25.9651597064898	2.56156119493235	39.4723820969419	96.3408746733152	63.5099493318321	513.428618234793	32.0190826854105	58.5111364347836	0.368547571190362	2.97414683842595	4.29318313143388	0.368547571190362	0	0	0	0
0.369047571190362	6.88135727368003	5.90182835982931	25.9593154096149	2.56324105030738	39.4067863684002	96.5893178093852	63.5335269042101	489.764456925362	32.0746327967958	58.4909011092749	0.369047571190362	2.97167110346154	4.29871735816788	0.369047571190362	0	0	0	0
0.369547571190362	6.87046718763776	5.93465469458276	25.9534726691685	2.56485952505742	39.3523359381888	96.8265630415179	63.5562324589472	467.906246527499	32.1301360539703	58.4706764426446	0.369547571190362	2.96961412694831	4.3039954362377	0.369547571190362	0	0	0	0
0.370047571190362	6.86163275091039	5.96619590861584	25.9476314823566	2.56642413456355	39.308163754552	97.0534647546773	63.5781725416294	447.718421147276	32.1855906935204	58.4504624271776	0.370047571190362	2.96794402615982	4.30903728597889	0.370047571190362	0	0	0	0
0.370547571190362	6.85469366991071	5.99654365097929	25.9417918465159	2.56794146860663	39.2734683495536	97.270813148392	63.5994405022353	429.075009465708	32.2409949531165	58.4302590554226	0.370547571190362	2.96663116505962	4.31386126936892	0.370547571190362	0	0	0	0
0.371047571190362	6.84950182583499	6.02578375596094	25.9359537591079	2.56941730483544	39.247509129175	97.4793387840771	63.6201181267836	411.859034937025	32.2963470712023	58.4100663201958	0.371047571190362	2.96564801987848	4.31848430959217	0.371047571190362	0	0	0	0
0.371547571190362	6.84592039350257	6.05399650923647	25.9301172177127	2.57085670844047	39.2296019675129	97.6797168475374	63.6402770677691	395.961942133049	32.3516452872995	58.3898842145753	0.371547571190362	2.96496904918832	4.32292200166621	0.371547571190362	0	0	0	0
0.372047571190362	6.84382301807013	6.08125691830699	25.9242822200225	2.57226411968442	39.2191150903507	97.8725711391608	63.6599800980835	381.283049881572	32.4068878417038	58.3697127318903	0.372047571190362	2.9645705689147	4.32718871477899	0.372047571190362	0	0	0	0
0.372547571190362	6.84309304666346	6.10763498371518	25.9184487638362	2.57364343074855	39.2154652333173	98.0584778045931	63.6792822101179	367.729031474138	32.4620729757837	58.3495518657054	0.372547571190362	2.96443063260288	4.33129768693927	0.372547571190362	0	0	0	0
0.373047571190362	6.84362281198941	6.13319596817309	25.9126168470542	2.57499805318368	39.2181140599471	98.2379688188058	63.6982315790908	355.213421908163	32.517198931681	58.3294016098034	0.373047571190362	2.96452891714387	4.33526111249975	0.373047571190362	0	0	0	0
0.373547571190362	6.84531296503565	6.15800066128997	25.9067864676727	2.57633097710228	39.2265648251782	98.4115352364285	63.7168704073197	343.656151872838	32.5722639526058	58.309261958167	0.373547571190362	2.96484661407506	4.33909022307248	0.373547571190362	0	0	0	0
0.374047571190362	6.84807185403128	6.18210563806875	25.9009576237791	2.57764482311383	39.2403592701564	98.5796302210763	63.7352356641086	332.983107981265	32.6272662825414	58.2891329049611	0.374047571190362	2.96536632649252	4.34279536231933	0.374047571190362	0	0	0	0
0.374547571190362	6.85181494692284	6.20556350974963	25.895130313547	2.57894188788567	39.2590747346142	98.7426718661515	63.7533597341216	323.125718586604	32.6822041665348	58.2690144445152	0.374547571190362	2.96607197154886	4.34638605506642	0.374547571190362	0	0	0	0
0.375047571190362	6.85646429471332	6.22842316592929	25.8893045352321	2.58022418410634	39.2823214735666	98.9010458192784	63.7712709855366	314.020564392012	32.7370758504061	58.2489065713082	0.375047571190362	2.96694868845813	4.34987107115951	0.375047571190362	0	0	0	0
0.375547571190362	6.86194803311436	6.25073000717934	25.8834802871673	2.58149347553461	39.3097401655718	99.0551077221523	63.7889942678815	305.609012967512	32.7918795810345	58.2288092799536	0.375547571190362	2.96798275188794	4.35325848444814	0.375547571190362	0	0	0	0
0.376047571190362	6.86819992007018	6.27252616763532	25.8776575677594	2.58275130773531	39.3409996003509	99.2051854771523	63.8065513482392	297.836876217431	32.846613606072	58.2087225651871	0.376047571190362	2.96916149058611	4.35655572725874	0.376047571190362	0	0	0	0
0.376547571190362	6.87515890682378	6.29385072723408	25.8718363754846	2.58399903502992	39.3757945341189	99.3515813516155	63.8239612934382	290.654089794847	32.9012761742261	58.1886464218549	0.376547571190362	2.97047321106419	4.35976964069154	0.376547571190362	0	0	0	0
0.377047571190362	6.8827687403105	6.31473991344702	25.8660167088851	2.58523784412624	39.4138437015525	99.494573930188	63.8412408049055	284.014413431743	32.9558655349766	58.1685808449039	0.377047571190362	2.97190712614201	4.36290652105209	0.377047571190362	0	0	0	0
0.377547571190362	6.89097759477857	6.33522729249621	25.8601985665655	2.58646877483455	39.4548879738929	99.6344199251779	63.8584045120368	277.875151141183	33.0103799388547	58.1485258293727	0.377547571190362	2.97345328814439	4.36597216270633	0.377547571190362	0	0	0	0
0.378047571190362	6.89973773064972	6.35534395015209	25.8543819471897	2.58769273822838	39.4986886532486	99.7713558543361	63.8754652292157	272.196890248814	33.0648176371642	58.1284813703841	0.378047571190362	2.97510252653309	4.36897189762707	0.378047571190362	0	0	0	0
0.378547571190362	6.90900517874524	6.37511866230109	25.8485668494775	2.58891053256405	39.5450258937262	99.9055995949991	63.8924341809804	266.943258222075	33.119176882256	58.1084474631376	0.378547571190362	2.97684638975287	4.37191063188086	0.378547571190362	0	0	0	0
0.379047571190362	6.91873944811174	6.39457805554096	25.8427532722018	2.59012285723481	39.5936972405587	100.037351823032	63.9093211992802	262.080696285394	33.1734559272542	58.0884241029039	0.379047571190362	2.97867709106944	4.37479287928579	0.379047571190362	0	0	0	0
0.379547571190362	6.92890325578695	6.41374675811539	25.8369412141856	2.59133032500156	39.6445162789347	100.166797344535	63.9261348962784	257.578248835777	33.2276530263252	58.0684112850188	0.379547571190362	2.98058745817858	4.3776227924544	0.379547571190362	0	0	0	0
0.380047571190362	6.93946227694774	6.43264754153863	25.8311306742993	2.59253347271261	39.6973113847387	100.2941063278	63.9428828157292	253.407367704559	33.2817664344101	58.0484090048785	0.380047571190362	2.98257088636942	4.38040419142012	0.380047571190362	0	0	0	0
0.380547571190362	6.95038491398127	6.45130145328889	25.8253216514586	2.59373277069865	39.7519245699063	100.419435442564	63.9595715655828	249.541730346187	33.3357944074879	58.0284172579352	0.380547571190362	2.9846212950299	4.38314059003102	0.380547571190362	0	0	0	0
0.381047571190362	6.96164208311303	6.46972794096795	25.8195141446215	2.59492863100642	39.8082104155652	100.542928913151	63.9762069341442	245.95707107254	33.3897352023121	58.0084360396927	0.381047571190362	2.98673308728926	4.3858352202813	0.381047571190362	0	0	0	0
0.381547571190362	6.9732070173159	6.48794496833438	25.8137081527861	2.59612141461433	39.8660350865795	100.664719491698	63.9927939918239	242.631024490758	33.4435870766709	57.9884653457024	0.381547571190362	2.98890111259949	4.38849105473821	0.381547571190362	0	0	0	0
0.382047571190362	6.98505508430825	6.50596912362225	25.807903674989	2.59731143775572	39.9252754215413	100.784929357242	64.0093371802664	239.542980343	33.497348289128	57.9685051715605	0.382047571190362	2.99112063206587	4.39111082721064	0.382047571190362	0	0	0	0
0.382547571190362	6.99716361853045	6.52381572055595	25.8021007103026	2.59849897746	39.9858180926523	100.90367094607	64.0258403904196	236.673948987252	33.5510170992775	57.9485555129041	0.382547571190362	2.99338728634548	4.39369705179433	0.382547571190362	0	0	0	0
0.383047571190362	7.00951176606419	6.54149889246619	25.7962992578334	2.59968427640816	40.0475588303209	101.02104771838	64.0423070309187	234.006436798999	33.6045917674893	57.9286163654083	0.383047571190362	2.99569706594099	4.396252040419	0.383047571190362	0	0	0	0
0.383547571190362	7.02208034153137	6.55903167990411	25.7904993167201	2.60086754718758	40.1104017076569	101.137154865957	64.0587400879823	231.524330813629	33.658070555161	57.9086877247838	0.383547571190362	2.9980462837262	4.39877791901301	0.383547571190362	0	0	0	0
0.384047571190362	7.0348516960763	6.57642611213892	25.7847008861321	2.60204897602011	40.1742584803815	101.252079965229	64.0751421778763	229.212791968694	33.711451724466	57.888769586774	0.384047571190362	3.00043154954865	4.40127664239254	0.384047571190362	0	0	0	0
0.384547571190362	7.04780959559822	6.5936932829117	25.7789039652675	2.60322872602882	40.2390479779911	101.365903579798	64.0915155928651	227.058156343258	33.7647335386021	57.8688619471527	0.384547571190362	3.00284974676337	4.40375000797437	0.384547571190362	0	0	0	0
0.385047571190362	7.06093910846072	6.61084342080396	25.7731085533518	2.60440694010022	40.3046955423036	101.478699816209	64.1078623414588	225.04784382838	33.8179142615438	57.848964801722	0.385047571190362	3.00529801056043	4.40619966840338	0.385047571190362	0	0	0	0
0.385547571190362	7.07422650196008	6.62788595456354	25.7673146496362	2.60558374339217	40.3711325098004	101.590536836509	64.1241841836644	223.17027369827	33.8709921582863	57.82907814631	0.385547571190362	3.00777370795733	4.40862714317969	0.385547571190362	0	0	0	0
0.386047571190362	7.08765914688633	6.64482957371543	25.7615222533965	2.60675924553119	40.4382957344316	101.701477330829	64.1404826618599	221.41478658545	33.9239654946026	57.8092019767693	0.386047571190362	3.01027441933548	4.41103382936308	0.386047571190362	0	0	0	0
0.386547571190362	7.10122542955976	6.66168228476838	25.7557313639314	2.60793354253766	40.5061271477988	101.811578953057	64.1567591278348	219.771572395691	33.9768325372832	57.789336288975	0.386547571190362	3.01279792140752	4.41342101142703	0.386547571190362	0	0	0	0
0.387047571190362	7.11491467077055	6.6784514633122	25.7499419805616	2.60910671851252	40.5745733538528	101.920894722391	64.1730147664727	218.231603729175	34.0295915538969	57.7694810788232	0.387047571190362	3.01534217150981	4.41578987032894	0.387047571190362	0	0	0	0
0.387547571190362	7.12871705109147	6.69514390228454	25.7441541026284	2.61027884711506	40.6435852554574	102.029473393386	64.1892506164933	216.786574403465	34.082240813027	57.7496363422293	0.387547571190362	3.01790529312158	4.41814149185788	0.387547571190362	0	0	0	0
0.388047571190362	7.14262354207309	6.71176585667022	25.7383677294927	2.61144999285764	40.7131177103655	102.13735979692	64.2054675886173	215.428842701434	34.1347785840361	57.729802075127	0.388047571190362	3.02048556251871	4.42047687431666	0.388047571190362	0	0	0	0
0.388547571190362	7.1566258428672	6.72832308488066	25.7325828605336	2.61262021223996	40.783129214336	102.244595154305	64.2216664814759	214.151378993273	34.1872031372979	57.7099782734668	0.388547571190362	3.02308139647658	4.42279693559065	0.388547571190362	0	0	0	0
0.389047571190362	7.17071632185848	6.7448208870462	25.726799495148	2.61378955474276	40.8535816092924	102.351217366618	64.2378479955431	212.94771740614	34.2395127439669	57.6901649332149	0.389047571190362	3.02569134094251	4.42510251965155	0.389047571190362	0	0	0	0
0.389547571190362	7.18488796291573	6.76126414043964	25.7210176327493	2.6149580636984	40.9244398145786	102.457261281171	64.2540127453379	211.811911238042	34.2917056762055	57.6703620503522	0.389547571190362	3.02831406060374	4.42739440254071	0.389547571190362	0	0	0	0
0.390047571190362	7.19913431590352	6.77765733223558	25.7152372727662	2.61612577705356	40.9956715795176	102.56275893689	64.2701612701099	210.738491833968	34.3437802069575	57.650569620873	0.390047571190362	3.03094832928243	4.42967329787317	0.390047571190362	0	0	0	0
0.390547571190362	7.21344945112231	6.79400458979687	25.7094584146425	2.61729272803734	41.0672472556116	102.667739790242	64.2862940431976	209.722430662718	34.3957346101721	57.6307876407846	0.390547571190362	3.03359302109389	4.43193986190032	0.390547571190362	0	0	0	0
0.391047571190362	7.22782791737023	6.81030970866727	25.7036810578358	2.61845894574659	41.1391395868511	102.772230923224	64.3024114802232	208.75910435148	34.4475671605811	57.6110161061062	0.391047571190362	3.03624710230917	4.43419469816602	0.391047571190362	0	0	0	0
0.391547571190362	7.24226470334316	6.826576178437	25.697905201817	2.61962445565865	41.2113235167158	102.876257234823	64.3185139462697	207.844262453078	34.4992761339185	57.5912550128679	0.391547571190362	3.03890962386718	4.43643836178864	0.391547571190362	0	0	0	0
0.392047571190362	7.25675520211156	6.84280720663726	25.6921308460694	2.62078928008051	41.2837760105578	102.979841617224	64.3346017621656	206.973997737152	34.5508598067023	57.5715043571106	0.392047571190362	3.04157971448586	4.4386713633985	0.392047571190362	0	0	0	0
0.392547571190362	7.27129517843238	6.85900574080842	25.6863579900882	2.62195343854228	41.3564758921619	103.083005117973	64.3506752099882	206.144718811979	34.6023164564497	57.5517641348845	0.392547571190362	3.0442565743256	4.44089417275827	0.392547571190362	0	0	0	0
0.393047571190362	7.28588073867302	6.87517448887734	25.6805866333796	2.62311694814191	41.4294036933651	103.185767089199	64.3667345378833	205.353124897836	34.6536443614634	57.5320343422495	0.393047571190362	3.04693946916142	4.44310722209154	0.393047571190362	0	0	0	0
0.393547571190362	7.30050830314166	6.89131593796924	25.6748167754606	2.62427982384705	41.5025415157083	103.288145324903	64.3827799642854	204.59618258621	34.7048418010424	57.5123149752737	0.393547571190362	3.04962772502411	4.44531090914269	0.393547571190362	0	0	0	0
0.394047571190362	7.31517458063406	6.90743237177098	25.6690484158579	2.62544207875958	41.5758729031703	103.390156187258	64.3988116816134	203.87110443154	34.7559070552723	57.4926060300336	0.394047571190362	3.0523207232732	4.44750559998971	0.394047571190362	0	0	0	0
0.394547571190362	7.32987654502157	6.92352588655443	25.6632815541078	2.62660372434729	41.6493827251078	103.491814722798	64.4148298595067	203.17532923357	34.8068384052326	57.4729075026131	0.394547571190362	3.05501789606766	4.4496916316295	0.394547571190362	0	0	0	0
0.395047571190362	7.34461141371889	6.93959840596045	25.6575161897555	2.62776477064677	41.7230570685944	103.593134769275	64.4308346476588	202.506503879218	34.8576341327907	57.4532193891036	0.395047571190362	3.05771872220282	4.45186931435403	0.395047571190362	0	0	0	0
0.395547571190362	7.35937662788263	6.95565169463727	25.6517523223547	2.62892522644121	41.7968831394132	103.69412905394	64.4468261782988	201.86246662268	34.9082925208054	57.433541685603	0.395547571190362	3.06042272328433	4.45403893393389	0.395547571190362	0	0	0	0
0.396047571190362	7.37416983420323	6.97168737081977	25.6459899514669	2.63008509941607	41.8708491710161	103.79480928392	64.4628045683639	201.241231691731	34.9588118529244	57.413874388216	0.396047571190362	3.06312946021246	4.45620075362492	0.396047571190362	0	0	0	0
0.396547571190362	7.38898886816359	6.98770691793019	25.6402290766612	2.63124439629548	41.944944340818	103.895186229315	64.478769921402	200.640975116698	35.0091904137844	57.394217493053	0.396547571190362	3.0658385299518	4.45835501601185	0.396547571190362	0	0	0	0
0.397047571190362	7.40383173864787	7.00371169527485	25.6344696975139	2.63240312296168	42.0191586932394	103.995269799607	64.4947223292379	200.060021686509	35.0594264888125	57.3745709962306	0.397047571190362	3.06854956256368	4.46050194470228	0.397047571190362	0	0	0	0
0.397547571190362	7.41869661379264	7.01970294790572	25.628711813608	2.63356128455968	42.0934830689632	104.095069113898	64.5106618734312	199.496832943462	35.1095183644224	57.3549348938706	0.397547571190362	3.07126221848022	4.46264174588282	0.397547571190362	0	0	0	0
0.398047571190362	7.43358180798153	7.03568181571095	25.6229554245329	2.63471888558886	42.1679090399077	104.194592565476	64.5265886265539	198.949996135293	35.1594643278195	57.3353091821002	0.398047571190362	3.07397618600056	4.46477460974866	0.398047571190362	0	0	0	0
0.398547571190362	7.4484857698918	7.05164934179342	25.617200529884	2.63587592998328	42.242428849459	104.293847881163	64.5425026533088	198.418214049192	35.2092626671936	57.3156938570515	0.398547571190362	3.07669117899147	4.46690071181664	0.398547571190362	0	0	0	0
0.399047571190362	7.46340707150894	7.06760648019213	25.6114471292622	2.63703242118196	42.3170353575447	104.39284217586	64.5584040115081	197.900295658404	35.258911671527	57.2960889148615	0.399047571190362	3.07940693477593	4.46902021413128	0.399047571190362	0	0	0	0
0.399547571190362	7.47834439803164	7.083554102997	25.6056952222741	2.63818836219047	42.3917219901582	104.49158200267	64.5742927529314	197.395147517321	35.3084096307849	57.2764943516716	0.399547571190362	3.08212321219439	4.47113326637235	0.399547571190362	0	0	0	0
0.400047571190362	7.49329653859588	7.099493006904	25.5999448085313	2.63934375563485	42.4664826929794	104.59007339896	64.5901689240754	196.901765845942	35.3577548357262	57.2569101636277	0.400047571190362	3.08483978982486	4.47324000687207	0.400047571190362	0	0	0	0
0.400547571190362	7.50826237775235	7.1154239192539	25.5941958876501	2.64049860380885	42.5413118887618	104.688321928683	64.606032566812	196.419229249228	35.40694557809	57.2373363468799	0.400547571190362	3.08755646434893	4.47534056354903	0.400547571190362	0	0	0	0
0.401047571190362	7.5232408876367	7.13134750359461	25.5884484592514	2.64165290871529	42.6162044381835	104.786332721259	64.6218837189628	195.946692021042	35.4559801504113	57.2177728975823	0.401047571190362	3.09027304905198	4.47743505476578	0.401047571190362	0	0	0	0
0.401547571190362	7.53823112077692	7.14726436480428	25.5827025229604	2.6428066721023	42.6911556038846	104.884110507294	64.6377224148037	195.483377986323	35.5048568462025	57.1982198118927	0.401547571190362	3.09298937244658	4.47952359011615	0.401547571190362	0	0	0	0
0.402047571190362	7.55323220348665	7.16317505380907	25.5769580784064	2.64395989549506	42.7661610174333	104.981659651392	64.6535486855054	195.028574838791	35.5535739597735	57.1786770859728	0.402047571190362	3.09570527700916	4.48160627114806	0.402047571190362	0	0	0	0
0.402547571190362	7.56824332979699	7.17908007192744	25.5712151252225	2.64511258022356	42.8412166489849	105.078984182296	64.6693625595195	194.581628934772	35.6021297864102	57.159144715988	0.402547571190362	3.0984206180207	4.48368319202698	0.402547571190362	0	0	0	0
0.403047571190362	7.58326375588361	7.19497987486999	25.5654736630454	2.64626472744696	42.916318779418	105.17608782056	64.6851640629169	194.14194050681	35.6505226221963	57.139622698107	0.403047571190362	3.10113526250301	4.485754440145	0.403047571190362	0	0	0	0
0.403547571190362	7.59829279494902	7.21087487642171	25.5597336915155	2.64741633817491	42.9914639747451	105.272974003976	64.7009532196837	193.708959263659	35.6987507641902	57.1201110285019	0.403547571190362	3.10384908824273	4.48782009667976	0.403547571190362	0	0	0	0
0.404047571190362	7.61332981252331	7.22676545183164	25.553995210276	2.64856741328619	43.0666490626165	105.369645910909	64.71673005198	193.282180345832	35.7468125102496	57.1006097033482	0.404047571190362	3.10656198289599	4.48988023710745	0.404047571190362	0	0	0	0
0.404547571190362	7.62837422214932	7.24265194093287	25.5482582189735	2.64971795354509	43.1418711107466	105.466106481733	64.7324945803671	192.861140608223	35.7947061592047	57.0811187188243	0.404547571190362	3.10927384316707	4.49193493167363	0.404547571190362	0	0	0	0
0.405047571190362	7.64342548142141	7.25853465101389	25.5425227172574	2.65086795961568	43.2171274071071	105.562358438508	64.748246824006	192.445415203761	35.8424300106864	57.0616380711121	0.405047571190362	3.11198457405501	4.49398424582512	0.405047571190362	0	0	0	0
0.405547571190362	7.65848308834888	7.27441385946104	25.5367887047799	2.65201743207441	43.2924154417444	105.658404303042	64.7639868008311	192.034614443919	35.8899823652964	57.0421677563961	0.405547571190362	3.11469408816264	4.49602824060646	0.405547571190362	0	0	0	0
0.406047571190362	7.67354657801778	7.29028981618996	25.5310561811958	2.653166371421	43.3677328900889	105.754246413477	64.7797145277025	191.62838091391	35.9373615244387	57.0227077708639	0.406047571190362	3.11740230506288	4.49806697302347	0.406047571190362	0	0	0	0
0.406547571190362	7.68861551952705	7.30616274588277	25.5253251461621	2.65431477808816	43.4430775976353	105.849886939506	64.7954300205394	191.226386822142	35.9845657904858	57.003258110706	0.406547571190362	3.12010915071766	4.50010049637696	0.406547571190362	0	0	0	0
0.407047571190362	7.70368951317636	7.32203285004613	25.5195955993385	2.65546265244991	43.5184475658818	105.945327896346	64.8111332944365	190.828331565118	36.0315934666144	56.9838187721155	0.407047571190362	3.12281455694504	4.50212886056867	0.407047571190362	0	0	0	0
0.407547571190362	7.71876818788546	7.3379003089046	25.5138675403866	2.65660999482901	43.5938409394273	106.040571157559	64.8268243637662	190.433939490428	36.0784428569676	56.9643897512885	0.407547571190362	3.12551846093069	4.50415211238209	0.407547571190362	0	0	0	0
0.408047571190362	7.73385119882602	7.35376528314212	25.5081409689703	2.65775680550341	43.6692559941301	106.135618466813	64.8425032422679	190.042957841951	36.1251122664944	56.9449710444235	0.408047571190362	3.12822080477996	4.50617029573987	0.408047571190362	0	0	0	0
0.408547571190362	7.74893822524873	7.36962791550367	25.5024158847553	2.65890308471187	43.7446911262437	106.230471448683	64.8581699431265	189.655154872528	36.1716000011085	56.9255626477217	0.408547571190362	3.13092153510731	4.50818345193996	0.408547571190362	0	0	0	0
0.409047571190362	7.76402896848961	7.38548833226838	25.4966922874091	2.66004883265894	43.8201448424481	106.325131618553	64.8738244790404	189.270318110614	36.2179043675305	56.9061645573869	0.409047571190362	3.1336206026599	4.51019161987223	0.409047571190362	0	0	0	0
0.409547571190362	7.779123150141	7.40134664460401	25.4909701766013	2.6611940495193	43.895615750705	106.419600391701	64.8894668622823	188.888252768496	36.2640236734447	56.8867767696254	0.409547571190362	3.1363179619726	4.512194836217	0.409547571190362	0	0	0	0
0.410047571190362	7.79422051037375	7.41720294981248	25.4852495520027	2.66233873544151	43.9711025518687	106.513879091642	64.9050971047506	188.508780280636	36.3099562273433	56.867399280646	0.410047571190362	3.13901357105187	4.51419313562713	0.410047571190362	0	0	0	0
0.410547571190362	7.80932080639813	7.43305733247497	25.4795304132859	2.6634828905514	44.0466040319907	106.607968957765	64.9207152180163	188.131736961584	36.3557003386807	56.8480320866598	0.410547571190362	3.14170739108592	4.51618655089501	0.410547571190362	0	0	0	0
0.411047571190362	7.8244238110523	7.44890986550469	25.4738127601251	2.66462651495491	44.1221190552615	106.701871152357	64.9363212133625	187.756972773807	36.4012543177205	56.8286751838804	0.411047571190362	3.14439938617923	4.5181751131056	0.411047571190362	0	0	0	0
0.411547571190362	7.83952931150762	7.46476061111459	25.4680965921956	2.66576960874069	44.1976465575381	106.795586767026	64.9519151018203	187.384350196514	36.4466164756872	56.8093285685237	0.411547571190362	3.14708952310921	4.52015885177674	0.411547571190362	0	0	0	0
0.412047571190362	7.85463710808149	7.48060962170693	25.4623819091743	2.6669121719823	44.2731855404075	106.889116828606	64.967496894199	187.013743187281	36.491785124616	56.789992236808	0.412047571190362	3.14977777110333	4.5221377949878	0.412047571190362	0	0	0	0
0.412547571190362	7.86974701314864	7.49645694069072	25.4566687107391	2.66805420474017	44.3487350657432	106.982462304566	64.9830666011131	186.645036228959	36.5367585775007	56.7706661849536	0.412547571190362	3.15246410163482	4.52411196949757	0.412547571190362	0	0	0	0
0.413047571190362	7.88485885014297	7.51230260323315	25.4509569965694	2.66919570706334	44.4242942507149	107.075624107963	64.9986242330065	186.278123454912	36.5815351481481	56.7513504091834	0.413047571190362	3.15514848823562	4.52608140085233	0.413047571190362	0	0	0	0
0.413547571190362	7.89997245264237	7.52814663694996	25.4452467663454	2.67033667899089	44.4998622632119	107.168603101998	65.0141698001725	185.912907846208	36.626113151322	56.7320449057224	0.413547571190362	3.15783090632497	4.52804611348487	0.413547571190362	0	0	0	0
0.414047571190362	7.91508766352971	7.54398906253986	25.4395380197486	2.67147712055332	44.5754383176486	107.261400104179	65.0297033127722	185.549300494923	36.6704909026001	56.7127496707976	0.414047571190362	3.16051133305239	4.53000613080531	0.414047571190362	0	0	0	0
0.414547571190362	7.93020433422377	7.55982989436742	25.4338307564612	2.67261703177365	44.6510216711188	107.354015890143	65.0452247808503	185.187219928174	36.714666718516	56.6934647006384	0.414547571190362	3.16318974715398	4.53196147528419	0.414547571190362	0	0	0	0
0.415047571190362	7.94532232397427	7.5756691409985	25.4281249761668	2.67375641266844	44.7266116198713	107.44645119716	65.0607342143491	184.826591487884	36.7586389164186	56.6741899914762	0.415047571190362	3.16586612882064	4.53391216852875	0.415047571190362	0	0	0	0
0.415547571190362	7.96044149921578	7.59150680569223	25.4224206785495	2.6748952632487	44.8022074960789	107.538706727342	65.07623162312	184.467346761775	36.8024058146114	56.6549255395447	0.415547571190362	3.16854045957754	4.53585823135272	0.415547571190362	0	0	0	0
0.416047571190362	7.97556173297556	7.60734288685281	25.4167178632944	2.67603358352059	44.8778086648778	107.630783150585	65.0917170169352	184.109423061372	36.8459657322143	56.6356713410793	0.416047571190362	3.17121272217366	4.53779968384034	0.416047571190362	0	0	0	0
0.416547571190362	7.99068290433095	7.62317737844453	25.4110165300874	2.67717137348617	44.9534145216547	107.722681107266	65.1071904054958	183.752762943209	36.8893169893004	56.616427392318	0.416547571190362	3.1738829004807	4.5397365454049	0.416547571190362	0	0	0	0
0.417047571190362	8.00580489791214	7.6390102703729	25.4053166786151	2.67830863314392	45.0290244895607	107.81440121071	65.1226517984408	183.397313769622	36.9324579067609	56.5971936895003	0.417047571190362	3.17655097940048	4.54166883484252	0.417047571190362	0	0	0	0
0.417547571190362	8.02092760344662	7.65484154883466	25.3996183085649	2.67944536248932	45.1046380172331	107.905944049457	65.1381012053538	183.043027305982	36.9753868064389	56.577970228868	0.417547571190362	3.17921694478019	4.54359657038128	0.417547571190362	0	0	0	0
0.418047571190362	8.03605091534179	7.67067119663916	25.3939214196248	2.68058156151526	45.180254576709	107.997310189333	65.1535386357694	182.689859351314	37.0181020109965	56.558757006665	0.418047571190362	3.18188078333481	4.54551976972627	0.418047571190362	0	0	0	0
0.418547571190362	8.05117473230261	7.68649919350347	25.3882260114836	2.68171723021245	45.2558736615131	108.08850017535	65.1689640991786	182.33776939957	37.0606018440466	56.539554019137	0.418547571190362	3.18454248257605	4.54743845010089	0.418547571190362	0	0	0	0
0.419047571190362	8.06629895698137	7.70232551632327	25.3825320838304	2.68285236856975	45.3314947849069	108.179514533444	65.1843776050334	181.98672032905	37.1028846300228	56.5203612625316	0.419047571190362	3.18720203074734	4.54935262828463	0.419047571190362	0	0	0	0
0.419547571190362	8.08142349565688	7.71815013942156	25.3768396363552	2.6839869765745	45.4071174782844	108.270353772071	65.1997791627513	181.636678117656	37.1449486943079	56.5011787330986	0.419547571190362	3.18985941676433	4.55126232064767	0.419547571190362	0	0	0	0
0.420047571190362	8.09654825794064	7.73397303477698	25.3711486687482	2.68512105421278	45.4827412897032	108.361018383666	65.2151687817187	181.287611581828	37.1867923631064	56.4820064270895	0.420047571190362	3.19251463016042	4.55316754318258	0.420047571190362	0	0	0	0
0.420547571190362	8.11167315650784	7.74979417223333	25.3654591807006	2.68625460146962	45.5583657825392	108.451508845976	65.2305464712941	180.939492137253	37.2284139635713	56.4628443407578	0.420547571190362	3.19516766103691	4.55506831153337	0.420547571190362	0	0	0	0
0.421047571190362	8.12679810685089	7.76561351969187	25.3597711719035	2.68738761832921	45.6339905342544	108.541825623285	65.2459122408112	180.592293579506	37.2698118236788	56.4436924703588	0.421047571190362	3.19781850001736	4.55696464102206	0.421047571190362	0	0	0	0
0.421547571190362	8.14192302705386	7.78143104328786	25.3540846420489	2.6885201047751	45.7096151352693	108.631969167536	65.2612660995809	180.245991882998	37.3109842723516	56.4245508121499	0.421547571190362	3.20046713820585	4.55885654667301	0.421547571190362	0	0	0	0
0.422047571190362	8.15704783758593	7.79724670755249	25.3483995908291	2.68965206079032	45.7852391879296	108.721939919354	65.2766080568937	179.90056501672	37.3519296393374	56.40541936239	0.422047571190362	3.20311356714882	4.56074404323519	0.422047571190362	0	0	0	0
0.422547571190362	8.17217246111225	7.81306047556142	25.3427160179367	2.69078348635757	45.8608623055613	108.811738308985	65.2919381220217	179.555992775417	37.3926462553292	56.3862981173402	0.422547571190362	3.20575777880005	4.56262714520266	0.422547571190362	0	0	0	0
0.423047571190362	8.1872968223209	7.82887230907124	25.3370339230649	2.69191438145926	45.9364841116045	108.901364757156	65.30725630422	179.212256624829	37.4331324518461	56.3671870732633	0.423047571190362	3.20839976548872	4.56450586683316	0.423047571190362	0	0	0	0
0.423547571190362	8.20242084776436	7.84468216864445	25.331353305907	2.69304474607769	46.0121042388218	108.990819675861	65.322562612728	178.869339559955	37.4733865613514	56.3480862264237	0.423547571190362	3.21103951989013	4.56638022216526	0.423547571190362	0	0	0	0
0.424047571190362	8.21754446571456	7.86049001376424	25.3256741661569	2.69417458019508	46.0877223285728	109.080103469079	65.3378570567712	178.527225975158	37.513406917136	56.328995573088	0.424047571190362	3.21367703499896	4.56825022503404	0.424047571190362	0	0	0	0
0.424547571190362	8.23266760603012	7.87629580293971	25.3199965035087	2.69530388379371	46.1633380301506	109.169216533434	65.3531396455618	178.185901545203	37.5531918534335	56.3099151095242	0.424547571190362	3.21631230410471	4.57011588908538	0.424547571190362	0	0	0	0
0.425047571190362	8.24779020003489	7.89209949380243	25.3143203176568	2.69643265685594	46.2389510001745	109.258159258796	65.3684103882999	177.845353116232	37.5927397053065	56.2908448320022	0.425047571190362	3.21894532076936	4.57197722778913	0.425047571190362	0	0	0	0
0.425547571190362	8.26291218040684	7.90790104319492	25.308645608296	2.69756089936427	46.3145609020342	109.346932028834	65.3836692941741	177.505568605961	37.6320488087592	56.2717847367939	0.425547571190362	3.22157607880683	4.57383425445109	0.425547571190362	0	0	0	0
0.426047571190362	8.27803348107635	7.92370040725186	25.3029723751212	2.69868861130145	46.3901674053818	109.435535221515	65.3989163723627	177.166536912246	37.6711175006259	56.2527348201724	0.426047571190362	3.22420457226426	4.57568698222406	0.426047571190362	0	0	0	0
0.426547571190362	8.29315403713321	7.93949754147452	25.2973006178278	2.69981579265045	46.465770185666	109.523969209573	65.4141516320338	176.828247829342	37.7099441186816	56.2336950784131	0.426547571190362	3.22683079540481	4.57753542411786	0.426547571190362	0	0	0	0
0.427047571190362	8.30827378474145	7.955292400799	25.2916303361112	2.70094244339455	46.5413689237073	109.612234360923	65.4293750823463	176.490691971227	37.7485270015324	56.2146655077928	0.427047571190362	3.22945474269201	4.57937959300858	0.427047571190362	0	0	0	0
0.427547571190362	8.3233926610616	7.97108493965879	25.2859615296673	2.70206856351739	46.616963305308	109.70033103905	65.4445867324501	176.153860701402	37.7868644887241	56.19564610459	0.427547571190362	3.23207640877539	4.58121950164702	0.427547571190362	0	0	0	0
0.428047571190362	8.33851060417937	7.98687511204215	25.2802941981919	2.70319415300292	46.6925530208969	109.788259603359	65.4597865914867	175.817746068611	37.8249549206347	56.176636865085	0.428047571190362	3.23469578847731	4.58305516266642	0.428047571190362	0	0	0	0
0.428547571190362	8.35362755304062	8.00266287154465	25.2746283413813	2.70431921183552	46.7681377652031	109.876020409501	65.4749746685895	175.482340747989	37.8627966385812	56.1576377855596	0.428547571190362	3.23731287678103	4.58488658858953	0.428547571190362	0	0	0	0
0.429047571190362	8.36874344739176	8.01844817141738	25.2689639589318	2.70544373999997	46.8437172369588	109.963613809666	65.4901509728841	175.147637987194	37.9003879847137	56.1386488622974	0.429047571190362	3.23992766881964	4.58671379183512	0.429047571190362	0	0	0	0
0.429547571190362	8.38385822772532	8.03423096461111	25.2633010505402	2.70656773748147	46.9192911386266	110.051040152847	65.5053155134887	174.813631557102	37.9377273021197	56.1196700915837	0.429547571190362	3.24254015986603	4.58853678472388	0.429547571190362	0	0	0	0
0.430047571190362	8.39897183523011	8.05001120381674	25.257639615903	2.7076912042657	46.9948591761506	110.138299785093	65.5204682995144	174.480315706684	37.9748129347217	56.1007014697054	0.430047571190362	3.24515034532371	4.59035557948385	0.430047571190362	0	0	0	0
0.430547571190362	8.41408421174577	8.06578884150239	25.2519796547172	2.70881414033879	47.0704210587288	110.225393049732	65.5356093400651	174.147685121691	38.0116432273786	56.0817429929507	0.430547571190362	3.24775822071839	4.59217018825547	0.430547571190362	0	0	0	0
0.431047571190362	8.42919529972109	8.08156382994734	25.24632116668	2.70993654568734	47.1459764986054	110.312320287572	65.5507386442379	173.815734886874	38.0482165257849	56.0627946576099	0.431047571190362	3.25036378169024	4.59398062309603	0.431047571190362	0	0	0	0
0.431547571190362	8.44430504217599	8.09733612127321	25.2406641514886	2.71105842029846	47.22152521088	110.399081837092	65.5658562211236	173.484460451394	38.0845311765707	56.0438564599747	0.431547571190362	3.25296702398691	4.59578689598394	0.431547571190362	0	0	0	0
0.432047571190362	8.45941338266678	8.11310566747241	25.2350086088403	2.71217976415975	47.2970669133339	110.485678034614	65.5809620798062	173.153857597187	38.1205855272028	56.0249283963382	0.432047571190362	3.25556794345702	4.59758901882253	0.432047571190362	0	0	0	0
0.432547571190362	8.47452026525432	8.12887242043428	25.2293545384327	2.71330057725931	47.3726013262716	110.572109214457	65.5960562293634	172.823922410021	38.1563779260826	56.0060104629953	0.432547571190362	3.25816653604429	4.59938700344353	0.432547571190362	0	0	0	0
0.433047571190362	8.48962563447499	8.14463633196899	25.2237019399634	2.71442085958578	47.448128172375	110.658375709079	65.6111386788668	172.494651253004	38.1919067224493	55.9871026562425	0.433047571190362	3.26076279778214	4.60118086161032	0.433047571190362	0	0	0	0
0.433547571190362	8.5047294353142	8.16039735382943	25.2180508131302	2.71554061112831	47.523647176571	110.74447784921	65.6262094373818	172.166040742385	38.2271702664759	55.9682049723775	0.433547571190362	3.26335672478873	4.60297060502085	0.433547571190362	0	0	0	0
0.434047571190362	8.51983161318206	8.17615543773126	25.2124011576311	2.71665983187658	47.5991580659103	110.830415963971	65.6412685139677	171.8380877254	38.2621669091737	55.9493174077	0.434047571190362	3.26594831326244	4.60475624531038	0.434047571190362	0	0	0	0
0.434547571190362	8.53493211389128	8.19191053537129	25.2067529731639	2.71777852182081	47.6746605694564	110.916190380978	65.6563159176779	171.510789259999	38.2968950024869	55.9304399585109	0.434547571190362	3.26853755947773	4.60653779405391	0.434547571190362	0	0	0	0
0.435047571190362	8.55003088363691	8.20766259844422	25.2011062594269	2.71889668095174	47.7501544181845	111.001801426444	65.67135165756	171.184142596345	38.3313528991998	55.9115726211126	0.435047571190362	3.27112445978132	4.60831526276849	0.435047571190362	0	0	0	0
0.435547571190362	8.56512786897781	8.22341157865808	25.1954610161182	2.72001430926068	47.825639344889	111.087249425272	65.6863757426554	170.858145159864	38.3655389530279	55.8927153918094	0.435547571190362	3.27370901058876	4.6100886629153	0.435547571190362	0	0	0	0
0.436047571190362	8.5802230168198	8.23915742774826	25.1898172429362	2.72113140673944	47.901115084099	111.172534701132	65.701388182	170.53279453577	38.3994515185278	55.8738682669065	0.436047571190362	3.27629120838116	4.61185800590154	0.436047571190362	0	0	0	0
0.436547571190362	8.59531627440023	8.25490009749041	25.1841749395791	2.72224797338043	47.9765813720011	111.257657576536	65.7163889846239	170.208088454909	38.4330889511865	55.8550312427111	0.436547571190362	3.27887104970236	4.61362330308224	0.436547571190362	0	0	0	0
0.437047571190362	8.61040758927383	8.27063953971219	25.1785341057456	2.72336400917656	48.0520379463692	111.342618372913	65.7313781595515	169.884024780822	38.4664496073333	55.8362043155315	0.437047571190362	3.28144853115618	4.61538456576182	0.437047571190362	0	0	0	0
0.437547571190362	8.62549690929991	8.28637570630406	25.1728947411341	2.72447951412133	48.1274845464995	111.427417410663	65.7463557158013	169.560601497922	38.4995318442265	55.8173874816776	0.437547571190362	3.28402364940399	4.61714180519561	0.437547571190362	0	0	0	0
0.438047571190362	8.64058418263054	8.30210854922917	25.1672568454433	2.72559448820875	48.2029209131527	111.512055009219	65.7613216623866	169.237816700685	38.5323340199679	55.7985807374609	0.438047571190362	3.28659640116247	4.61889503259121	0.438047571190362	0	0	0	0
0.438547571190362	8.65566935769985	8.31783802053225	25.1616204183719	2.72670893143342	48.2783467884992	111.596531487096	65.7762760083146	168.915668583797	38.5648544935874	55.779784079194	0.438547571190362	3.2891667832015	4.62064425910974	0.438547571190362	0	0	0	0
0.439047571190362	8.67075238321422	8.33356407234802	25.1559854596187	2.72782284379047	48.3537619160711	111.68084716194	65.7912187625871	168.594155433099	38.5970916249592	55.7609975031912	0.439047571190362	3.29173479234231	4.622389495867	0.439047571190362	0	0	0	0
0.439547571190362	8.68583320814332	8.34928665690856	25.1503519688825	2.72893622527559	48.4291660407166	111.765002350567	65.8061499342004	168.273275617381	38.6290437748847	55.742221005768	0.439547571190362	3.29430042545568	4.62413075393454	0.439547571190362	0	0	0	0
0.440047571190362	8.70091178171195	8.36500572655028	25.1447199458622	2.73004907588502	48.5045589085597	111.848997369007	65.8210695321451	167.953027580835	38.6607093050104	55.7234545832416	0.440047571190362	3.29686367946038	4.62586804434064	0.440047571190362	0	0	0	0
0.440547571190362	8.71598805339254	8.38072123372016	25.1390893902568	2.73116139561556	48.5799402669627	111.932832532535	65.8359775654064	167.633409836192	38.6920865779092	55.7046982319303	0.440547571190362	3.29942455132165	4.6276013780712	0.440547571190362	0	0	0	0
0.441047571190362	8.7310619728984	8.39643313098152	25.1334603017653	2.73227318446456	48.655309864492	112.016508155706	65.8508740429636	167.31442095844	38.723173957	55.6859519481538	0.441047571190362	3.30198303804989	4.62933076607062	0.441047571190362	0	0	0	0
0.441547571190362	8.7461334901774	8.41214137101924	25.1278326800868	2.73338444242993	48.730667450887	112.10002455238	65.865758973791	166.996059579084	38.7539698066268	55.6672157282333	0.441547571190362	3.30453913669937	4.63105621924252	0.441547571190362	0	0	0	0
0.442047571190362	8.76120255540641	8.42784590664453	25.1222065249203	2.73449516951012	48.8060127770321	112.183382035754	65.880632366857	166.678324380939	38.784472491981	55.6484895684913	0.442047571190362	3.30709284436708	4.63277774845047	0.442047571190362	0	0	0	0
0.442547571190362	8.776269118986	8.44354669079935	25.1165818359652	2.73560536570414	48.88134559493	112.266580918383	65.8954942311246	166.361214093323	38.814680379178	55.6297734652516	0.442547571190362	3.30964415819169	4.63449536451871	0.442547571190362	0	0	0	0
0.443047571190362	8.79133313153576	8.45924367656032	25.1109586129205	2.73671503101156	48.9566656576788	112.3496215122	65.9103445755514	166.044727487721	38.8445918351812	55.6110674148395	0.443047571190362	3.31219307535252	4.63620907823266	0.443047571190362	0	0	0	0
0.443547571190362	8.80639454388997	8.47493681714237	25.1053368554855	2.73782416543251	49.0319727194498	112.432504128539	65.9251834090893	165.728863373797	38.8742052278771	55.5923714135813	0.443547571190362	3.31473959306868	4.63791890033957	0.443547571190362	0	0	0	0
0.444047571190362	8.82145330709363	8.49062606590209	25.0997165633596	2.73893276896764	49.1072665354681	112.515229078151	65.9400107406848	165.413620595767	38.903518926001	55.573685457805	0.444047571190362	3.31728370859823	4.63962484154902	0.444047571190362	0	0	0	0
0.444547571190362	8.83650937239886	8.50631137634066	25.0940977362421	2.74004084161819	49.1825468619943	112.597796671221	65.9548265792791	165.098998029098	38.9325312992108	55.5550095438397	0.444547571190362	3.31982541923733	4.64132691253341	0.444547571190362	0	0	0	0
0.445047571190362	8.85156269126161	8.52199270210667	25.0884803738324	2.74114838338592	49.257813456308	112.680207217381	65.9696309338077	164.784994577468	38.9612407180134	55.5363436680157	0.445047571190362	3.32236472231962	4.64302512392842	0.445047571190362	0	0	0	0
0.445547571190362	8.86661321533863	8.53766999699857	25.0828644758298	2.74225539427316	49.3330660766932	112.762461025724	65.9844238132006	164.471609170031	38.9896455538378	55.5176878266647	0.445547571190362	3.32490161521546	4.64471948633344	0.445547571190362	0	0	0	0
0.446047571190362	8.88166089648475	8.55334321496694	25.0772500419339	2.74336187428278	49.4083044824238	112.844558404819	65.9992052263825	164.158840758905	39.0177441789625	55.4990420161197	0.446047571190362	3.32743609533138	4.64641001031196	0.446047571190362	0	0	0	0
0.446547571190362	8.89670568675032	8.56901231011657	25.0716370718442	2.74446782341821	49.4835284337516	112.926499662715	66.0139751822725	163.846688316879	39.0455349665871	55.4804062327149	0.446547571190362	3.32996816010943	4.64809670639195	0.446547571190362	0	0	0	0
0.447047571190362	8.91174753837894	8.58467723670829	25.06602556526	2.74557324168342	49.5587376918947	113.008285106956	66.0287336897844	163.535150835324	39.0730162907618	55.4617804727858	0.447047571190362	3.3324978070267	4.64977958506623	0.447047571190362	0	0	0	0
0.447547571190362	8.92678640380534	8.6003379491607	25.0604155218811	2.74667812908292	49.6339320190267	113.089915044588	66.0434807578262	163.224227322318	39.1001865264566	55.4431647326691	0.447547571190362	3.33502503359478	4.65145865679272	0.447547571190362	0	0	0	0
0.448047571190362	8.94182223565346	8.61599440205171	25.054806941407	2.7477824856218	49.7091111782673	113.171389782166	66.0582163953009	162.913916800875	39.1270440494931	55.4245590087028	0.448047571190362	3.3375498373593	4.65313393199487	0.448047571190362	0	0	0	0
0.448547571190362	8.95685498673471	8.63164655011987	25.0491998235372	2.74888631130565	49.7842749336736	113.252709625763	66.0729406111057	162.604218307417	39.1535872366112	55.4059632972259	0.448547571190362	3.34007221589948	4.65480542106183	0.448547571190362	0	0	0	0
0.449047571190362	8.9718846100463	8.6472943482657	25.0435941679714	2.74998960614064	49.8594230502315	113.333874880973	66.0876534141325	162.295130890301	39.1798144654041	55.3873775945789	0.449047571190362	3.34259216682774	4.6564731343488	0.449047571190362	0	0	0	0
0.449547571190362	8.98691105876984	8.66293775155276	25.0379899744093	2.75109237013348	49.9345552938492	113.414885852919	66.1023548132675	161.986653608539	39.2057241143815	55.3688018971034	0.449547571190362	3.34510968778925	4.65813708217726	0.449547571190362	0	0	0	0
0.450047571190362	9.0019342862699	8.67857671520872	25.0323872425506	2.7521946032914	50.0096714313495	113.495742846259	66.1170448173918	161.678785530591	39.2313145629072	55.350236201142	0.450047571190362	3.34762477646166	4.65979727483521	0.450047571190362	0	0	0	0
0.450547571190362	9.01695424609283	8.69421119462622	25.0267859720949	2.75329630562221	50.0847712304642	113.576446165185	66.1317234353808	161.371525733308	39.256584191261	55.3316805030388	0.450547571190362	3.35013743055463	4.66145372257744	0.450547571190362	0	0	0	0
0.451047571190362	9.0319708919656	8.70984114536373	25.021186162742	2.75439747713423	50.159854459828	113.656996113433	66.1463906761046	161.064873300939	39.2815313805768	55.3131347991388	0.451047571190362	3.35264764780962	4.66310643562568	0.451047571190362	0	0	0	0
0.451547571190362	9.04698417779474	8.72546652314625	25.0155878141916	2.75549811783635	50.2349208889737	113.737392994283	66.1610465484276	160.758827324241	39.3061545129039	55.2945990857884	0.451547571190362	3.35515542599951	4.66475542416887	0.451547571190362	0	0	0	0
0.452047571190362	9.06199405766536	8.74108728386604	25.0099909261435	2.75659822773796	50.3099702883268	113.817637110563	66.1756910612091	160.453386899657	39.3304519711467	55.2760733593348	0.452047571190362	3.35766076292831	4.66640069836336	0.452047571190362	0	0	0	0
0.452547571190362	9.0770004858403	8.75670338358311	25.0043954982975	2.75769780684904	50.3850024292015	113.897728764651	66.1903242233026	160.148551128596	39.3544221391233	55.2575576161268	0.452547571190362	3.3601636564309	4.66804226833306	0.452547571190362	0	0	0	0
0.453047571190362	9.09200341675931	8.77231477852576	24.9988015303534	2.75879685518007	50.4600170837966	113.977668258477	66.2049460435563	159.844319116778	39.3780634015079	55.2390518525139	0.453047571190362	3.36266410437277	4.66968014416964	0.453047571190362	0	0	0	0
0.453547571190362	9.10700280503825	8.78792142509106	24.9932090220111	2.75989537274209	50.5350140251913	114.057455893527	66.2195565308131	159.540689973592	39.4013741438875	55.220556064847	0.453547571190362	3.36516210464972	4.67131433593274	0.453547571190362	0	0	0	0
0.454047571190362	9.1219986054684	8.80352327984523	24.9876179729703	2.76099335954667	50.609993027342	114.137091970842	66.2341556939101	159.237662811585	39.4243527527057	55.202070249478	0.454047571190362	3.36765765518767	4.67294485365009	0.454047571190362	0	0	0	0
0.454547571190362	9.13699077301586	8.81912029952397	24.9820283829309	2.7620908156059	50.6849538650793	114.216576791021	66.2487435416793	158.935236745943	39.4469976153178	55.18359440276	0.454547571190362	3.37015075394238	4.67457170731771	0.454547571190362	0	0	0	0
0.455047571190362	9.15197926282089	8.83471244103279	24.9764402515929	2.76318774093244	50.7598963141044	114.295910654221	66.2633200829471	158.633410894049	39.4693071199363	55.1651285210469	0.455047571190362	3.37264139889926	4.67619490690005	0.455047571190362	0	0	0	0
0.455547571190362	9.16696403019738	8.85029966144722	24.9708535786561	2.76428413553946	50.8348201509869	114.37509386016	66.2778853265343	158.332184375078	39.4912796556848	55.1466726006941	0.455547571190362	3.37512958807313	4.67781446233013	0.455547571190362	0	0	0	0
0.456047571190362	9.18194503063233	8.86588191801306	24.9652683638204	2.76537999944066	50.9097251531616	114.454126708114	66.2924392812566	158.031556309633	39.5129136125441	55.1282266380578	0.456047571190362	3.37761531950802	4.67943038350972	0.456047571190362	0	0	0	0
0.456547571190362	9.19692221978535	8.88145916814654	24.9596846067858	2.76647533265029	50.9846110989267	114.533009496924	66.3069819559238	157.731525819403	39.5342073814053	55.1097906294954	0.456547571190362	3.38009859127696	4.68104268030946	0.456547571190362	0	0	0	0
0.457047571190362	9.21189555348821	8.89703136943445	24.9541023072521	2.76757013518313	51.0594777674411	114.611742524988	66.3215133593407	157.432092026877	39.5551593540173	55.0913645713651	0.457047571190362	3.38257940148181	4.68265136256901	0.457047571190362	0	0	0	0
0.457547571190362	9.22686498774442	8.91259847963429	24.9485214649195	2.76866440705447	51.1343249387221	114.690326090268	66.3360335003064	157.133254055069	39.5757679230384	55.0729484600265	0.457547571190362	3.38505774825302	4.68425644009717	0.457547571190362	0	0	0	0
0.458047571190362	9.24183047872884	8.92816045667429	24.9429420794877	2.76975814828016	51.2091523936442	114.768760490289	66.3505423876145	156.835011027272	39.5960314819852	55.05454229184	0.458047571190362	3.38753362974951	4.68585792267204	0.458047571190362	0	0	0	0
0.458547571190362	9.25679198278724	8.94371725865353	24.9373641506569	2.77085135887656	51.2839599139362	114.847046022135	66.3650400300533	156.537362066856	39.6159484252822	55.0361460631671	0.458547571190362	3.39000704415841	4.68745582004112	0.458547571190362	0	0	0	0
0.459047571190362	9.27174945643604	8.95926884384193	24.9317876781269	2.77194403886055	51.3587472821802	114.925182982455	66.3795264364056	156.240306297057	39.6355171482132	55.0177597703703	0.459047571190362	3.39247798969498	4.68905014192144	0.459047571190362	0	0	0	0
0.459547571190362	9.28670285636188	8.97481517068026	24.9262126615979	2.77303618824957	51.4335142818094	115.003171667457	66.3940016154487	155.94384284081	39.6547360469689	54.9993834098131	0.459547571190362	3.39494646460235	4.69064089799971	0.459547571190362	0	0	0	0
0.460047571190362	9.30165213942136	8.99035619778017	24.9206391007698	2.77412780706155	51.5082606971068	115.081012372914	66.4084655759546	155.647970820596	39.6736035185995	54.9810169778601	0.460047571190362	3.3974124671514	4.69222809793241	0.460047571190362	0	0	0	0
0.460547571190362	9.31659726264069	9.00589188392409	24.9150669953427	2.77521889531497	51.5829863132034	115.158705394156	66.4229183266897	155.352689358298	39.692117961061	54.9626604708766	0.460547571190362	3.39987599564061	4.69381175134592	0.460547571190362	0	0	0	0
0.461047571190362	9.3315381832154	9.02142218806524	24.9094963450166	2.77630945302884	51.657690916077	115.236251026078	66.4373598764149	155.057997575083	39.7102777731699	54.9443138852293	0.461047571190362	3.40233704839584	4.69539186783666	0.461047571190362	0	0	0	0
0.461547571190362	9.34647485851011	9.03694706932752	24.9039271494916	2.77739948022266	51.7323742925505	115.313649563133	66.4517902338859	154.763894591291	39.7280813546469	54.9259772172856	0.461547571190362	3.40479562377022	4.69696845697115	0.461547571190362	0	0	0	0
0.462047571190362	9.36140724605816	9.05246648700547	24.8983594084677	2.77848897691648	51.8070362302908	115.390901299336	66.4662094078527	154.470379526346	39.7455271060737	54.9076504634139	0.462047571190362	3.40725172014401	4.69854152828617	0.462047571190362	0	0	0	0
0.462547571190362	9.37633530356146	9.06798040056413	24.8927931216451	2.77957794313087	51.8816765178073	115.468006528259	66.48061740706	154.177451498663	39.7626134289354	54.8893336199835	0.462547571190362	3.40970533592438	4.70011109128887	0.462547571190362	0	0	0	0
0.463047571190362	9.39125898889012	9.08348876963897	24.8872282887238	2.78066637888692	51.9562949444506	115.544965543037	66.495014240247	153.885109625572	39.7793387255784	54.8710266833648	0.463047571190362	3.41215646954532	4.70167715545685	0.463047571190362	0	0	0	0
0.463547571190362	9.40617826008228	9.09899155403577	24.8816649094039	2.78175428420623	52.0308913004114	115.621778636359	66.5093999161474	153.593353023255	39.7957013992512	54.852729649929	0.463547571190362	3.41460511946746	4.70323973023829	0.463547571190362	0	0	0	0
0.464047571190362	9.42109307534387	9.11448871373046	24.8761029833856	2.78284165911094	52.1054653767194	115.698446100476	66.5237744434895	153.302180806704	39.8116998540645	54.8344425160483	0.464047571190362	3.41705128417795	4.70479882505204	0.464047571190362	0	0	0	0
0.464547571190362	9.4360033930483	9.12998020886898	24.8705425103689	2.78392850362368	52.1800169652415	115.774968227194	66.5381378309963	153.011592089661	39.8273324950297	54.8161652780958	0.464547571190362	3.41949496219029	4.70635444928777	0.464547571190362	0	0	0	0
0.465047571190362	9.45090917173632	9.14546599976715	24.8649834900541	2.78501481776763	52.2545458586816	115.851345307875	66.552490087385	152.721585984583	39.8425977280205	54.7978979324454	0.465047571190362	3.42193615204419	4.70790661230601	0.465047571190362	0	0	0	0
0.465547571190362	9.46581037011571	9.16094604691051	24.8594259221411	2.78610060156646	52.3290518505786	115.927577633441	66.5668312213677	152.4321616026	39.8574939598108	54.7796404754722	0.465547571190362	3.42437485230544	4.70945532343831	0.465547571190362	0	0	0	0
0.466047571190362	9.48070694706112	9.17642031095412	24.8538698063303	2.78718585504436	52.4035347353056	116.003665494364	66.5811612416509	152.143318053498	39.8720195980367	54.7613929035519	0.466047571190362	3.42681106156578	4.71100059198729	0.466047571190362	0	0	0	0
0.466547571190362	9.4955988616138	9.19188875272241	24.8483151423217	2.78827057822606	52.477994308069	116.079609180674	66.5954801569357	151.855054445694	39.8861730512338	54.7431552130611	0.466547571190362	3.42924477844271	4.71254242722681	0.466547571190362	0	0	0	0
0.467047571190362	9.51048607298143	9.20735133320901	24.8427619298155	2.78935477113678	52.5524303649072	116.155408981955	66.6097879759176	151.567369886211	39.8999527287998	54.7249274003775	0.467047571190362	3.43167600157943	4.714080838402	0.467047571190362	0	0	0	0
0.467547571190362	9.52536854053784	9.22280801357649	24.837210168512	2.79043843380225	52.6268427026892	116.231065187344	66.6240847072868	151.280263480675	39.9133570410312	54.7067094618794	0.467547571190362	3.43410472964464	4.7156158347294	0.467547571190362	0	0	0	0
0.468047571190362	9.54024622382285	9.23825875515623	24.8316598581113	2.79152156624873	52.7012311191143	116.306578085528	66.6383703597281	150.993734333307	39.9263843990865	54.6885013939461	0.468047571190362	3.43653096133242	4.71714742539705	0.468047571190362	0	0	0	0
0.468547571190362	9.55511908254202	9.25370351944822	24.8261109983135	2.79260416850297	52.7755954127101	116.38194796475	66.6526449419207	150.707781546901	39.9390332150221	54.6703031929578	0.468547571190362	3.43895469536213	4.7186756195646	0.468547571190362	0	0	0	0
0.469047571190362	9.56998707656646	9.26914226812076	24.820563588819	2.79368624059226	52.8499353828323	116.457175112801	66.6669084625385	150.422404222848	39.9513019017569	54.6521148552954	0.469047571190362	3.44137593047822	4.72020042636338	0.469047571190362	0	0	0	0
0.469547571190362	9.5848501659326	9.28457496301035	24.815017629328	2.79476778254438	52.924250829663	116.532259817023	66.6811609302499	150.137601461121	39.9631888731062	54.6339363773408	0.469547571190362	3.44379466545015	4.72172185489652	0.469547571190362	0	0	0	0
0.470047571190362	9.59970831084197	9.30000156612143	24.8094731195406	2.79584879438761	52.9985415542098	116.60720236431	66.6954023537178	149.85337236027	39.9746925895294	54.6157677554765	0.470047571190362	3.44621089907222	4.72323991423904	0.470047571190362	0	0	0	0
0.470547571190362	9.61456147166101	9.31542203962611	24.8039300591571	2.79692927615077	53.0728073583051	116.682003041102	66.7096327415996	149.569716017449	39.9858174374607	54.597608986086	0.470547571190362	3.44862463016347	4.72475461343795	0.470547571190362	0	0	0	0
0.471047571190362	9.62940960892084	9.330836345864	24.7983884478777	2.79800922786314	53.1470480446042	116.756662133389	66.7238521025475	149.286631528422	39.9965713489305	54.5794600655536	0.471047571190362	3.45103585756752	4.72626596151233	0.471047571190362	0	0	0	0
0.471547571190362	9.64425268331705	9.34624444734195	24.7928482854028	2.79908864955456	53.2212634165853	116.831179926709	66.738060445208	149.004117987552	40.0069613105771	54.5613209902642	0.471547571190362	3.45344458015248	4.72777396745345	0.471547571190362	0	0	0	0
0.472047571190362	9.65909065570948	9.36164630673384	24.7873095714325	2.80016754125533	53.2954532785474	116.905556706144	66.7522577782224	148.72217448782	40.0169934733148	54.5431917566039	0.472047571190362	3.45585079681077	4.72927864022484	0.472047571190362	0	0	0	0
0.472547571190362	9.673923487122	9.37704188688026	24.7817723056671	2.80124590299629	53.36961743561	116.979792756327	66.7664441102262	148.44080012087	40.026673250467	54.5250723609591	0.472547571190362	3.45825450645905	4.73077998876238	0.472547571190362	0	0	0	0
0.473047571190362	9.68875113874232	9.39243115078834	24.776236487807	2.80232373480874	53.4437556937116	117.053888361432	66.7806194498499	148.159993976988	40.0360054020847	54.5069627997172	0.473047571190362	3.46065570803802	4.73227802197444	0.473047571190362	0	0	0	0
0.473547571190362	9.70357357192174	9.40781406163148	24.7707021175524	2.80340103672454	53.5178678596087	117.127843805181	66.7947838057181	147.879755145126	40.0449941076132	54.4888630692666	0.473547571190362	3.46305440051239	4.73377274874191	0.473547571190362	0	0	0	0
0.474047571190362	9.71839074817494	9.4231905827491	24.7651691946036	2.80447780877599	53.5919537408747	117.201659370838	66.8089371864503	147.600082712922	40.0536430285962	54.470773165996	0.474047571190362	3.46545058287067	4.73526417791832	0.474047571190362	0	0	0	0
0.474547571190362	9.73320262917979	9.43856067764632	24.7596377186609	2.80555405099595	53.6660131458989	117.275335341213	66.8230796006603	147.320975766734	40.0619553629436	54.4526930862952	0.474547571190362	3.46784425412507	4.73675231832996	0.474547571190362	0	0	0	0
0.475047571190362	9.74800917677706	9.45392430999378	24.7541076894246	2.80662976341773	53.7400458838853	117.348871998656	66.8372110569568	147.042433391638	40.0699338918332	54.4346228265545	0.475047571190362	3.47023541331139	4.73823717877592	0.475047571190362	0	0	0	0
0.475547571190362	9.76281035297028	9.46928144362737	24.7485791065951	2.80770494607517	53.8140517648514	117.422269625063	66.8513315639428	146.764454671453	40.0775810203366	54.4165623831653	0.475547571190362	3.47262405948891	4.73971876802822	0.475547571190362	0	0	0	0
0.476047571190362	9.77760611992544	9.48463204254791	24.7430519698727	2.8087795990026	53.8880305996272	117.495528501868	66.8654411302158	146.487038688768	40.0848988125528	54.3985117525193	0.476047571190362	3.47501019174019	4.74119709483186	0.476047571190362	0	0	0	0
0.476547571190362	9.79239643997083	9.49997607092091	24.7375262789577	2.80985372223484	53.9619821998542	117.568648910048	66.879539764368	146.21018452496	40.0918890220686	54.3804709310091	0.476547571190362	3.47739380917106	4.74267216790496	0.476547571190362	0	0	0	0
0.477047571190362	9.80718127559676	9.51531349307633	24.7320020335504	2.81092731580723	54.0359063779838	117.641631130121	66.8936274749862	145.933891260215	40.098553118323	54.3624399150282	0.477047571190362	3.47977491091039	4.74414399593881	0.477047571190362	0	0	0	0
0.477547571190362	9.82196058945535	9.53064427350823	24.7264792333513	2.81200037975556	54.1098029472767	117.714475442143	66.9077042706516	145.658157973558	40.1048923094854	54.3444187009705	0.477547571190362	3.48215349611004	4.745612587598	0.477547571190362	0	0	0	0
0.478047571190362	9.8367343443603	9.54596837687457	24.7209578780606	2.81307291411617	54.1836717218015	117.787182125711	66.9217701599401	145.382983742865	40.110907562294	54.3264072852307	0.478047571190362	3.48452956394469	4.74707795152044	0.478047571190362	0	0	0	0
0.478547571190362	9.85150250328667	9.56128576799688	24.7154379673789	2.81414491892585	54.2575125164333	117.85975145996	66.935825151422	145.108367644892	40.1165996193014	54.3084056642043	0.478547571190362	3.48690311361178	4.74854009631754	0.478547571190362	0	0	0	0
0.479047571190362	9.86626502937061	9.57659641186001	24.7099195010063	2.81521639422191	54.3313251468531	117.932183723564	66.9498692536623	144.834308755302	40.1219690138665	54.2904138342873	0.479047571190362	3.4892741443313	4.74999903057422	0.479047571190362	0	0	0	0
0.479547571190362	9.88102188590917	9.5919002736118	24.7044024786434	2.81628734004214	54.4051094295459	118.004479194732	66.9639024752206	144.560806148682	40.1270160832173	54.2724317918767	0.479547571190362	3.49164265534577	4.75145476284903	0.479547571190362	0	0	0	0
0.480047571190362	9.89577303636001	9.60719731856286	24.6988868999905	2.81735775642481	54.4788651818	118.076638151214	66.9779248246508	144.287858898573	40.1317409798569	54.2544595333697	0.480047571190362	3.49400864592004	4.75290730167424	0.480047571190362	0	0	0	0
0.480547571190362	9.9105184443412	9.62248751218623	24.6933727647481	2.81842764340871	54.552592221706	118.148660870294	66.9919363105017	144.015466077485	40.1361436815506	54.2364970551645	0.480547571190362	3.4963721153412	4.75435665555593	0.480547571190362	0	0	0	0
0.481047571190362	9.92525807363096	9.63777082011708	24.6878600726164	2.8194970010331	54.6262903681548	118.220547628792	67.0059369413164	143.743626756941	40.1402240000969	54.2185443536599	0.481047571190362	3.49873306291848	4.75580283297405	0.481047571190362	0	0	0	0
0.481547571190362	9.93999188816743	9.65304720815249	24.6823488232961	2.82056582933772	54.6999594408372	118.292298703066	67.0199267256327	143.472340007472	40.1439815890584	54.2006014252552	0.481547571190362	3.5010914879831	4.75724584238256	0.481547571190362	0	0	0	0
0.482047571190362	9.9547198520484	9.66831664225106	24.6768390164874	2.82163412836283	54.773599260242	118.363914369007	67.0339056719829	143.20160489867	40.1474159506042	54.1826682663505	0.482047571190362	3.50344738988817	4.75868569220944	0.482047571190362	0	0	0	0
0.482547571190362	9.96944192953108	9.68357908853268	24.6713306518909	2.82270189814914	54.8472096476554	118.43539490204	67.0478737888939	142.931420499198	40.1505264415932	54.1647448733465	0.482547571190362	3.50580076800857	4.76012239085686	0.482547571190362	0	0	0	0
0.483047571190362	9.98415808503184	9.69883451327821	24.6658237292069	2.82376913873786	54.9207904251592	118.506740577126	67.0618310848871	142.661785876817	40.1533122790143	54.1468312426445	0.483047571190362	3.50815162174081	4.76155594670119	0.483047571190362	0	0	0	0
0.483547571190362	9.99886828312598	9.71408288292915	24.660318248136	2.8248358501707	54.9943414156299	118.57795166876	67.0757775684786	142.392700098416	40.1557725448816	54.1289273706464	0.483547571190362	3.51049995050295	4.76298636809313	0.483547571190362	0	0	0	0
0.484047571190362	10.0135724885475	9.72932416408741	24.6548142083785	2.82590203248983	55.0678624427373	118.649028450968	67.0897132481789	142.124162230022	40.1579061906711	54.1110332537546	0.484047571190362	3.51284575373446	4.7644136633578	0.484047571190362	0	0	0	0
0.484547571190362	10.0282706661886	9.74455832351494	24.6493116096351	2.82696768573792	55.1413533309432	118.719971197311	67.103638132493	141.856171336841	40.15971204137	54.0931488883724	0.484547571190362	3.51518903089613	4.7658378407948	0.484547571190362	0	0	0	0
0.485047571190362	10.0429627811	9.75978532813346	24.643810451606	2.82803280995812	55.2148139055	118.790780180883	67.1175522299208	141.588726483272	40.1611887992051	54.0752742709034	0.485047571190362	3.51752978146989	4.76725890867828	0.485047571190362	0	0	0	0
0.485547571190362	10.05764879849	9.77500514502409	24.6383107339919	2.82909740519405	55.28824399245	118.861455674307	67.1314555489566	141.321826732951	40.1623350471021	54.057409397752	0.485547571190362	3.51986800495879	4.76867687525708	0.485547571190362	0	0	0	0
0.486047571190362	10.0723286837246	9.79021774142714	24.6328124564932	2.83016147148983	55.3616434186231	118.93199794974	67.145348098089	141.055471148742	40.1631492519245	54.039554265323	0.486047571190362	3.52220370088678	4.77009174875477	0.486047571190362	0	0	0	0
0.486547571190362	10.0870024023273	9.80542308474173	24.6273156188104	2.83122500889004	55.4350120116365	119.002407278871	67.1592298858015	140.789658792783	40.16362976753	54.0217088700219	0.486547571190362	3.52453686879869	4.77150353736974	0.486547571190362	0	0	0	0
0.487047571190362	10.1016699199785	9.82062114252548	24.621820220644	2.83228801743976	55.5083495998925	119.072683932919	67.1731009205721	140.524388726514	40.1637748376815	54.0038732082547	0.487047571190362	3.52686750826007	4.77291224927528	0.487047571190362	0	0	0	0
0.487547571190362	10.1163312025156	9.83581188249423	24.6163262616946	2.83335049718452	55.581656012578	119.142828182632	67.1869612108733	140.25966001069	40.1635825988369	53.9860472764281	0.487547571190362	3.52919561885705	4.7743178926197	0.487547571190362	0	0	0	0
0.488047571190362	10.1309862159325	9.8509952725217	24.6108337416627	2.83441244817035	55.6549310796625	119.212840298292	67.2008107651722	139.995471705404	40.1630510828483	53.9682310709491	0.488047571190362	3.53152120019629	4.77572047552636	0.488047571190362	0	0	0	0
0.488547571190362	10.1456349263794	9.86617128063916	24.6053426602487	2.83547387044376	55.7281746318971	119.282720549708	67.2146495919304	139.731822870127	40.162178219585	53.9504245882255	0.488547571190362	3.53384425190482	4.77712000609378	0.488547571190362	0	0	0	0
0.489047571190362	10.1602773001626	9.88133987503516	24.5998530171534	2.83653476405171	55.8013865008129	119.35246920622	67.2284776996041	139.46871256371	40.1609618395014	53.9326278246655	0.489047571190362	3.53616477362994	4.77851649239571	0.489047571190362	0	0	0	0
0.489547571190362	10.174913303744	9.89650102405514	24.5943648120771	2.83759512904167	55.87456651872	119.422086536696	67.2422950966442	139.206139844434	40.1593996761634	53.9148407766778	0.489547571190362	3.53848276503912	4.77990994248123	0.489547571190362	0	0	0	0
0.490047571190362	10.1895429037412	9.91165469620117	24.5888780447205	2.83865496546154	55.9477145187058	119.491572809535	67.256101791496	138.944103769994	40.1574893687437	53.8970634406718	0.490047571190362	3.54079822581987	4.78130036437483	0.490047571190362	0	0	0	0
0.490547571190362	10.2041660669267	9.9268008601316	24.5833927147841	2.83971427335974	56.0208303346337	119.560928292664	67.2698977925995	138.682603397564	40.1552284644949	53.8792958130572	0.490547571190362	3.54311115567962	4.78268776607646	0.490547571190362	0	0	0	0
0.491047571190362	10.2187827602283	9.94193948466074	24.5779088219685	2.84077305278512	56.0939138011417	119.630153253538	67.283683108389	138.421637783796	40.1526144212123	53.8615378902444	0.491047571190362	3.54542155434566	4.78407215556166	0.491047571190362	0	0	0	0
0.491547571190362	10.2333929507282	9.95707053875853	24.5724263659743	2.84183130378703	56.1669647536412	119.699247959141	67.2974577472938	138.161205984855	40.1496446096848	53.8437896686441	0.491547571190362	3.54772942156497	4.78545354078158	0.491547571190362	0	0	0	0
0.492047571190362	10.2479966056631	9.9721939915502	24.5669453465021	2.84288902641528	56.2399830283153	119.768212675985	67.3112217177375	137.901307056433	40.1463163161459	53.8260511446679	0.492047571190362	3.55003475710413	4.78683192966313	0.492047571190362	0	0	0	0
0.492547571190362	10.2625936924235	9.987309812316	24.5614657632525	2.84394622072014	56.3129684621177	119.83704767011	67.3249750281382	137.641940053769	40.1426267447214	53.8083223147274	0.492547571190362	3.55233756074922	4.78820733010899	0.492547571190362	0	0	0	0
0.493047571190362	10.2771841785541	10.0024179704908	24.555987615926	2.84500288675237	56.3859208927707	119.905753207082	67.3387176869088	137.38310403168	40.1385730198809	53.7906031752349	0.493047571190362	3.55463783230572	4.78957974999776	0.493047571190362	0	0	0	0
0.493547571190362	10.2917680317529	10.0175184356638	24.5505109042234	2.84605902456319	56.4588401587647	119.974329551998	67.3524497024567	137.124798044589	40.1341521888903	53.7728937226034	0.493547571190362	3.55693557159837	4.79094919718397	0.493547571190362	0	0	0	0
0.494047571190362	10.3063452198712	10.0326111775781	24.5450356278452	2.84711463420427	56.5317260993558	120.042776969478	67.3661710831836	136.867021146537	40.1293612242682	53.7551939532459	0.494047571190362	3.55923077847106	4.79231567949822	0.494047571190362	0	0	0	0
0.494547571190362	10.320915710913	10.0476961661306	24.539561786492	2.84816971572777	56.6045785545651	120.111095723672	67.3798818374863	136.609772391199	40.1241970262445	53.7375038635764	0.494547571190362	3.56152345278677	4.79367920474722	0.494547571190362	0	0	0	0
0.495047571190362	10.3354794730353	10.0627733713715	24.5340893798646	2.84922426918629	56.6773973651766	120.179286078256	67.3935819737556	136.353050831916	40.1186564252209	53.7198234500089	0.495047571190362	3.56381359442742	4.79503978071387	0.495047571190362	0	0	0	0
0.495547571190362	10.3500364745473	10.0778427635038	24.5286184076636	2.85027829463293	56.7501823727365	120.247348296433	67.4072715003774	136.096855521724	40.1127361842311	53.7021527089581	0.495547571190362	3.56610120329375	4.79639741515738	0.495547571190362	0	0	0	0
0.496047571190362	10.3645866839102	10.0929043128835	24.5231488695895	2.85133179212121	56.8229334195508	120.315282640931	67.4209504257318	135.841185513351	40.1064330014009	53.6844916368391	0.496047571190362	3.56838627930526	4.79775211581329	0.496047571190362	0	0	0	0
0.496547571190362	10.379130069737	10.1079579900184	24.5176807653432	2.85238476170515	56.8956503486849	120.383089374006	67.4346187581937	135.586039859273	40.0997435124031	53.6668402300675	0.496547571190362	3.57066882240007	4.79910389039358	0.496547571190362	0	0	0	0
0.497047571190362	10.3936666007922	10.1230037655688	24.5122140946252	2.85343720343921	56.9683330039609	120.450768757439	67.4482765061323	135.331417611703	40.0926642929077	53.6491984850593	0.497047571190362	3.57294883253482	4.80045274658676	0.497047571190362	0	0	0	0
0.497547571190362	10.4081962459915	10.1380416103463	24.5067488571362	2.85448911737831	57.0409812299575	120.51832105254	67.4619236779117	135.077317822621	40.0851918610244	53.6315663982308	0.497547571190362	3.57522630968458	4.80179869205792	0.497547571190362	0	0	0	0
0.498047571190362	10.4227189744014	10.1530714953138	24.501285052577	2.85554050357785	57.1135948720071	120.585746520142	67.4755602818905	134.823739543804	40.0773226797336	53.613943965999	0.498047571190362	3.5775012538427	4.80314173444881	0.498047571190362	0	0	0	0
0.498547571190362	10.4372347552391	10.1680933915854	24.4958226806483	2.85659136209367	57.1861737761954	120.653045420606	67.4891863264217	134.570681826843	40.0690531593037	53.596331184781	0.498547571190362	3.57977366502076	4.80448188137794	0.498547571190362	0	0	0	0
0.499047571190362	10.4517435578719	10.1831072704255	24.4903617410507	2.85764169298207	57.2587177893593	120.720218013816	67.5028018198531	134.318143723161	40.0603796596936	53.5787280509945	0.499047571190362	3.58204354324843	4.80581914044063	0.499047571190362	0	0	0	0
0.499547571190362	10.4662453518171	10.198113103249	24.4849022334849	2.85869149629982	57.3312267590855	120.787264559185	67.5164067705269	134.066124284035	40.0512984929357	53.5611345610577	0.499547571190362	3.58431088857338	4.80715351920911	0.499547571190362	0	0	0	0
0.500047571190362	10.4807401067418	10.2131108616206	24.4794441576518	2.85974077210414	57.4037005337091	120.85418531565	67.53000118678	133.814622560611	40.0418059254976	53.5435507113889	0.500047571190362	3.58657570106116	4.80848502523257	0.500047571190362	0	0	0	0
0.500547571190362	10.4952277924624	10.2281005172545	24.473987513252	2.8607895204527	57.476138962312	120.920980541675	67.5435850769439	133.563637603924	40.0318981806206	53.5259764984071	0.500547571190362	3.58883798079513	4.80981366603727	0.500547571190362	0	0	0	0
0.501047571190362	10.5097083789442	10.2430820420144	24.4685322999862	2.86183774140362	57.5485418947212	120.987650495248	67.5571584493445	133.313168464935	40.0215714406299	53.5084119185316	0.501047571190362	3.5910977278763	4.81113944912658	0.501047571190362	0	0	0	0
0.501547571190362	10.5241818363015	10.2580554079125	24.4630785175554	2.8628854350155	57.6209091815077	121.054195433883	67.5707213123024	133.063214194519	40.0108218492182	53.4908569681819	0.501547571190362	3.59335494242329	4.81246238198107	0.501547571190362	0	0	0	0
0.502047571190362	10.5386481347969	10.2730205871098	24.4576261656601	2.86393260134736	57.6932406739843	121.120615614621	67.5842736741329	132.81377384352	39.9996455136972	53.4733116437781	0.502047571190362	3.59560962457219	4.81378247205861	0.502047571190362	0	0	0	0
0.502547571190362	10.553107244841	10.2879775519155	24.4521752440011	2.86497924045869	57.7655362242049	121.186911294026	67.5978155431457	132.564846462743	39.988038507214	53.4557759417407	0.502547571190362	3.59786177447646	4.81509972679439	0.502547571190362	0	0	0	0
0.503047571190362	10.5675591369924	10.3029262747864	24.4467257522793	2.86602535240945	57.8377956849619	121.25308272819	67.6113469276453	132.316431102983	39.9759968709353	53.4382498584902	0.503047571190362	3.60011139230683	4.81641415360104	0.503047571190362	0	0	0	0
0.503547571190362	10.5820037819571	10.317866728327	24.4412776901954	2.86707093726	57.9100189097857	121.31913017273	67.6248678359304	132.068526815051	39.963516616191	53.420733390448	0.503547571190362	3.60235847825123	4.81772575986871	0.503547571190362	0	0	0	0
0.504047571190362	10.5964411505884	10.3327988852889	24.4358310574503	2.86811599507121	57.9822057529422	121.385053882786	67.6383782762947	131.821132649775	39.9505937265806	53.4032265340354	0.504047571190362	3.60460303251462	4.8190345529651	0.504047571190362	0	0	0	0
0.504547571190362	10.6108712138864	10.3477227185703	24.4303858537447	2.86916052590434	58.0543560694319	121.450854113028	67.6518782570264	131.574247658036	39.9372241600377	53.3857292856743	0.504547571190362	3.60684505531897	4.82034054023555	0.504547571190362	0	0	0	0
0.505047571190362	10.6252939429976	10.3626382012161	24.4249420787794	2.87020452982115	58.1264697149881	121.516531117647	67.665367786408	131.327870890775	39.9234038508526	53.3682416417869	0.505047571190362	3.6090845469031	4.82164372900317	0.505047571190362	0	0	0	0
0.505547571190362	10.639709309215	10.377545306417	24.4194997322554	2.87124800688382	58.1985465460751	121.582085150363	67.6788468727168	131.082001399019	39.909128711651	53.3507635987956	0.505547571190362	3.61132150752259	4.82294412656881	0.505547571190362	0	0	0	0
0.506047571190361	10.6541172839774	10.3924440075096	24.4140588138733	2.87229095715497	58.2705864198869	121.64751646442	67.6923155242249	130.836638233899	39.894394635328	53.3332951531233	0.506047571190361	3.61355593744972	4.82424174021123	0.506047571190361	0	0	0	0
0.506547571190361	10.6685178388691	10.4073342779758	24.408619323334	2.87333338069768	58.3425891943454	121.712825312588	67.7057737491986	130.591780446648	39.8791974969363	53.3158363011932	0.506547571190361	3.61578783697333	4.82553657718711	0.506547571190361	0	0	0	0
0.507047571190361	10.6829109456198	10.4222160914425	24.4031812603385	2.87437527757548	58.414554728099	121.778011947164	67.719221555899	130.347427088661	39.8635331555272	53.2983870394288	0.507047571190361	3.61801720639872	4.82682864473115	0.507047571190361	0	0	0	0
0.507547571190361	10.6972965761042	10.4370894216812	24.3977446245875	2.87541664785232	58.4864828805208	121.843076619969	67.7326589525818	130.103577211456	39.8473974559447	53.2809473642538	0.507547571190361	3.62024404604758	4.82811795005615	0.507547571190361	0	0	0	0
0.508047571190361	10.7116747023414	10.4519542426079	24.3923094157819	2.87645749159262	58.558373511707	121.908019582351	67.7460859474972	129.860229866743	39.8307862305709	53.2635172720924	0.508047571190361	3.62246835625788	4.82940450035304	0.508047571190361	0	0	0	0
0.508547571190361	10.7260452964951	10.4668105282823	24.3868756336226	2.87749780886122	58.6302264824757	121.972841085184	67.7595025488901	129.617384106421	39.8136953010236	53.2460967593691	0.508547571190361	3.62469013738374	4.83068830279103	0.508547571190361	0	0	0	0
0.509047571190361	10.7404083308729	10.4816582529077	24.3814432778105	2.87853759972342	58.7020416543644	122.037541378867	67.7729087649999	129.375038982581	39.7961204798047	53.2286858225084	0.509047571190361	3.62690938979541	4.83196936451758	0.509047571190361	0	0	0	0
0.509547571190361	10.7547637779258	10.4964973908308	24.3760123480465	2.87957686424494	58.7738188896292	122.102120713327	67.7863046040606	129.133193547535	39.7780575718997	53.2112844579355	0.509547571190361	3.62912611387907	4.83324769265857	0.509547571190361	0	0	0	0
0.510047571190361	10.7691116102486	10.5113279165409	24.3705828440315	2.88061560249196	58.845558051243	122.166579338017	67.7996900743009	128.891846853847	39.7595023763279	53.1938926620757	0.510047571190361	3.63134031003684	4.83452329431829	0.510047571190361	0	0	0	0
0.510547571190361	10.7834518005787	10.52614980467	24.3651547654663	2.88165381453109	58.9172590028933	122.230917501915	67.813065183944	128.650997954328	39.7404506876445	53.1765104313546	0.510547571190361	3.6335519786866	4.83579617657957	0.510547571190361	0	0	0	0
0.511047571190361	10.7977843217963	10.5409630299922	24.359728112052	2.88269150042937	58.9889216089815	122.295135453527	67.8264299412076	128.410645902066	39.7208982973929	53.1591377621979	0.511047571190361	3.63576112026193	4.83706634650382	0.511047571190361	0	0	0	0
0.511547571190361	10.8121091469241	10.5557675674232	24.3543028834894	2.88372866025428	59.0605457346204	122.359233440885	67.8397843543043	128.170789750424	39.7008409955092	53.1417746510319	0.511547571190361	3.63796773521202	4.83833381113112	0.511547571190361	0	0	0	0
0.512047571190361	10.8264262491266	10.5705633920204	24.3488790794795	2.88476529407376	59.1321312456329	122.423211711549	67.8531284314411	127.931428553076	39.6802745716782	53.124421094283	0.512047571190361	3.64017182400157	4.83959857748025	0.512047571190361	0	0	0	0
0.512547571190361	10.8407356017101	10.5853504789821	24.3434566997232	2.88580140195615	59.2036780085507	122.487070512606	67.8664621808195	127.692561364019	39.6591948166422	53.1070770883779	0.512547571190361	3.64237338711068	4.84086065254883	0.512547571190361	0	0	0	0
0.513047571190361	10.8550371781223	10.6001288036472	24.3380357439215	2.88683698397024	59.2751858906117	122.550810090668	67.8797856106358	127.454187237578	39.6375975234618	53.0897426297435	0.513047571190361	3.64457242503477	4.84212004331332	0.513047571190361	0	0	0	0
0.513547571190361	10.8693309519519	10.614898341495	24.3326162117754	2.88787204018527	59.3466547597595	122.614430691877	67.8930987290807	127.216305228439	39.6154784887318	53.072417714807	0.513547571190361	3.6467689382845	4.84337675672913	0.513547571190361	0	0	0	0
0.514047571190361	10.8836168969282	10.6296590681449	24.3271981029859	2.88890657067087	59.4180844846409	122.677932561901	67.9064015443398	126.978914391641	39.5928335137499	53.0551023399958	0.514047571190361	3.64896292738562	4.84463079973067	0.514047571190361	0	0	0	0
0.514547571190361	10.8978949869209	10.6444109593557	24.3217814172538	2.88994057549715	59.4894749346045	122.741315945937	67.919694064593	126.742013782613	39.5696584056406	53.0377965017377	0.514547571190361	3.65115439287897	4.84588217923143	0.514547571190361	0	0	0	0
0.51504757119036	10.9121651959398	10.6591539910254	24.3163661542803	2.89097405473463	59.560825979699	122.804581088708	67.932976298015	126.505602457181	39.5459489784356	53.0205001964605	0.51504757119036	3.65334333532029	4.84713090212406	0.51504757119036	0	0	0	0
0.51554757119036	10.9264274981343	10.6738881391911	24.3109523137663	2.89200700845425	59.6321374906715	122.867728234468	67.946248252775	126.269679471582	39.5217010541108	53.0032134205925	0.51554757119036	3.6555297552802	4.84837697528041	0.51554757119036	0	0	0	0
0.51604757119036	10.9406818677932	10.6886133800283	24.3055398954128	2.8930394367274	59.7034093389661	122.930757626997	67.9595099370369	126.034243882464	39.4969104635799	52.985936170562	0.51604757119036	3.65771365334406	4.84962040555161	0.51604757119036	0	0	0	0
0.51654757119036	10.9549282793444	10.7033296898505	24.3001288989209	2.89407133962587	59.7746413967218	122.993669509604	67.972761358959	125.799294746932	39.4715730476483	52.9686684427976	0.51654757119036	3.65989503011192	4.85086119976816	0.51654757119036	0	0	0	0
0.51704757119036	10.9691667073542	10.7180370451091	24.2947193239917	2.89510271722192	59.8458335367709	123.056464125128	67.9860025266944	125.564831122548	39.4456846579245	52.9514102337281	0.51704757119036	3.66207388619839	4.85209936473996	0.51704757119036	0	0	0	0
0.51754757119036	10.9833971265275	10.7327354223929	24.289311170326	2.8961335695882	59.9169856326376	123.119141715937	67.9992334483909	125.33085206733	39.4192411576939	52.9341615397827	0.51754757119036	3.66425022223257	4.85333490725641	0.51754757119036	0	0	0	0
0.51804757119036	10.9976195117072	10.7474247984276	24.2839044376251	2.8971638967978	59.9880975585361	123.181702523925	68.0124541321907	125.0973566398	39.3922384227529	52.9169223573906	0.51804757119036	3.66642403885797	4.85456783408647	0.51804757119036	0	0	0	0
0.51854757119036	11.0118338378738	10.7621051500759	24.2784991255899	2.89819369892424	60.0591691893688	123.24414679052	68.0256645862306	124.864343898958	39.364672342207	52.8996926829812	0.51854757119036	3.66859533673238	4.8557981519787	0.51854757119036	0	0	0	0
0.51904757119036	11.026040080145	10.7767764543363	24.2730952339215	2.89922297604145	60.1302004007249	123.306474756678	68.0388648186421	124.631812904323	39.3365388192307	52.8824725129842	0.51904757119036	3.67076411652783	4.85702586766138	0.51904757119036	0	0	0	0
0.51954757119036	11.0402382137756	10.7914386883437	24.267692762321	2.90025172822381	60.2011910688781	123.368686662884	68.0520548375514	124.399762715939	39.3078337717942	52.8652618438296	0.51954757119036	3.67293037893046	4.85825098784252	0.51954757119036	0	0	0	0
0.52004757119036	11.0544282141572	10.8060918293684	24.2622917104895	2.90127995554608	60.2721410707858	123.430782749155	68.0652346510792	124.168192394396	39.2785531333552	52.8480606719473	0.52004757119036	3.67509412464046	4.85947351920998	0.52004757119036	0	0	0	0
0.52054757119036	11.0686100568173	10.8207358548157	24.2568920781282	2.90230765808349	60.3430502840867	123.492763255037	68.0784042673407	123.937101000824	39.2486928535171	52.8308689937676	0.52054757119036	3.67725535437197	4.86069346843147	0.52054757119036	0	0	0	0
0.52104757119036	11.0827837174198	10.835370742226	24.251493864938	2.90333483591166	60.4139185870992	123.554628419608	68.091563694446	123.706487596932	39.2182488986563	52.8136868057209	0.52104757119036	3.67941406885297	4.8619108421547	0.52104757119036	0	0	0	0
0.52154757119036	11.096949171764	10.849996469274	24.2460970706202	2.90436148910663	60.4847458588199	123.616378481477	68.1047129404996	123.476351244995	39.1872172525183	52.7965141042379	0.52154757119036	3.68157026882524	4.86312564700738	0.52154757119036	0	0	0	0
0.52204757119036	11.1111063957843	10.8646130137686	24.2407016948758	2.90538761774489	60.5555319789217	123.678013678784	68.1178520136006	123.246691007889	39.1555939167836	52.7793508857493	0.52204757119036	3.68372395504424	4.86433788959731	0.52204757119036	0	0	0	0
0.52254757119036	11.1252553655504	10.8792203536523	24.235307737406	2.90641322190331	60.6262768277523	123.739534249201	68.130980921843	123.017505949092	39.1233749116059	52.7621971466861	0.52254757119036	3.68587512827901	4.86554757651245	0.52254757119036	0	0	0	0
0.52304757119036	11.1393960572664	10.893818467001	24.229915197912	2.90743830165919	60.6969802863319	123.800940429932	68.144099673315	122.788795132702	39.0905562761217	52.7450528834795	0.52304757119036	3.68802378931213	4.86675471432096	0.52304757119036	0	0	0	0
0.52354757119036	11.1535284472705	10.9084073320236	24.2245240760948	2.90846285709027	60.7676422363524	123.862232457714	68.1572082760998	122.560557623443	39.0571340689337	52.7279180925606	0.52354757119036	3.69016993893957	4.86795930957131	0.52354757119036	0	0	0	0
0.524047571190359	11.167652512035	10.9229869270616	24.2191343716557	2.90948688827468	60.8382625601748	123.923410568816	68.1703067382748	122.332792486683	39.0231043685694	52.7107927703609	0.524047571190359	3.69231357797068	4.8691613687923	0.524047571190359	0	0	0	0
0.524547571190359	11.1817682281656	10.9375572305887	24.2137460842959	2.91051039529098	60.9088411408281	123.98447499904	68.1833950679126	122.10549878846	38.9884632739136	52.6936769133121	0.524547571190359	3.69445470722803	4.87036089849315	0.524547571190359	0	0	0	0
0.525047571190359	11.1958755724014	10.9521182212105	24.2083592137165	2.91153337821812	60.9793778620071	124.045425983721	68.1964732730799	121.87867559545	38.9532069046189	52.6765705178459	0.525047571190359	3.69659332754737	4.87155790516357	0.525047571190359	0	0	0	0
0.525547571190359	11.2099745216142	10.9666698776641	24.2029737596187	2.9125558371355	61.049872608071	124.106263757728	68.2095413618383	121.652321975036	38.9173314014931	52.6594735803942	0.525547571190359	3.69872943977755	4.87275239527379	0.525547571190359	0	0	0	0
0.526047571190359	11.2240650528083	10.9812121788177	24.1975897217038	2.9135777721229	61.1203252640415	124.166988555465	68.2225993422439	121.42643699528	38.8808329268644	52.6423860973889	0.526047571190359	3.70086304478039	4.87394437527467	0.526047571190359	0	0	0	0
0.526547571190359	11.2381471431202	10.9957451036703	24.1922070996729	2.91459918326054	61.1907357156012	124.22760061087	68.2356472223475	121.201019724948	38.8437076649274	52.6253080652623	0.526547571190359	3.70299414343065	4.87513385159771	0.526547571190359	0	0	0	0
0.527047571190359	11.2522207698183	11.0102686313513	24.1868258932274	2.91562007062903	61.2611038490915	124.288100157413	68.2486850101944	120.976069233527	38.8059518220678	52.6082394804467	0.527047571190359	3.7051227366159	4.87632083065518	0.527047571190359	0	0	0	0
0.527547571190359	11.2662859103023	11.0247827411199	24.1814461020683	2.9166404343094	61.3314295515115	124.348487428104	68.2617127138248	120.751584591225	38.7675616271691	52.5911803393744	0.527547571190359	3.70724882523648	4.87750531884013	0.527547571190359	0	0	0	0
0.528047571190359	11.2803425421031	11.0392874123652	24.176067725897	2.91766027438308	61.4017127105157	124.408762655483	68.2747303412732	120.527564868987	38.7285333319015	52.5741306384781	0.528047571190359	3.70937241020536	4.87868732252646	0.528047571190359	0	0	0	0
0.528547571190359	11.2943906428824	11.0537826246054	24.1706907644147	2.91867959093194	61.4719532144123	124.468926071631	68.287737900569	120.30400913851	38.6888632109931	52.5570903741904	0.528547571190359	3.71149349244814	4.87986684806902	0.528547571190359	0	0	0	0
0.529047571190359	11.3084301904323	11.0682683574878	24.1653152173227	2.91969838403821	61.5421509521617	124.528977908162	68.3007353997361	120.080916472251	38.6485475624854	52.540059542944	0.529047571190359	3.71361207290286	4.88104390180362	0.529047571190359	0	0	0	0
0.529547571190359	11.322461162675	11.0827445907881	24.1599410843223	2.92071665378455	61.6123058133748	124.588918396228	68.3137228467929	119.858285943445	38.6075827079729	52.523038141172	0.529547571190359	3.71572815252004	4.88221849004714	0.529547571190359	0	0	0	0
0.530047571190359	11.3364835376622	11.09721130441	24.1545683651147	2.92173440025405	61.6824176883109	124.648747766516	68.3267002497527	119.636116626097	38.5659649928278	52.5060261653072	0.530047571190359	3.71784173226249	4.88339061909756	0.530047571190359	0	0	0	0
0.530547571190359	11.3504972935753	11.1116684783852	24.1491970594013	2.92275162353017	61.7524864678763	124.708466249253	68.3396676166234	119.414407595013	38.5236907864119	52.4890236117828	0.530547571190359	3.71995281310528	4.88456029523405	0.530547571190359	0	0	0	0
0.531047571190359	11.3645024087244	11.1261160928728	24.1438271668834	2.92376832369679	61.8225120436222	124.768074074202	68.3526249554073	119.193157925803	38.4807564822739	52.472030477032	0.531047571190359	3.72206139603568	4.88572752471698	0.531047571190359	0	0	0	0
0.531547571190359	11.3784988615487	11.1405541281589	24.1384586872622	2.92478450083819	61.8924943077433	124.827571470664	68.3655722741015	118.972366694893	38.4371584983347	52.4550467574881	0.531547571190359	3.72416748205302	4.88689231378806	0.531547571190359	0	0	0	0
0.532047571190359	11.3924866306152	11.1549825646561	24.1330916202392	2.92580015503906	61.9624331530758	124.886958667481	68.3785095806979	118.752032979531	38.3928932770617	52.4380724495845	0.532047571190359	3.72627107216866	4.88805466867033	0.532047571190359	0	0	0	0
0.532547571190359	11.4064656946192	11.1694013829036	24.1277259655156	2.92681528638447	62.0323284730959	124.946235893031	68.3914368831825	118.532155857807	38.3479572856304	52.4211075497547	0.532547571190359	3.72837216740589	4.88921459556827	0.532547571190359	0	0	0	0
0.533047571190359	11.4204360323835	11.1838105635662	24.1223617227927	2.92782989495993	62.1021801619177	125.005403375234	68.4043541895367	118.312734408645	38.3023470160777	52.4041520544323	0.533047571190359	3.73047076879984	4.89037210066783	0.533047571190359	0	0	0	0
0.533547571190358	11.4343976228583	11.1982100874346	24.1169988917721	2.92884398085132	62.1719881142916	125.064461341547	68.4172615077358	118.093767711834	38.2560589854427	52.3872059600509	0.533547571190358	3.73256687739744	4.8915271901365	0.533547571190358	0	0	0	0
0.534047571190358	11.4483504451205	11.2125999354245	24.1116374721549	2.92985754414494	62.2417522256027	125.123410018969	68.4301588457504	117.875254848026	38.2090897359006	52.3702692630443	0.534047571190358	3.73466049425729	4.89267987012338	0.534047571190358	0	0	0	0
0.534547571190358	11.4622944783737	11.2269800885762	24.1062774636427	2.93087058492745	62.3114723918687	125.182249634041	68.4430462115451	117.657194898748	38.1614358348869	52.3533419598462	0.534547571190358	3.73675162044962	4.89383014675924	0.534547571190358	0	0	0	0
0.535047571190358	11.4762297019477	11.2413505280549	24.1009188659368	2.93188310328597	62.3811485097387	125.240980412843	68.4559236130797	117.439586946411	38.1130938752139	52.3364240468906	0.535047571190358	3.73884025705618	4.89497802615657	0.535047571190358	0	0	0	0
0.535547571190358	11.4901560952981	11.2557112351495	24.0955616787385	2.93289509930795	62.4507804764906	125.299602580997	68.4687910583084	117.222430074324	38.0640604751785	52.3195155206114	0.535547571190358	3.74092640517021	4.89612351440963	0.535547571190358	0	0	0	0
0.536047571190358	11.504073638006	11.2700621912726	24.0902059017494	2.9339065730813	62.5203681900302	125.358116363668	68.4816485551799	117.005723366702	38.014332278666	52.3026163774425	0.536047571190358	3.7430100658963	4.89726661759454	0.536047571190358	0	0	0	0
0.536547571190358	11.5179823097778	11.2844033779604	24.0848515346707	2.93491752469427	62.5899115488888	125.416521985562	68.4944961116379	116.789465908671	37.9639059552437	52.2857266138181	0.536547571190358	3.74509124035037	4.89840734176932	0.536547571190358	0	0	0	0
0.537047571190358	11.5318820904444	11.2987347768718	24.0794985772041	2.93592795423555	62.6594104522219	125.474819670929	68.5073337356203	116.573656786279	37.9127782002512	52.2688462261723	0.537047571190358	3.74716992965956	4.89954569297397	0.537047571190358	0	0	0	0
0.537547571190358	11.5457729599614	11.3130563697884	24.0741470290508	2.93693786179419	62.728864799807	125.533009643563	68.5201614350601	116.358295086509	37.860945734885	52.2519752109393	0.537547571190358	3.74924613496215	4.90068167723047	0.537547571190358	0	0	0	0
0.538047571190358	11.5596548984085	11.3273681386139	24.0687968899124	2.93794724745966	62.7982744920423	125.591092126802	68.5329792178848	116.143379897285	37.8084053062769	52.2351135645532	0.538047571190358	3.75131985740753	4.90181530054293	0.538047571190358	0	0	0	0
0.538547571190358	11.5735278859889	11.3416700653739	24.0634481594903	2.9389561113218	62.8676394299445	125.649067343525	68.5457870920163	115.928910307479	37.7551536875686	52.2182612834484	0.538547571190358	3.75339109815604	4.90294656889758	0.538547571190358	0	0	0	0
0.539047571190358	11.5873919030294	11.3559621322156	24.058100837486	2.93996445347085	62.9369595151473	125.706935516161	68.5585850653715	115.714885406923	37.7011876779829	52.2014183640592	0.539047571190358	3.755459858379	4.90407548826284	0.539047571190358	0	0	0	0
0.539547571190358	11.6012469299799	11.370244321407	24.052754923601	2.94097227399745	63.0062346498994	125.76469686668	68.5713731458618	115.501304286417	37.646504102891	52.1845848028199	0.539547571190358	3.75752613925854	4.9052020645894	0.539547571190358	0	0	0	0
0.540047571190358	11.6150929474126	11.3845166153372	24.0474104175368	2.94197957299263	63.0754647370632	125.822351616601	68.5841513413932	115.288166037745	37.5910998138755	52.1677605961649	0.540047571190358	3.75958994198759	4.90632630381028	0.540047571190358	0	0	0	0
0.540547571190358	11.6289299360225	11.3987789965152	24.0420673189948	2.94298635054778	63.1446496801126	125.879899986986	68.5969196598665	115.075469753668	37.5349716887918	52.1509457405286	0.540547571190358	3.76165126776976	4.90744821184084	0.540547571190358	0	0	0	0
0.541047571190358	11.6427578766262	11.4130314475704	24.0367256276766	2.94399260675472	63.2137893831312	125.937342198448	68.609678109177	114.86321452793	37.4781166318274	52.1341402323456	0.541047571190358	3.76371011781929	4.90856779457891	0.541047571190358	0	0	0	0
0.541547571190358	11.6565767501622	11.4272739512516	24.0313853432837	2.94499834170563	63.2828837508108	125.994678471144	68.6224266972148	114.6513994553	37.4205315735577	52.1173440680502	0.541547571190358	3.765766493361	4.90968505790479	0.541547571190358	0	0	0	0
0.542047571190358	11.6703865376899	11.4415064904268	24.0260464655177	2.94600355549308	63.3519326884496	126.051909024779	68.6351654318645	114.440023631541	37.3622134710024	52.100557244077	0.542047571190358	3.76782039563016	4.91080000768134	0.542047571190358	0	0	0	0
0.542547571190357	11.6841872203901	11.4557290480832	24.0207089940801	2.94700824821004	63.4209361019503	126.109034078609	68.6478943210056	114.229086153446	37.3031593076785	52.0837797568605	0.542547571190357	3.76987182587245	4.911912649754	0.542547571190357	0	0	0	0
0.543047571190357	11.6979787795637	11.469941607326	24.0153729286725	2.94801241994985	63.4898938978183	126.166053851435	68.6606133725121	114.018586118815	37.2433660936539	52.0670116028352	0.543047571190357	3.7719207853439	4.9130229899509	0.543047571190357	0	0	0	0
0.543547571190357	11.711761196632	11.484144151379	24.0100382689964	2.94901607080625	63.5588059831601	126.22296856161	68.6733225942526	113.808522626502	37.1828308655998	52.0502527784356	0.543547571190357	3.7739672753108	4.91413103408288	0.543547571190357	0	0	0	0
0.544047571190357	11.7255344531363	11.4983366635835	24.0047050147535	2.95001920087334	63.6276722656814	126.279778427037	68.6860219940904	113.598894776385	37.1215506868436	52.0335032800964	0.544047571190357	3.7760112970496	4.91523678794357	0.544047571190357	0	0	0	0
0.544547571190357	11.7392985307371	11.5125191273983	23.9993731656452	2.95102181024563	63.6964926536855	126.336483665169	68.6987115798837	113.389701669409	37.0595226474207	52.0167631042522	0.544547571190357	3.77805285184692	4.9163402573094	0.544547571190357	0	0	0	0
0.545047571190357	11.7530534112142	11.5266915263991	23.9940427213733	2.95202389901799	63.7652670560713	126.393084493007	68.711391359485	113.18094240756	36.9967438641289	52.0000322473374	0.545047571190357	3.78009194099937	4.91744144793972	0.545047571190357	0	0	0	0
0.545547571190357	11.7667990764663	11.5408538442785	23.9887136816393	2.95302546728568	63.8339953823316	126.449581127108	68.7240613407418	112.972616093903	36.9332114805807	51.9833107057866	0.545547571190357	3.78212856581358	4.91854036557682	0.545547571190357	0	0	0	0
0.546047571190357	11.7805355085103	11.5550060648452	23.9833860461448	2.95402651514434	63.9026775425515	126.505973783579	68.7367215314961	112.764721832562	36.8689226672601	51.9665984760345	0.546047571190357	3.78416272760607	4.91963701594599	0.546047571190357	0	0	0	0
0.546547571190357	11.7942626894813	11.5691481720238	23.9780598145916	2.95502704269	63.9713134474064	126.562262678078	68.7493719395845	112.557258728762	36.8038746215782	51.9498955545156	0.546547571190357	3.78619442770318	4.92073140475556	0.546547571190357	0	0	0	0
0.547047571190357	11.8079806016321	11.5832801498546	23.9727349866812	2.95602705001905	64.0399030081606	126.618448025818	68.7620125728384	112.350225888783	36.7381762300074	51.9332019376644	0.547047571190357	3.78822366744104	4.92182353769701	0.547047571190357	0	0	0	0
0.547547571190357	11.821689227333	11.597401982493	23.9674115621153	2.95702653722827	64.1084461366649	126.674530041566	68.7746434390838	112.143622420017	36.6720628801699	51.9165176219155	0.547547571190357	3.79025044816545	4.92291342044495	0.547547571190357	0	0	0	0
0.548047571190357	11.8353885490711	11.6115136542092	23.9620895405955	2.95802550441481	64.1769427453555	126.730508939642	68.7872645461415	111.937447430956	36.6057413185701	51.8998426037034	0.548047571190357	3.79227477123186	4.92400105865725	0.548047571190357	0	0	0	0
0.548547571190357	11.8490785494504	11.625615149388	23.9567689218236	2.95902395167621	64.2453927472518	126.786384933921	68.7998759018268	111.731700031186	36.5393822872972	51.8831768794627	0.548547571190357	3.79429663800527	4.92508645797502	0.548547571190357	0	0	0	0
0.549047571190357	11.862759211191	11.6397064525281	23.9514497055013	2.96002187911037	64.3137960559549	126.842158237832	68.8124775139498	111.52637933143	36.4731279252723	51.8665204456278	0.549047571190357	3.79631604986014	4.92616962402275	0.549047571190357	0	0	0	0
0.549547571190357	11.8764305171291	11.6537875482421	23.9461318913302	2.96101928681557	64.3821525856456	126.897829064362	68.8250693903153	111.32148444352	36.4070979072961	51.8498732986332	0.549547571190357	3.79833300818039	4.92725056240828	0.549547571190357	0	0	0	0
0.550047571190357	11.8900924502165	11.6678584212557	23.940815479012	2.96201617489046	64.4504622510828	126.953397626054	68.8376515387226	111.117014480418	36.3413939052254	51.8332354349134	0.550047571190357	3.80034751435926	4.92832927872291	0.550047571190357	0	0	0	0
0.550547571190357	11.9037449935203	11.6819190564079	23.9355004682485	2.96301254343408	64.5187249676017	127.008864135007	68.8502239669659	110.912968556218	36.2761029708513	51.8166068509028	0.550547571190357	3.8023595697993	4.92940577854144	0.550547571190357	0	0	0	0
0.551047571190357	11.9173881302224	11.6959694386501	23.9301868587415	2.96400839254583	64.5869406511119	127.064228802877	68.8627866828339	110.709345786153	36.211300179264	51.7999875430358	0.551047571190357	3.80436917591225	4.93048006742222	0.551047571190357	0	0	0	0
0.551547571190356	11.9310218436192	11.710009553046	23.9248746501926	2.96500372232547	64.6551092180962	127.11949184088	68.8753396941101	110.506145286594	36.1470507174832	51.7833775077467	0.551547571190356	3.80637633411903	4.93155215090721	0.551547571190356	0	0	0	0
0.552047571190356	11.9446461171216	11.7240393847714	23.9195638423037	2.96599853287316	64.7232305856078	127.17465345979	68.8878830085727	110.303366175088	36.0834115396713	51.7667767414699	0.552047571190356	3.8083810458496	4.93262203452201	0.552047571190356	0	0	0	0
0.552547571190356	11.9582609342539	11.7380589191133	23.9142544347765	2.9669928242894	64.7913046712695	127.229713869939	68.9004166339945	110.101007570327	36.020432678904	51.7501852406397	0.552547571190356	3.81038331254297	4.93368972377595	0.552547571190356	0	0	0	0
0.553047571190356	11.9718662786543	11.75206814147	23.9089464273127	2.96798659667509	64.8593313932717	127.28467328122	68.912940578143	109.899068592176	35.9581582853339	51.7336030016902	0.553047571190356	3.81238313564709	4.93475522416214	0.553047571190356	0	0	0	0
0.553547571190356	11.985462134074	11.7660670373507	23.9036398196142	2.96897985013146	64.9273106703702	127.339531903086	68.9254548487805	109.697548361658	35.896627445728	51.7170300210558	0.553547571190356	3.81438051661878	4.93581854115748	0.553547571190356	0	0	0	0
0.554047571190356	11.999048484377	11.780055592375	23.8983346113828	2.96997258476014	64.9952424218849	127.394289944551	68.9379594536638	109.496446000982	35.835874827883	51.7004662951705	0.554047571190356	3.81637545692371	4.93687968022277	0.554047571190356	0	0	0	0
0.554547571190356	12.0126253135396	11.7940337922725	23.8930308023203	2.97096480066312	65.0631265676981	127.448947614192	68.9504544005445	109.295760633551	35.7759311844628	51.6839118204684	0.554547571190356	3.81836795803627	4.93793864680273	0.554547571190356	0	0	0	0
0.555047571190356	12.0261926056505	11.8080016228826	23.8877283921285	2.97195649794275	65.1309630282523	127.503505120146	68.962939697169	109.095491383938	35.7168237437557	51.6673665933837	0.555047571190356	3.82035802143955	4.93899544632603	0.555047571190356	0	0	0	0
0.555547571190356	12.0397503449097	11.8219590701539	23.8824273805093	2.97294767670174	65.1987517245487	127.557962670113	68.9754153512782	108.895637377921	35.658576509324	51.6508306103502	0.555547571190356	3.82234564862526	4.94005008420542	0.555547571190356	0	0	0	0
0.556047571190356	12.0532985156292	11.8359061201442	23.8771277671645	2.97393833704318	65.2664925781458	127.612320471359	68.9878813706077	108.696197742482	35.6012104861513	51.6343038678021	0.556047571190356	3.82433084109369	4.9411025658377	0.556047571190356	0	0	0	0
0.556547571190356	12.0668371022314	11.8498427590198	23.871829551796	2.97492847907052	65.3341855111569	127.66657873071	69.0003377628881	108.497171605805	35.5447438474537	51.617786362173	0.556547571190356	3.82631360035359	4.94215289660382	0.556547571190356	0	0	0	0
0.557047571190356	12.0803660892498	11.8637689730552	23.8665327341057	2.97591810288756	65.4018304462489	127.72073765456	69.0127845358443	108.298558097274	35.4891920536001	51.6012780898969	0.557047571190356	3.82829392792217	4.94320108186891	0.557047571190356	0	0	0	0
0.557547571190356	12.0938854613281	11.8776847486331	23.8612373137953	2.97690720859847	65.4694273066404	127.774797448867	69.025221697196	108.100356347504	35.4345679324299	51.5847790474076	0.557547571190356	3.83027182532498	4.94424712698235	0.557547571190356	0	0	0	0
0.558047571190356	12.10739520322	11.8915900722433	23.8559432905669	2.97789579630779	65.5369760161	127.828758319153	69.0376492546579	107.902565488328	35.3808817285498	51.5682892311386	0.558047571190356	3.83224729409591	4.94529103727781	0.558047571190356	0	0	0	0
0.558547571190356	12.1208952997889	11.9054849304833	23.8506506641224	2.97888386612042	65.6044764989444	127.88262047051	69.050067215939	107.705184652804	35.3281411278321	51.5518086375237	0.558547571190356	3.83422033577707	4.94633281807328	0.558547571190356	0	0	0	0
0.559047571190356	12.1343857360073	11.9193693100569	23.8453594341636	2.9798714181416	65.6719286800367	127.936384107594	69.0624755887433	107.508212975227	35.2763470420354	51.5353372629964	0.559047571190356	3.83619095191874	4.94737247467119	0.559047571190356	0	0	0	0
0.559547571190356	12.147866496957	11.9332431977748	23.8400696003926	2.98085845247695	65.7393324847851	127.990049434631	69.0748743807692	107.311649591124	35.2254962969797	51.5188751039901	0.559547571190356	3.83815914407934	4.94841001235837	0.559547571190356	0	0	0	0
0.560047571190356	12.161337567828	11.9471065805535	23.8347811625111	2.98184496923244	65.8066878391403	128.043616655412	69.0872635997102	107.115493637274	35.1755829412691	51.5024221569383	0.560047571190356	3.84012491382534	4.94944543640618	0.560047571190356	0	0	0	0
0.560547571190355	12.1747989339189	11.9609594454155	23.8294941202213	2.98283096851439	65.8739946695943	128.0970859733	69.0996432532542	106.919744251688	35.1265984752693	51.4859784182744	0.560547571190355	3.84208826273119	4.9504787520705	0.560547571190355	0	0	0	0
0.561047571190355	12.1882505806358	11.9748017794885	23.824208473225	2.9838164504295	65.9412529031789	128.150457591227	69.1120133490838	106.724400573635	35.07853186654	51.4695438844314	0.561047571190355	3.8440491923793	4.95150996459185	0.561047571190355	0	0	0	0
0.561547571190355	12.2016924934927	11.9886335700054	23.8189242212243	2.9848014150848	66.0084624674633	128.203731711694	69.1243738948766	106.529461743644	35.0313695206082	51.4531185518428	0.561547571190355	3.84600770435991	4.95253907919534	0.561547571190355	0	0	0	0
0.562047571190355	12.2151246581106	12.0024548043036	23.8136413639212	2.9857858625877	66.075623290553	128.256908536773	69.1367248983047	106.334926903507	34.9850952416357	51.4367024169414	0.562047571190355	3.84796380027111	4.95356610109082	0.562047571190355	0	0	0	0
0.562547571190355	12.2285470602175	12.0162654698249	23.8083599010175	2.98676979304594	66.1427353010874	128.309988268108	69.1490663670348	106.140795196273	34.939690191204	51.4202954761603	0.562547571190355	3.84991748171873	4.95459103547289	0.562547571190355	0	0	0	0
0.563047571190355	12.2419596856478	12.0300655541152	23.8030798322155	2.98775320656762	66.2097984282388	128.362971106916	69.1613983087286	105.947065766267	34.8951328480864	51.4038977259324	0.563047571190355	3.85186875031627	4.95561388752093	0.563047571190355	0	0	0	0
0.563547571190355	12.255362520342	12.0438550448238	23.797801157217	2.98873610326121	66.2768126017101	128.415857253983	69.1737207310423	105.753737759093	34.8513989706752	51.3875091626906	0.563547571190355	3.8538176076849	4.95663466239918	0.563547571190355	0	0	0	0
0.564047571190355	12.2687555503467	12.0576339297035	23.7925238757241	2.98971848323552	66.3437777517335	128.468646909673	69.186033641627	105.56081032162	34.8084615633824	51.3711297828675	0.564047571190355	3.85576405545332	4.95765336525678	0.564047571190355	0	0	0	0
0.564547571190355	12.2821387618136	12.0714021966096	23.787247987439	2.9907003465997	66.4106938090681	128.521340273921	69.1983370481282	105.368282602013	34.7662908481704	51.3547595828958	0.564547571190355	3.85770809525778	4.9586700012278	0.564547571190355	0	0	0	0
0.565047571190355	12.2955121409998	12.0851598335004	23.7819734920635	2.99168169346327	66.4775607049991	128.573937546237	69.2106309581865	105.176153749722	34.724854242254	51.3383985592079	0.565047571190355	3.85964972874195	4.95968457543134	0.565047571190355	0	0	0	0
0.565547571190355	12.3088756742671	12.0989068284361	23.7767003892999	2.99266252393609	66.5443783713354	128.626438925706	69.222915379437	104.984422915487	34.6841163429268	51.3220467082365	0.565547571190355	3.86158895755692	4.96069709297151	0.565547571190355	0	0	0	0
0.566047571190355	12.3222293480816	12.1126431695789	23.7714286788502	2.99364283812838	66.6111467404079	128.678844610991	69.2351903195096	104.79308925134	34.6440389203711	51.3057040264137	0.566047571190355	3.8635257833611	4.96170755893754	0.566047571190355	0	0	0	0
0.566547571190355	12.3355731490136	12.1263688451924	23.7661583604165	2.99462263615068	66.6778657450682	128.73115480033	69.2474557860288	104.60215191063	34.6045809192317	51.2893705101718	0.566547571190355	3.86546020782019	4.96271597840379	0.566547571190355	0	0	0	0
0.567047571190355	12.3489070637373	12.1400838436413	23.760889433701	2.99560191811391	66.7445353186865	128.783369691537	69.259711786614	104.411610047983	34.5656984696529	51.273046155943	0.567047571190355	3.8673922326071	4.96372235642983	0.567047571190355	0	0	0	0
0.567547571190355	12.36223107903	12.1537881533913	23.7556218984056	2.99658068412932	66.8111553951501	128.835489482005	69.2719583288794	104.221462819348	34.5273449083969	51.2567309601592	0.567547571190355	3.86932185940192	4.96472669806045	0.567547571190355	0	0	0	0
0.568047571190355	12.3755451817723	12.1674817630083	23.7503557542327	2.99755893430851	66.8777259088614	128.887514368706	69.2841954204335	104.031709381988	34.4894708105768	51.2404249192524	0.568047571190355	3.87124908989182	4.96572900832575	0.568047571190355	0	0	0	0
0.568547571190355	12.3888493589473	12.1811646611584	23.7450910008843	2.99853666876342	66.9442467947366	128.939444548192	69.29642306888	103.842348894471	34.4520240324591	51.2241280296544	0.568547571190355	3.87317392577105	4.96672929224115	0.568547571190355	0	0	0	0
0.569047571190355	12.4021435976407	12.1948368366073	23.7398276380625	2.99951388760635	67.0107179882035	128.991280216592	69.308641281817	103.653380516686	34.4149497656995	51.2078402877968	0.569047571190355	3.87509636874083	4.96772755480747	0.569047571190355	0	0	0	0
0.569547571190354	12.4154278850401	12.2084982782203	23.7345656654697	3.00049059094992	67.0771394252003	129.043021569617	69.3208500668376	103.464803409859	34.3781906032873	51.1915616901113	0.569547571190354	3.87701642050932	4.96872380101094	0.569547571190354	0	0	0	0
0.570047571190354	12.4287022084347	12.2221489749617	23.7293050828079	3.00146677890712	67.1435110421736	129.094668802559	69.3330494315295	103.276616736519	34.3416866173836	51.1752922330292	0.570047571190354	3.87893408279156	4.9697180358233	0.570047571190354	0	0	0	0
0.570547571190354	12.4419665552153	12.2357889158942	23.7240458897793	3.00244245159126	67.2098327760765	129.146222110293	69.3452393834752	103.088819660544	34.3053754888761	51.159031912982	0.570547571190354	3.88084935730944	4.97071026420181	0.570547571190354	0	0	0	0
0.571047571190354	12.4552209128735	12.2494180901792	23.7187880860862	3.003417609116	67.2761045643674	129.197681687275	69.3574199302517	102.901411347117	34.2691977738575	51.1427807264008	0.571047571190354	3.88276224579158	4.97170049108929	0.571047571190354	0	0	0	0
0.571547571190354	12.4684652690016	12.263036487076	23.7135316714308	3.00439225159533	67.3423263450079	129.249047727544	69.3695910794311	102.71439096279	34.2331007200397	51.1265386697168	0.571547571190354	3.88467274997334	4.97268872141419	0.571547571190354	0	0	0	0
0.572047571190354	12.4816996112922	12.2766440959414	23.7082766455153	3.00536637914361	67.4084980564612	129.300320424724	69.38175283858	102.527757675438	34.197037944358	51.1103057393609	0.572047571190354	3.88658087159672	4.97367496009064	0.572047571190354	0	0	0	0
0.572547571190354	12.4949239275381	12.2902409062296	23.7030230080419	3.0063399918755	67.4746196376906	129.351499972022	69.3939052152598	102.341510654284	34.1609687024386	51.094081931764	0.572547571190354	3.88848661241035	4.97465921201849	0.572547571190354	0	0	0	0
0.573047571190354	12.5081382056315	12.3038269074917	23.697770758713	3.00731308990604	67.5406910281575	129.402586562232	69.4060482170268	102.155649069879	34.1248572106596	51.0778672433568	0.573047571190354	3.89038997416938	4.97564148208332	0.573047571190354	0	0	0	0
0.573547571190354	12.5213424335639	12.3174020893756	23.6925198972308	3.00828567335056	67.6067121678197	129.453580387732	69.4181818514316	101.970172094149	34.0886720537212	51.0616616705699	0.573547571190354	3.89229095863549	4.97662177515657	0.573547571190354	0	0	0	0
0.574047571190354	12.534536599426	12.3309664416253	23.6872704232976	3.00925774232477	67.67268299713	129.504481640487	69.4303061260201	101.785078900352	34.0523856672638	51.0454652098338	0.574047571190354	3.89418956757677	4.97760009609548	0.574047571190354	0	0	0	0
0.574547571190354	12.5477206914069	12.3445199540807	23.6820223366157	3.01022929694468	67.7386034570344	129.55529051205	69.4424210483326	101.600368663111	34.0159738848988	51.0292778575788	0.574547571190354	3.89608580276772	4.97857644974325	0.574547571190354	0	0	0	0
0.575047571190354	12.5608946977941	12.3580626166773	23.6767756368873	3.01120033732667	67.8044734889703	129.606007193562	69.4545266259043	101.416040558393	33.9794155411984	51.0130996102351	0.575047571190354	3.89797966598916	4.97955084092898	0.575047571190354	0	0	0	0
0.575547571190354	12.574058606973	12.3715944194459	23.6715303238149	3.01217086358743	67.8702930348648	129.65663187575	69.466622866265	101.232093763544	33.9426921236176	50.9969304642328	0.575547571190354	3.89987115902821	4.9805232744678	0.575547571190354	0	0	0	0
0.576047571190354	12.5872124074267	12.3851153525121	23.6662863971007	3.01314087584399	67.9360620371333	129.707164748934	69.4787097769394	101.048527457261	33.905787467295	50.9807704160019	0.576047571190354	3.9017602836782	4.98149375516085	0.576047571190354	0	0	0	0
0.576547571190354	12.6003560877355	12.3986254060963	23.6610438564472	3.01411037421373	68.0017804386774	129.75760600302	69.4907873654469	100.865340819604	33.8686874874482	50.964619461972	0.576547571190354	3.90364704173866	4.98246228779537	0.576547571190354	0	0	0	0
0.577047571190354	12.6134896365767	12.4121245705127	23.6558027015566	3.01507935881433	68.0674481828835	129.807955827508	69.5028556393017	100.68253303201	33.83137994473	50.948477598573	0.577047571190354	3.90553143501522	4.98342887714474	0.577047571190354	0	0	0	0
0.577547571190354	12.6266130427242	12.4256128361696	23.6505629321313	3.01604782976382	68.1330652136212	129.858214411487	69.5149146060128	100.500103277294	33.7938542394827	50.9323448222342	0.577547571190354	3.90741346531961	4.98439352796851	0.577547571190354	0	0	0	0
0.578047571190354	12.6397262950482	12.439090193569	23.6453245478738	3.01701578718057	68.1986314752412	129.908381943639	69.5269642730836	100.318050739622	33.7561012313228	50.9162211293852	0.578047571190354	3.90929313446955	4.98535624501244	0.578047571190354	0	0	0	0
0.578547571190353	12.6528293825149	12.4525566333058	23.6400875484864	3.01798323118326	68.2641469125743	129.958458612239	69.5390046480128	100.13637460455	33.7181130809258	50.900106516455	0.578547571190353	3.91117044428876	4.98631703300856	0.578547571190353	0	0	0	0
0.579047571190353	12.6659222941858	12.4660121460678	23.6348519336715	3.01895016189091	68.3296114709291	130.008444605153	69.5510357382935	99.9550740590083	33.6798831112695	50.8840009798729	0.579047571190353	3.91304539660686	4.98727589667522	0.579047571190353	0	0	0	0
0.579547571190353	12.6790050192181	12.4794567226355	23.6296177031316	3.01991657942287	68.3950250960905	130.058340109844	69.5630575514136	99.7741482913153	33.6414056859228	50.8679045160677	0.579547571190353	3.91491799325935	4.98823284071712	0.579547571190353	0	0	0	0
0.580047571190353	12.6920775468637	12.4928903538813	23.6243848565692	3.02088248389882	68.4603877343183	130.108145313368	69.5750700948559	99.5935964911716	33.6026761022736	50.8518171214683	0.580047571190353	3.91678823608754	4.98918786982537	0.580047571190353	0	0	0	0
0.580547571190353	12.7051398664691	12.5063130307698	23.6191533936865	3.02184787543875	68.5256993323454	130.157860402377	69.5870733760979	99.4134178496537	33.5636904978397	50.8357387925032	0.580547571190353	3.91865612693851	4.99014098867751	0.580547571190353	0	0	0	0
0.581047571190353	12.7181919674752	12.5197247443567	23.6139233141862	3.022812754163	68.5909598373759	130.207485563118	69.599067402612	99.2336115592307	33.5244457680428	50.819669525601	0.581047571190353	3.92052166766506	4.99109220193757	0.581047571190353	0	0	0	0
0.581547571190353	12.7312338394168	12.5331254857892	23.6086946177707	3.02377712019222	68.6561691970838	130.257020981436	69.6110521818649	99.054176813766	33.4849394940197	50.8036093171901	0.581547571190353	3.92238486012565	4.99204151425613	0.581547571190353	0	0	0	0
0.582047571190353	12.7442654719222	12.5465152463052	23.6034673041425	3.02474097364739	68.7213273596112	130.306466842774	69.6230277213187	98.8751128085088	33.4451698792243	50.7875581636986	0.582047571190353	3.92424570618436	4.99298893027032	0.582047571190353	0	0	0	0
0.582547571190353	12.7572868547133	12.5598940172331	23.5982413730041	3.0257043146498	68.7864342735663	130.355823332172	69.6349940284299	98.6964187401043	33.405135693727	50.7715160615545	0.582547571190353	3.92610420771085	4.99393445460391	0.582547571190353	0	0	0	0
0.583047571190353	12.7702979776045	12.5732617899913	23.593016824058	3.0266671433211	68.8514898880227	130.405090634268	69.6469511106499	98.5180938065984	33.3648362252517	50.7554830071859	0.583047571190353	3.92796036658028	4.99487809186732	0.583047571190353	0	0	0	0
0.583547571190353	12.7832988305033	12.5866185560885	23.5877936570068	3.02762945978322	68.9164941525166	130.454268933302	69.6588989754247	98.3401372074209	33.324271236111	50.7394589970202	0.583547571190353	3.92981418467329	4.9958198466577	0.583547571190353	0	0	0	0
0.584047571190353	12.7962894034092	12.5999643071223	23.5825718715529	3.02859126415844	68.9814470170459	130.503358413113	69.6708376301953	98.1625481434198	33.2834409252806	50.7234440274853	0.584047571190353	3.93166566387595	4.99675972355893	0.584047571190353	0	0	0	0
0.584547571190353	12.8092696864137	12.6132990347801	23.5773514673989	3.02955255656935	69.0463484320685	130.552359257141	69.6827670823974	97.985325816822	33.2423458950047	50.7074380950084	0.584547571190353	3.93351480607969	4.99769772714168	0.584547571190353	0	0	0	0
0.585047571190353	12.8222396697001	12.6266227308375	23.5721324442475	3.03051333713886	69.1111983485003	130.601271648427	69.6946873394614	97.8084694312864	33.2009871213305	50.6914411960168	0.585047571190353	3.93536161318128	4.99863386196348	0.585047571190353	0	0	0	0
0.585547571190353	12.8351993435428	12.6399353871591	23.5669148018012	3.03147360599021	69.1759967177138	130.650095769615	69.7065984088127	97.6319781918527	33.1593659281414	50.6754533269376	0.585547571190353	3.93720608708275	4.99956813256873	0.585547571190353	0	0	0	0
0.586047571190353	12.8481486983073	12.6532369956974	23.5616985397626	3.03243336324694	69.2407434915367	130.698831802953	69.7185002978713	97.4558513049857	33.1174839641751	50.6594744841977	0.586047571190353	3.93904822969138	5.00050054348873	0.586047571190353	0	0	0	0
0.586547571190353	12.86108772445	12.6665275484929	23.5564836578342	3.03339260903292	69.3054386222498	130.747479930291	69.7303930140519	97.2800879785458	33.0753431827261	50.6435046642239	0.586547571190353	3.94088804291962	5.00143109924177	0.586547571190353	0	0	0	0
0.587047571190353	12.8740164125171	12.6798070376735	23.5512701557188	3.03435134347235	69.3700820625856	130.796040333085	69.7422765647642	97.1046874217993	33.0329458236328	50.6275438634429	0.587047571190353	3.94272552868506	5.00235980433315	0.587047571190353	0	0	0	0
0.587547571190353	12.8869347531453	12.6930754554545	23.546058033119	3.03530956668971	69.4346737657267	130.844513192396	69.7541509574126	96.9296488454408	32.9902943973115	50.6115920782809	0.587547571190353	3.94456068891038	5.0032866632552	0.587547571190353	0	0	0	0
0.588047571190352	12.8998427370609	12.7063327941377	23.5408472897373	3.03626727880984	69.4992136853043	130.892898688889	69.7660161993964	96.7549714615714	32.9473916705096	50.5956493051644	0.588047571190352	3.9463935255233	5.00421168048736	0.588047571190352	0	0	0	0
0.588547571190352	12.9127403550793	12.7195790461118	23.5356379252766	3.03722447995786	69.5637017753963	130.941197002838	69.7778722981094	96.5806544837067	32.9042406536339	50.5797155405193	0.588547571190352	3.94822404045655	5.00513486049618	0.588547571190352	0	0	0	0
0.589047571190352	12.9256275981051	12.7328142038516	23.5304299394393	3.03818117025923	69.6281379905257	130.989408314124	69.7897192609405	96.406697126775	32.8608445893884	50.5637907807717	0.589047571190352	3.95005223564778	5.00605620773542	0.589047571190352	0	0	0	0
0.589547571190352	12.9385044571319	12.7460382599176	23.5252233319284	3.0391373498397	69.6925222856594	131.037532802235	69.8015570952732	96.2330986071205	32.817206942614	50.5478750223472	0.589547571190352	3.95187811303958	5.00697572664602	0.589547571190352	0	0	0	0
0.590047571190352	12.9513709232412	12.7592512069562	23.5200181024463	3.04009301882535	69.756854616206	131.085570646268	69.813385808486	96.0598581425023	32.7733313911083	50.5319682616716	0.590047571190352	3.95370167457938	5.00789342165621	0.590047571190352	0	0	0	0
0.590547571190352	12.9642269876029	12.7724530376987	23.5148142506959	3.04104817734258	69.8211349380147	131.13352202493	69.8252054079521	95.8869749521254	32.729221817368	50.5160704951701	0.590547571190352	3.95552292221942	5.0088092971815	0.590547571190352	0	0	0	0
0.591047571190352	12.9770726414747	12.7856437449615	23.5096117763799	3.04200282551807	69.8853632073734	131.181387116537	69.8370159010393	95.7144482565786	32.6848823010492	50.5001817192681	0.591047571190352	3.95734185791672	5.00972335762474	0.591047571190352	0	0	0	0
0.591547571190352	12.9899078762014	12.7988233216456	23.5044106792011	3.04295696347884	69.9495393810073	131.229166099017	69.8488172951105	95.542277277902	32.6403171121489	50.4843019303906	0.591547571190352	3.95915848363303	5.01063560737618	0.591547571190352	0	0	0	0
0.592047571190352	13.0027326832154	12.8119917607363	23.4992109588621	3.0439105913522	70.0136634160768	131.27685914991	69.8606095975233	95.3704612395496	32.5955307047045	50.4684311249625	0.592047571190352	3.96097280133474	5.01154605081349	0.592047571190352	0	0	0	0
0.592547571190352	13.0155470540354	12.8251490553026	23.4940126150658	3.0448637092658	70.0777352701768	131.324466446366	69.87239281563	95.198999366402	32.5505277110655	50.4525692994086	0.592547571190352	3.96278481299293	5.01245469230178	0.592547571190352	0	0	0	0
0.593047571190352	13.0283509802669	12.8382951984973	23.4888156475149	3.04581631734755	70.1417549013344	131.37198816515	69.8841669567779	95.0278908847597	32.5053129365288	50.4367164501534	0.593047571190352	3.96459452058323	5.01336153619369	0.593047571190352	0	0	0	0
0.593547571190352	13.0411444536014	12.8514301835568	23.4836200559123	3.04676841572572	70.2057222680072	131.419424482641	69.895932028309	94.8571350223428	32.4598913544314	50.4208725736212	0.593547571190352	3.96640192608584	5.0142665868294	0.593547571190352	0	0	0	0
0.594047571190352	13.0539274658165	12.8645540037999	23.4784258399607	3.04772000452885	70.2696373290826	131.466775574831	69.9076880375601	94.6867310083208	32.4142681014587	50.4050376662363	0.594047571190352	3.96820703148545	5.01516984853666	0.594047571190352	0	0	0	0
0.594547571190352	13.066700008775	12.8776666526285	23.473232999363	3.0486710838858	70.3335000438751	131.514041617328	69.9194349918628	94.5166780732816	32.368448473346	50.3892117244227	0.594547571190352	3.9700098387712	5.01607132563088	0.594547571190352	0	0	0	0
0.595047571190352	13.0794620744251	12.8907681235266	23.4680415338221	3.04962165392574	70.3973103721256	131.561222785356	69.9311728985436	94.3469754492412	32.3224379207006	50.3733947446042	0.595047571190352	3.97181034993668	5.0169710224151	0.595047571190352	0	0	0	0
0.595547571190352	13.0922136547999	12.9038584100606	23.4628514430407	3.05057171477813	70.4610682739994	131.608319253754	69.9429017649238	94.1776223696467	32.2762420451602	50.3575867232044	0.595547571190352	3.97360856697982	5.01786894318009	0.595547571190352	0	0	0	0
0.596047571190352	13.1049547420169	12.9169375058781	23.4576627267217	3.05152126657275	70.5247737100846	131.65533119698	69.9546215983194	94.008618069382	32.2298665955761	50.3417876566469	0.596047571190352	3.9754044919029	5.01876509220436	0.596047571190352	0	0	0	0
0.596547571190352	13.1176853282781	12.9300054047086	23.4524753845681	3.05247030943969	70.5884266413906	131.70225878911	69.9663324060413	93.8399617847425	32.1833174645035	50.325997541355	0.596547571190352	3.97719812671248	5.01965947375419	0.596547571190352	0	0	0	0
0.597047571190351	13.1304054058694	12.9430621003624	23.4472894162827	3.0534188435093	70.6520270293469	131.749102203838	69.9780341953954	93.6716527534802	32.1366006846444	50.3102163737517	0.597047571190351	3.97898947341937	5.02055209208372	0.597047571190351	0	0	0	0
0.597547571190351	13.1431149671601	12.9561075867306	23.4421048215684	3.05436686891229	70.7155748358007	131.795861614478	69.989726973682	93.5036902147734	32.0897224255799	50.2944441502599	0.597547571190351	3.98077853403857	5.02144295143491	0.597547571190351	0	0	0	0
0.598047571190351	13.1558140046033	12.9691418577848	23.4369216001282	3.05531438577964	70.7790700230163	131.842537193962	70.0014107481966	93.3360734092208	32.0426889903852	50.2786808673025	0.598047571190351	3.98256531058927	5.02233205603767	0.598047571190351	0	0	0	0
0.598547571190351	13.1685025107346	12.9821649075768	23.431739751665	3.05626139424262	70.8425125536728	131.889129114847	70.0130855262295	93.1688015788819	31.99550681253	50.2629265213019	0.598547571190351	3.98434980509476	5.02321941010981	0.598547571190351	0	0	0	0
0.599047571190351	13.1811804781726	12.9951767302381	23.4265592758817	3.05720789443282	70.9059023908629	131.935637549308	70.0247513150656	93.001873967224	31.9481824526059	50.2471811086807	0.599047571190351	3.9861320195824	5.02410501785716	0.599047571190351	0	0	0	0
0.599547571190351	13.1938478996182	13.0081773199799	23.4213801724814	3.05815388648213	70.9692394980913	131.982062669143	70.0364081219848	92.8352898191687	31.900722595342	50.2314446258608	0.599547571190351	3.98791195608361	5.02498888347355	0.599547571190351	0	0	0	0
0.600047571190351	13.2065047678546	13.0211666710924	23.4162024411669	3.05909937052273	71.0325238392729	132.028404645775	70.0480559542618	92.6690483810715	31.853134046394	50.2157170692644	0.600047571190351	3.9896896166338	5.02587101114088	0.600047571190351	0	0	0	0
0.600547571190351	13.2191510757464	13.0341447779449	23.4110260816413	3.0600443466871	71.0957553787319	132.074663650249	70.0596948191661	92.5031489007191	31.8054237294325	50.1999984353133	0.600547571190351	3.99146500327234	5.02675140502913	0.600547571190351	0	0	0	0
0.601047571190351	13.2317868162399	13.0471116349852	23.4058510936075	3.06098881510801	71.1589340811994	132.120839853233	70.0713247239621	92.3375906273298	31.7575986829582	50.1842887204291	0.601047571190351	3.99323811804249	5.02763006929645	0.601047571190351	0	0	0	0
0.601547571190351	13.2444119823625	13.0600672367394	23.4006774767687	3.06193277591854	71.2220599118126	132.166933425024	70.082945675909	92.1723728115751	31.7096660574326	50.1685879210332	0.601547571190351	3.99500896299141	5.02850700808912	0.601547571190351	0	0	0	0
0.602047571190351	13.2570265672225	13.0730115778114	23.3955052308279	3.06287622925205	71.2851328361127	132.212944535542	70.0945576822608	92.0074947055589	31.6616331120903	50.1528960335469	0.602047571190351	3.9967775401701	5.02938222554169	0.602047571190351	0	0	0	0
0.602547571190351	13.2696305640088	13.0859446528831	23.390334355488	3.06381917524221	71.3481528200438	132.258873354335	70.1061607502664	91.84295556281	31.6135072120871	50.1372130543913	0.602547571190351	3.99854385163334	5.03025572577691	0.602547571190351	0	0	0	0
0.603047571190351	13.2822239659902	13.0988664567136	23.3851648504522	3.06476161402297	71.4111198299511	132.304720050577	70.1177548871695	91.6787546383171	31.5652958252894	50.1215389799872	0.603047571190351	4.00030789943967	5.03112751290585	0.603047571190351	0	0	0	0
0.603547571190351	13.2948067665159	13.1117769841389	23.3799967154235	3.0657035457286	71.4740338325795	132.350484793071	70.1293401002087	91.5148911884867	31.5170065194222	50.1058738067553	0.603547571190351	4.00206968565135	5.0319975910279	0.603547571190351	0	0	0	0
0.604047571190351	13.3073789590144	13.124676230072	23.3748299501051	3.06664497049362	71.5368947950719	132.396167750249	70.1409163966175	91.3513644711861	31.4686469588181	50.0902175311161	0.604047571190351	4.00382921233431	5.03286596423082	0.604047571190351	0	0	0	0
0.604547571190351	13.3199405369936	13.1375641895022	23.3696645542	3.06758588845288	71.599702684968	132.441769090172	70.152483783624	91.1881737456959	31.4202249015533	50.07457014949	0.604547571190351	4.00558648155813	5.03373263659075	0.604547571190351	0	0	0	0
0.605047571190351	13.3324914940405	13.150440857495	23.3645005274114	3.06852629974151	71.6624574702024	132.487288980531	70.1640422684514	91.0253182727532	31.3717481961437	50.0589316582969	0.605047571190351	4.00734149539597	5.03459761217231	0.605047571190351	0	0	0	0
0.605547571190351	13.3450318238207	13.1633062291916	23.3593378694423	3.06946620449491	71.7251591191034	132.532727588648	70.1755918583176	90.8627973145384	31.3232247786588	50.0433020539569	0.605547571190351	4.00909425592458	5.03546089502857	0.605547571190351	0	0	0	0
0.60604757119035	13.3575615200783	13.176160299809	23.354176579996	3.07040560284881	71.7878076003915	132.578085081478	70.1871325604355	90.7006101346619	31.2746626693565	50.0276813328897	0.60604757119035	4.01084476522421	5.03632248920112	0.60604757119035	0	0	0	0
0.60654757119035	13.3700805766355	13.1890030646392	23.3490166587757	3.07134449493919	71.8504028831775	132.623361625606	70.1986643820128	90.5387559981721	31.2260699697677	50.0120694915148	0.60654757119035	4.01259302537859	5.0371823987201	0.60654757119035	0	0	0	0
0.60704757119035	13.3825889873923	13.2018345190491	23.3438581054844	3.07228288090234	71.9129449369614	132.668557387252	70.2101873302519	90.3772341715596	31.1774548592627	49.9964665262515	0.60704757119035	4.01433903847492	5.03804062760425	0.60704757119035	0	0	0	0
0.60754757119035	13.3950867463261	13.2146546584806	23.3387009198254	3.07322076087483	71.9754337316306	132.71367253227	70.2217014123502	90.2160439227604	31.1288255921033	49.9808724335191	0.60754757119035	4.01608280660378	5.03889717986092	0.60754757119035	0	0	0	0
0.60804757119035	13.4075738474917	13.2274634784495	23.3335451015019	3.07415813499352	72.0378692374587	132.758707226146	70.2332066355	90.0551845211419	31.0801904939353	49.9652872097364	0.60804757119035	4.01782433185915	5.03975205948614	0.60804757119035	0	0	0	0
0.60854757119035	13.4200502850208	13.2402609745458	23.3283906502171	3.07509500339557	72.1002514251039	132.803661634003	70.2447030068884	89.8946552375106	31.0315579588046	49.9497108513222	0.60854757119035	4.01956361633833	5.04060527046463	0.60854757119035	0	0	0	0
0.60904757119035	13.4325160531215	13.2530471424332	23.3232375656743	3.0760313662184	72.1625802656073	132.848535920601	70.2561905336975	89.7344553441153	30.9829364455728	49.9341433546951	0.60904757119035	4.02130066214191	5.04145681676984	0.60904757119035	0	0	0	0
0.60954757119035	13.4449711460783	13.265821977849	23.3180858475767	3.07696722359972	72.2248557303916	132.893330250336	70.2676692231039	89.5745841146436	30.9343344748963	49.9185847162734	0.60954757119035	4.02303547137376	5.042306702364	0.60954757119035	0	0	0	0
0.61004757119035	13.457415558252	13.2785854766035	23.3129354956275	3.07790257567755	72.2870777912598	132.938044787239	70.2791390822795	89.4150408242256	30.8857606255635	49.9030349324754	0.61004757119035	4.02476804614094	5.04315493119815	0.61004757119035	0	0	0	0
0.61054757119035	13.4698492840787	13.2913376345798	23.3077865095302	3.07883742259016	72.3492464203933	132.982679694983	70.2906001183908	89.2558247494311	30.8372235314344	49.887493999719	0.61054757119035	4.02649838855374	5.04400150721217	0.61054757119035	0	0	0	0
0.61104757119035	13.4822723180701	13.3040784477336	23.3026388889878	3.07977176447612	72.4113615903506	133.027235136877	70.3020523385992	89.0969351682527	30.7887318776998	49.871961914422	0.61104757119035	4.02822650072556	5.04484643433481	0.61104757119035	0	0	0	0
0.61154757119035	13.4946846548132	13.3168079120929	23.2974926337039	3.08070560147429	72.4734232740659	133.071711275871	70.3134957500611	88.9383713601388	30.7402943977823	49.856438673002	0.61154757119035	4.02995238477294	5.04568971648375	0.61154757119035	0	0	0	0
0.61204757119035	13.5070862889696	13.3295260237576	23.2923477433816	3.08163893372379	72.5354314448478	133.116108274554	70.3249303599277	88.7801326059634	30.6919198695162	49.8409242718764	0.61204757119035	4.0316760428155	5.04653135756563	0.61204757119035	0	0	0	0
0.61254757119035	13.5194772152755	13.3422327788994	23.2872042177244	3.08257176136403	72.5973860763773	133.160426295158	70.336356175345	88.622218188056	30.6436171120109	49.8254187074624	0.61254757119035	4.03339747697587	5.04737136147605	0.61254757119035	0	0	0	0
0.61304757119035	13.5318574285414	13.3549281737611	23.2820620564355	3.08350408453471	72.6592871427069	133.204665499555	70.347773203454	88.4646273901506	30.5953949817528	49.809921976177	0.61304757119035	4.03511668937974	5.04820973209966	0.61304757119035	0	0	0	0
0.61354757119035	13.5442269236517	13.3676122046568	23.2769212592185	3.08443590337579	72.7211346182586	133.24882604926	70.3591814513905	88.3073594974499	30.5472623694331	49.794434074437	0.61354757119035	4.03683368215572	5.04904647331014	0.61354757119035	0	0	0	0
0.61404757119035	13.5565856955646	13.3802848679714	23.2717818257765	3.08536721802754	72.782928477823	133.29290810543	70.3705809262853	88.1504137965878	30.4992281959717	49.778954998659	0.61404757119035	4.03854845743538	5.04988158897029	0.61404757119035	0	0	0	0
0.61454757119035	13.5689337393115	13.3929461601602	23.2666437558131	3.08629802863047	72.8446686965574	133.336911828869	70.381971635264	87.9937895756164	30.451301409312	49.7634847452595	0.61454757119035	4.04026101735321	5.05071508293203	0.61454757119035	0	0	0	0
0.615047571190349	13.5812710499969	13.4055960777489	23.2615070490317	3.08722833532539	72.9063552499847	133.380837380023	70.393353585447	87.8374861240401	30.4034909803689	49.7480233106546	0.615047571190349	4.04197136404654	5.05154695903643	0.615047571190349	0	0	0	0
0.615547571190349	13.5935976227983	13.4182346173327	23.2563717051357	3.08815813825338	72.9679881139915	133.424684918983	70.4047267839496	87.6815027327877	30.3558058997932	49.7325706912604	0.615547571190349	4.04367949965553	5.05237722111377	0.615547571190349	0	0	0	0
0.616047571190349	13.6059134529654	13.430861775577	23.2512377238285	3.0890874375558	73.0295672648272	133.468454605487	70.4160912378822	87.5258386942406	30.3082551738458	49.7171268834926	0.616047571190349	4.04538542632317	5.05320587298356	0.616047571190349	0	0	0	0
0.616547571190349	13.6182185358204	13.443477549216	23.2461051048136	3.09001623337428	73.0910926791021	133.512146598921	70.42744695435	87.3704933021866	30.2608478211339	49.701691883767	0.616547571190349	4.04708914619519	5.05403291845459	0.616547571190349	0	0	0	0
0.617047571190349	13.6305128667573	13.4560819350535	23.2409738477945	3.09094452585073	73.1525643337863	133.555761058317	70.438793940453	87.2154658518616	30.2135928684154	49.6862656884989	0.617047571190349	4.04879066142005	5.05485836132492	0.617047571190349	0	0	0	0
0.617547571190349	13.6427964412416	13.4686749299617	23.2358439524746	3.09187231512734	73.2139822062079	133.599298142354	70.450132203286	87.0607556399383	30.1664993473101	49.6708482941037	0.617547571190349	4.05048997414892	5.05568220538199	0.617547571190349	0	0	0	0
0.618047571190349	13.6550692548104	13.4812565308813	23.2307154185575	3.09279960134654	73.2753462740519	133.642758009362	70.461461749939	86.9063619645232	30.1195762900367	49.6554396969962	0.618047571190349	4.05218708653562	5.05650445440256	0.618047571190349	0	0	0	0
0.618547571190349	13.6673313030718	13.4938267348215	23.2255882457467	3.09372638465108	73.3366565153588	133.686140817319	70.4727825874968	86.7522841251454	30.0728327261028	49.6400398935914	0.618547571190349	4.0538820007366	5.05732511215284	0.618547571190349	0	0	0	0
0.619047571190349	13.6795825817046	13.506385538859	23.2204624337458	3.09465266518395	73.3979129085228	133.729446723856	70.4840947230388	86.5985214227631	30.0262776779789	49.6246488803039	0.619047571190349	4.05557471891092	5.05814418238845	0.619047571190349	0	0	0	0
0.619547571190349	13.6918230864581	13.5189329401386	23.2153379822582	3.09557844308841	73.4591154322906	133.772675886252	70.4953981636398	86.4450731597719	29.9799201577706	49.6092666535481	0.619547571190349	4.0572652432202	5.0589616688545	0.619547571190349	0	0	0	0
0.620047571190349	13.7040528131521	13.5314689358721	23.2102148909875	3.096503718508	73.5202640657603	133.815828461438	70.5066929163691	86.2919386399925	29.9337691628334	49.5938932097383	0.620047571190349	4.05895357582858	5.05977757528559	0.620047571190349	0	0	0	0
0.620547571190349	13.7162717576758	13.5439935233385	23.2050931596374	3.09742849158655	73.5813587883792	133.858904606001	70.5179789882911	86.1391171686732	29.8878336724324	49.5785285452886	0.620547571190349	4.06063971890271	5.06059190540588	0.620547571190349	0	0	0	0
0.621047571190349	13.7284799159886	13.5565066998836	23.1999727879114	3.09835276246812	73.6423995799432	133.901904476176	70.5292563864651	85.9866080524991	29.8421226433009	49.5631726566127	0.621047571190349	4.0623236746117	5.06140466292907	0.621047571190349	0	0	0	0
0.621547571190349	13.740677284119	13.5690084629198	23.1948537755132	3.09927653129706	73.703386420595	133.944828227856	70.5405251179452	85.834410599575	29.7966450062937	49.5478255401244	0.621547571190349	4.06400544512709	5.06221585155851	0.621547571190349	0	0	0	0
0.622047571190349	13.7528638581645	13.5814988099257	23.1897361221463	3.10019979821798	73.7643192908227	133.987676016587	70.5517851897805	85.6825241194326	29.7514096618932	49.5324871922371	0.622047571190349	4.06568503262283	5.06302547498715	0.622047571190349	0	0	0	0
0.622547571190349	13.7650396342917	13.5939777384456	23.1846198275144	3.10112256337578	73.8251981714584	134.03044799757	70.5630366090152	85.5309479230195	29.706425476861	49.5171576093641	0.622547571190349	4.06736243927523	5.06383353689765	0.622547571190349	0	0	0	0
0.623047571190349	13.7772046087354	13.6064452460899	23.1795048913212	3.10204482691558	73.886023043677	134.073144325662	70.5742793826879	85.3796813227303	29.6617012796985	49.5018367879184	0.623047571190349	4.06903766726296	5.06464004096234	0.623047571190349	0	0	0	0
0.623547571190349	13.7893587777989	13.6189013305342	23.1743913132704	3.1029665889828	73.9467938889946	134.115765155379	70.5855135178327	85.2287236323699	29.6172458573002	49.4865247243129	0.623547571190349	4.07071071876696	5.06544499084333	0.623547571190349	0	0	0	0
0.624047571190348	13.8015021378534	13.6313459895191	23.1692790930656	3.10388784972313	74.007510689267	134.158310640891	70.5967390214782	85.0780741671624	29.5730679503744	49.4712214149603	0.624047571190348	4.07238159597048	5.06624839019245	0.624047571190348	0	0	0	0
0.624547571190348	13.8136346853378	13.6437792208502	23.1641682304105	3.1048086092825	74.0681734266888	134.200780936028	70.6079559006481	84.9277322437612	29.5291762501052	49.455926856273	0.624547571190348	4.07405030105899	5.06705024265139	0.624547571190348	0	0	0	0
0.625047571190348	13.8257564167583	13.6562010223978	23.1590587250089	3.10572886780713	74.1287820837914	134.24317619428	70.6191641623611	84.7776971802361	29.4855793935376	49.4406410446634	0.625047571190348	4.07571683622019	5.06785055185164	0.625047571190348	0	0	0	0
0.625547571190348	13.8378673286884	13.6686113920963	23.1539505765644	3.10664862544346	74.1893366434421	134.285496568794	70.6303638136306	84.6279682960773	29.4422859602544	49.4253639765434	0.625547571190348	4.07738120364395	5.06864932141457	0.625547571190348	0	0	0	0
0.626047571190348	13.8499674177685	13.6810103279441	23.148843784781	3.10756788233825	74.2498370888424	134.327742212379	70.6415548614652	84.4785449121996	29.3993044677326	49.4100956483251	0.626047571190348	4.0790434055223	5.06944655495146	0.626047571190348	0	0	0	0
0.626547571190348	13.8620566807054	13.6933978280035	23.1437383493622	3.10848663863847	74.310283403527	134.369913277505	70.6527373128682	84.3294263509264	29.3566433680412	49.39483605642	0.626547571190348	4.08070344404939	5.07024225606352	0.626547571190348	0	0	0	0
0.627047571190348	13.8741351142724	13.7057738904004	23.1386342700119	3.10940489449138	74.3706755713619	134.412009916303	70.663911174838	84.1806119359996	29.3143110431743	49.3795851972397	0.627047571190348	4.08236132142145	5.07103642834193	0.627047571190348	0	0	0	0
0.627547571190348	13.8862027153087	13.7181385133236	23.133531546434	3.1103226500445	74.4310135765436	134.454032280567	70.6750764543677	84.0321009925873	29.2723158017771	49.3643430671955	0.627547571190348	4.08401703983678	5.07182907536785	0.627547571190348	0	0	0	0
0.628047571190348	13.8982594807195	13.7304916950249	23.1284301783321	3.11123990544559	74.4912974035974	134.495980521753	70.6862331584456	83.8838928472603	29.2306658744627	49.3491096626986	0.628047571190348	4.08567060149572	5.0726202007125	0.628047571190348	0	0	0	0
0.628547571190348	13.9103054074752	13.7428334338191	23.1233301654102	3.11215666084268	74.5515270373758	134.537854790984	70.6973812940548	83.7359868280121	29.1893694105724	49.3338849801597	0.628547571190348	4.08732200860059	5.07340980793714	0.628547571190348	0	0	0	0
0.629047571190348	13.9223404926116	13.7551637280831	23.1182315073721	3.11307291638408	74.611702463058	134.579655239043	70.7085208681734	83.5883822642449	29.1484344734842	49.3186690159896	0.629047571190348	4.0889712633557	5.07419790059314	0.629047571190348	0	0	0	0
0.629547571190348	13.9343647332295	13.767482576256	23.1131342039216	3.1139886722183	74.6718236661477	134.621382016381	70.7196518877744	83.441078486767	29.1078690374136	49.3034617665989	0.629547571190348	4.0906183679673	5.07498448222199	0.629547571190348	0	0	0	0
0.630047571190348	13.9463781264944	13.7797899768388	23.1080382547627	3.11490392849418	74.7318906324719	134.663035273116	70.7307743598257	83.2940748278084	29.0676809379512	49.2882632283979	0.630047571190348	4.09226332464353	5.07576955635534	0.630047571190348	0	0	0	0
0.630547571190348	13.958380669636	13.792085928394	23.1029436595992	3.11581868536075	74.79190334818	134.704615159029	70.7418882912903	83.1473706209875	29.0278721101018	49.2730733977967	0.630547571190348	4.09390613559444	5.07655312651501	0.630547571190348	0	0	0	0
0.631047571190348	13.9703723599484	13.8043704295457	23.0978504181351	3.11673294296734	74.8518617997422	134.746121823572	70.7529936891259	83.0009652013546	28.9884403923748	49.2578922712053	0.631047571190348	4.09554680303193	5.07733519621307	0.631047571190348	0	0	0	0
0.631547571190348	13.9823531947895	13.8166434789788	23.0927585300742	3.11764670146352	74.9117659739477	134.787555415864	70.7640905602854	82.8548579053514	28.9493836300102	49.2427198450333	0.631547571190348	4.09718532916972	5.07811576895183	0.631547571190348	0	0	0	0
0.632047571190348	13.9943231715809	13.8289050754392	23.0876679951205	3.11855996099911	74.9716158579044	134.828916084691	70.7751789117166	82.709048070841	28.9106996745167	49.2275561156905	0.632047571190348	4.09882171622333	5.07889484822387	0.632047571190348	0	0	0	0
0.632547571190348	14.0062822878073	13.8411552177331	23.0825788129779	3.11947272172418	75.0314114390364	134.87020397851	70.786258750362	82.5635350370666	28.8723863845485	49.2124010795861	0.632547571190348	4.10045596641005	5.0796724375121	0.632547571190348	0	0	0	0
0.633047571190347	14.0182305410167	13.8533939047273	23.0774909833506	3.12038498378906	75.0911527050836	134.911419245449	70.7973300831594	82.4183181446951	28.8344416250801	49.1972547331292	0.633047571190347	4.1020880819489	5.08044854028978	0.633047571190347	0	0	0	0
0.633547571190347	14.03016792882	13.8656211353484	23.0724045059423	3.12129674734434	75.1508396440999	134.952562033306	70.8083929170414	82.2733967357845	28.7968632682406	49.182117072729	0.633547571190347	4.10371806506064	5.08122316002051	0.633547571190347	0	0	0	0
0.634047571190347	14.0420944488904	13.8778369085828	23.0673193804571	3.12220801254085	75.2104722444521	134.993632489549	70.8194472589356	82.1287701538003	28.7596491924529	49.1669880947942	0.634047571190347	4.10534591796769	5.08199630015834	0.634047571190347	0	0	0	0
0.634547571190347	14.0540100989636	13.8900412234764	23.0622356065992	3.12311877952967	75.2700504948182	135.034630761322	70.8304931157645	81.984437743599	28.7227972832896	49.1518677957333	0.634547571190347	4.10697164289414	5.08276796414773	0.634547571190347	0	0	0	0
0.635047571190347	14.0659148768373	13.9022340791345	23.0571531840724	3.12402904846213	75.3295743841866	135.075556995437	70.8415304944455	81.8403988514298	28.6863054325875	49.1367561719549	0.635047571190347	4.10859524206569	5.0835381554236	0.635047571190347	0	0	0	0
0.635547571190347	14.0778087803709	13.914415474721	23.0520721125808	3.12493881948982	75.3890439018545	135.116411338385	70.8525594018912	81.6966528249612	28.650171539328	49.121653219867	0.635547571190347	4.11021671770967	5.0843068774114	0.635547571190347	0	0	0	0
0.636047571190347	14.0896918074853	13.9265854094588	23.0469923918286	3.12584809276458	75.4484590374266	135.157193936328	70.8635798450089	81.5531990132339	28.6143935087291	49.1065589358778	0.636047571190347	4.11183607205497	5.08507413352708	0.636047571190347	0	0	0	0
0.636547571190347	14.1015639561628	13.9387438826294	23.0419140215198	3.12675686843847	75.5078197808138	135.197904935102	70.8745918307012	81.4100367666919	28.5789692531483	49.0914733163952	0.636547571190347	4.11345330733203	5.08583992717716	0.636547571190347	0	0	0	0
0.637047571190347	14.1134252244464	13.9508908935721	23.0368370013585	3.12766514666383	75.5671261222322	135.238544480224	70.8855953658653	81.2671654371666	28.5438966911533	49.0763963578266	0.637047571190347	4.1150684257728	5.08660426175873	0.637047571190347	0	0	0	0
0.637547571190347	14.1252756104402	13.9630264416845	23.0317613310488	3.12857292759322	75.6263780522012	135.279112716881	70.8965904573935	81.1245843778829	28.5091737484476	49.0613280565797	0.637547571190347	4.11668142961075	5.08736714065952	0.637547571190347	0	0	0	0
0.638047571190347	14.1371151123085	13.9751505264216	23.0266870102949	3.12948021137948	75.6855755615427	135.319609789942	70.9075771121733	80.9822929434603	28.4747983569187	49.0462684090617	0.638047571190347	4.1182923210808	5.08812856725789	0.638047571190347	0	0	0	0
0.638547571190347	14.148943728276	13.9872631472962	23.0216140388009	3.13038699817566	75.7447186413798	135.360035843952	70.9185553370868	80.8402904898982	28.4407684555871	49.0312174116797	0.638547571190347	4.1199011024193	5.08888854492289	0.638547571190347	0	0	0	0
0.639047571190347	14.160761456627	13.9993643038779	23.016542416271	3.13129328813508	75.8038072831352	135.400391023134	70.9295251390114	80.698576374588	28.4070819896324	49.0161750608406	0.639047571190347	4.12150777586405	5.08964707701427	0.639047571190347	0	0	0	0
0.639547571190347	14.172568295706	14.0114539957934	23.0114721424093	3.13219908141129	75.8628414785301	135.440675471392	70.9404865248194	80.5571499563005	28.373736911365	49.0011413529511	0.639547571190347	4.12311234365419	5.09040416688252	0.639547571190347	0	0	0	0
0.640047571190347	14.1843642439166	14.0235322227262	23.0064032169201	3.13310437815808	75.9218212195829	135.480889332307	70.9514395013779	80.4160105951883	28.3407311792302	48.9861162844178	0.640047571190347	4.12471480803027	5.09115981786888	0.640047571190347	0	0	0	0
0.640547571190347	14.1961492997216	14.035598984416	23.0013356395077	3.13400917852951	75.9807464986082	135.521032749144	70.9623840755492	80.275157652796	28.308062758803	48.971099851647	0.640547571190347	4.12631517123415	5.09191403330542	0.640547571190347	0	0	0	0
0.641047571190347	14.207923461643	14.0476542806589	22.9962694098761	3.13491348267984	76.0396173082149	135.561105864847	70.9733202541905	80.1345904920368	28.2757296217698	48.9560920510448	0.641047571190347	4.127913435509	5.09266681651498	0.641047571190347	0	0	0	0
0.641547571190347	14.2196867282611	14.0596981113067	22.9912045277297	3.13581729076361	76.0984336413055	135.601108822043	70.9842480441539	79.9943084772137	28.2437297469459	48.9410928790174	0.641547571190347	4.12950960309929	5.09341817081132	0.641547571190347	0	0	0	0
0.642047571190346	14.2314390982149	14.0717304762669	22.9861409927728	3.13672060293558	76.1571954910747	135.641041763041	70.9951674522868	79.8543109739995	28.2120611192363	48.9261023319704	0.642047571190346	4.13110367625074	5.09416809949901	0.642047571190346	0	0	0	0
0.642547571190346	14.2431805702016	14.0837513755027	22.9810788047096	3.13762341935076	76.215902851008	135.680904829835	71.0060784854313	79.7145973494429	28.180721730674	48.9111204063095	0.642547571190346	4.13269565721031	5.0949166058736	0.642547571190346	0	0	0	0
0.643047571190346	14.2549111429761	14.0957608090321	22.9760179632444	3.13852574016438	76.2745557148804	135.720698164101	71.0169811504245	79.5751669719662	28.1497095793605	48.8961470984401	0.643047571190346	4.13428554822617	5.09566369322153	0.643047571190346	0	0	0	0
0.643547571190346	14.2666308153511	14.1077587769283	22.9709584680815	3.13942756553194	76.3331540767554	135.7604219072	71.0278754540987	79.4360192113697	28.119022670526	48.8811824047675	0.643547571190346	4.13587335154766	5.09640936482022	0.643547571190346	0	0	0	0
0.644047571190346	14.2783395861967	14.1197452793191	22.9659003189254	3.14032889560916	76.3916979309836	135.80007620018	71.038761403281	79.2971534388238	28.0886590154484	48.8662263216968	0.644047571190346	4.13745906942529	5.09715362393811	0.644047571190346	0	0	0	0
0.644547571190346	14.2900374544403	14.1317203163866	22.9608435154802	3.14122973055199	76.4501872722015	135.839661183774	71.0496390047935	79.1585690268546	28.0586166325354	48.8512788456328	0.644547571190346	4.13904270411072	5.09789647383463	0.644547571190346	0	0	0	0
0.645047571190346	14.301724419066	14.1436838883672	22.9557880574505	3.14213007051663	76.5086220953301	135.879176998402	71.0605082654536	79.0202653493859	28.0288935462223	48.8363399729803	0.645047571190346	4.14062425785671	5.0986379177603	0.645047571190346	0	0	0	0
0.645547571190346	14.3134004791148	14.1556359955514	22.9507339445405	3.14302991565952	76.5670023955738	135.918623784171	71.0713691920733	78.8822417816686	27.999487788076	48.8214097001438	0.645547571190346	4.14220373291709	5.0993779589567	0.645547571190346	0	0	0	0
0.646047571190346	14.3250656336839	14.1675766382832	22.9456811764548	3.14392926613732	76.6253281684194	135.958001680877	71.0822217914599	78.7444977003515	27.970397395672	48.8064880235276	0.646047571190346	4.14378113154678	5.10011660065651	0.646047571190346	0	0	0	0
0.646547571190346	14.3367198819269	14.17950581696	22.9406297528976	3.14482812210694	76.6835994096343	135.997310828005	71.0930660704156	78.6070324834256	27.9416204137192	48.791574939536	0.646547571190346	4.14535645600171	5.10085384608359	0.646547571190346	0	0	0	0
0.647047571190346	14.3483632230531	14.1914235320327	22.9355796735735	3.14572648372551	76.7418161152657	136.036551364728	71.1039020357376	78.4698455102353	27.9131548929168	48.776670444573	0.647047571190346	4.14692970853886	5.10158969845291	0.647047571190346	0	0	0	0
0.647547571190346	14.3599956563278	14.2033297840048	22.9305309381868	3.14662435115041	76.7999782816392	136.075723429911	71.1147296942181	78.3329361615159	27.8849988911	48.7617745350424	0.647547571190346	4.14850089141616	5.10232416097069	0.647547571190346	0	0	0	0
0.648047571190346	14.3716171810716	14.2152245734329	22.9254835464422	3.14752172453923	76.8580859053578	136.114827162108	71.1255490526443	78.1963038193378	27.8571504720767	48.7468872073478	0.648047571190346	4.15007000689253	5.10305723683434	0.648047571190346	0	0	0	0
0.648547571190346	14.3832277966601	14.2271079009258	22.9204374980439	3.14841860404982	76.9161389833003	136.153862699568	71.1363601177987	78.0599478671293	27.8296077067936	48.7320084578928	0.648547571190346	4.15163705722785	5.10378892923253	0.648547571190346	0	0	0	0
0.649047571190346	14.3948275025241	14.2389797671447	22.9153927926966	3.14931498984025	76.9741375126205	136.192830180227	71.1471628964583	77.9238676896838	27.8023686721533	48.7171382830806	0.649047571190346	4.15320204468288	5.10451924134519	0.649047571190346	0	0	0	0
0.649547571190346	14.4064162981491	14.2508401728029	22.9103494301048	3.15021088206882	77.0320814907455	136.231729741719	71.1579573953956	77.7880626731227	27.7754314522001	48.7022766793144	0.649547571190346	4.1547649715193	5.10524817634359	0.649547571190346	0	0	0	0
0.650047571190346	14.417994183075	14.2626891186651	22.905307409973	3.15110628089405	77.0899709153751	136.270561521369	71.1687436213779	77.6525322049437	27.7487941369184	48.6874236429971	0.650047571190346	4.15632583999967	5.1059757373903	0.650047571190346	0	0	0	0
0.650547571190346	14.429561156896	14.2745266055481	22.9002667320057	3.15200118647471	77.1478057844802	136.309325656197	71.1795215811676	77.5172756739728	27.7224548234376	48.6725791705315	0.650547571190346	4.15788465238739	5.10670192763926	0.650547571190346	0	0	0	0
0.651047571190346	14.4411172192603	14.2863526343195	22.8952273959075	3.15289559896979	77.2055860963015	136.348022282916	71.190291281522	77.3822924704	27.6964116148118	48.6577432583204	0.651047571190346	4.15944141094669	5.10742675023582	0.651047571190346	0	0	0	0
0.651547571190345	14.4526623698697	14.2981672058982	22.8901894013831	3.1537895185385	77.2633118493485	136.386651537938	71.2010527291935	77.2475819857501	27.6706626212439	48.642915902766	0.651547571190345	4.1609961179426	5.10815020831671	0.651547571190345	0	0	0	0
0.652047571190345	14.4641966084797	14.3099703212539	22.885152748137	3.15468294534029	77.3209830423985	136.42521355737	71.2118059309297	77.1131436128982	27.6452059588464	48.6280971002707	0.652047571190345	4.16254877564095	5.10887230501011	0.652047571190345	0	0	0	0
0.652547571190345	14.475719934899	14.3217619814069	22.8801174358738	3.15557587953483	77.3785996744949	136.463708477014	71.222550893473	76.9789767460534	27.6200397508846	48.6132868472367	0.652547571190345	4.1640993863083	5.10959304343569	0.652547571190345	0	0	0	0
0.653047571190345	14.4872323489893	14.3335421874278	22.8750834642982	3.15646832128203	77.4361617449465	136.502136432371	71.2332876235609	76.8450807807719	27.5951621265197	48.5984851400657	0.653047571190345	4.16564795221199	5.1103124267046	0.653047571190345	0	0	0	0
0.653547571190345	14.4987338506652	14.3453109404373	22.8700508331149	3.15736027074201	77.4936692533261	136.540497558642	71.244016127926	76.7114551139345	27.5705712220691	48.5836919751598	0.653547571190345	4.16719447562005	5.11103045791949	0.653547571190345	0	0	0	0
0.654047571190345	14.5102244398938	14.3570682416063	22.8650195420285	3.15825172807512	77.5511221994691	136.578791990725	71.2547364132958	76.5780991437737	27.5462651797329	48.5689073489204	0.654047571190345	4.1687389588012	5.11174714017461	0.654047571190345	0	0	0	0
0.654547571190345	14.5217041166946	14.3688140921549	22.8599895907436	3.15914269344194	77.6085205834728	136.617019863217	71.2654484863932	76.4450122698514	27.5222421488717	48.554131257749	0.654547571190345	4.17028140402484	5.11246247655573	0.654547571190345	0	0	0	0
0.655047571190345	14.533172881139	14.3805484933529	22.8549609789651	3.16003316700327	77.665864405695	136.655181310418	71.2761523539357	76.3121938930578	27.4985002847156	48.5393636980469	0.655047571190345	4.17182181356104	5.11317647014027	0.655047571190345	0	0	0	0
0.655547571190345	14.5446307333505	14.3922714465193	22.8499337063977	3.16092314892013	77.7231536667526	136.693276466327	71.2868480226361	76.179643415613	27.4750377496596	48.5246046662153	0.655547571190345	4.17336018968046	5.11388912399724	0.655547571190345	0	0	0	0
0.656047571190345	14.5560776735041	14.403982953022	22.844907772746	3.16181263935377	77.7803883675207	136.731305464644	71.2975354992021	76.0473602410707	27.4518527119559	48.509854158655	0.656047571190345	4.1748965346544	5.11460044118733	0.656047571190345	0	0	0	0
0.656547571190345	14.5675137018263	14.4156830142777	22.8398831777148	3.16270163846566	77.8375685091315	136.769268438772	71.3082147903367	75.9153437743088	27.4289433470256	48.495112171767	0.656547571190345	4.17643085075474	5.1153104247629	0.656547571190345	0	0	0	0
0.657047571190345	14.5789388185946	14.4273716317515	22.834859921009	3.16359014641749	77.894694092973	136.807165521819	71.3188859027377	75.7835934215274	27.4063078361356	48.4803787019517	0.657047571190345	4.17796314025392	5.11601907776802	0.657047571190345	0	0	0	0
0.657547571190345	14.5903530241375	14.439048806957	22.8298380023333	3.16447816337117	77.9517651206877	136.844996846594	71.3295488430981	75.6521085902575	27.3839443677258	48.4656537456098	0.657547571190345	4.17949340542491	5.11672640323849	0.657547571190345	0	0	0	0
0.658047571190345	14.6017563188344	14.4507145414557	22.8248174213926	3.16536568948883	78.0087815941718	136.882762545611	71.3402036181058	75.5208886893399	27.3618511360703	48.4509372991416	0.658047571190345	4.18102164854124	5.11743240420186	0.658047571190345	0	0	0	0
0.658547571190345	14.6131487031147	14.4623688368568	22.8197981778916	3.16625272493283	78.0657435155736	136.92046275109	71.3508502344441	75.3899331289443	27.340026342621	48.4362293589471	0.658547571190345	4.18254787187691	5.1181370836775	0.658547571190345	0	0	0	0
0.659047571190345	14.6245301774586	14.4740116948175	22.8147802715352	3.16713926986573	78.1226508872928	136.958097594954	71.3614886987909	75.2592413205493	27.3184681946527	48.4215299214265	0.659047571190345	4.18407207770642	5.11884044467654	0.659047571190345	0	0	0	0
0.659547571190345	14.6359007423959	14.485643117042	22.8097637020283	3.16802532445033	78.1795037119793	136.995667208835	71.3721190178195	75.1288126769527	27.2971749066225	48.4068389829796	0.659547571190345	4.18559426830472	5.119542490202	0.659547571190345	0	0	0	0
0.660047571190345	14.6472603985063	14.4972631052818	22.8047484690757	3.16891088884963	78.2363019925316	137.033171724071	71.3827411981982	74.9986466122676	27.2761446987999	48.392156540006	0.660047571190345	4.18711444594721	5.12024322324871	0.660047571190345	0	0	0	0
0.660547571190344	14.6586091464192	14.5088716613354	22.7997345723824	3.16979596322686	78.2930457320961	137.070611271707	71.3933552465902	74.8687425419101	27.2553757986408	48.3774825889053	0.660547571190344	4.18863261290971	5.12094264680342	0.660547571190344	0	0	0	0
0.661047571190344	14.6699469868132	14.520468787048	22.7947220116533	3.17068054774545	78.3497349340659	137.107985982496	71.4039611696541	74.7390998826125	27.2348664394035	48.362817126077	0.661047571190344	4.19014877146843	5.12164076384479	0.661047571190344	0	0	0	0
0.661547571190344	14.6812739204159	14.5320544843111	22.7897107865934	3.17156464256908	78.4063696020797	137.145295986903	71.4145589740433	74.6097180524083	27.2146148615365	48.3481601479203	0.661547571190344	4.19166292389998	5.12233757734341	0.661547571190344	0	0	0	0
0.662047571190344	14.6925899480041	14.5436287550628	22.7847008969075	3.1724482478616	78.4629497400206	137.182541415097	71.4251486664063	74.4805964706563	27.1946193112815	48.3335116508342	0.662047571190344	4.19317507248131	5.12303309026183	0.662047571190344	0	0	0	0
0.662547571190344	14.7038950704029	14.555191601287	22.7796923423006	3.17333136378711	78.5194753520147	137.219722396962	71.4357302533867	74.3517345579843	27.1748780420738	48.3188716312176	0.662547571190344	4.19468521948973	5.1237273055546	0.662547571190344	0	0	0	0
0.663047571190344	14.7151892884861	14.5667430250134	22.7746851224778	3.1742139905099	78.5759464424305	137.256839062091	71.4463037416233	74.2231317363506	27.1553893131328	48.3042400854695	0.663047571190344	4.19619336720285	5.12442022616829	0.663047571190344	0	0	0	0
0.663547571190344	14.7264726031755	14.5782830283175	22.769679237144	3.1750961281945	78.6323630158776	137.293891539789	71.4568691377499	74.0947874289928	27.1361513908752	48.2896170099884	0.663547571190344	4.1976995178986	5.12511185504148	0.663547571190344	0	0	0	0
0.664047571190344	14.737745015441	14.5898116133201	22.7646746860043	3.17597777700562	78.6887250772052	137.330879959071	71.4674264483954	73.9667010604554	27.1171625474926	48.2750024011729	0.664047571190344	4.19920367385519	5.12580219510484	0.664047571190344	0	0	0	0
0.664547571190344	14.7490065263004	14.6013287821872	22.7596714687638	3.17685893710822	78.7450326315018	137.367804448668	71.4779756801836	73.8388720565704	27.0984210623775	48.2603962554212	0.664547571190344	4.20070583735109	5.12649124928111	0.664547571190344	0	0	0	0
0.665047571190344	14.7602571368186	14.6128345371296	22.7546695851274	3.17773960866744	78.8012856840931	137.404665137022	71.4885168397337	73.71129984449	27.0799252206883	48.2457985691316	0.665047571190344	4.20220601066502	5.12717902048516	0.665047571190344	0	0	0	0
0.665547571190344	14.7714968481084	14.6243288804031	22.7496690348002	3.17861979184864	78.8574842405418	137.441462152291	71.4990499336598	73.5839838526227	27.0616733147877	48.2312093387022	0.665547571190344	4.2037041960759	5.127865511624	0.665547571190344	0	0	0	0
0.666047571190344	14.7827256613292	14.6358118143078	22.7446698174875	3.17949948681741	78.9136283066459	137.478195622346	71.5095749685712	73.4569235106761	27.0436636427959	48.2166285605309	0.666047571190344	4.20520039586289	5.12855072559678	0.666047571190344	0	0	0	0
0.666547571190344	14.7939435776876	14.6472833411883	22.7396719328942	3.18037869373951	78.9697178884379	137.514865674774	71.5200919510721	73.3301182496531	27.0258945100398	48.2020562310155	0.666547571190344	4.20669461230532	5.12923466529485	0.666547571190344	0	0	0	0
0.667047571190344	14.8051505984367	14.658743463433	22.7346753807255	3.18125741278095	79.0257529921835	137.551472436878	71.530600887762	73.2035675018405	27.008364227596	48.1874923465535	0.667047571190344	4.20818684768269	5.12991733360177	0.667047571190344	0	0	0	0
0.667547571190344	14.8163467248762	14.6701921834746	22.7296801606865	3.18213564410792	79.0817336243809	137.588016035678	71.5411017852353	73.0772707007956	26.9910711137499	48.1729369035426	0.667547571190344	4.20967710427465	5.13059873339334	0.667547571190344	0	0	0	0
0.668047571190344	14.8275319583518	14.6816295037891	22.7246862724825	3.18301338788684	79.1376597917591	137.624496597911	71.5515946500818	72.9512272813642	26.9740134925288	48.15838989838	0.668047571190344	4.21116538436099	5.13127886753761	0.668047571190344	0	0	0	0
0.668547571190344	14.8387063002555	14.6930554268961	22.7196937158187	3.18389064428431	79.1935315012775	137.660914250033	71.5620794888862	72.8254366796799	26.9571896951709	48.143851327463	0.668547571190344	4.2126516902216	5.13195773889493	0.668547571190344	0	0	0	0
0.669047571190344	14.8498697520248	14.7044699553586	22.7147024904001	3.18476741346717	79.2493487601242	137.697269118215	71.5725563082283	72.6998983331359	26.940598058648	48.1293211871888	0.669047571190344	4.21413602413647	5.13263535031794	0.669047571190344	0	0	0	0
0.669547571190343	14.8610223151431	14.7158730917822	22.7097125959321	3.18564369560244	79.3051115757154	137.733561328352	71.583025114683	72.5746116804133	26.9242369271449	48.1147994739542	0.669547571190343	4.21561838838568	5.13331170465163	0.669547571190343	0	0	0	0
0.670047571190343	14.8721639911388	14.7272648388159	22.7047240321199	3.18651949085736	79.360819955694	137.769791006055	71.5934859148204	72.449576161457	26.9081046505724	48.100286184156	0.670047571190343	4.21709878524935	5.13398680473332	0.670047571190343	0	0	0	0
0.670547571190343	14.8832947815858	14.7386451991508	22.6997367986687	3.18739479939937	79.4164739079288	137.805958276658	71.6039387152057	72.3247912174889	26.8921995860547	48.085781314191	0.670547571190343	4.21857721700764	5.13466065339273	0.670547571190343	0	0	0	0
0.671047571190343	14.8944146881026	14.7500141755207	22.6947508952839	3.1882696213961	79.4720734405132	137.842063265215	71.6143835223991	72.2002562909862	26.8765200964351	48.0712848604557	0.671047571190343	4.22005368594076	5.13533325345199	0.671047571190343	0	0	0	0
0.671547571190343	14.9055237123529	14.7613717707014	22.6897663216707	3.18914395701541	79.5276185617643	137.878106096501	71.6248203429559	72.0759708257121	26.8610645517708	48.0567968193466	0.671547571190343	4.2215281943289	5.13600460772563	0.671547571190343	0	0	0	0
0.672047571190343	14.9166218560443	14.772717987511	22.6847830775344	3.19001780642536	79.5831092802218	137.914086895015	71.6352491834269	71.9519342666688	26.8458313278301	48.04231718726	0.672047571190343	4.22300074445225	5.13667471902065	0.672047571190343	0	0	0	0
0.672547571190343	14.9277091209293	14.784052828809	22.6798011625805	3.19089116979418	79.6385456046467	137.950005784979	71.6456700503575	71.8281460601462	26.830818807596	48.0278459605919	0.672547571190343	4.22447133859096	5.13734359013653	0.672547571190343	0	0	0	0
0.673047571190343	14.9387855088042	14.7953762974968	22.6748205765142	3.19176404729035	79.6939275440209	137.985862890336	71.6560829502885	71.7046056536734	26.8160253797549	48.0133831357386	0.673047571190343	4.22593997902516	5.13801122386522	0.673047571190343	0	0	0	0
0.673547571190343	14.949851021509	14.8066883965169	22.6698413190408	3.1926364390825	79.7492551075453	138.021658334757	71.6664878897558	71.5813124960549	26.8014494402071	47.9989287090958	0.673547571190343	4.22740666803487	5.13867762299123	0.673547571190343	0	0	0	0
0.674047571190343	14.9609056609279	14.8179891288532	22.6648633898659	3.19350834533951	79.8045283046394	138.057392241634	71.6768848752905	71.4582660373395	26.7870893905491	47.9844826770594	0.674047571190343	4.22887140790008	5.13934279029157	0.674047571190343	0	0	0	0
0.674547571190343	14.971949428988	14.8292784975303	22.6598867886948	3.19437976623043	79.85974714494	138.093064734088	71.6872739134186	71.335465728831	26.7729436395903	47.9700450360251	0.674547571190343	4.23033420090065	5.14000672853586	0.674547571190343	0	0	0	0
0.675047571190343	14.98298232766	14.8405565056139	22.6549115152329	3.19525070192452	79.9149116383001	138.128675934965	71.6976550106615	71.2129110230801	26.7590106018288	47.9556157823883	0.675047571190343	4.23179504931634	5.14066944048627	0.675047571190343	0	0	0	0
0.675547571190343	14.9940043589576	14.8518231562099	22.6499375691858	3.19612115259122	79.9700217947882	138.164225966837	71.7080281735354	71.0906013738821	26.745288698974	47.9411949125447	0.675547571190343	4.23325395542677	5.14133092889762	0.675547571190343	0	0	0	0
0.676047571190343	15.0050155249373	14.8630784524647	22.6449649502587	3.19699111840021	80.0250776246867	138.199714952003	71.7183934085521	70.9685362362968	26.7317763584161	47.9267824228893	0.676047571190343	4.23471092151142	5.14199119651734	0.676047571190343	0	0	0	0
0.676547571190343	15.0160158276983	14.8743223975651	22.6399936581573	3.19786059952132	80.0800791384915	138.235143012492	71.7287507222181	70.8467150666081	26.7184720147546	47.9123783098175	0.676547571190343	4.23616594984959	5.14265024608553	0.676547571190343	0	0	0	0
0.677047571190343	15.0270052693821	14.8855549947374	22.635023692587	3.19872959612461	80.1350263469104	138.27051027006	71.7391001210352	70.7251373223601	26.7053741082624	47.8979825697244	0.677047571190343	4.23761904272043	5.14330808033497	0.677047571190343	0	0	0	0
0.677547571190343	15.0379838521725	14.8967762472478	22.6300550532534	3.19959810838032	80.1899192608626	138.305816846193	71.7494416115006	70.6038024623332	26.6924810864181	47.8835951990048	0.677547571190343	4.23907020240287	5.14396470199114	0.677547571190343	0	0	0	0
0.678047571190343	15.0489515782954	14.9079861584024	22.6250877398619	3.2004661364589	80.2447578914772	138.341062862106	71.7597752001061	70.4827099465302	26.6797914023665	47.8692161940536	0.678047571190343	4.24051943117562	5.14462011377227	0.678047571190343	0	0	0	0
0.678547571190342	15.0599084500185	14.9191847315461	22.6201217521182	3.20133368053097	80.2995422500926	138.376248438746	71.7701008933392	70.3618592362227	26.6673035164543	47.8548455512656	0.678547571190342	4.24196673131717	5.14527431838929	0.678547571190342	0	0	0	0
0.679047571190342	15.070854469651	14.9303719700633	22.6151570897278	3.20220074076738	80.3542723482552	138.41137369679	71.7804186976822	70.2412497938703	26.6550158946863	47.8404832670354	0.679047571190342	4.24341210510578	5.14592731854596	0.679047571190342	0	0	0	0
0.679547571190342	15.0817896395437	14.9415478773773	22.6101937523963	3.20306731733914	80.4089481977184	138.446438756647	71.7907286196126	70.1208810832083	26.642927010265	47.8261293377575	0.679547571190342	4.24485555481943	5.1465791169388	0.679547571190342	0	0	0	0
0.680047571190342	15.0927139621384	14.9527124569571	22.6052317398294	3.20393344105086	80.4635698106922	138.48144373848	71.801031029945	70.0007525906621	26.6310353420431	47.811783759827	0.680047571190342	4.24629708273905	5.14722971625736	0.680047571190342	0	0	1.74492870362424e-06	0
0.680547571190342	15.1036274463754	14.9638657132232	22.6002710517329	3.20480312336468	80.518137231877	138.516388765045	71.8113736338578	69.8808665761268	26.6193393760653	47.7974465297323	0.680547571190342	4.24773669196348	5.14787911923504	0.680547571190342	0	0	0.000231182109403943	0
0.681047571190342	15.1145301021564	14.9750076507466	22.5953116878138	3.20568471326351	80.5726505107821	138.551273959173	71.8218556643795	69.7612257049247	26.6078376040188	47.783117644173	0.681047571190342	4.2491743857705	5.14852732860817	0.681047571190342	0	0	0.000846049200869149	0
0.681547571190342	15.1254219353033	14.9861382739075	22.590353647781	3.20658758062509	80.6271096765165	138.586099442706	71.8325884049934	69.6418306979085	26.5965285247767	47.7687971000882	0.681547571190342	4.25061016688074	5.14917434709064	0.681547571190342	0	0	0.00184610916013228	0
0.682047571190342	15.1363029500107	14.9972575873385	22.5853969313469	3.20752050335473	80.6815147500537	138.620865337882	71.8436760060101	69.5226813361423	26.5854106428459	47.7544848946088	0.682047571190342	4.25204403778775	5.14982017740165	0.682047571190342	0	0	0.00323097644504213	0
0.682547571190342	15.1471731499021	15.0083655958253	22.5804415382279	3.20849127503201	80.7358657495105	138.655571767028	71.8552108244865	69.4037770384188	26.5744824699127	47.7401810249835	0.682547571190342	4.25347600090197	5.15046482226006	0.682547571190342	0	0	0.00500011716289822	0
0.683047571190342	15.158032538343	15.0194623042086	22.5754874681454	3.2095067032005	80.7901626917152	138.69021885225	71.867273409629	69.2851170672393	26.5637425232885	47.7258854885074	0.683047571190342	4.25490605859356	5.15110828437858	0.683047571190342	0	0	0.00715284927627655	0
0.683547571190342	15.1688811185391	15.0305477173395	22.5705347208266	3.21057270007276	80.8444055926958	138.724806715298	71.8799335857021	69.1667005998244	26.5531893274562	47.7115982824648	0.683547571190342	4.25633421320564	5.15175056646114	0.683547571190342	0	0	0.00968834286596844	0
0.684047571190342	15.1797188935785	15.0416218400605	22.5655832960049	3.21169438395202	80.8985944678924	138.759335477505	71.8932516611645	69.0485267589906	26.5428214125152	47.6973194040893	0.684047571190342	4.25776046706005	5.15239167120183	0.684047571190342	0	0	0.0126056204509296	0
0.684547571190342	15.1905458664592	15.0526846771958	22.5606331934206	3.21287617256061	80.9527293322962	138.793805259762	71.9072795407865	68.9305946317189	26.5326373157279	47.683048850538	0.684547571190342	4.25918482246107	5.15303160128439	0.684547571190342	0	0	0.0159035573651182	0
0.685047571190342	15.2013620401112	15.0637362335459	22.5556844128212	3.21412186528619	81.0068102005558	138.828216182502	71.922061705551	68.812903282625	26.5226355799634	47.6687866188789	0.685047571190342	4.26060728169827	5.15367035938191	0.685047571190342	0	0	0.0195808821910747	0
0.685547571190342	15.2121674174132	15.0747765138844	22.5507369539617	3.21543471491376	81.0608370870661	138.862568365689	71.9376360673303	68.6954517643876	26.5128147552451	47.6545327060862	0.685547571190342	4.26202784704893	5.15430794815668	0.685547571190342	0	0	0.0236361772500776	0
0.686047571190342	15.2229620012081	15.0858055229562	22.5457908166051	3.21681749004819	81.1148100060406	138.89686192882	71.9540347128311	68.5782391259622	26.5031733971933	47.6402871090429	0.686047571190342	4.26344652077992	5.15494437026016	0.686047571190342	0	0	0.0280678791486856	0
0.686547571190342	15.2337457943145	15.0968232654766	22.5408460005222	3.21827252942786	81.1687289715725	138.931096990919	71.9712845511937	68.4612644189553	26.4937100685723	47.6260498245471	0.686547571190342	4.26486330514939	5.15557962833299	0.686547571190342	0	0	0.0328742793814554	0
0.687047571190342	15.2445187995369	15.1078297461319	22.5359025054922	3.21980178920354	81.2225939976847	138.965273670544	71.9894078780888	68.3445267025196	26.4844233377334	47.6118208493206	0.687047571190342	4.2662782024081	5.15621372500504	0.687047571190342	0	0	0.0380535249896035	0
0.687547571190341	15.2552810196742	15.1188249695802	22.5309603313025	3.22140688412099	81.2764050983711	138.999392085787	72.0084228675165	68.2280250470262	26.4753117801604	47.5976001800177	0.687547571190341	4.26769121480051	5.15684666289548	0.687547571190341	0	0	0.0436036192753563	0
0.688047571190341	15.2660324575262	15.1298089404525	22.5260194777492	3.22308912342296	81.3301622876309	139.033452354286	72.0283440010302	68.1117585368289	26.4663739769147	47.5833878132355	0.688047571190341	4.26910234456575	5.15747844461296	0.688047571190341	0	0	0.0495224225717157	0
0.688547571190341	15.2767731158993	15.1407816633551	22.5210799446364	3.2248495421781	81.3838655794966	139.067454593229	72.0491824428124	67.9957262721036	26.4576085161772	47.5691837455214	0.688547571190341	4.27051159393834	5.15810907275573	0.688547571190341	0	0	0.0558076530673416	0
0.689047571190341	15.2875029976114	15.151743142871	22.5161417317771	3.22668892865082	81.4375149880568	139.101398919362	72.0709463679025	67.8799273701749	26.449013991696	47.5549879733819	0.689047571190341	4.27191896514882	5.15873854991181	0.689047571190341	0	0	0.062456887686233	0
0.689547571190341	15.298222105495	15.1626933835625	22.5112048389927	3.22860784824431	81.4911105274752	139.135285449	72.0936412499045	67.7643609662795	26.4405890043259	47.5408004932883	0.689547571190341	4.27332446042429	5.15936687865916	0.689547571190341	0	0	0.0694675630218703	0
0.690047571190341	15.3089304424011	15.1736323899732	22.5062692661129	3.23060666447864	81.5446522120055	139.16911429803	72.1172701136545	67.6490262139397	26.4323321604772	47.5266213016827	0.690047571190341	4.27472808198876	5.15999406156583	0.690047571190341	0	0	0.0768369763254574	0
0.690547571190341	15.3196280112008	15.1845601666308	22.501335012976	3.23268555740425	81.598140056004	139.20288558193	72.1418337575996	67.5339222850102	26.4242420736537	47.5124503949824	0.690547571190341	4.27612983206357	5.16062010119021	0.690547571190341	0	0	0.0845622865478826	0
0.691047571190341	15.3303148147879	15.1954767180489	22.4964020794286	3.23484453979797	81.6515740739394	139.236599415767	72.1673309500008	67.4190483695032	26.4163173629028	47.4982877695833	0.691047571190341	4.27752971286762	5.16124500008111	0.691047571190341	0	0	0.0926405154349969	0
0.691547571190341	15.3409908560802	15.2063820487296	22.4914704653255	3.23708347144283	81.7049542804009	139.270255914213	72.1937586025258	67.3044036752666	26.40855665435	47.4841334218627	0.691547571190341	4.27892772661758	5.16186876077803	0.691547571190341	0	0	0.101068548675788	0
0.692047571190341	15.3516561380209	15.217276163166	22.4865401705298	3.23940207175223	81.7582806901046	139.303855191553	72.2211119243172	67.1899874274384	26.400958579653	47.4699873481817	0.692047571190341	4.28032387552813	5.16249138581125	0.692047571190341	0	0	0.109843137103008	0
0.692547571190341	15.3623106635798	15.2281590658439	22.4816111949124	3.24179993096499	81.8115533178988	139.33739736169	72.2493845592088	67.0757988679318	26.3935217775313	47.4558495448866	0.692547571190341	4.28171816181206	5.16311287770205	0.692547571190341	0	0	0.118960897945785	0
0.693047571190341	15.3729544357535	15.2390307612441	22.4766835383526	3.24427652010693	81.8647721787677	139.370882538154	72.2785687084034	66.9618372547358	26.3862448922244	47.4417200083107	0.693047571190341	4.28311058768039	5.16373323896286	0.693047571190341	0	0	0.128418316133749	0
0.693547571190341	15.3835874575671	15.2498912538445	22.471757200737	3.24683119988877	81.9179372878353	139.404310834112	72.3086552406106	66.8481018612921	26.3791265750164	47.4275987347747	0.693547571190341	4.28450115534252	5.16435247209739	0.693547571190341	0	0	0.13821174565216	0
0.694047571190341	15.3942097320735	15.2607405481219	22.4668321819603	3.24946322868727	81.9710486603674	139.437682362375	72.3396337913755	66.7345919757745	26.3721654826986	47.4134857205884	0.694047571190341	4.28588986700625	5.16497057960079	0.694047571190341	0	0	0.148337410947512	0
0.694547571190341	15.4048212623549	15.2715786485541	22.4619084819245	3.25217176973656	82.0241063117743	139.470997235402	72.3714928530905	66.6213069003918	26.3653602790889	47.3993809620509	0.694547571190341	4.28727672487787	5.16558756395982	0.694547571190341	0	0	0.158791408383081	0
0.695047571190341	15.4154220515224	15.2824055596209	22.4569861005389	3.25495589763969	82.0771102576121	139.50425556531	72.4042198569793	66.5082459507378	26.3587096334987	47.3852844554511	0.695047571190341	4.28866173116225	5.16620342765293	0.695047571190341	0	0	0.169569707743857	0
0.695547571190341	15.4260121027169	15.2932212858067	22.4520650377202	3.25781460429511	82.1300605135843	139.537457463878	72.4378012481637	66.3954084550653	26.3522122222474	47.371196197069	0.695547571190341	4.29004488806284	5.16681817315043	0.695547571190341	0	0	0.18066815379026	0
0.696047571190341	15.4365914191086	15.3040258316011	22.4471452933921	3.26074680432014	82.1829570955429	139.570603042556	72.4722225547691	66.2827937537189	26.345866727134	47.3571161831754	0.696047571190341	4.29142619778175	5.16743180291462	0.696047571190341	0	0	0.192082467860072	0
0.69654757119034	15.447160003898	15.314819201501	22.4422268674851	3.26375134004183	82.2358000194899	139.603692412467	72.5074684518909	66.1704011984847	26.3396718369449	47.3430444100329	0.69654757119034	4.29280566251974	5.16804431939987	0.69654757119034	0	0	0.203808249517938	0
0.69704757119034	15.4577178603155	15.3256014000115	22.4373097599364	3.26682698611612	82.2885893015775	139.636725684416	72.5435228211255	66.0582301520041	26.333626245932	47.3289808738965	0.69704757119034	4.29418328447634	5.16865572505273	0.69704757119034	0	0	0.215840978251817	0
0.69754757119034	15.4682649916219	15.3363724316474	22.4323939706898	3.26997245382726	82.3413249581096	139.669702968894	72.5803688062703	65.9462799872648	26.3277286553139	47.3149255710133	0.69754757119034	4.29555906584979	5.16926602231211	0.69754757119034	0	0	0.228176015215729	0
0.69804757119034	15.4788014011084	15.3471323009343	22.4274794996952	3.27318639511233	82.3940070055421	139.70262437608	72.6179888657064	65.8345500870503	26.3219777717591	47.3008784976239	0.69804757119034	4.29693300883715	5.16987521360927	0.69804757119034	0	0	0.240808605018116	0
0.69854757119034	15.4893270920969	15.3578810124099	22.4225663469088	3.27646740634916	82.4466354604843	139.73549001585	72.656364821904	65.7230398434976	26.3163723088809	47.286839649962	0.69854757119034	4.29830511563427	5.17048330136801	0.69854757119034	0	0	0.253733877555139	0
0.69904757119034	15.4998420679398	15.3686185706246	22.4176545122929	3.27981403194006	82.499210339699	139.768299997782	72.6954779084206	65.6117486576182	26.3109109857269	47.2728090242555	0.69904757119034	4.29967538843587	5.17109028800473	0.69904757119034	0	0	0.266946849888188	0
0.69954757119034	15.5103463320208	15.3793449801429	22.4127439958151	3.28322476771931	82.5517316601041	139.801054431154	72.7353088147077	65.500675938936	26.3055925282666	47.2587866167263	0.69954757119034	4.30104382943555	5.17169617592849	0.69954757119034	0	0	0.28044242816491	0
0.70004757119034	15.5208398877545	15.3900602455444	22.407834797449	3.28669806420769	82.6041994387724	139.833753424955	72.7758377289893	65.3898211050565	26.3004156678877	47.2447724235909	0.70004757119034	4.30241044082583	5.17230096754113	0.70004757119034	0	0	0.29421540958298	0
0.70054757119034	15.5313227385867	15.400764371424	22.4029269171732	3.29023232973392	82.6566136929335	139.866397087885	72.8170443794335	65.2791835813273	26.2953791428752	47.230766441061	0.70054757119034	4.30377522479816	5.17290466523737	0.70054757119034	0	0	0.308260484395879	0
0.70104757119034	15.5417948879948	15.4114573623938	22.3980203549716	3.29382593343961	82.7089744399741	139.89898552836	72.858908073801	65.1687628005284	26.290481696916	47.2167686653434	0.70104757119034	4.30513818354298	5.17350727140482	0.70104757119034	0	0	0.322572237959907	0
0.70154757119034	15.5522563394878	15.4221392230826	22.3931151108332	3.29747720818137	82.7612816974388	139.931518854515	72.9014077377216	65.0585582025593	26.2857220805691	47.2027790926408	0.70154757119034	4.30649931924977	5.17410878842413	0.70154757119034	0	0	0.337145152821628	0
0.70204757119034	15.5627070966063	15.4328099581379	22.3882111847514	3.30118445334164	82.8135354830313	139.96399717421	72.9445219517227	64.948569234164	26.2810990497778	47.1887977191517	0.70204757119034	4.30785863410702	5.17470921866901	0.70204757119034	0	0	0.351973610844955	0
0.70254757119034	15.573147162923	15.4434695722257	22.3833085767244	3.30494593755751	82.8657358146153	139.996420595027	72.9882289871095	64.8387953486615	26.2766113673318	47.174824541071	0.70254757119034	4.30921613030234	5.17530856450633	0.70254757119034	0	0	0.367051895377048	0
0.70304757119034	15.583576542043	15.4541180700316	22.3784072867546	3.30875990137494	82.9178827102152	140.028789224282	73.0325068407767	64.7292360057294	26.272257801387	47.1608595545902	0.70304757119034	4.31057181002244	5.17590682829616	0.70304757119034	0	0	0.382374193452191	0
0.70354757119034	15.5939952376035	15.4647554562611	22.3735073148486	3.31262455983466	82.9699761880173	140.061103169021	73.077333269014	64.6198906711541	26.2680371269184	47.1469027558976	0.70354757119034	4.31192567545318	5.17650401239188	0.70354757119034	0	0	0.397934598032803	0
0.70404757119034	15.6044032532741	15.4753817356408	22.3686086610169	3.31653810499409	83.0220162663707	140.093362536025	73.1226858203538	64.5107588166462	26.2639481242486	47.1329541411789	0.70404757119034	4.31327772877965	5.17710011914021	0.70404757119034	0	0	0.413727110286713	0
0.70454757119034	15.6148005927576	15.4859969129183	22.3637113252736	3.32049870838919	83.0740029637881	140.125567431814	73.1685418674945	64.4018399196531	26.2599895804915	47.1190137066172	0.70454757119034	4.31462797218612	5.17769515088127	0.70454757119034	0	0	0.429745641899821	0
[truncated: 238,593 more rows]
