# Supplementary material for: Multimodal cardiovascular model for hemodynamic analysis: Simulation study on mitral valve disorders
Source: PLoS One. 2021 Mar 4;16(3):e0247921. doi: 10.1371/journal.pone.0247921 (PMC7932118; doi:10.1371/journal.pone.0247921)
Supplement: S1 Data — (ZIP) [file pone.0247921.s001.zip › Code Version 2/CVS_mildMR_PLOSONE.csv]

allData_mildMR1	allData_mildMR2	allData_mildMR3	allData_mildMR4	allData_mildMR5	allData_mildMR6	allData_mildMR7	allData_mildMR8	allData_mildMR9
49.877999500798	76.2038441108235	46.491612074628	-115.546909510452	52.5927500593301	30.705967142112	49.877999500798	4.01152606563823	2.88919614305767
49.878499500798	75.7757117058073	46.434183293075	-114.675917916823	52.7671043066125	30.6973139000578	49.878499500798	4.0122292638957	2.8874111513404
49.878999500798	75.3403592938294	46.3771959746287	-113.790683205876	52.9420909428706	30.6886671980184	49.878999500798	4.01292292989474	2.88563878964835
49.879499500798	74.8979214994256	46.3206571315845	-112.891477031062	53.1177035595861	30.6800270366037	49.879499500798	4.01360695422226	2.88387929955719
49.879999500798	74.4485334502368	46.2645736399113	-111.978571992993	53.2939357536001	30.6713934142153	49.879999500798	4.01428123028898	2.88213291881586
49.880499500798	73.9923307301248	46.208952238816	-111.052241545619	53.4707811271116	30.6627663277378	49.880499500798	4.01494565432655	2.88039988131056
49.880999500798	73.5294493335044	46.1537995303544	-110.112759904862	53.6482332876773	30.6541457730917	49.880999500798	4.01560012538407	2.87868041703015
49.881499500798	73.0600256208981	46.0991219790865	-109.160401959697	53.8262858482104	30.6455317456532	49.881499500798	4.0162445453237	2.87697475203291
49.8819995007981	72.5841962757225	46.0449259117761	-108.195443185735	54.00493242698	30.6369242405564	49.8819995007981	4.01687881881562	2.87528310841463
49.8824995007981	72.1020982623115	45.9912175171315	-107.218159561274	54.1841666476104	30.628323252894	49.8824995007981	4.01750285333225	2.87360570427804
49.8829995007981	71.6138687851802	45.9380028455882	-106.228827485869	54.3639821390806	30.6197287778422	49.8829995007981	4.01811655914177	2.87194275370349
49.8834995007981	71.1196452495343	45.885287809131	-105.227723701392	54.5443725357224	30.6111408107253	49.8834995007981	4.01871984930108	2.87029446672094
49.8839995007981	70.6195652230243	45.8330781811549	-104.215125215604	54.7253314777312	30.6025593470398	49.8839995007981	4.01931263964798	2.86866104928323
49.8844995007981	70.1137663987455	45.7813795963628	-103.191309228236	54.9068526115582	30.5939843824514	49.8844995007981	4.01989484879295	2.86704270324051
49.8849995007981	69.6023865594837	45.7301975506994	-102.156553059569	55.0889295905692	30.5854159127761	49.8849995007981	4.02046639811018	2.865439626316
49.8854995007981	69.0855635432015	45.6795374013207	-101.111134081515	55.2715560748636	30.5768539339528	49.8854995007981	4.02102721172818	2.86385201208282
49.8859995007981	68.5634352097639	45.6294043665951	-100.055329651183	55.4547257322503	30.568298442014	49.8859995007981	4.02157721651983	2.86228004994206
49.8864995007981	68.0361394088954	45.5798035261393	-98.9894170469277	55.6384322374266	30.559749433058	49.8864995007981	4.02211634209196	2.86072392510204
49.8869995007981	67.5038139493652	45.5307398208828	-97.9136734068604	55.8226692732713	30.5512069032239	49.8869995007981	4.02264452077445	2.85918381855857
49.8874995007981	66.966596569389	45.4822180531641	-96.8283756698098	56.0074305298753	30.5426708486711	49.8874995007981	4.02316168760892	2.85765990707646
49.8879995007981	66.4246249082424	45.4342428868542	-95.7338005187132	56.1927097051715	30.5341412655632	49.8879995007981	4.023667780337	2.856152363172
49.8884995007981	65.8780364790732	45.3868188475087	-94.6302243264172	56.3785005038683	30.5256181500563	49.8884995007981	4.0241627393882	2.85466135509657
49.8889995007981	65.3269686429019	45.3399503225447	-93.5179231038659	56.5647966386939	30.5171014982903	49.8889995007981	4.02464650786748	2.85318704682123
49.8894995007981	64.7715585837998	45.2936415614437	-92.3971724506521	56.7515918293486	30.5085913063836	49.8894995007981	4.02511903154241	2.8517295980224
49.8899995007981	64.2119432852286	45.2478966759784	-91.2682475079023	56.9388798034167	30.5000875704298	49.8899995007981	4.02558025883009	2.85028916406846
49.8904995007981	63.6482595075296	45.2027196404613	-90.1314229134681	57.1266542952231	30.4915902864963	49.8904995007981	4.0260301407837	2.84886589600734
49.8909995007981	63.0806437665464	45.1581142920159	-88.9869727593933	57.3149090470989	30.4830994506235	49.8909995007981	4.02646863107893	2.84745994055507
49.8914995007981	62.5092323133641	45.1140843308673	-87.8351705516212	57.5036378082163	30.4746150588255	49.8914995007981	4.02689568599998	2.84607144008526
49.8919995007981	61.9341611151482	45.070633320653	-86.6762891719102	57.6928343356826	30.4661371070902	49.8919995007981	4.02731126442552	2.84470053261944
49.8924995007981	61.3555658370663	45.0277646887512	-85.5106008419185	57.8824923933006	30.4576655913808	49.8924995007981	4.02771532781433	2.84334735181831
49.8929995007981	60.7735818252713	44.9854817266268	-84.3383770894217	58.0726057528801	30.4492005076359	49.8929995007981	4.02810784019086	2.84201202697385
49.8934995007981	60.1883440909287	44.9437875901929	-83.1598887166213	58.2631681929664	30.4407418517711	49.8934995007981	4.02848876813052	2.84069468300223
49.8939995007981	59.5999872952653	44.902685300188	-81.9754057705044	58.4541735000734	30.4322896196787	49.8939995007981	4.02885808074497	2.8393954404376
49.8944995007981	59.0086457356201	44.8621777425666	-80.7851975152096	58.6456154673487	30.4238438072293	49.8944995007981	4.0292157496672	2.83811441542656
49.8949995007981	58.4144533324731	44.8222676689037	-79.5895324063568	58.8374878959511	30.4154044102713	49.8949995007981	4.02956174903653	2.83685171972352
49.8954995007981	57.8175436174311	44.7829576968103	-78.3886780672925	59.0297845936787	30.4069714246315	49.8954995007981	4.02989605548358	2.83560746068672
49.8959995007981	57.2180497221462	44.7442503103607	-77.1829012672054	59.2224993763183	30.3985448461155	49.8959995007981	4.03021864811513	2.83438174127501
49.8964995007981	56.6161043681428	44.7061478605305	-75.9724679010627	59.4156260662201	30.3901246705076	49.8964995007981	4.03052950849895	2.83317466004534
49.8969995007981	56.011839857529	44.6686525656427	-74.7576429713177	59.609158493746	30.3817108935705	49.8969995007981	4.03082862064861	2.83198631115093
49.8974995007981	55.4053880645667	44.6317665118235	-73.5386905713386	59.8030904958088	30.373303511046	49.8974995007981	4.03111597100831	2.83081678434011
49.8979995007981	54.796880428075	44.5954916534648	-72.3158738705047	59.9974159173168	30.3649025186544	49.8979995007981	4.03139154843765	2.82966616495578
49.8984995007981	54.1864479446403	44.5598298136943	-71.0894551009199	60.1921286096681	30.3565079120947	49.8984995007981	4.03165534419648	2.82853453393553
49.8989995007981	53.5742211626066	44.5247826848511	-69.8596955456869	60.3872224322684	30.3481196870444	49.8989995007981	4.03190735192976	2.82742196781239
49.8994995007981	52.9603301768186	44.4903518289665	-68.6268555286893	60.5826912509883	30.3397378391598	49.8994995007981	4.03214756765247	2.82632853871608
49.8999995007981	52.3449046240902	44.4565386782501	-67.3911944058255	60.7785289396929	30.3313623640756	49.8999995007981	4.03237598973459	2.82525431437495
49.9004995007981	51.7280736793701	44.4233445355786	-66.1529705576379	60.9747293786597	30.3229932574049	49.9004995007981	4.03259261888617	2.82419935811837
49.9009995007981	51.1099660525764	44.3907705749888	-64.9124413832799	61.1712864561646	30.3146305147395	49.9009995007981	4.03279745814242	2.82316372887977
49.9014995007981	50.4907099860716	44.3588178421726	-63.6698632957652	61.3681940668639	30.3062741316496	49.9014995007981	4.03299051284901	2.82214748120008
49.9019995007981	49.8704332527482	44.3274872549736	-62.4254917184373	61.5654461134006	30.2979241036838	49.9019995007981	4.03317179064736	2.82115066523176
49.9024995007982	49.2492631546964	44.2967796038859	-61.1795810826047	61.763036504751	30.2895804263693	49.9024995007982	4.03334130146014	2.82017332674335
49.9029995007982	48.6273265224246	44.2666955525527	-59.932384826279	61.9609591578734	30.2812430952117	49.9029995007982	4.03349905747683	2.81921550712436
49.9034995007982	48.0047497146015	44.2372356382655	-58.684155393958	62.1592079960259	30.2729121056954	49.9034995007982	4.03364507313948	2.81827724339082
49.9039995007982	47.3816586182914	44.2084002724634	-57.4351442373931	62.3577769504356	30.264587453283	49.9039995007982	4.03377936512857	2.81735856819108
49.9044995007982	46.7581786496518	44.1801897412308	-56.1856018172803	62.5566599585841	30.256269133416	49.9044995007982	4.03390195234904	2.81645950981221
49.9049995007982	46.1344347550626	44.1526042057948	-54.9357776058144	62.7558509659145	30.2479571415144	49.9049995007982	4.03401285591645	2.81558009218676
49.9054995007982	45.5105514126572	44.1256437030202	-53.6859200900447	62.9553439240874	30.2396514729771	49.9054995007982	4.03411209914338	2.81472033489987
49.9059995007982	44.886652634225	44.0993081459029	-52.4362767759723	63.1551327927099	30.2313521231815	49.9059995007982	4.0341997075259	2.81388025319694
49.9064995007982	44.2628619674535	44.0735973240615	-51.1870941933255	63.3552115375647	30.223059087484	49.9064995007982	4.03427570873032	2.81305985799155
49.9069995007982	43.6393024984808	44.0485109042248	-49.9386179009539	63.5555741323683	30.2147723612199	49.9069995007982	4.03434013258001	2.81225915587381
49.9074995007982	43.0160968547268	44.0240484307183	-48.6910924927782	63.7562145569746	30.2064919397034	49.9074995007982	4.03439301104252	2.81147814911913
49.9079995007982	42.3933672079728	44.0002093259455	-47.4447616042352	63.9571267991558	30.1982178182277	49.9079995007982	4.03443437821679	2.8107168356973
49.9084995007982	41.7712352776585	43.9769928908674	-46.1998679191549	64.1583048527787	30.1899499920653	49.9084995007982	4.0344642703206	2.80997520928194
49.9089995007982	41.1498223343661	43.9543983054778	-44.9566531770111	64.3597427196137	30.1816884564676	49.9089995007982	4.03448272567823	2.80925325926031
49.9094995007982	40.5292492034604	43.9324246292745	-43.7153581804803	64.5614344074879	30.1734332066656	49.9094995007982	4.03448978470824	2.80855097074349
49.9099995007982	39.9096362688546	43.911070801727	-42.4762228032514	64.7633739321112	30.1651842378694	49.9099995007982	4.03448548991152	2.80786832457687
49.9104995007982	39.2911034768716	43.8903356427404	-41.2394859980229	64.9655553152123	30.1569415452688	49.9104995007982	4.03446988585949	2.80720529735093
49.9109995007982	38.6737703401696	43.8702178531146	-40.0053858046277	65.1679725863825	30.148705124033	49.9109995007982	4.03444301918252	2.8065618614125
49.9114995007982	38.0577559417032	43.850716015	-38.7741593582254	65.3706197811937	30.1404749693111	49.9114995007982	4.03440493855852	2.80593798487615
49.9119995007982	37.4431789386883	43.8318285923484	-37.5460428975012	65.5734909430595	30.1322510762318	49.9119995007982	4.03435569470172	2.80533363163608
49.9124995007982	36.8301575665421	43.813553931361	-36.3212717728126	65.7765801213346	30.1240334399038	49.9124995007982	4.03429534035167	2.8047487613782
49.9129995007982	36.2188096427689	43.7958902609309	-35.100080454224	65.979881373194	30.1158220554157	49.9129995007982	4.03422393026239	2.80418332959262
49.9134995007982	35.6092525707599	43.7788356930824	-33.8827025393703	66.1833887617161	30.1076169178365	49.9134995007982	4.03414152119173	2.80363728758641
49.9139995007982	35.0016033434814	43.7623882234066	-32.6693707610915	66.3870963577752	30.0994180222154	49.9139995007982	4.03404817189086	2.80311058249674
49.9144995007982	34.3959785470195	43.7465457314928	-31.460316994781	66.5909982381108	30.0912253635818	49.9144995007982	4.03394394309402	2.8026031573042
49.9149995007982	33.7924943639533	43.7313059813566	-30.2557722653885	66.7950884872349	30.0830389369459	49.9149995007982	4.03382889750834	2.80211495084664
49.9154995007982	33.1912665765299	43.7166666218646	-29.055966754023	66.9993611954866	30.0748587372985	49.9154995007982	4.03370309980392	2.80164589783315
49.9159995007982	32.5924105696107	43.7026251871559	-27.8611298040989	67.2038104609518	30.0666847596112	49.9159995007982	4.03356661660395	2.8011959288585
49.9164995007982	31.996041333363	43.6891790970607	-26.6714899269693	67.4084303875064	30.0585169988367	49.9164995007982	4.03341951647513	2.80076497041781
49.9169995007982	31.402273465669	43.6763256575164	-25.4872748069935	67.6132150867459	30.0503554499088	49.9169995007982	4.03326186991807	2.8003529449216
49.9174995007982	30.8112211742255	43.6640620609811	-24.3087113059838	67.8181586760193	30.0422001077425	49.9174995007982	4.03309374935798	2.7999597707112
49.9179995007982	30.2229982783065	43.6523853868455	-23.1360254669778	68.0232552803679	30.0340509672344	49.9179995007982	4.03291522913534	2.79958536207442
49.9184995007982	29.637718210165	43.641292601843	-21.9694425172866	68.2284990305495	30.0259080232626	49.9184995007982	4.03272638549683	2.79922962926164
49.9189995007982	29.0554940160455	43.6307805604585	-20.8091868707645	68.4338840649853	30.0177712706871	49.9189995007982	4.03252729658627	2.79889247850221
49.9194995007982	28.476438356784	43.620846005336	-19.6554821292526	68.6394045277771	30.0096407043498	49.9194995007982	4.03231804243566	2.79857381202127
49.9199995007982	27.9006635079697	43.611485567687	-18.5085510831445	68.8450545706609	30.0015163190748	49.9199995007982	4.03209870495642	2.7982735280568
49.9204995007982	27.3282813596441	43.6026957676973	-17.3686157110272	69.0508283510172	29.9933981096686	49.9204995007982	4.03186936793054	2.79799152087723
49.9209995007982	26.7594034155141	43.5944730149357	-16.2358971783497	69.2567200338302	29.98528607092	49.9209995007982	4.03163011700194	2.79772768079926
49.9214995007982	26.1941407916559	43.5868136087631	-15.1106158350722	69.4627237896933	29.9771801976008	49.9214995007982	4.03138103966781	2.79748189420618
49.9219995007982	25.6326042146859	43.579713738743	-13.9929912122507	69.6688337967721	29.9690804844654	49.9219995007982	4.03112222527004	2.79725404356655
49.9224995007982	25.0749040193785	43.5731694850548	-12.8832420175141	69.875044238808	29.9609869262514	49.9224995007982	4.03085376498663	2.79704400745328
49.9229995007982	24.5211501457066	43.5671768189092	-11.7815861293893	70.0813493070808	29.9528995176799	49.9229995007982	4.03057575182316	2.79685166056316
49.9234995007983	23.9714521352863	43.5617316029667	-10.6882405904341	70.2877431984119	29.9448182534553	49.9234995007983	4.03028828060423	2.79667687373677
49.9239995007983	23.4259191272036	43.556829591761	-9.60342159913586	70.4942201171293	29.9367431282658	49.9239995007983	4.02999144796496	2.79651951397891
49.9244995007983	22.884659853205	43.5524664321255	-8.52734450053829	70.7007742730681	29.9286741367833	49.9244995007983	4.02968535234238	2.79637944447938
49.9249995007983	22.3477826322313	43.5486376636263	-7.46022377555768	70.9073998835363	29.9206112736643	49.9249995007983	4.02937009396682	2.79625652463434
49.9254995007983	21.8153953633657	43.5453387178054	-6.40227745631374	71.114091171316	29.9125545050168	49.9254995007983	4.02904556433507	2.79615061002969
49.9259995007983	21.2876055194573	43.5425649190892	-5.35371528477598	71.3208423666278	29.9045037876652	49.9259995007983	4.0287120083806	2.79606155247822
49.9264995007983	20.7645201417387	43.5403114881217	-4.3147465296104	71.5276477051339	29.8964590980016	49.9264995007983	4.02836965252114	2.79598920013491
49.9269995007983	20.2462458302866	43.5385735407061	-3.28558217285551	71.7345014298997	29.8884204349319	49.9269995007983	4.02801859978786	2.79593339747147
49.9274995007983	19.732888734272	43.5373460872785	-2.26643233980047	71.9413977893998	29.8803878117462	49.9274995007983	4.02765895104684	2.79589398526821
49.9279995007983	19.2245545423818	43.5366240336085	-1.25750619266493	72.148331039477	29.8723612475692	49.9279995007983	4.02729080914515	2.79587080064553
49.9284995007983	18.7213484723402	43.5364021813461	-0.259011877717796	72.3552954413521	29.8643407614142	49.9284995007983	4.02691428043237	2.79586367709074
49.9286498904215	18.5860284522639	43.5595359357754	-1.04045483340087e-09	72.5622852635771	29.8619301760328	49.9286498904215	4.02636123923548	2.79660639158639
49.9286498904223	18.5860284515356	43.5595359359	8.83702000464837e-08	72.7692947800513	29.8619301760198	49.9286498904223	4.0263612392325	2.79660639159039
49.9291498904223	18.1431981177361	43.6452470991741	210.858593850951	72.9763182719685	29.8539177800976	49.9291498904223	4.02435224532343	2.79935645061232
49.9296498904223	17.7672279254324	43.8361071731407	377.837945172974	73.1833500258395	29.845911261423	49.9296498904223	4.02035146975572	2.80547054759512
49.9301498904223	17.4312878476521	44.0958913996376	517.946706321045	73.3903843354331	29.8379106636885	49.9301498904223	4.01503833525363	2.81377124353802
49.9306498904223	17.1263129113068	44.4145180474241	636.736961016322	73.5974154998041	29.8299159739157	49.9306498904223	4.00860211968309	2.82391877365552
49.9311498904223	16.8449885540364	44.7836683159662	738.707457234055	73.8044378252287	29.8219272033694	49.9311498904223	4.0011981499484	2.83562995840784
49.9316498904223	16.5815819404102	45.1967770630604	827.390227593227	74.0114456232396	29.8139443820599	49.9316498904223	3.99294839040257	2.84867862671606
49.9321498904223	16.3315828945076	45.6486538158812	905.567897154379	74.218433212553	29.8059675452889	49.9321498904223	3.98394868281297	2.86288373418632
49.9326498904223	16.0914327492744	46.1351933150033	975.438142893848	74.4253949171135	29.7979967241028	49.9326498904223	3.97427423791997	2.87810011001844
49.9331498904223	15.8583162181069	46.6531490310434	1038.74041477453	74.6323250680101	29.7900319401136	49.9331498904223	3.96398391439563	2.89421110415585
49.9336498904223	15.6300011929813	47.1999552916042	1096.85387409203	74.8392180015326	29.7820732035279	49.9336498904223	3.95312356932293	2.91112274418415
49.9341498904223	15.4047150969571	47.7735869988573	1150.87331428354	75.0460680610773	29.7741205132397	49.9341498904223	3.94172869437091	2.92875908719483
49.9346498904223	15.1810492237193	48.3724485123314	1201.66817660123	75.252869595213	29.7661738580997	49.9346498904223	3.92982649993268	2.94705851646444
49.9351498904223	14.957884582686	48.9952852282567	1249.92854073395	75.4596169595771	29.7582332187266	49.9351498904223	3.91743757103891	2.96597078485438
49.9356498904223	14.7343343266769	49.6411128691967	1296.20104681087	75.6663045149521	29.7502985694403	49.9356498904223	3.90457719005366	2.98545464840298
49.9361498904223	14.5096990088695	50.3091606257872	1340.91700976414	75.8729266291506	29.7423698800601	49.9361498904223	3.89125639942549	3.00547596658632
49.9366498904223	14.2834317974028	50.998825154673	1384.414461211	76.0794776751039	29.7344471174336	49.9366498904223	3.87748286127201	3.02600617183252
49.9371498904223	14.0551114430301	51.7096330985661	1426.95545495242	76.2859520327345	29.7265302466439	49.9371498904223	3.8632615579911	3.04702103147618
49.9376498904223	13.8244213016407	52.4412103043663	1468.73966827248	76.492344087058	29.7186192318968	49.9376498904223	3.84859536844501	3.06849964157242
49.9381498904223	13.5911330991297	53.1932563098263	1509.91509904004	76.6986482300419	29.7107140371239	49.9381498904223	3.83348554683594	3.09042360477142
49.9386498904223	13.3550944206014	53.9655229756087	1550.5864807205	76.9048588587227	29.7028146263477	49.9386498904223	3.81793212565031	3.11277635451804
49.9391498904223	13.1162191313206	54.7577963784108	1590.82190075038	77.110970377048	29.694920963865	49.9391498904223	3.80193425959199	3.13554259576921
49.9396498904223	12.87448010972	55.5698812677612	1630.65800250612	77.3169771940111	29.6870330142949	49.9396498904223	3.78549052395332	3.15870783867343
49.9401498904223	12.6299038055755	56.4015875360431	1670.10406991327	77.5228737254776	29.6791507425394	49.9401498904223	3.76859917815593	3.1822580065944
49.9406498904223	12.3825662385713	57.2527182673898	1709.14523099421	77.7286543923345	29.6712741136881	49.9406498904223	3.75125840305929	3.20617910376763
49.9411498904223	12.1325901310115	58.1230590233176	1747.74496808515	77.934313622301	29.6634030928967	49.9411498904223	3.73346651894885	3.23045693097772
49.9416498904223	11.8801429288095	59.0123680967058	1785.84708482182	78.1398458480959	29.6555376452575	49.9416498904223	3.71522218977585	3.25507684010894
49.9421498904223	11.6254355112468	59.920367525144	1823.3772508139	78.3452455092306	29.6476777356749	49.9421498904223	3.69652461814745	3.28002352038907
49.9426498904223	11.3687214254971	60.8467347029801	1860.24422229292	78.5505070501931	29.639823328754	49.9426498904223	3.67737373469742	3.30528081072215
49.9431498904223	11.110296509019	61.7910944710881	1896.340819453	78.7556249222259	29.6319743887052	49.9431498904223	3.65777038475491	3.33083153377424
49.9436498904223	10.8504987835186	62.7530115963839	1931.54472756674	78.9605935815249	29.6241308792671	49.9436498904223	3.63771651463467	3.3566573485014
49.9441498904223	10.5897085197642	63.7319835809243	1965.7191783576	79.1654074910024	29.6162927636461	49.9441498904223	3.61721535936537	3.38273861864195
49.9446498904223	10.3283483842584	64.7274337641944	1998.71355984367	79.3700611185025	29.6084600044714	49.9446498904223	3.59627163322874	3.40905429537585
49.9451498904223	10.0668835875838	65.7387047027863	2030.36399637999	79.5745489385468	29.6006325637623	49.9451498904223	3.57489172408257	3.43558181291198
49.9456498904223	9.80582196089253	66.7650518297608	2060.49393547099	79.7788654305679	29.5928104029075	49.9456498904223	3.55308389206764	3.46229699622463
49.9461498904223	9.54571389213221	67.8056374120477	2088.91477373947	79.9830050806369	29.584993482652	49.9461498904223	3.53085847294036	3.48917398053985
49.9466498904223	9.28715205771849	68.8595248386072	2115.42655092568	80.1869623797164	29.5771817630912	49.9466498904223	3.50822808591766	3.5161851424859
49.9471498904224	9.0307708889362	69.9256732849598	2139.81873770211	80.3907318253686	29.5693752036707	49.9471498904224	3.48520784555977	3.54330104307878
49.9476498904224	8.77724571576196	71.0029328112132	2161.87114021662	80.5943079200277	29.5615737631895	49.9476498904224	3.4618155768428	3.57049038292175
49.9481498904224	8.5272915344074	72.0900399608783	2181.35494144402	80.7976851726889	29.5537773998078	49.9481498904224	3.43807203218044	3.59771997016179
49.9486498904224	8.28166134898859	73.1856139365391	2198.03389648214	81.000858097201	29.5459860710573	49.9486498904224	3.41400110873863	3.62495470186914
49.9491498904224	8.04114404260555	74.2881534356896	2211.66569575089	81.2038212139352	29.5381997338549	49.9491498904224	3.3896300639456	3.65215755959119
49.9496498904224	7.80656173899867	75.3960342356286	2222.00350654211	81.406569048098	29.5304183445187	49.9496498904224	3.3649897266323	3.67928961987854
49.9501498904224	7.57876662302294	76.5075076199873	2228.7976994498	81.6090961313805	29.5226418587887	49.9501498904224	3.34011470074429	3.70631008059097
49.9506498904224	7.35863719658615	77.62069974104	2231.79776184054	81.8113970002918	29.5148702318495	49.9506498904224	3.3150435580504	3.73317630376218
49.9511498904224	7.1470739565092	78.7336120111672	2230.75439568768	82.0134661977871	29.5071034183588	49.9511498904224	3.28981901574086	3.75984387573591
49.9516498904224	6.94499449199516	79.8441226134711	2225.42179181062	82.2152982716227	29.4993413724789	49.9516498904224	3.26448809426691	3.78626668518058
49.9521498904224	6.75332801196656	80.9499892153748	2215.56006689079	82.4168877759639	29.4915840479152	49.9521498904224	3.23910225023796	3.81239701944625
49.9526498904224	6.57300932628609	82.0488529599092	2200.93784367687	82.6182292697607	29.483831397959	49.9526498904224	3.21371747867681	3.8381856795467
49.9531498904224	6.4049723195591	83.1382437971978	2181.33494868397	82.8193173183344	29.4760833755388	49.9531498904224	3.18839437845948	3.86358211383238
49.9536498904224	6.25014297147014	84.2155872033847	2156.54519561627	83.0201464917756	29.4683399332773	49.9536498904224	3.16319817435874	3.88853457017092
49.9541498904224	6.10943199297941	85.2782123160007	2126.37921691907	83.220711366509	29.4606010235579	49.9541498904224	3.13819868880041	3.91299026617381
49.9546498904224	5.98372716265879	86.3233614937524	2090.66730054514	83.4210065237131	29.4528665985997	49.9546498904224	3.11347025626428	3.9368955767074
49.9551498904224	5.87388546136957	87.348201285287	2049.2621844747	83.6210265508644	29.4451366105423	49.9551498904224	3.08909157325696	3.96019623761121
49.9556498904224	5.78072511571921	88.3498347661443	2002.04175804007	83.8207660401788	29.4374110115409	49.9556498904224	3.06514547699655	3.98283756422475
49.9561498904224	5.70501767060915	89.3253151764751	1948.91161694814	84.0202195901326	29.4296897538737	49.9561498904224	3.04171864642467	4.00476468300696
49.9566498904224	5.64748021805655	90.2716607649617	1889.80741831432	84.2193818039289	29.4219727900598	49.9566498904224	3.0189012199461	4.02592277423087
49.9571498904224	5.60876791276222	91.1858707175892	1824.69698321973	84.4182472909942	29.4142600729905	49.9571498904224	2.99678632543319	4.04625732346238
49.9576498904224	5.58946690414893	92.0649420244465	1753.58209740873	84.6168106654682	29.4065515560729	49.9576498904224	2.9754695195562	4.06571437929898
49.9581498904224	5.5900878095139	92.905887114568	1676.49996580134	84.8150665476795	29.3988471933869	49.9581498904224	2.95504813543356	4.08424081466369
49.9586498904224	5.61105984343679	93.7057520689442	1593.524283442	85.013009562656	29.3911469398547	49.9586498904224	2.9356205399417	4.10178458883134
49.9591498904224	5.65272570480289	94.4616352061346	1504.76589416999	85.2106343415792	29.3834507514224	49.9591498904224	2.91728530475861	4.11829500731999
49.9596498904224	5.71533730513573	95.1707058241898	1410.37301838751	85.4079355203177	29.3757585852539	49.9596498904224	2.9001402982858	4.13372297681334
49.9601498904224	5.79787175205456	95.8304792777651	1311.09577346195	85.604907740859	29.3680703999021	49.9601498904224	2.88427468768103	4.14802680155036
49.9606498904224	5.88161515984913	96.4426692999519	1216.10962456719	85.8015456498656	29.3603861550428	49.9606498904224	2.86966210161298	4.16125504576515
49.9611498904224	5.96023386165387	97.0106537297086	1128.23172828323	85.9978439000838	29.3527058115733	49.9611498904224	2.8562270478481	4.17349059664344
49.9616498904224	6.03399560476462	97.537745459792	1046.98473639608	86.1937971489245	29.3450293321587	49.9616498904224	2.84389246057555	4.18481323134076
49.9621498904224	6.1031681754496	98.0270453207098	971.913334402849	86.3894000598478	29.3373566818143	49.9621498904224	2.83258444227731	4.19529669572734
49.9626498904224	6.16801523849733	98.4814400788403	902.586696351874	86.5846473009675	29.329687828296	49.9626498904224	2.82223275855542	4.20500889701642
49.9631498904224	6.22879434289624	98.903613235635	838.598351905832	86.7795335464134	29.3220227422638	49.9631498904224	2.81277087933856	4.2140123366805
49.9636498904224	6.28575545248328	99.2960566996946	779.565668882062	86.9740534749574	29.3143613972628	49.9636498904224	2.80413594668079	4.22236453072829
49.9641498904224	6.33913981947597	99.6610822475979	725.129186500567	87.168201771355	29.3067037695782	49.9641498904224	2.79626871163651	4.23011839878559
49.9646498904224	6.38917914794146	100.000832636704	674.951845129517	87.3619731249938	29.2990498380166	49.9646498904224	2.78911344855715	4.23732262315179
49.9651498904224	6.43609500697461	100.317292320069	628.718138038107	87.5553622312119	29.2913995836505	49.9651498904224	2.78261785135363	4.2440219802442
49.9656498904224	6.48009845698979	100.612297729946	586.133206378334	87.7483637899705	29.2837529895564	49.9656498904224	2.77673291554319	4.25025764666035
49.9661498904224	6.52138985577016	100.887547106522	546.921895868003	87.9409725071481	29.2761100405624	49.9661498904224	2.7714128094844	4.25606748185575
49.9666498904224	6.56015881423377	101.144609857229	510.827791132857	88.1331830932378	29.2684707230187	49.9666498904224	2.76661473781935	4.26148628923967
49.9671498904224	6.59658427516927	101.384935439363	477.612241308221	88.3249902646178	29.2608350245946	49.9671498904224	2.76229879976803	4.26654605732588
49.9676498904225	6.63083469137452	101.609861764962	447.053388320921	88.5163887422724	29.2532029341036	49.9676498904225	2.75842784456006	4.27127618243472
49.9681498904225	6.66306828263478	101.820623132041	418.945207289037	88.7073732530395	29.245574441356	49.9681498904225	2.75496732595164	4.27570367432048
49.9686498904225	6.69343335376511	102.018357690498	393.096566697338	88.8979385283541	29.2379495370364	49.9686498904225	2.7518851574622	4.27985334599004
49.9691498904225	6.72206865849106	102.2041144543	369.330314429777	89.088079305475	29.230328212601	49.9691498904225	2.74915156968075	4.28374798888309
49.9696498904225	6.74910379624485	102.378859874216	347.482394360096	89.2777903262499	29.2227104601941	49.9696498904225	2.74673897073607	4.28740853449776
49.9701498904225	6.77465963101229	102.543483987264	327.40099700645	89.4670663383186	29.2150962725776	49.9701498904225	2.74462181079728	4.29085420346671
49.9706498904225	6.79884872318605	102.698806160506	308.945746732489	89.6559020939038	29.2074856430725	49.9706498904225	2.74277645127271	4.29410264301721
49.9711498904225	6.82177576697863	102.845580447736	291.986927110202	89.8442923509891	29.1998785655084	49.9711498904225	2.7411810392015	4.29717005368214
49.9716498904225	6.84353802733705	102.984500578182	276.404745333691	90.0322318721345	29.1922750341806	49.9716498904225	2.7398153871848	4.30007130606769
49.9721498904225	6.86422577150084	103.116204596592	262.08863597209	90.219715425631	29.1846750438117	49.9721498904225	2.7386608590774	4.30282004842653
49.9726498904225	6.88392269137236	103.24127917402	248.936603859154	90.4067377843392	29.1770785895178	49.9726498904225	2.73770026155531	4.30542880573214
49.9731498904225	6.90270631374205	103.360263608428	236.854605522682	90.5932937268214	29.1694856667773	49.9731498904225	2.73691774158779	4.30790907090053
49.9736498904225	6.92064839614906	103.473653533798	225.755968245537	90.7793780362032	29.1618962714027	49.9736498904225	2.73629868977103	4.3102713887594
49.9741498904225	6.93781530677553	103.581904355905	215.560845609942	90.9649855012832	29.1543103995145	49.9741498904225	2.73582964942366	4.31252543332152
49.9746498904225	6.95426838728631	103.6854344323	206.195708197086	91.1501109154172	29.1467280475163	49.9746498904225	2.7354982312992	4.31468007887901
49.9751498904225	6.97006429794898	103.784628013316	197.592867985454	91.3347490776053	29.1391492120732	49.9751498904225	2.73529303373614	4.31674346539718
49.9756498904225	6.98525534471377	103.879837960188	189.690034905093	91.5188947913995	29.1315738900895	49.9756498904225	2.73520356804047	4.31872305865191
49.9761498904225	6.9998897882119	103.971388255571	182.429903954114	91.7025428659682	29.1240020786903	49.9761498904225	2.73522018887735	4.32062570552113
49.9766498904225	7.01401213485179	104.059576320971	175.759771261507	91.8856881150259	29.1164337752025	49.9766498904225	2.73533402943669	4.32245768481103
49.9771498904225	7.02766341036694	104.144675154768	169.631177481445	92.0683253578761	29.1088689771383	49.9771498904225	2.73553694113049	4.32422475396852
49.9776498904225	7.04088141630203	104.226935303768	163.999576923815	92.2504494183635	29.1013076821796	49.9776498904225	2.73582143757719	4.32593219200532
49.9781498904225	7.053700970024	104.306586680394	158.824030859947	92.4320551258944	29.0937498881637	49.9781498904225	2.73618064262914	4.32758483893411
49.9786498904225	7.06615412891619	104.383840236913	154.066923487756	92.613137314412	29.0861955930701	49.9786498904225	2.73660824220269	4.3291871319945
49.9791498904225	7.0782703994627	104.458889507328	149.6936990942	92.7936908233945	29.0786447950082	49.9791498904225	2.73709843967628	4.33074313892483
49.9796498904225	7.09007693195981	104.531912026907	145.672619012591	92.9737104968517	29.0710974922065	49.9796498904225	2.73764591462864	4.33225658851656
49.9801498904225	7.10159870160631	104.603070638603	141.974537035797	93.1531911843022	29.0635536830024	49.9801498904225	2.73824578469825	4.33373089866915
49.9806498904225	7.11285867672695	104.672514695027	138.572692012517	93.3321277397933	29.0560133658325	49.9806498904225	2.73889357035406	4.33516920214671
49.9811498904225	7.12387797487605	104.740381163994	135.442516420972	93.5105150228535	29.0484765392245	49.9811498904225	2.73958516237722	4.33657437022168
49.9816498904225	7.13467600755408	104.806795645118	132.561459781451	93.6883478975371	29.0409432017891	49.9816498904225	2.74031679186432	4.33794903437644
49.9821498904225	7.1452706142491	104.87187330438	129.908825835818	93.8656212333546	29.0334133522134	49.9821498904225	2.74108500257204	4.33929560622012
49.9826498904225	7.1556781864909	104.935719733096	127.465622487113	94.0423299043373	29.0258869892536	49.9826498904225	2.74188662543416	4.34061629576551
49.9831498904225	7.16591378257774	104.998431737219	125.214423555573	94.2184687899478	29.0183641117297	49.9831498904225	2.74271875509146	4.34191312819933
49.9836498904225	7.1759912336058	105.060098062507	123.139241468581	94.3940327741671	29.0108447185198	49.9836498904225	2.74357872828523	4.34318795926871
49.9841498904225	7.18592324140087	105.120800060614	121.225410060364	94.5690167463823	29.003328808555	49.9841498904225	2.74446410397444	4.3444424893967
49.9846498904225	7.1957214689198	105.180612300842	119.459476713276	94.7434156004955	28.995816380815	49.9846498904225	2.7453726450461	4.3456782766307
49.9851498904225	7.20539662365804	105.239603131869	117.829103125539	94.9172242357904	28.9883074343241	49.9851498904225	2.74630230149687	4.34689674851925
49.9856498904225	7.21495853456784	105.297835197488	116.322974040572	95.0904375560632	28.9808019681469	49.9856498904225	2.7472511949726	4.34809921300511
49.9861498904225	7.22441622296153	105.35536591004	114.930713320525	95.2630504704677	28.9732999813851	49.9861498904225	2.74821760456039	4.3492868684153
49.9866498904225	7.23377796784383	105.41224788496	113.642806791372	95.4350578926672	28.9658014731743	49.9866498904225	2.74919995373524	4.35046081262216
49.9871498904225	7.24305136608926	105.468529339581	112.450531328659	95.6064547416592	28.958306442681	49.9871498904225	2.75019679837058	4.3516220514439
49.9876498904225	7.25224338785219	105.524254459087	111.345889692617	95.7772359409479	28.9508148891001	49.9876498904225	2.75120681572845	4.35277150634694
49.9881498904225	7.26136042757159	105.579463732287	110.321550657813	95.9473964193491	28.9433268116518	49.9881498904225	2.75222879435163	4.35391002150783
49.9886498904226	7.27040835090693	105.634194259674	109.37079401702	96.1169311101817	28.9358422095803	49.9886498904226	2.75326162478565	4.35503837028744
49.9891498904226	7.27939253791853	105.688480036007	108.487460070783	96.2858349520544	28.928361082151	49.9891498904226	2.75430429106413	4.3561572611661
49.9896498904226	7.2883179227827	105.742352209527	107.665903244174	96.4541028880772	28.9208834286487	49.9896498904226	2.75535586289612	4.3572673431841
49.9901498904226	7.29718903031171	105.795839319689	106.900949499539	96.621729866626	28.9134092483763	49.9901498904226	2.75641548849861	4.35836921092861
49.9906498904226	7.30601000952817	105.848967515197	106.187857240053	96.7887108405767	28.9059385406527	49.9906498904226	2.75748238802213	4.35946340910447
49.9911498904226	7.31478466452554	105.901760753935	105.522281422499	96.9550407680494	28.8984713048115	49.9911498904226	2.75855584752098	4.36055043672342
49.9916498904226	7.32351648282864	105.954240986307	104.900240619861	97.1207146116613	28.8910075402	49.9916498904226	2.759635213424	4.36163075094339
49.9921498904226	7.33220866145239	106.006428323319	104.318086794712	97.2857273392522	28.8835472461773	49.9921498904226	2.76071988746478	4.36270477058688
49.9926498904226	7.34086413084161	106.058341190698	103.772477563286	97.4500739231586	28.8760904221141	49.9926498904226	2.76180932203369	4.36377287936505
49.9931498904226	7.34948557686091	106.109996470169	103.260350747617	97.6137493409167	28.8686370673906	49.9931498904226	2.76290301591726	4.36483542883214
49.9936498904226	7.35807546099059	106.16140962896	102.77890102925	97.7767485745571	28.8611871813965	49.9936498904226	2.76400051039291	4.36589274109241
49.9941498904226	7.36663603887248	106.21259483852	102.325558532941	97.9390666112912	28.8537407635296	49.9941498904226	2.76510138564975	4.36694511128042
49.9946498904226	7.37516937733835	106.263565083321	101.897969182549	98.100698442822	28.8462978131952	49.9946498904226	2.76620525750868	4.36799280983336
49.9951498904226	7.38367737004328	106.314332260587	101.493976683944	98.2616390660117	28.8388583298054	49.9951498904226	2.76731177441685	4.36903608457293
49.9956498904226	7.39216175181658	106.364907271679	101.111606001525	98.4218834822138	28.8314223127784	49.9956498904226	2.76842061469385	4.37007516261243
49.9961498904226	7.40062411183419	106.415300105856	100.749048205677	98.5814266979209	28.8239897615378	49.9961498904226	2.76953148400883	4.37111025210387
49.9966498904226	7.40906590570797	106.465519917016	100.404646578472	98.7402637241143	28.8165606755122	49.9966498904226	2.77064411306922	4.37214154383833
49.9971498904226	7.41748846658004	106.515575094025	100.07688387399	98.8983895768951	28.8091350541347	49.9971498904226	2.77175825550354	4.3731692127118
49.9976498904226	7.42589301530311	106.565473325147	99.7643706381472	99.0557992768515	28.8017128968423	49.9976498904226	2.77287368592214	4.37419341906786
49.9981498904226	7.43428066978115	106.615221657084	99.4658345005823	99.2124878496712	28.7942942030754	49.9981498904226	2.77399019814106	4.37521430992741
49.9986498904226	7.44265245353915	106.664826549059	99.1801103583998	99.368450325529	28.7868789722779	49.9986498904226	2.7751076035553	4.37623202011492
49.9991498904226	7.45100930358483	106.714293922371	98.9061313779338	99.5236817396788	28.7794672038963	49.9991498904226	2.77622572964918	4.37724667328989
49.9996498904226	7.45935207762034	106.763629205777	98.6429207469741	99.6781771318607	28.7720588973796	49.9996498904226	2.77734441863212	4.37825838289139
50.0001498904226	7.46768156065714	106.812837377079	98.3895841152123	99.8319315468742	28.7646540521789	50.0001498904226	2.77846352618962	4.37926725300309
50.0006498904226	7.47599847108308	106.861923001207	98.1453026659302	99.9849400340045	28.7572526677475	50.0006498904226	2.77958292033946	4.38027337914526
50.0011498904226	7.48430346622664	106.910890265104	97.9093267665556	100.137197647577	28.74985474354	50.0011498904226	2.78070248038465	4.38127684900011
50.0016498904226	7.4925971474597	106.959743009675	97.6809701500176	100.288699446402	28.7424602790127	50.0016498904226	2.7818220959547	4.38227774307576
50.0021498904226	7.50088006487678	107.00848475905	97.4596045828235	100.439440494312	28.7350692736229	50.0021498904226	2.782941666128	4.38327613531436
50.0026498904226	7.50915272158565	107.057118747385	97.2446549793973	100.58941585962	28.7276817268293	50.0026498904226	2.78406109862846	4.38427209364865
50.0031498904226	7.51741557764139	107.105647943399	97.0355949255599	100.738620615646	28.7202976380911	50.0031498904226	2.78518030909004	4.38526568051165
50.0036498904226	7.52566905365322	107.154075072851	96.8319425770732	100.887049840191	28.7129170068683	50.0036498904226	2.78629922038365	4.38625695330321
50.0041498904226	7.5339135340913	107.202402639118	96.6332569020318	101.034698616042	28.7055398326215	50.0041498904226	2.78741776200102	4.38724596481707
50.0046498904226	7.54214937031807	107.250632942037	96.4391342384148	101.181562030465	28.6981661148118	50.0046498904226	2.78853586949085	4.38823276363186
50.0051498904226	7.55037688336715	107.298768095158	96.2492051405332	101.327635175697	28.6907958529004	50.0051498904226	2.78965348394266	4.38921739446898
50.0056498904226	7.55859636649051	107.346810041543	96.0631314902605	101.472913148453	28.6834290463488	50.0056498904226	2.79077055151458	4.39019989852013
50.0061498904226	7.56680808749318	107.394760568225	95.8806038509423	101.617391050398	28.6760656946187	50.0061498904226	2.79188702300114	4.3911803137472
50.0066498904226	7.57501229087319	107.442621319448	95.7013390436718	101.761063987677	28.6687057971715	50.0066498904226	2.79300285343778	4.3921586751566
50.0071498904226	7.58320919978271	107.490393808791	95.5250779274235	101.903927071369	28.6613493534688	50.0071498904226	2.79411800173895	4.39313501505051
50.0076498904226	7.59139901782541	107.53807943026	95.3515833658702	102.045975417029	28.6539963629718	50.0076498904226	2.79523243036704	4.39410936325664
50.0081498904226	7.59958193070354	107.585679468447	95.180638365409	102.187204145129	28.6466468251416	50.0081498904226	2.7963461050294	4.39508174733861
50.0086498904226	7.60775810772729	107.633195107824	95.012044369926	102.327608380618	28.6393007394389	50.0086498904226	2.79745899440115	4.39605219278845
50.0091498904226	7.61592770319777	107.680627441256	94.8456196992482	102.467183253344	28.6319581053241	50.0091498904226	2.79857106987162	4.39702072320273
50.0096498904227	7.62409085767428	107.727977477787	94.6811981192277	102.605923897631	28.624618922257	50.0096498904227	2.79968230531235	4.39798736044371
50.0101498904227	7.63224769913539	107.77524614977	94.5186275323779	102.743825452686	28.6172831896971	50.0101498904227	2.80079267686491	4.39895212478686
50.0106498904227	7.64039834404267	107.822434319387	94.357768779012	102.880883062191	28.6099509071034	50.0106498904227	2.80190216274671	4.39991503505576
50.0111498904227	7.64854289831529	107.869542784625	94.1984945395515	103.017091874693	28.6026220739342	50.0111498904227	2.80301074307346	4.40087610874559
50.0116498904227	7.65668145822282	107.916572284734	94.0406883295242	103.152447043214	28.5952966896472	50.0116498904227	2.80411839969678	4.40183536213606
50.0121498904227	7.6648141112031	107.963523505229	93.8842435794887	103.286943725626	28.5879747536996	50.0121498904227	2.80522511605557	4.40279281039474
50.0126498904227	7.67294093661143	108.010397082466	93.7290627927014	103.420577084274	28.5806562655477	50.0126498904227	2.80633087704019	4.40374846767161
50.0131498904227	7.68106200640676	108.057193607826	93.575056774041	103.553342286337	28.5733412246472	50.0131498904227	2.80743566886815	4.40470234718555
50.0136498904227	7.68917738578034	108.103913631544	93.4221439241107	103.685234503466	28.5660296304532	50.0136498904227	2.80853947897052	4.40565446130342
50.0141498904227	7.69728713373131	108.150557666219	93.2702495931612	103.816248912128	28.5587214824199	50.0141498904227	2.80964229588792	4.40660482161242
50.0146498904227	7.70539130359404	108.197126190011	93.1193054896333	103.946380693265	28.5514167800006	50.0146498904227	2.81074410917556	4.40755343898632
50.0151498904227	7.71348994352094	108.243619649582	92.9692491388638	104.075625032619	28.5441155226481	50.0151498904227	2.81184490931626	4.40850032364598
50.0156498904227	7.72158309692468	108.290038462777	92.8200233876426	104.203977120401	28.5368177098142	50.0156498904227	2.81294468764104	4.40944548521471
50.0161498904227	7.72967080288315	108.336383021076	92.6715759507748	104.331432151611	28.5295233409499	50.0161498904227	2.81404343625641	4.41038893276891
50.0166498904227	7.73775309651021	108.382653691842	92.5238589961084	104.457985325717	28.5222324155052	50.0166498904227	2.81514114797795	4.41133067488442
50.0171498904227	7.74583000929528	108.428850820376	92.3768287647651	104.583631846959	28.5149449329294	50.0171498904227	2.81623781626955	4.41227071967885
50.0176498904227	7.75390156941418	108.474974731791	92.2304452236271	104.708366924043	28.5076608926709	50.0176498904227	2.81733343518792	4.41320907485034
50.0181498904227	7.76196780201377	108.521025732737	92.08467174733	104.832185770434	28.5003802941773	50.0181498904227	2.81842799933174	4.41414574771293
50.0186498904227	7.77002872947254	108.567004112964	91.9394748272722	104.955083604062	28.4931031368949	50.0186498904227	2.8195215037953	4.41508074522904
50.0191498904227	7.7780843716392	108.612910146771	91.7948238053716	105.0770556476	28.4858294202696	50.0191498904227	2.82061394412606	4.416014074039
50.0196498904227	7.78613474605101	108.658744094307	91.6506906304608	105.198097128184	28.478559143746	50.0196498904227	2.82170531628585	4.41694574048819
50.0201498904227	7.79417986813382	108.704506202784	91.5070496353909	105.318203277679	28.4712923067679	50.0201498904227	2.82279561661539	4.41787575065178
50.0206498904227	7.80221975138496	108.750196707572	91.3638773331362	105.437369332412	28.4640289087782	50.0206498904227	2.82388484180193	4.41880411035738
50.0211498904227	7.81025440754083	108.795815833202	91.2211522302333	105.555590533424	28.4567689492187	50.0211498904227	2.8249729888496	4.41973082520575
50.0216498904227	7.81828384673021	108.841363794292	91.0788546561312	105.672862126218	28.4495124275304	50.0216498904227	2.82606005505231	4.4206559005897
50.0221498904227	7.82630807761456	108.886840796378	90.9369666070772	105.789179360995	28.4422593431532	50.0221498904227	2.82714603796905	4.4215793417114
50.0226498904227	7.83432710751646	108.932247036691	90.7954716033146	105.904537492416	28.4350096955263	50.0226498904227	2.82823093540122	4.42250115359822
50.0231498904227	7.84234094253715	108.977582704856	90.6543545584677	106.018931779827	28.4277634840875	50.0231498904227	2.82931474537203	4.42342134111717
50.0236498904227	7.85034958766409	109.022847983532	90.5136016600494	106.132357487032	28.4205207082739	50.0236498904227	2.83039746610752	4.42433990898812
50.0241498904227	7.85835304686939	109.068043049006	90.3732002602018	106.244809882507	28.4132813675217	50.0241498904227	2.83147909601938	4.4252568617959
50.0246498904227	7.86635132319984	109.113168071722	90.2331387757433	106.356284239184	28.4060454612658	50.0246498904227	2.8325596336891	4.42617220400131
50.0251498904227	7.87434441885932	109.158223216777	90.0934065967753	106.466775834649	28.3988129889403	50.0251498904227	2.83363907785363	4.42708593995127
50.0256498904227	7.88233233528425	109.203208644368	89.9539940030749	106.576279950949	28.3915839499784	50.0256498904227	2.83471742739214	4.42799807388799
50.0261498904227	7.89031507321249	109.248124510201	89.8148920876673	106.684791874769	28.3843583438121	50.0261498904227	2.83579468131402	4.42890860995744
50.0266498904227	7.89829263274652	109.29297096587	89.6760926869105	106.792306897249	28.3771361698725	50.0266498904227	2.83687083874787	4.42981755221708
50.0271498904227	7.90626501341108	109.337748159192	89.5375883165927	106.898820314157	28.3699174275896	50.0271498904227	2.83794589893146	4.43072490464285
50.0276498904227	7.91423221420608	109.382456234528	89.3993721134585	107.004327425716	28.3627021163926	50.0276498904227	2.83901986120253	4.43163067113565
50.0281498904227	7.92219423365484	109.427095333065	89.2614377817935	107.10882353676	28.3554902357095	50.0281498904227	2.84009272499042	4.43253485552723
50.0286498904227	7.93015106984828	109.471665593079	89.1237795445479	107.212303956577	28.3482817849673	50.0286498904227	2.84116448980839	4.43343746158556
50.0291498904227	7.93810272048533	109.516167150172	88.9863920986684	107.314763999053	28.3410767635921	50.0291498904227	2.84223515524663	4.43433849301972
50.0296498904227	7.94604918290992	109.560600137492	88.8492705742525	107.416198982526	28.3338751710089	50.0296498904227	2.84330472096585	4.43523795348446
50.0301498904227	7.95399045414472	109.604964685933	88.7124104972195	107.516604229919	28.3266770066417	50.0301498904227	2.84437318669145	4.43613584658423
50.0306498904228	7.96192653092208	109.649260924318	88.5758077551815	107.615975068603	28.3194822699134	50.0306498904228	2.84544055220817	4.43703217587701
50.0311498904228	7.96985740971228	109.693488979561	88.4394585662278	107.714306830524	28.3122909602461	50.0311498904228	2.8465068173552	4.43792694487765
50.0316498904228	7.97778308674937	109.737648976825	88.3033594504097	107.811594852072	28.3051030770607	50.0316498904228	2.84757198202176	4.43882015706112
50.0321498904228	7.98570355805479	109.78174103966	88.1675072036838	107.907834474199	28.2979186197771	50.0321498904228	2.84863604614297	4.43971181586526
50.0326498904228	7.99361881945895	109.825765290125	88.0318988740685	108.003021042298	28.2907375878141	50.0326498904228	2.84969900969622	4.44060192469349
50.0331498904228	8.00152886662102	109.869721848913	87.8965317398768	108.097149906313	28.2835599805897	50.0331498904228	2.85076087269766	4.44149048691713
50.0336498904228	8.0094336950469	109.913610835447	87.7614032898011	108.190216420625	28.2763857975207	50.0336498904228	2.85182163519919	4.44237750587766
50.0341498904228	8.01733330010578	109.957432367987	87.6265112047356	108.282215944154	28.2692150380229	50.0341498904228	2.85288129728557	4.44326298488865
50.0346498904228	8.02522767704517	110.001186563708	87.4918533411453	108.373143840255	28.2620477015111	50.0346498904228	2.85393985907188	4.44414692723765
50.0351498904228	8.03311682100469	110.044873538792	87.357427715876	108.462995476807	28.254883787399	50.0351498904228	2.85499732070108	4.44502933618781
50.0356498904228	8.04100072702864	110.088493408493	87.223232492275	108.551766226125	28.2477232950994	50.0356498904228	2.85605368234191	4.44591021497943
50.0361498904228	8.04887939007754	110.132046287207	87.0892659674993	108.639451465033	28.240566224024	50.0361498904228	2.8571089441869	4.44678956683137
50.0366498904228	8.05675280503858	110.175532288538	86.9555265609287	108.726046574788	28.2334125735833	50.0366498904228	2.85816310645053	4.44766739494229
50.0371498904228	8.06462096673525	110.218951525348	86.822012803589	108.811546941145	28.2262623431872	50.0371498904228	2.85921616936765	4.44854370249185
50.0376498904228	8.07248386993608	110.262304109811	86.6887233284555	108.89594795429	28.2191155322441	50.0376498904228	2.86026813319191	4.44941849264176
50.0381498904228	8.08034150936268	110.305590153461	86.5556568616181	108.979245008891	28.2119721401617	50.0381498904228	2.8613189981944	4.45029176853677
50.0386498904228	8.08819387969702	110.348809767233	86.4228122142237	109.061433504048	28.2048321663465	50.0386498904228	2.86236876466241	4.45116353330553
50.0391498904228	8.09604097558809	110.391963061505	86.2901882750773	109.142508843329	28.1976956102039	50.0391498904228	2.86341743289827	4.45203379006146
50.0396498904228	8.10388279165802	110.435050146129	86.1577840039089	109.22246643473	28.1905624711384	50.0396498904228	2.8644650032183	4.45290254190343
50.0401498904228	8.11171932250763	110.47807113047	86.0255984252207	109.301301690705	28.1834327485536	50.0401498904228	2.86551147595183	4.45376979191651
50.0406498904228	8.11955056272151	110.521026123429	85.8936306226621	109.379010028133	28.1763064418517	50.0406498904228	2.86655685144036	4.45463554317254
50.0411498904228	8.1273765068726	110.563915233475	85.7618797338944	109.455586868338	28.1691835504342	50.0411498904228	2.86760113003672	4.45549979873074
50.0416498904228	8.1351971495265	110.606738568669	85.6303449458933	109.531027637065	28.1620640737014	50.0416498904228	2.86864431210437	4.4563625616382
50.0421498904228	8.14301248524523	110.649496236686	85.4990254906838	109.605327764492	28.1549480110525	50.0421498904228	2.8696863980167	4.4572238349304
50.0426498904228	8.15082250859079	110.692188344834	85.3679206413984	109.678482685217	28.1478353618859	50.0426498904228	2.87072738815644	4.4580836216316
50.0431498904228	8.15862721412835	110.734815000078	85.2370297087219	109.750487838257	28.1407261255987	50.0431498904228	2.87176728291507	4.4589419247553
50.0436498904228	8.16642659642918	110.777376309051	85.1063520376325	109.821338667047	28.1336203015872	50.0436498904228	2.87280608269234	4.45979874730455
50.0441498904228	8.17422065007327	110.819872378074	84.9758870043997	109.891030619431	28.1265178892464	50.0441498904228	2.87384378789577	4.46065409227234
50.0446498904228	8.18200936965178	110.862303313171	84.8456340138899	109.959559147672	28.1194188879705	50.0446498904228	2.87488039894026	4.46150796264185
50.0451498904228	8.18979274976924	110.904669220079	84.7155924970675	110.026919708454	28.1123232971527	50.0451498904228	2.87591591624764	4.46236036138681
50.0456498904228	8.19757078504553	110.94697020426	84.5857619087242	110.09310776289	28.1052311161848	50.0456498904228	2.87695034024634	4.46321129147168
50.0461498904228	8.20534347011775	110.989206370916	84.456141725413	110.158118776531	28.098142344458	50.0461498904228	2.87798367137109	4.46406075585195
50.0466498904228	8.21311079964179	111.031377824996	84.3267314435723	110.221948219372	28.0910569813621	50.0466498904228	2.87901591006256	4.46490875747434
50.0471498904228	8.22087276829397	111.073484671203	84.1975305777627	110.284591565862	28.0839750262862	50.0471498904228	2.88004705676712	4.46575529927699
50.0476498904228	8.22862937077227	111.115527014009	84.0685386591238	110.346044294904	28.076896478618	50.0476498904228	2.88107711193656	4.46660038418966
50.0481498904228	8.23638060179767	111.157504957656	83.9397552339305	110.406301889865	28.0698213377445	50.0481498904228	2.88210607602788	4.46744401513389
50.0486498904228	8.2441264561152	111.199418606166	83.8111798622698	110.465359838581	28.0627496030515	50.0486498904228	2.88313394950308	4.46828619502317
50.0491498904228	8.25186692849505	111.241268063348	83.6828121168418	110.52321363336	28.0556812739237	50.0491498904228	2.88416073282893	4.46912692676308
50.0496498904228	8.25960201373341	111.2830534328	83.5546515818892	110.579858770985	28.0486163497449	50.0496498904228	2.88518642647683	4.46996621325142
50.0501498904228	8.26733170665335	111.32477481792	83.4266978521603	110.635290752722	28.0415548298977	50.0501498904228	2.8862110309226	4.47080405737832
50.0506498904228	8.27505600210556	111.366432321907	83.2989505320434	110.689505084319	28.0344967137639	50.0506498904228	2.88723454664636	4.47164046202641
50.0511498904228	8.28277489496906	111.408026047765	83.1714092346942	110.742497276012	28.0274420007241	50.0511498904228	2.8882569741324	4.47247543007083
50.0516498904229	8.29048838015177	111.449556098311	83.0440735813047	110.794262842525	28.0203906901578	50.0516498904229	2.88927831386899	4.47330896437943
50.0521498904229	8.29819645259109	111.491022576174	82.9169432003995	110.844797303075	28.0133427814437	50.0521498904229	2.89029856634834	4.47414106781278
50.0526498904229	8.30589910725441	111.5324255838	82.7900177272127	110.894096181373	28.0062982739591	50.0526498904229	2.89131773206643	4.47497174322429
50.0531498904229	8.31359633913953	111.573765223458	82.6632968030951	110.942155005624	27.9992571670807	50.0531498904229	2.89233581152293	4.47580099346031
50.0536498904229	8.32128814327507	111.615041597237	82.5367800750145	110.98896930853	27.9922194601837	50.0536498904229	2.89335280522111	4.47662882136014
50.0541498904229	8.32897451472085	111.656254807056	82.4104671950447	111.034534627293	27.9851851526427	50.0541498904229	2.89436871366774	4.47745522975616
50.0546498904229	8.33665544856817	111.697404954659	82.2843578199635	111.07884650361	27.9781542438309	50.0546498904229	2.89538353737303	4.47828022147384
50.0551498904229	8.34433093994009	111.738492141621	82.1584516108285	111.121900483682	27.9711267331208	50.0551498904229	2.89639727685052	4.47910379933185
50.0556498904229	8.35200098399174	111.779516469351	82.032748232618	111.163692118208	27.9641026198835	50.0556498904229	2.89740993261706	4.47992596614208
50.0561498904229	8.35966557591048	111.82047803909	81.9072473539046	111.204216962385	27.9570819034894	50.0561498904229	2.8984215051927	4.48074672470969
50.0566498904229	8.36732471091609	111.861376951918	81.781948646559	111.243470575914	27.9500645833076	50.0566498904229	2.89943199510064	4.48156607783318
50.0571498904229	8.37497838426102	111.90221330875	81.656851785449	111.281448522995	27.9430506587063	50.0571498904229	2.9004414028672	4.48238402830442
50.0576498904229	8.38262659123043	111.942987210339	81.5319564482246	111.318146372325	27.9360401290527	50.0576498904229	2.90144972902175	4.4832005789087
50.0581498904229	8.39026932714238	111.983698757281	81.4072623150484	111.353559697105	27.9290329937127	50.0581498904229	2.90245697409664	4.48401573242477
50.0586498904229	8.39790658734791	112.024348050012	81.2827690684319	111.387684075031	27.9220292520516	50.0586498904229	2.90346313862719	4.48482949162486
50.0591498904229	8.40553836723115	112.064935188808	81.1584763930018	111.420515088297	27.9150289034333	50.0591498904229	2.90446822315162	4.48564185927474
50.0596498904229	8.41316466220937	112.105460273793	81.0343839753544	111.452048323596	27.9080319472208	50.0596498904229	2.90547222821103	4.48645283813376
50.0601498904229	8.42078546773307	112.145923404931	80.910491503885	111.482279372115	27.9010383827761	50.0601498904229	2.90647515434934	4.48726243095484
50.0606498904229	8.428400779286	112.186324682034	80.7867986686546	111.511203829535	27.89404820946	50.0606498904229	2.90747700211329	4.48807064048454
50.0611498904229	8.43601059238518	112.226664204758	80.6633051612477	111.538817296032	27.8870614266325	50.0611498904229	2.90847777205234	4.4888774694631
50.0616498904229	8.44361490258096	112.266942072606	80.5400106746577	111.565115376272	27.8800780336523	50.0616498904229	2.90947746471873	4.48968292062441
50.0621498904229	8.45121370545705	112.307158384928	80.4169149031759	111.590093679412	27.8730980298773	50.0621498904229	2.91047608066736	4.49048699669609
50.0626498904229	8.45880699663044	112.347313240922	80.2940175422959	111.613747819098	27.8661214146643	50.0626498904229	2.91147362045581	4.49128970039952
50.0631498904229	8.46639477175147	112.387406739636	80.1713182886257	111.63607341346	27.8591481873689	50.0631498904229	2.91247008464431	4.49209103444981
50.0636498904229	8.4739770265038	112.427438979965	80.0488168397999	111.657066085117	27.8521783473459	50.0636498904229	2.91346547379569	4.49289100155587
50.0641498904229	8.48155375660439	112.467410060652	79.9265128943976	111.676721461167	27.845211893949	50.0641498904229	2.91445978847539	4.49368960442045
50.0646498904229	8.48912495780347	112.507320080294	79.804406151899	111.69503517319	27.8382488265306	50.0646498904229	2.91545302925139	4.4944868457401
50.0651498904229	8.49669062588451	112.547169137334	79.6824963125982	111.712002857246	27.8312891444426	50.0651498904229	2.91644519669425	4.49528272820524
50.0656498904229	8.50425075666421	112.586957330069	79.5607830775529	111.727620153871	27.8243328470353	50.0656498904229	2.917436291377	4.49607725450017
50.0661498904229	8.5118053459924	112.626684756644	79.4392661485528	111.741882708074	27.8173799336583	50.0661498904229	2.9184263138752	4.49687042730309
50.0666498904229	8.51935438975204	112.666351515057	79.317945228051	111.754786169337	27.8104304036602	50.0666498904229	2.91941526476689	4.49766224928612
50.0671498904229	8.52689788385921	112.705957703157	79.1968200191135	111.766326191611	27.8034842563883	50.0671498904229	2.92040314463254	4.49845272311531
50.0676498904229	8.53443582426295	112.745503418647	79.0758902254209	111.776498433317	27.796541491189	50.0676498904229	2.92138995405509	4.49924185145068
50.0681498904229	8.5419682069453	112.784988759078	78.9551555511965	111.785298557335	27.7896021074078	50.0681498904229	2.92237569361986	4.50002963694621
50.0686498904229	8.5494950279212	112.824413821858	78.8346157011857	111.792722231013	27.7826661043891	50.0686498904229	2.9233603639146	4.50081608224991
50.0691498904229	8.55701628323845	112.863778704244	78.7142703806305	111.798765126155	27.775733481476	50.0691498904229	2.92434396552944	4.50160119000376
50.0696498904229	8.56453196897758	112.903083503348	78.5941192952491	111.803422919023	27.7688042380109	50.0696498904229	2.92532649905684	4.50238496284379
50.0701498904229	8.57204208125192	112.942328316135	78.4741621511937	111.806692519551	27.7618783733351	50.0701498904229	2.92630796509164	4.5031674034001
50.0706498904229	8.57954661620737	112.981513239423	78.3543986550512	111.808590159749	27.7549558867887	50.0706498904229	2.92728836423101	4.50394851429682
50.0711498904229	8.58704557002245	113.020638369884	78.2348285138026	111.809136964035	27.748036777711	50.0711498904229	2.9282676970744	4.50472829815218
50.0716498904229	8.59453893890819	113.059703804043	78.115451434825	111.808351907781	27.7411210454401	50.0716498904229	2.92924596422358	4.50550675757853
50.0721498904229	8.60202671910804	113.098709638279	77.9962671258616	111.806252127978	27.7342086893132	50.0721498904229	2.9302231662826	4.50628389518229
50.072649890423	8.6095089068978	113.137655968826	77.8772752950187	111.802853181028	27.7272997086663	50.072649890423	2.93119930385778	4.50705971356405
50.073149890423	8.61698549858556	113.176542891772	77.7584756507448	111.798169256322	27.7203941028344	50.073149890423	2.93217437755767	4.50783421531853
50.073649890423	8.62445649051164	113.215370503059	77.6398679018202	111.792213353027	27.7134918711517	50.073649890423	2.93314838799306	4.50860740303463
50.074149890423	8.63192187904846	113.254138898483	77.5214517573453	111.78499742631	27.7065930129511	50.074149890423	2.93412133577697	4.50937927929542
50.074649890423	8.63938166060051	113.292848173698	77.4032269267399	111.77653250816	27.6996975275646	50.074649890423	2.93509322152462	4.51014984667816
50.075149890423	8.64683583160421	113.331498424209	77.2851931197325	111.766828807106	27.6928054143231	50.075149890423	2.93606404585341	4.51091910775434
50.075649890423	8.65428438852792	113.370089745379	77.167350046337	111.755895790417	27.6859166725565	50.075649890423	2.93703380938293	4.51168706508965
50.076149890423	8.66172732787177	113.408622232424	77.0496974168671	111.743742251747	27.6790313015938	50.076149890423	2.93800251273491	4.51245372124406
50.076649890423	8.66916464616764	113.447095980417	76.9322349419204	111.730376366722	27.6721493007628	50.076649890423	2.93897015653326	4.51321907877175
50.077149890423	8.67659633997904	113.485511084285	76.8149623323708	111.715805738513	27.6652706693902	50.077149890423	2.93993674140399	4.51398314022121
50.077649890423	8.68402240590104	113.523867638813	76.6978792993695	111.700037435126	27.658395406802	50.077649890423	2.94090226797525	4.51474590813521
50.078149890423	8.69144284056019	113.562165738639	76.5809855543385	111.683078019841	27.6515235123228	50.078149890423	2.94186673687728	4.5155073850508
50.078649890423	8.69885764061445	113.60040547826	76.4642808089642	111.664933575975	27.6446549852765	50.078649890423	2.94283014874242	4.51626757349937
50.079149890423	8.70626680275305	113.638586952026	76.3477647752016	111.645609726992	27.6377898249857	50.079149890423	2.9437925042051	4.51702647600664
50.079649890423	8.71367032369647	113.676710254146	76.231437165263	111.625111652765	27.6309280307721	50.079649890423	2.9447538039018	4.51778409509266
50.080149890423	8.72106820019634	113.714775478682	76.1152976916133	111.603444102688	27.6240696019565	50.080149890423	2.94571404847104	4.51854043327185
50.080649890423	8.72846042903531	113.752782719556	75.9993460669905	111.580611406221	27.6172145378583	50.080649890423	2.94667323855342	4.51929549305301
50.081149890423	8.73584700702702	113.790732070544	75.8835820043719	111.556617481338	27.6103628377964	50.081149890423	2.94763137479152	4.52004927693931
50.081649890423	8.743227931016	113.82862362528	75.7680052169949	111.531465841281	27.6035145010881	50.081649890423	2.94858845782997	4.52080178742835
50.082149890423	8.75060319787754	113.866457477254	75.6526154183508	111.505159599964	27.5966695270502	50.082149890423	2.94954448831536	4.52155302701213
50.082649890423	8.75797280451771	113.904233719815	75.5374123221637	111.477701476288	27.5898279149982	50.082649890423	2.95049946689631	4.52230299817708
50.083149890423	8.76533674787314	113.941952446165	75.4223956424322	111.449093797611	27.5829896642465	50.083149890423	2.95145339422339	4.52305170340408
50.083649890423	8.77269502491103	113.979613749368	75.3075650933903	111.419338502564	27.5761547741087	50.083649890423	2.95240627094913	4.52379914516848
50.084149890423	8.78004763262903	114.017217722342	75.1929203895223	111.388437143372	27.5693232438972	50.084149890423	2.95335809772802	4.52454532594009
50.084649890423	8.78739456805514	114.054764457863	75.078461245563	111.356390887806	27.5624950729236	50.084649890423	2.95430887521648	4.5252902481832
50.085149890423	8.79473582824766	114.092254048566	74.9641873764979	111.323200520892	27.5556702604982	50.085149890423	2.95525860407286	4.52603391435663
50.085649890423	8.80207141029509	114.129686586942	74.8500984975449	111.288866446459	27.5488488059304	50.085649890423	2.9562072849574	4.52677632691368
50.086149890423	8.80940131131602	114.16706216534	74.7361943241893	111.253388688591	27.5420307085287	50.086149890423	2.95715491853228	4.52751748830221
50.086649890423	8.81672552845906	114.20438087597	74.6224745721573	111.216766893072	27.5352159676004	50.086649890423	2.95810150546153	4.52825740096461
50.087149890423	8.82404405890277	114.241642810895	74.5089389574174	111.179000328844	27.5284045824519	50.087149890423	2.95904704641107	4.52899606733781
50.087649890423	8.83135689985555	114.278848062039	74.3955871962001	111.140087889542	27.5215965523884	50.087649890423	2.95999154204868	4.52973348985335
50.088149890423	8.83866404855556	114.315996721186	74.2824190049704	111.100028095129	27.5147918767144	50.088149890423	2.96093499304399	4.5304696709373
50.088649890423	8.84596550227064	114.353088879974	74.1694341004537	111.058819093654	27.5079905547331	50.088649890423	2.96187740006848	4.53120461301038
50.089149890423	8.85326125829821	114.390124629904	74.0566321996177	111.016458663166	27.5011925857468	50.089149890423	2.96281876379544	4.53193831848789
50.089649890423	8.86055131396521	114.427104062333	73.9440130196831	110.972944213784	27.4943979690567	50.089649890423	2.96375908489997	4.53267078977975
50.090149890423	8.86783566662797	114.464027268477	73.8315762781276	110.928272789957	27.4876067039631	50.090149890423	2.96469836405901	4.53340202929054
50.090649890423	8.87511431367217	114.500894339413	73.7193216926739	110.882441072891	27.4808187897652	50.090649890423	2.96563660195124	4.53413203941947
50.091149890423	8.88238725251274	114.537705366074	73.6072489812987	110.835445383184	27.4740342257613	50.091149890423	2.96657379925716	4.53486082256042
50.091649890423	8.88965448059373	114.574460439254	73.4953578622335	110.787281683642	27.4672530112486	50.091649890423	2.96750995665902	4.53558838110196
50.092149890423	8.89691599538831	114.611159649607	73.3836480539631	110.7379455823	27.4604751455231	50.092149890423	2.96844507484081	4.53631471742733
50.092649890423	8.90417179439859	114.647803087644	73.2721192752299	110.687432335635	27.4537006278802	50.092649890423	2.9693791544883	4.53703983391449
50.093149890423	8.9114218751556	114.684390843739	73.1607712450302	110.635736851968	27.4469294576139	50.093149890423	2.97031219628897	4.53776373293611
50.0936498904231	8.9186662352192	114.720923008122	73.0496036826089	110.582853695061	27.4401616340175	50.0936498904231	2.97124420093202	4.53848641685958
50.0941498904231	8.92590487217794	114.757399670886	72.9386163074839	110.528777087901	27.433397156383	50.0941498904231	2.97217516910836	4.53920788804705
50.0946498904231	8.93313778364903	114.793820921982	72.827808839417	110.473500916662	27.4266360240015	50.0946498904231	2.9731051015106	4.53992814885543
50.0951498904231	8.94036496727825	114.830186851222	72.7171809984322	110.417018734843	27.4198782361632	50.0951498904231	2.97403399883305	4.54064720163637
50.0956498904231	8.94758642073982	114.866497548277	72.6067325048216	110.359323767578	27.4131237921573	50.0956498904231	2.97496186177167	4.54136504873633
50.0961498904231	8.95480214173635	114.902753102679	72.4964630791334	110.300408916108	27.4063726912716	50.0961498904231	2.97588869102411	4.54208169249655
50.0966498904231	8.96201212799876	114.938953603822	72.3863724421738	110.240266762409	27.3996249327935	50.0966498904231	2.97681448728965	4.54279713525309
50.0971498904231	8.96921637728618	114.975099140959	72.276460315015	110.178889573968	27.3928805160089	50.0971498904231	2.97773925126922	4.54351137933682
50.0976498904231	8.97641488738588	115.011189803203	72.1667264189882	110.116269308705	27.3861394402029	50.0976498904231	2.97866298366538	4.54422442707345
50.0981498904231	8.98360765611312	115.04722567953	72.0571704757011	110.052397620023	27.3794017046595	50.0981498904231	2.97958568518231	4.54493628078353
50.0986498904231	8.99079468131119	115.083206858776	71.9477922070109	109.987265861989	27.3726673086619	50.0986498904231	2.98050735652581	4.54564694278247
50.0991498904231	8.99797596085119	115.119133429636	71.8385913350552	109.920865094633	27.365936251492	50.0991498904231	2.98142799840324	4.54635641538056
50.0996498904231	9.00515149263203	115.155005480671	71.7295675822296	109.853186089358	27.359208532431	50.0996498904231	2.98234761152358	4.54706470088297
50.1001498904231	9.01232127458036	115.190823100299	71.6207206711941	109.784219334452	27.3524841507588	50.1001498904231	2.98326619659738	4.54777180158977
50.1006498904231	9.01948530465037	115.226586376802	71.5120503248929	109.713955040698	27.3457631057545	50.1006498904231	2.98418375433675	4.54847771979593
50.1011498904231	9.02664358082384	115.262295398322	71.4035562665307	109.642383147075	27.3390453966961	50.1011498904231	2.98510028545534	4.54918245779135
50.1016498904231	9.03379610110997	115.297950252865	71.2952382195811	109.569493326532	27.3323310228606	50.1016498904231	2.98601579066835	4.54988601786086
50.1021498904231	9.04094286354535	115.333551028297	71.1870959077903	109.495274991845	27.3256199835241	50.1021498904231	2.98693027069253	4.55058840228424
50.1026498904231	9.04808386619381	115.369097812346	71.0791290551844	109.419717301536	27.3189122779616	50.1026498904231	2.98784372624612	4.55128961333624
50.1031498904231	9.0552191071464	115.404590692604	70.9713373860534	109.342809165854	27.3122079054472	50.1031498904231	2.98875615804889	4.55198965328657
50.1036498904231	9.06234858452128	115.440029756524	70.8637206249652	109.264539252804	27.3055068652537	50.1036498904231	2.98966756682211	4.55268852439992
50.1041498904231	9.06947229646364	115.475415091421	70.7562784967637	109.18489599423	27.2988091566534	50.1041498904231	2.99057795328852	4.55338622893599
50.1046498904231	9.0765902411456	115.510746784475	70.6490107265703	109.103867591933	27.2921147789171	50.1046498904231	2.99148731817236	4.55408276914949
50.1051498904231	9.08370241676613	115.546024922725	70.5419170397787	109.021442023824	27.2854237313149	50.1051498904231	2.99239566219932	4.55477814729014
50.1056498904231	9.09080882155098	115.581249593077	70.4349971620681	108.937607050104	27.2787360131159	50.1056498904231	2.99330298609655	4.5554723656027
50.1061498904231	9.09790945375263	115.616420882297	70.3282508193848	108.852350219471	27.2720516235881	50.1061498904231	2.99420929059266	4.55616542632698
50.1066498904231	9.1050043116501	115.651538877016	70.2216777379672	108.765658875333	27.2653705619985	50.1066498904231	2.99511457641768	4.55685733169784
50.1071498904231	9.11209339354897	115.686603663726	70.1152776443274	108.677520162043	27.2586928276131	50.1071498904231	2.99601884430306	4.55754808394522
50.1076498904231	9.11917669778127	115.721615328786	70.0090502652611	108.587921031131	27.2520184196971	50.1076498904231	2.9969220949817	4.55823768529414
50.1081498904231	9.12625422270537	115.756573958416	69.9029953278396	108.496848247544	27.2453473375145	50.1081498904231	2.99782432918786	4.55892613796471
50.1086498904231	9.13332596670591	115.7914796387	69.797112559427	108.404288395877	27.2386795803282	50.1086498904231	2.99872554765722	4.55961344417215
50.1091498904231	9.14039192819375	115.826332455586	69.6914016876589	108.310227886596	27.2320151474005	50.1091498904231	2.99962575112684	4.56029960612681
50.1096498904231	9.14745210560582	115.861132494887	69.5858624404684	108.214652962248	27.2253540379924	50.1096498904231	3.00052494033515	4.56098462603415
50.1101498904231	9.15450649740509	115.895879842279	69.4804945460605	108.117549703658	27.2186962513639	50.1101498904231	3.00142311602195	4.56166850609479
50.1106498904231	9.16155510208049	115.930574583303	69.375297732944	108.018904036098	27.2120417867742	50.1106498904231	3.00232027892839	4.56235124850449
50.1111498904231	9.16859791814678	115.965216803364	69.2702717298967	107.918701735435	27.2053906434813	50.1111498904231	3.00321642979696	4.5630328554542
50.1116498904231	9.17563494414451	115.999806587732	69.1654162659967	107.816928434248	27.1987428207424	50.1116498904231	3.0041115693715	4.56371332913003
50.1121498904231	9.18266617863994	116.034344021541	69.0607310706017	107.713569627918	27.1920983178137	50.1121498904231	3.00500569839714	4.56439267171328
50.1126498904231	9.18969162022493	116.068829189792	68.9562158733592	107.608610680676	27.1854571339502	50.1126498904231	3.00589881762036	4.56507088538047
50.1131498904231	9.19671126751687	116.103262177347	68.8518704042122	107.502036831616	27.1788192684061	50.1131498904231	3.00679092778891	4.56574797230331
50.1136498904231	9.2037251191586	116.137643068938	68.7476943933936	107.393833200667	27.1721847204346	50.1136498904231	3.00768202965188	4.56642393464876
50.1141498904231	9.21073317381834	116.171971949158	68.64368757142	107.283984794522	27.1655534892879	50.1141498904231	3.00857212395958	4.567098774579
50.1146498904232	9.21773543018956	116.206248902468	68.539849669107	107.172476512513	27.1589255742171	50.1146498904232	3.00946121146366	4.56777249425147
50.1151498904232	9.22473188699098	116.240474013195	68.4361804175655	107.05929315245	27.1523009744726	50.1151498904232	3.01034929291699	4.56844509581887
50.1156498904232	9.23172254296641	116.27464736553	68.3326795481909	106.944419416396	27.1456796893035	50.1156498904232	3.0112363690737	4.56911658142916
50.1161498904232	9.23870739688471	116.30876904353	68.2293467926822	106.827839916396	27.1390617179581	50.1161498904232	3.01212244068919	4.56978695322561
50.1166498904232	9.24568644753971	116.34283913112	68.1261818830254	106.709539180149	27.1324470596836	50.1166498904232	3.01300750852006	4.57045621334677
50.1171498904232	9.25265969375011	116.376857712089	68.0231845515031	106.589501656623	27.1258357137264	50.1171498904232	3.01389157332416	4.57112436392648
50.1176498904232	9.2596271343594	116.410824870094	67.920354530699	106.467711721607	27.1192276793318	50.1176498904232	3.01477463586056	4.57179140709394
50.1181498904232	9.26658876823581	116.444740688657	67.817691553488	106.344153683212	27.1126229557441	50.1181498904232	3.0156566968895	4.57245734497365
50.1186498904232	9.27354459427221	116.478605251167	67.7151953530419	106.218811787296	27.1060215422067	50.1186498904232	3.01653775717247	4.57312217968546
50.1191498904232	9.28049461138597	116.512418640882	67.6128656628414	106.091670222844	27.0994234379619	50.1191498904232	3.0174178174721	4.57378591334458
50.1196498904232	9.28743881851899	116.546180940923	67.5107022166577	105.962713127266	27.0928286422512	50.1196498904232	3.01829687855222	4.57444854806157
50.1201498904232	9.29437721463756	116.579892234281	67.4087047485568	105.83192459164	27.086237154315	50.1201498904232	3.01917494117783	4.57511008594239
50.1206498904232	9.30130979873226	116.613552603814	67.3068729929138	105.699288665883	27.0796489733927	50.1206498904232	3.02005200611509	4.57577052908836
50.1211498904232	9.30823656981794	116.647162132246	67.2052066844007	105.564789363863	27.0730640987229	50.1211498904232	3.02092807413129	4.57642987959622
50.1216498904232	9.31515752693355	116.68072090217	67.1037055579919	105.428410668431	27.066482529543	50.1216498904232	3.02180314599489	4.57708813955811
50.1221498904232	9.32207266914218	116.714228996046	67.0023693489599	105.290136536392	27.0599042650896	50.1221498904232	3.02267722247545	4.57774531106159
50.1226498904232	9.32898199553088	116.747686496201	66.9011977928822	105.149950903407	27.0533293045983	50.1226498904232	3.02355030434368	4.57840139618967
50.1231498904232	9.33588550521061	116.781093484832	66.800190625643	105.00783768882	27.0467576473036	50.1231498904232	3.02442239237139	4.57905639702077
50.1236498904232	9.34278319731618	116.814450044002	66.6993475834259	104.863780800417	27.0401892924392	50.1236498904232	3.02529348733149	4.57971031562881
50.1241498904232	9.34967507100616	116.847756255644	66.5986684027162	104.717764139118	27.0336242392377	50.1241498904232	3.02616358999799	4.58036315408313
50.1246498904232	9.35656112546277	116.881012201559	66.4981528203157	104.569771603593	27.0270624869309	50.1246498904232	3.02703270114598	4.58101491444859
50.1251498904232	9.36344135989187	116.914217963416	66.3978005733163	104.419787094807	27.0205040347494	50.1251498904232	3.02790082155164	4.5816655987855
50.1256498904232	9.37031577352282	116.947373622752	66.2976113991256	104.267794520498	27.0139488819231	50.1256498904232	3.02876795199221	4.58231520914969
50.1261498904232	9.37718436560843	116.980479260976	66.1975850354493	104.113777799579	27.0073970276807	50.1261498904232	3.02963409324598	4.58296374759251
50.1266498904232	9.38404713542483	117.013534959363	66.0977212203111	103.957720866475	27.00084847125	50.1266498904232	3.03049924609229	4.5836112161608
50.1271498904232	9.3909040822715	117.046540799058	65.9980196920342	103.799607675378	26.994303211858	50.1271498904232	3.03136341131154	4.58425761689697
50.1276498904232	9.39775520547108	117.079496861076	65.8984801892544	103.639422204444	26.9877612487305	50.1276498904232	3.03222658968515	4.58490295183894
50.1281498904232	9.40460050436936	117.112403226302	65.799102450911	103.477148459911	26.9812225810924	50.1281498904232	3.03308878199555	4.58554722302021
50.1286498904232	9.41143997833515	117.145259975488	65.6998862162581	103.312770480148	26.9746872081679	50.1286498904232	3.03394998902619	4.58619043246982
50.1291498904232	9.41827362676026	117.178067189259	65.6008312248604	103.146272339636	26.9681551291798	50.1291498904232	3.03481021156156	4.58683258221241
50.1296498904232	9.4251014490594	117.210824948108	65.5019372165784	102.977638152875	26.9616263433503	50.1296498904232	3.03566945038709	4.58747367426819
50.1301498904232	9.43192344467006	117.243533332399	65.4032039315977	102.806852078229	26.9551008499004	50.1301498904232	3.03652770628923	4.58811371065298
50.1306498904232	9.43873961305248	117.276192422366	65.3046311104157	102.633898321691	26.9485786480504	50.1306498904232	3.03738498005542	4.58875269337819
50.1311498904232	9.44554995368959	117.308802298114	65.2062184938309	102.458761140597	26.9420597370193	50.1311498904232	3.03824127247404	4.58939062445088
50.1316498904232	9.45235446608688	117.341363039617	65.1079658229596	102.281424847249	26.9355441160256	50.1316498904232	3.03909658433446	4.5900275058737
50.1321498904232	9.45915314977233	117.373874726722	65.0098728392274	102.101873812494	26.9290317842864	50.1321498904232	3.03995091642699	4.59066333964497
50.1326498904232	9.46594600429638	117.406337439146	64.9119392843804	101.920092469221	26.922522741018	50.1326498904232	3.04080426954287	4.59129812775866
50.1331498904232	9.47273302923181	117.438751256475	64.8141649004659	101.736065315799	26.916016985436	50.1331498904232	3.04165664447431	4.59193187220438
50.1336498904232	9.47951422417367	117.47111625817	64.7165494298552	101.549776919449	26.9095145167546	50.1336498904232	3.04250804201444	4.59256457496742
50.1341498904232	9.4862895887392	117.50343252356	64.6190926152377	101.36121191955	26.9030153341874	50.1341498904232	3.04335846295727	4.59319623802878
50.1346498904232	9.49305912256779	117.535700131848	64.5217941996004	101.170355030886	26.896519436947	50.1346498904232	3.04420790809779	4.59382686336511
50.1351498904232	9.49982282532084	117.567919162107	64.4246539262605	100.977614993418	26.8900268242448	50.1351498904232	3.04505637823182	4.5944564529488
50.1356498904233	9.50658069668177	117.600089693284	64.3276715388374	100.783480996549	26.8835374952916	50.1356498904233	3.04590387415614	4.59508500874793
50.1361498904233	9.51333273635584	117.632211804194	64.2308467812791	100.588325950033	26.877051449297	50.1361498904233	3.04675039666837	4.59571253272632
50.1366498904233	9.52007894407017	117.664285573529	64.1341793978381	100.392452175495	26.8705686854698	50.1366498904233	3.04759594656703	4.59633902684351
50.1371498904233	9.52681931957357	117.696311079851	64.0376691331061	100.19610615013	26.8640892030177	50.1371498904233	3.0484405246515	4.59696449305481
50.1376498904233	9.53355386263658	117.728288401593	63.9413157319568	99.9994917101075	26.8576130011477	50.1376498904233	3.04928413172204	4.59758893331125
50.1381498904233	9.54028257305129	117.760217617063	63.8451189396081	99.8027799246238	26.8511400790656	50.1381498904233	3.05012676857974	4.59821234955965
50.1386498904233	9.5470054506313	117.792098804441	63.7490785015942	99.6045367319531	26.8446704359765	50.1386498904233	3.05096843602654	4.59883474374262
50.1391498904233	9.55372249521167	117.82393204178	63.6531941637486	99.4040762395358	26.8382040710843	50.1391498904233	3.05180913486524	4.59945611779852
50.1396498904233	9.56043370664883	117.855717407006	63.5574656722415	99.2036492106363	26.8317409835922	50.1396498904233	3.05264886589945	4.60007647366154
50.1401498904233	9.56713908482048	117.887454977918	63.4618927735522	99.0034154712807	26.8252811727023	50.1401498904233	3.0534876299336	4.60069581326165
50.1406498904233	9.57383862962554	117.91914483219	63.3664752144805	98.8034792208926	26.8188246376158	50.1406498904233	3.05432542777293	4.60131413852467
50.1411498904233	9.58053234098408	117.950787047368	63.2712127421549	98.6039371021087	26.812371377533	50.1411498904233	3.05516226022351	4.60193145137221
50.1416498904233	9.58722021883722	117.982381700871	63.1761051040147	98.4048772691357	26.8059213916533	50.1416498904233	3.05599812809219	4.60254775372174
50.1421498904233	9.59390226314708	118.013928869994	63.0811520478165	98.2063814144286	26.799474679175	50.1421498904233	3.0568330321866	4.60316304748658
50.1426498904233	9.6005784738967	118.045428631905	62.9863533216435	98.008526129468	26.7930312392957	50.1426498904233	3.05766697331518	4.60377733457591
50.1431498904233	9.60724885108996	118.076881063646	62.8917086739023	97.811383951482	26.7865910712119	50.1431498904233	3.05849995228711	4.60439061689475
50.1436498904233	9.61391339475151	118.108286242134	62.7972178533085	97.6150241532236	26.7801541741191	50.1436498904233	3.05933196991236	4.60500289634403
50.1441498904233	9.62057210492668	118.139644244162	62.7028806089127	97.4195133335989	26.7737205472122	50.1441498904233	3.06016302700166	4.60561417482056
50.1446498904233	9.62722498168146	118.170955146393	62.6086966900781	97.224915852661	26.7672901896848	50.1446498904233	3.06099312436648	4.60622445421704
50.1451498904233	9.63387202510234	118.202219025371	62.5146658464928	97.031294144489	26.7608631007298	50.1451498904233	3.06182226281904	4.60683373642207
50.1456498904233	9.64051323529631	118.233435957509	62.4207878281711	96.83870893378	26.754439279539	50.1456498904233	3.06265044317229	4.60744202332021
50.1461498904233	9.64714861239077	118.264606019101	62.3270623854388	96.6472193761106	26.7480187253034	50.1461498904233	3.0634776662399	4.60804931679189
50.1466498904233	9.65377815653339	118.295729286312	62.2334892689684	96.4568831373333	26.7416014372132	50.1466498904233	3.06430393283629	4.60865561871351
50.1471498904233	9.6604018678922	118.326805835184	62.1400682297173	96.267756424124	26.7351874144573	50.1471498904233	3.06512924377656	4.60926093095743
50.1476498904233	9.66701974665532	118.357835741636	62.046799018999	96.079893975058	26.7287766562241	50.1476498904233	3.06595359987654	4.60986525539195
50.1481498904233	9.67363179303101	118.38881908146	61.9536813884416	95.8933490195704	26.7223691617007	50.1481498904233	3.06677700195274	4.61046859388132
50.1486498904233	9.68023800724757	118.419755930327	61.8607150899839	95.708173210592	26.7159649300736	50.1486498904233	3.06759945082237	4.61107094828579
50.1491498904233	9.68683838955327	118.450646363782	61.7678998759086	95.5244165354689	26.7095639605281	50.1491498904233	3.06842094730333	4.61167232046161
50.1496498904233	9.69343294021625	118.481490457247	61.6752354988099	95.3421272088602	26.7031662522488	50.1496498904233	3.06924149221417	4.61227271226099
50.1501498904233	9.70002165952447	118.512288286022	61.5827217116189	95.1613515506067	26.6967718044193	50.1501498904233	3.07006108637413	4.61287212553217
50.1506498904233	9.70660454778568	118.54303992528	61.4903582675721	94.9821338510409	26.6903806162223	50.1506498904233	3.07087973060311	4.6134705621194
50.1511498904233	9.71318160532726	118.573745450075	61.3981449202452	94.8045162258014	26.6839926868395	50.1511498904233	3.07169742572165	4.61406802386296
50.1516498904233	9.71975283249621	118.604404935336	61.3060814235364	94.628538461925	26.6776080154518	50.1516498904233	3.07251417255096	4.61466451259917
50.1521498904233	9.72631822965907	118.635018455868	61.2141675316646	94.4542378567548	26.6712266012391	50.1521498904233	3.07332997191287	4.61526003016037
50.1526498904233	9.73287779720183	118.665586086355	61.1224029991817	94.2816490510524	26.6648484433805	50.1526498904233	3.07414482462984	4.61585457837497
50.1531498904233	9.73943153552987	118.696107901359	61.0307875809637	94.110803857582	26.658473541054	50.1531498904233	3.07495873152497	4.61644815906746
50.1536498904233	9.7459794450679	118.726583975318	60.9393210322082	93.9417310863529	26.6521018934369	50.1536498904233	3.07577169342196	4.61704077405838
50.1541498904233	9.75252152625986	118.757014382548	60.8480031084442	93.7744563676612	26.6457334997055	50.1541498904233	3.07658371114513	4.61763242516436
50.1546498904233	9.75905777956887	118.787399197243	60.7568335655255	93.6090019740329	26.639368359035	50.1546498904233	3.07739478551941	4.61822311419812
50.1551498904233	9.76558820547719	118.817738493477	60.665812159626	93.4453764805659	26.6330064706002	50.1551498904233	3.07820491737032	4.6188128429685
50.1556498904233	9.77211280448607	118.8480323452	60.5749386472585	93.2835819759719	26.6266478335744	50.1556498904233	3.07901410752396	4.61940161328041
50.1561498904234	9.77863157711573	118.878280826241	60.4842127852558	93.1236164615493	26.6202924471303	50.1561498904234	3.07982235680702	4.61998942693493
50.1566498904234	9.78514452390533	118.908484010308	60.393634330774	92.9654740845819	26.6139403104398	50.1566498904234	3.08062966604678	4.62057628572925
50.1571498904234	9.79165164541281	118.938641970988	60.3032030413031	92.8091450378821	26.6075914226737	50.1571498904234	3.08143603607106	4.62116219145668
50.1576498904234	9.79815294221488	118.968754781747	60.2129186746554	92.6546154118885	26.6012457830019	50.1576498904234	3.08224146770826	4.6217471459067
50.1581498904234	9.80464841490693	118.998822515928	60.1227809889764	92.5018670448844	26.5949033905935	50.1581498904234	3.08304596178734	4.62233115086495
50.1586498904234	9.81113806410296	119.028845246756	60.0327897427402	92.3508773793462	26.5885642446166	50.1586498904234	3.08384951913779	4.62291420811322
50.1591498904234	9.81762189043553	119.058823047335	59.9429446947406	92.2016193265853	26.5822283442386	50.1591498904234	3.08465214058964	4.6234963194295
50.1596498904234	9.82409989455568	119.088755990647	59.8532456041037	92.0540611409033	26.5758956886257	50.1596498904234	3.08545382697349	4.62407748658795
50.1601498904234	9.83057207713285	119.118644149555	59.7636922302813	91.9081663043245	26.5695662769435	50.1601498904234	3.08625457912041	4.62465771135893
50.1606498904234	9.8370384388548	119.148487596801	59.6742843330613	91.7638934229053	26.5632401083565	50.1606498904234	3.08705439786205	4.62523699550899
50.1611498904234	9.84349898042758	119.178286405009	59.5850216725538	91.6211961355789	26.5569171820284	50.1611498904234	3.08785328403052	4.62581534080092
50.1616498904234	9.84995370257543	119.208040646681	59.4959040091982	91.4800230364411	26.550597497122	50.1616498904234	3.08865123845848	4.6263927489937
50.1621498904234	9.85640260604074	119.237750394201	59.4069311037622	91.3403176113194	26.5442810527992	50.1621498904234	3.08944826197908	4.62696922184259
50.1626498904234	9.86284569158394	119.267415719833	59.3181027173433	91.2020181894011	26.5379678482209	50.1626498904234	3.09024435542594	4.62754476109903
50.1631498904234	9.86928295998346	119.29703669572	59.2294186113689	91.0650579106194	26.5316578825473	50.1631498904234	3.09103951963319	4.62811936851076
50.1636498904234	9.87571441203567	119.32661339389	59.1408785475886	90.9293647094066	26.5253511549377	50.1636498904234	3.09183375543544	4.62869304582175
50.1641498904234	9.88214004855478	119.356145886249	59.0524822880987	90.7948613153354	26.5190476645503	50.1641498904234	3.09262706366777	4.62926579477225
50.1646498904234	9.8885598703728	119.385634244583	58.9642295952961	90.6614652710723	26.5127474105426	50.1646498904234	3.09341944516573	4.62983761709878
50.1651498904234	9.89497387833948	119.415078540564	58.8761202319281	90.5290889679576	26.5064503920712	50.1651498904234	3.09421090076533	4.63040851453416
50.1656498904234	9.90138207332219	119.444478845742	58.7881539610686	90.3976396994292	26.5001566082917	50.1656498904234	3.09500143130304	4.63097848880748
50.1661498904234	9.9077844562059	119.473835231548	58.7003305461185	90.2670197323886	26.493866058359	50.1661498904234	3.09579103761576	4.63154754164416
50.1666498904234	9.91418102789311	119.503147769299	58.6126497508062	90.1371263965085	26.487578741427	50.1666498904234	3.09657972054085	4.63211567476592
50.1671498904234	9.92057178930377	119.532416530189	58.5251113391925	90.0078521913594	26.4812946566487	50.1671498904234	3.09736748091611	4.63268288989079
50.1676498904234	9.92695674137521	119.561641585299	58.4377150756641	89.8790849111376	26.4750138031762	50.1676498904234	3.09815431957976	4.63324918873315
50.1681498904234	9.93333588506209	119.590823005589	58.3504607249417	89.750707786661	26.468736180161	50.1681498904234	3.09894023737044	4.63381457300372
50.1686498904234	9.9397092213363	119.619960861903	58.2633480520762	89.6225996442042	26.4624617867533	50.1686498904234	3.09972523512721	4.63437904440954
50.1691498904234	9.94607675118695	119.649055224967	58.1763768224413	89.4946350806516	26.4561906221027	50.1691498904234	3.10050931368955	4.63494260465404
50.1696498904234	9.95243847562023	119.678106165391	58.0895468017468	89.3666846543463	26.4499226853579	50.1696498904234	3.10129247389733	4.635505255437
50.1701498904234	9.95879439565941	119.707113753667	58.0028577560316	89.2386150909459	26.4436579756666	50.1701498904234	3.10207471659082	4.63606699845456
50.1706498904234	9.96514451234473	119.73607806017	57.9163094516657	89.1102905157058	26.4373964921758	50.1706498904234	3.1028560426107	4.63662783539928
50.1711498904234	9.97148882673338	119.76499915516	57.8299016553396	88.9815886082707	26.4311382340315	50.1711498904234	3.10363645279802	4.63718776796008
50.1716498904234	9.97782733989937	119.793877108779	57.7436341340887	88.8524045097363	26.4248832003789	50.1716498904234	3.1044159479942	4.6377467978223
50.1721498904234	9.9841600529335	119.822711991052	57.6575066552669	88.7226485084412	26.4186313903622	50.1721498904234	3.10519452904106	4.63830492666766
50.1726498904234	9.99048696694333	119.851503871891	57.5715189865642	88.5922439463696	26.412382803125	50.1726498904234	3.10597219678078	4.63886215617432
50.1731498904234	9.99680808305303	119.880252821088	57.4856708960008	88.4611254200084	26.4061374378097	50.1731498904234	3.10674895205588	4.63941848801688
50.1736498904234	10.0031234024034	119.908958908323	57.3999621519174	88.3292372371421	26.3998952935581	50.1736498904234	3.10752479570925	4.63997392386634
50.1741498904234	10.0094329261518	119.937622203158	57.31439252299	88.1965320938403	26.393656369511	50.1741498904234	3.10829972858415	4.64052846539017
50.1746498904234	10.0157366554719	119.96624277504	57.2289617782369	88.0629699406045	26.3874206648085	50.1746498904234	3.10907375152416	4.64108211425228
50.1751498904234	10.022034591554	119.994820693301	57.1436696869894	87.9285170108918	26.3811881785896	50.1751498904234	3.10984686537319	4.64163487211304
50.1756498904234	10.0283267356045	120.023356027158	57.0585160189134	87.7931449889365	26.3749589099925	50.1756498904234	3.11061907097551	4.64218674062929
50.1761498904234	10.0346130888462	120.051848845712	56.97350054401	87.6568302970097	26.3687328581548	50.1761498904234	3.1113903691757	4.64273772145435
50.1766498904234	10.0408936525181	120.08029921795	56.8886230326058	87.5195534850387	26.3625100222128	50.1766498904234	3.11216076081865	4.64328781623803
50.1771498904235	10.0471684278754	120.108707212744	56.8038832553581	87.3812987079163	26.3562904013024	50.1771498904235	3.11293024674959	4.64383702662663
50.1776498904235	10.0534374161891	120.137072898853	56.7192809832564	87.242053277905	26.3500739945584	50.1776498904235	3.11369882781404	4.64438535426294
50.1781498904235	10.0597006187466	120.16539634492	56.6348159876249	87.1018072813282	26.3438608011146	50.1781498904235	3.11446650485782	4.64493280078628
50.1786498904235	10.0659580368509	120.193677619474	56.5504880401004	86.96055325028	26.3376508201043	50.1786498904235	3.11523327872707	4.64547936783247
50.1791498904235	10.0722096718212	120.221916790929	56.4662969126646	86.8182858814078	26.3314440506597	50.1791498904235	3.11599915026819	4.64602505703388
50.1796498904235	10.0784555249923	120.250113927589	56.3822423776275	86.6750017949599	26.3252404919123	50.1796498904235	3.11676412032789	4.64656987001941
50.1801498904235	10.0846955977147	120.27826909764	56.298324207626	86.5306993282653	26.3190401429925	50.1801498904235	3.11752818975315	4.64711380841448
50.1806498904235	10.0909298913548	120.306382369158	56.2145421756295	86.3853783586506	26.3128430030302	50.1806498904235	3.11829135939124	4.6476568738411
50.1811498904235	10.0971584072946	120.334453810102	56.1308960549303	86.2390401515174	26.3066490711542	50.1811498904235	3.11905363008966	4.64819906791781
50.1816498904235	10.1033811469316	120.362483488321	56.0473856191601	86.0916872299188	26.3004583464925	50.1816498904235	3.11981500269622	4.64874039225974
50.1821498904235	10.1095981116787	120.390471471549	55.9640106422696	85.9433232625053	26.2942708281724	50.1821498904235	3.12057547805896	4.64928084847857
50.1826498904235	10.1158093029644	120.418417827409	55.8807708985478	85.7939529671541	26.2880865153202	50.1826498904235	3.12133505702618	4.64982043818261
50.1831498904235	10.1220147222326	120.44632262341	55.7976661626176	85.6435820279944	26.2819054070613	50.1831498904235	3.12209374044642	4.65035916297671
50.1836498904235	10.1282143709425	120.474185926949	55.7146962094146	85.4922170238604	26.2757275025205	50.1836498904235	3.12285152916847	4.65089702446237
50.1841498904235	10.1344082505683	120.50200780531	55.6318608142243	85.3398653665017	26.2695528008216	50.1841498904235	3.12360842404135	4.65143402423766
50.1846498904235	10.1405963625999	120.529788325665	55.5491597526432	85.1865352471084	26.2633813010875	50.1846498904235	3.12436442591432	4.6519701638973
50.1851498904235	10.1467787085417	120.557527555075	55.4665928006077	85.0322355899308	26.2572130024405	50.1851498904235	3.12511953563685	4.65250544503262
50.1856498904235	10.1529552899138	120.585225560488	55.384159734384	84.8769760119394	26.2510479040017	50.1856498904235	3.12587375405863	4.65303986923158
50.1861498904235	10.1591261082509	120.612882408741	55.3018603305588	84.7207667876323	26.2448860048918	50.1861498904235	3.12662708202959	4.65357343807879
50.1866498904235	10.1652911651027	120.640498166559	55.219694366059	84.5636188182208	26.2387273042303	50.1866498904235	3.12737952039984	4.65410615315551
50.1871498904235	10.1714504620339	120.668072900557	55.1376616181303	84.4055436045408	26.2325718011361	50.1871498904235	3.12813107001971	4.65463801603965
50.1876498904235	10.177604000624	120.695606677235	55.055761864363	84.2465532231269	26.2264194947272	50.1876498904235	3.1288817317397	4.65516902830579
50.1881498904235	10.1837517824671	120.723099562988	54.9739948826602	84.0866603049723	26.2202703841206	50.1881498904235	3.12963150641055	4.6556991915252
50.1886498904235	10.1898938091724	120.750551624094	54.8923604512508	83.9258780165677	26.2141244684328	50.1886498904235	3.13038039488315	4.65622850726581
50.1891498904235	10.1960300823632	120.777962926724	54.8108583487084	83.7642200428654	26.2079817467793	50.1891498904235	3.13112839800859	4.65675697709224
50.1896498904235	10.2021606036779	120.805333536939	54.7294883539271	83.6017005718758	26.2018422182746	50.1896498904235	3.13187551663813	4.65728460256583
50.1901498904235	10.2082853747689	120.832663520686	54.6482502461343	83.4383342806355	26.1957058820327	50.1901498904235	3.1326217516232	4.6578113852446
50.1906498904235	10.2144043973036	120.859952943805	54.5671438048654	83.2741363223344	26.1895727371666	50.1906498904235	3.13336710381541	4.65833732668329
50.1911498904235	10.2205176729634	120.887201872025	54.4861688100191	83.1091223144144	26.1834427827886	50.1911498904235	3.13411157406652	4.65886242843338
50.1916498904235	10.2266252034443	120.914410370965	54.4053250417891	82.9433083274786	26.1773160180099	50.1916498904235	3.13485516322844	4.65938669204305
50.1921498904235	10.2327269904563	120.941578506134	54.3246122807268	82.7770347760342	26.1711924419411	50.1921498904235	3.13559787215326	4.65991011905724
50.1926498904235	10.2388230357238	120.968706342932	54.2440303076859	82.6110638648979	26.1650720536921	50.1926498904235	3.13633970169319	4.66043271101762
50.1931498904235	10.2449133409855	120.995793946649	54.1635789038653	82.4443226154652	26.1589548523717	50.1931498904235	3.13708065270058	4.66095446946262
50.1936498904235	10.2509979079938	121.022841382467	54.0832578507748	82.2768282146855	26.1528408370881	50.1936498904235	3.13782072602794	4.66147539592743
50.1941498904235	10.2570767385156	121.049848715458	54.0030669302709	82.1085983248163	26.1467300069485	50.1941498904235	3.1385599225279	4.661995491944
50.1946498904235	10.2631498343315	121.076816010585	53.9230059245295	81.9396510232426	26.1406223610595	50.1946498904235	3.13929824305321	4.66251475904107
50.1951498904235	10.2692171972361	121.103743332702	53.8430746160437	81.7700047862881	26.1345178985268	50.1951498904235	3.14003568845674	4.66303319874415
50.1956498904235	10.2752788290378	121.130630746555	53.7632727876494	81.5996784799959	26.1284166184551	50.1956498904235	3.1407722595915	4.66355081257554
50.1961498904235	10.2813347315589	121.157478316783	53.6836002225014	81.4286913520796	26.1223185199487	50.1961498904235	3.14150795731059	4.66406760205435
50.1966498904235	10.2873849066354	121.184286107913	53.6040567040876	81.2570630241191	26.1162236021106	50.1966498904235	3.14224278246721	4.66458356869648
50.1971498904235	10.293429356117	121.211054184368	53.5246420162103	81.0848134838336	26.1101318640434	50.1971498904235	3.1429767359147	4.66509871401467
50.1976498904235	10.299468081867	121.23778261046	53.4453559430208	80.9119630773841	26.1040433048488	50.1976498904235	3.14370981850645	4.66561303951845
50.1981498904236	10.3055010857624	121.264471450396	53.3661982689679	80.7385325016869	26.0979579236275	50.1981498904236	3.14444203109598	4.6661265467142
50.1986498904236	10.3115283696936	121.291120768272	53.2871687788523	80.5645427967169	26.0918757194796	50.1986498904236	3.14517337453688	4.66663923710513
50.1991498904236	10.3175499355643	121.317730628081	53.2082672577792	80.3900153377889	26.0857966915043	50.1991498904236	3.14590384968283	4.66715111219128
50.1996498904236	10.3235657852921	121.344301093704	53.129493491201	80.2149718278013	26.0797208388001	50.1996498904236	3.14663345738758	4.66766217346957
50.2001498904236	10.3295759208073	121.370832228918	53.0508472648847	80.0394342894391	26.0736481604646	50.2001498904236	3.14736219850496	4.66817242243376
50.2006498904236	10.335580344054	121.397324097392	52.9723283649197	79.8634250573183	26.0675786555946	50.2006498904236	3.14809007388888	4.66868186057446
50.2011498904236	10.3415790569892	121.423776762688	52.893936577731	79.6869667700739	26.0615123232862	50.2011498904236	3.14881708439329	4.6691904893792
50.2016498904236	10.3475720615833	121.450190288264	52.8156716900572	79.5100823623778	26.0554491626347	50.2016498904236	3.14954323087221	4.66969831033234
50.2021498904236	10.3535593598197	121.476564737467	52.7375334889797	79.3327950568864	26.0493891727344	50.2021498904236	3.15026851417973	4.67020532491517
50.2026498904236	10.3595409536949	121.50290017354	52.6595217618819	79.1551283561121	26.0433323526792	50.2026498904236	3.15099293516997	4.67071153460585
50.2031498904236	10.3655168452183	121.529196659622	52.5816362964902	78.9771060342165	26.0372787015617	50.2031498904236	3.15171649469712	4.67121694087945
50.2036498904236	10.3714870364123	121.555454258742	52.5038768808566	78.7987521287194	26.0312282184742	50.2036498904236	3.15243919361537	4.67172154520794
50.2041498904236	10.3774515293123	121.581673033827	52.426243303338	78.6200909321262	26.0251809025079	50.2041498904236	3.15316103277899	4.67222534906024
50.2046498904236	10.3834103259663	121.607853047695	52.3487353526395	78.4411469834668	26.0191367527534	50.2046498904236	3.15388201304227	4.67272835390216
50.2051498904236	10.3893634284353	121.63399436306	52.271352817777	78.2619450597509	26.0130957683003	50.2051498904236	3.15460213525952	4.67323056119647
50.2056498904236	10.3953108387929	121.660097042532	52.1940954880895	78.082510167332	26.0070579482376	50.2056498904236	3.15532140028506	4.67373197240284
50.2061498904236	10.4012525591254	121.686161148614	52.1169631532556	77.9028675331833	26.0010232916535	50.2061498904236	3.15603980897327	4.67423258897794
50.2066498904236	10.4071885915317	121.712186743704	52.0399556032443	77.7230425960874	25.9949917976353	50.2066498904236	3.15675736217851	4.67473241237535
50.2071498904236	10.4131189381233	121.738173890097	51.9630726283813	77.5430609977322	25.9889634652697	50.2071498904236	3.15747406075517	4.67523144404564
50.2076498904236	10.4190436010239	121.764122649982	51.8863140193115	77.3629485737228	25.9829382936424	50.2076498904236	3.15818990555762	4.67572968543632
50.2081498904236	10.4249625823702	121.790033085442	51.8096795669853	77.1827313445002	25.9769162818385	50.2081498904236	3.15890489744026	4.6762271379919
50.2086498904236	10.4308758843108	121.815905258459	51.7331690626852	77.002435506176	25.9708974289422	50.2086498904236	3.15961903725748	4.67672380315387
50.2091498904236	10.4367835090068	121.841739230908	51.6567822980241	76.8220874212749	25.9648817340371	50.2091498904236	3.16033232586365	4.6772196823607
50.2096498904236	10.4426854586316	121.867535064562	51.5805190649301	76.6417136093958	25.9588691962059	50.2096498904236	3.16104476411315	4.67771477704786
50.2101498904236	10.4485817353708	121.893292821088	51.5043791556486	76.4613407377824	25.9528598145305	50.2101498904236	3.16175635286031	4.67820908864783
50.2106498904236	10.4544723414222	121.919012562051	51.4283623627572	76.2809956118117	25.9468535880921	50.2106498904236	3.16246709295949	4.6787026185901
50.2111498904236	10.4603572789956	121.944694348913	51.3524684791475	76.1007051653979	25.9408505159711	50.2111498904236	3.16317698526497	4.67919536830116
50.2116498904236	10.466236550313	121.97033824303	51.2766972980403	75.920496451314	25.9348505972472	50.2116498904236	3.16388603063105	4.67968733920455
50.2121498904236	10.4721101576083	121.995944305657	51.2010486129704	75.7403966314328	25.9288538309991	50.2121498904236	3.16459422991197	4.68017853272083
50.2126498904236	10.4779781031274	122.021512597945	51.1255222177986	75.5604329668877	25.922860216305	50.2126498904236	3.16530158396194	4.6806689502676
50.2131498904236	10.483840389128	122.047043180944	51.0501179067058	75.3806328081572	25.9168697522424	50.2131498904236	3.16600809363513	4.68115859325952
50.2136498904236	10.4896970178799	122.072536115597	50.9748354741886	75.2010235850714	25.9108824378876	50.2136498904236	3.16671375978567	4.68164746310827
50.2141498904236	10.4955479916644	122.097991462749	50.8996747150769	75.0216327967446	25.9048982723166	50.2141498904236	3.16741858326763	4.68213556122263
50.2146498904236	10.5013933127747	122.12340928314	50.8246354245072	74.8424880014369	25.8989172546044	50.2146498904236	3.16812256493502	4.68262288900842
50.2151498904236	10.5072329835156	122.148789637408	50.7497173979417	74.6636168063423	25.8929393838253	50.2151498904236	3.16882570564183	4.68310944786855
50.2156498904236	10.5130670062036	122.17413258609	50.6749204311658	74.4850468573122	25.8869646590528	50.2156498904236	3.16952800624195	4.68359523920299
50.2161498904236	10.5188953831667	122.199438189621	50.6002443202789	74.3068058285093	25.8809930793598	50.2161498904236	3.17022946758922	4.68408026440883
50.2166498904236	10.5247181167444	122.224706508332	50.5256888617085	74.128921411999	25.8750246438182	50.2166498904236	3.17093009053741	4.68456452488021
50.2171498904236	10.5305352092879	122.249937602454	50.4512538521897	73.9514213072795	25.8690593514994	50.2171498904236	3.17162987594022	4.68504802200841
50.2176498904236	10.5363466631596	122.275131532118	50.3769390887836	73.7743332107522	25.8630972014738	50.2176498904236	3.17232882465126	4.68553075718182
50.2181498904236	10.5421524807332	122.300288357351	50.3027443688735	73.5976848051364	25.8571381928113	50.2181498904236	3.17302693752408	4.6860127317859
50.2186498904236	10.5479526643939	122.325408138081	50.2286694901546	73.4215037488276	25.8511823245809	50.2186498904236	3.17372421541212	4.68649394720329
50.2191498904237	10.5537472165381	122.350490934133	50.1547142506364	73.2458176652098	25.8452295958508	50.2191498904237	3.17442065916875	4.68697440481371
50.2196498904237	10.5595361395734	122.375536805233	50.0808784486599	73.070654131913	25.8392800056886	50.2196498904237	3.17511626964724	4.68745410599405
50.2201498904237	10.5653194359186	122.400545811006	50.007161882883	72.896040670032	25.833333553161	50.2201498904237	3.17581104770077	4.68793305211833
50.2206498904237	10.5710971080035	122.425518010975	49.9335643522612	72.7220047332974	25.8273902373342	50.2206498904237	3.17650499418241	4.6884112445577
50.2211498904237	10.576869158269	122.450453464564	49.8600856560882	72.5485736972129	25.8214500572734	50.2211498904237	3.17719810994512	4.6888886846805
50.2216498904237	10.5826355891671	122.475352231097	49.7867255939637	72.3757748481523	25.8155130120431	50.2216498904237	3.17789039584177	4.68936537385221
50.2221498904237	10.5883964031606	122.500214369797	49.7134839658164	72.2036353724277	25.8095791007072	50.2221498904237	3.1785818527251	4.68984131343547
50.2226498904237	10.5941516027233	122.525039939788	49.6403605718783	72.0321823453258	25.8036483223288	50.2226498904237	3.17927248144775	4.69031650479013
50.2231498904237	10.5999011903398	122.549829000094	49.5673552127061	71.8614427201231	25.7977206759702	50.2231498904237	3.17996228286224	4.69079094927319
50.2236498904237	10.6056451685055	122.574581609639	49.4944676891622	71.6914433170761	25.7917961606931	50.2236498904237	3.18065125782095	4.69126464823886
50.2241498904237	10.6113835397267	122.599297827249	49.4216978024378	71.5222108123946	25.7858747755582	50.2241498904237	3.18133940717614	4.69173760303852
50.2246498904237	10.6171163065201	122.623977711649	49.3490453540302	71.3537717272037	25.7799565196258	50.2246498904237	3.18202673177995	4.69220981502078
50.2251498904237	10.6228434714133	122.648621321465	49.2765101457655	71.1861524164925	25.7740413919552	50.2251498904237	3.18271323248438	4.69268128553143
50.2256498904237	10.6285650369443	122.673228715225	49.2040919797683	71.0193790580602	25.7681293916052	50.2256498904237	3.18339891014128	4.69315201591351
50.2261498904237	10.6342810056619	122.697799951359	49.1317906584854	70.8534776414591	25.7622205176336	50.2261498904237	3.18408376560238	4.69362200750726
50.2266498904237	10.6399913801251	122.722335088197	49.0596059846808	70.6884739569416	25.7563147690978	50.2266498904237	3.18476779971924	4.69409126165013
50.2271498904237	10.6456961629036	122.74683418397	48.9875377614206	70.524393584414	25.7504121450541	50.2271498904237	3.1854510133433	4.69455977967685
50.2276498904237	10.6513953565773	122.771297296812	48.9155857921046	70.3612618824032	25.7445126445585	50.2276498904237	3.18613340732581	4.69502756291936
50.2281498904237	10.6570889637366	122.795724484759	48.8437498804277	70.1991039770384	25.7386162666659	50.2281498904237	3.1868149825179	4.69549461270684
50.2286498904237	10.662776986982	122.820115805749	48.7720298304097	70.0379447510556	25.7327230104306	50.2286498904237	3.18749573977053	4.69596093036575
50.2291498904237	10.6684594289246	122.844471317619	48.7004254463805	69.877808832828	25.7268328749063	50.2291498904237	3.18817567993447	4.6964265172198
50.2296498904237	10.6741362921853	122.868791078114	48.6289365329835	69.7187205854268	25.7209458591459	50.2296498904237	3.18885480386037	4.69689137458995
50.2301498904237	10.6798075793954	122.893075144877	48.5575628951693	69.5607040957184	25.7150619622015	50.2301498904237	3.18953311239868	4.69735550379447
50.2306498904237	10.6854732931961	122.917323575455	48.4863043382076	69.4037822812074	25.7091811831246	50.2306498904237	3.19021060639968	4.69781890614886
50.2311498904237	10.691133436239	122.941536427299	48.4151606676786	69.2479634392682	25.7033035209659	50.2311498904237	3.19088728671347	4.69828158296596
50.2316498904237	10.6967880111852	122.965713757761	48.3441316894782	69.0932449050385	25.6974289747754	50.2316498904237	3.19156315418998	4.69874353555586
50.2321498904237	10.7024370207063	122.989855624096	48.273217209803	68.9396219273256	25.6915575436026	50.2321498904237	3.19223820967895	4.69920476522596
50.2326498904237	10.7080804674833	123.013962083465	48.2024170351707	68.7870897693451	25.6856892264959	50.2326498904237	3.19291245402993	4.69966527328098
50.2331498904237	10.7137183542074	123.03803319293	48.1317309724059	68.6356437088858	25.6798240225032	50.2331498904237	3.19358588809229	4.70012506102294
50.2336498904237	10.7193506835795	123.062069009457	48.0611588286397	68.4852790383014	25.6739619306718	50.2336498904237	3.19425851271519	4.70058412975118
50.2341498904237	10.7249774583103	123.086069589916	47.9907004113231	68.335991064478	25.6681029500482	50.2341498904237	3.19493032874761	4.70104248076235
50.2346498904237	10.7305986811201	123.110034991081	47.9203555282082	68.1877751087972	25.662247079678	50.2346498904237	3.19560133703831	4.70150011535044
50.2351498904237	10.7362143547389	123.13396526963	47.8501239873683	68.0406265070967	25.6563943186065	50.2351498904237	3.19627153843586	4.70195703480679
50.2356498904237	10.7418244819065	123.157860482145	47.7800055971729	67.8945406096342	25.6505446658778	50.2356498904237	3.19694093378862	4.70241324042007
50.2361498904237	10.747429065372	123.181720685112	47.7100001663118	67.7495127810488	25.6446981205358	50.2361498904237	3.19760952394474	4.70286873347629
50.2366498904237	10.7530281078941	123.205545934923	47.640107503768	67.605538400323	25.6388546816234	50.2366498904237	3.19827730975215	4.70332351525882
50.2371498904237	10.7586216122412	123.229336287872	47.5703274188568	67.4626128607453	25.6330143481828	50.2371498904237	3.19894429205857	4.70377758704841
50.2376498904237	10.7642095811908	123.25309180016	47.500659721182	67.3207315698729	25.6271771192556	50.2376498904237	3.19961047171149	4.70423095012314
50.2381498904237	10.7697920175301	123.276812527893	47.4311042206619	67.1798899494946	25.6213429938828	50.2381498904237	3.20027584955819	4.70468360575851
50.2386498904237	10.7753689240552	123.300498527081	47.3616607275291	67.0400834355923	25.6155119711044	50.2386498904237	3.20094042644571	4.70513555522735
50.2391498904237	10.780940303572	123.32414985364	47.2923290523051	66.9013074783049	25.6096840499599	50.2391498904237	3.20160420322087	4.70558679979992
50.2396498904237	10.7865061588952	123.347766563391	47.2231090058415	66.7635575418903	25.6038592294883	50.2396498904237	3.20226718073024	4.70603734074384
50.2401498904238	10.7920664928491	123.371348712061	47.1540003992823	66.6268291046891	25.5980375087275	50.2401498904238	3.20292935982019	4.70648717932413
50.2406498904238	10.7976213082667	123.394896355281	47.0850030440859	66.4911176590875	25.592218886715	50.2406498904238	3.20359074133681	4.70693631680324
50.2411498904238	10.8031706079905	123.418409548592	47.0161167520029	66.3564187114797	25.5864033624875	50.2411498904238	3.20425132612597	4.70738475444101
50.2416498904238	10.8087143948718	123.441888347436	46.9473413351098	66.2227277822318	25.5805909350811	50.2416498904238	3.20491111503328	4.70783249349468
50.2421498904238	10.8142526717711	123.465332807165	46.8786766057736	66.0900404056453	25.5747816035312	50.2421498904238	3.20557010890411	4.70827953521895
50.2426498904238	10.8197854415577	123.488742983036	46.8101223766793	65.9583521299196	25.5689753668723	50.2426498904238	3.2062283085836	4.70872588086592
50.2431498904238	10.8253127071099	123.512118930212	46.7416784607995	65.8276585171159	25.5631722241386	50.2431498904238	3.20688571491658	4.70917153168513
50.2436498904238	10.8308344713148	123.535460703762	46.6733446714285	65.697955143122	25.5573721743633	50.2436498904238	3.20754232874768	4.70961648892356
50.2441498904238	10.8363507370685	123.558768358665	46.6051208221536	65.5692375976139	25.551575216579	50.2441498904238	3.20819815092123	4.71006075382564
50.2446498904238	10.8418615072757	123.582041949804	46.5370067268589	65.4415014840211	25.5457813498178	50.2446498904238	3.20885318228131	4.71050432763325
50.2451498904238	10.8473667848499	123.605281531969	46.4690021997667	65.3147424194895	25.539990573111	50.2451498904238	3.20950742367174	4.71094721158572
50.2456498904238	10.8528665727133	123.62848715986	46.4011070553649	65.1889560348458	25.534202885489	50.2456498904238	3.21016087593607	4.71138940691985
50.2461498904238	10.8583608737967	123.651658888081	46.3333211084604	65.0641379745621	25.5284182859819	50.2461498904238	3.21081353991755	4.71183091486991
50.2466498904238	10.8638496910397	123.674796771146	46.2656441741691	64.9402838967187	25.522636773619	50.2466498904238	3.21146541645919	4.71227173666764
50.2471498904238	10.8693330273901	123.697900863475	46.1980760678937	64.8173894729695	25.5168583474287	50.2471498904238	3.2121165064037	4.71271187354226
50.2476498904238	10.8748108858046	123.720971219398	46.1306166053532	64.6954503885055	25.5110830064392	50.2476498904238	3.21276681059351	4.7131513267205
50.2481498904238	10.8802832692481	123.744007893152	46.0632656025588	64.5744623420201	25.5053107496775	50.2481498904238	3.21341632987078	4.71359009742655
50.2486498904238	10.885750180694	123.76701093888	45.9960228758307	64.4544210456721	25.4995415761704	50.2486498904238	3.21406506507737	4.71402818688211
50.2491498904238	10.8912116231241	123.789980410637	45.9288882417805	64.3353222250522	25.4937754849436	50.2491498904238	3.21471301705484	4.7144655963064
50.2496498904238	10.8966675995285	123.812916362384	45.8618615173281	64.217161619146	25.4880124750226	50.2496498904238	3.21536018664449	4.71490232691612
50.2501498904238	10.9021181129057	123.835818847991	45.7949425196968	64.0999349802996	25.4822525454319	50.2501498904238	3.21600657468728	4.71533837992551
50.2506498904238	10.9075631662623	123.858687921237	45.7281310664026	63.983638074184	25.4764956951955	50.2506498904238	3.21665218202391	4.71577375654633
50.2511498904238	10.9130027626131	123.881523635811	45.6614269752658	63.8682666797609	25.4707419233365	50.2511498904238	3.21729700949476	4.71620845798786
50.2516498904238	10.9184369049814	123.90432604531	45.5948300644069	63.7538165892461	25.4649912288778	50.2516498904238	3.21794105793991	4.71664248545691
50.2521498904238	10.9238655963981	123.927095203239	45.5283401522326	63.6402836080762	25.4592436108411	50.2521498904238	3.21858432819912	4.71707584015783
50.2526498904238	10.9292888399025	123.949831163015	45.461957057479	63.5276635548732	25.4534990682479	50.2526498904238	3.21922682111187	4.71750852329253
50.2531498904238	10.9347066385419	123.972533977962	45.3956805991513	63.4159522614092	25.4477576001188	50.2531498904238	3.21986853751729	4.71794053606045
50.2536498904238	10.9401189953715	123.995203701315	45.3295105965577	63.3051455725728	25.4420192054738	50.2536498904238	3.22050947825423	4.71837187965859
50.2541498904238	10.9455259134545	124.01784038622	45.263446869316	63.1952393463334	25.4362838833323	50.2541498904238	3.22114964416119	4.71880255528153
50.2546498904238	10.9509273958621	124.04044408573	45.1974892373332	63.0862294537079	25.4305516327129	50.2546498904238	3.22178903607638	4.71923256412138
50.2551498904238	10.9563234456731	124.06301485281	45.1316375208162	62.9781117787256	25.4248224526338	50.2551498904238	3.22242765483767	4.71966190736787
50.2556498904238	10.9617140659744	124.085552740335	45.0658915402737	62.8708822183937	25.4190963421124	50.2556498904238	3.2230655012826	4.72009058620826
50.2561498904238	10.9670992598606	124.10805780109	45.0002511165017	62.7645366826639	25.4133733001653	50.2561498904238	3.22370257624839	4.72051860182744
50.2566498904238	10.9724790304338	124.130530087772	44.9347160705864	62.6590710943973	25.4076533258089	50.2566498904238	3.22433888057192	4.72094595540785
50.2571498904238	10.9778533808042	124.152969652987	44.8692862239328	62.5544813893316	25.4019364180584	50.2571498904238	3.22497441508975	4.72137264812955
50.2576498904238	10.9832223140893	124.175376549252	44.8039613982258	62.4507635160455	25.3962225759289	50.2576498904238	3.2256091806381	4.72179868117019
50.2581498904238	10.9885858334143	124.197750828996	44.7387414154425	62.3479134359263	25.3905117984344	50.2581498904238	3.22624317805283	4.72222405570503
50.2586498904238	10.9939439419121	124.220092544558	44.6736260978637	62.2459271231356	25.3848040845886	50.2586498904238	3.22687640816949	4.72264877290693
50.2591498904238	10.9992966427231	124.242401748189	44.6086152680598	62.1448005645748	25.3790994334044	50.2591498904238	3.22750887182327	4.7230728339464
50.2596498904238	11.0046439389949	124.264678492051	44.5437087488996	62.0445297598534	25.373397843894	50.2596498904238	3.22814056984901	4.72349623999153
50.2601498904238	11.009985833883	124.286922828219	44.4789063635431	61.9451107212531	25.3676993150692	50.2601498904238	3.22877150308119	4.72391899220806
50.2606498904238	11.0153223305498	124.309134808678	44.4142079354437	61.846539473696	25.3620038459409	50.2606498904238	3.22940167235398	4.72434109175938
50.2611498904239	11.0206534321656	124.331314485325	44.3496132883467	61.748812054711	25.3563114355196	50.2611498904239	3.23003107850115	4.72476253980648
50.2616498904239	11.0259791419075	124.35346190997	44.2851222462934	61.6519245143998	25.3506220828151	50.2616498904239	3.23065972235615	4.72518333750802
50.2621498904239	11.0312994629602	124.375577134335	44.2207346336136	61.5558729154044	25.3449357868364	50.2621498904239	3.23128760475203	4.72560348602031
50.2626498904239	11.0366143985156	124.397660210053	44.1564502749339	61.4606533328736	25.3392525465921	50.2626498904239	3.23191472652151	4.72602298649731
50.2631498904239	11.0419239517727	124.419711188671	44.0922689951639	61.3662618544301	25.3335723610901	50.2631498904239	3.23254108849694	4.72644184009065
50.2636498904239	11.0472281259377	124.441730121648	44.0281906195237	61.272694580138	25.3278952293376	50.2636498904239	3.2331666915103	4.7268600479496
50.2641498904239	11.0525269242239	124.463717060355	43.9642149735002	61.1799476219641	25.3222211503413	50.2641498904239	3.23379153639319	4.72727761122113
50.2646498904239	11.0578203498518	124.485672056079	43.9003418828889	61.0880171033698	25.3165501231072	50.2646498904239	3.23441562397687	4.72769453104987
50.2651498904239	11.0631084060486	124.507595160015	43.8365711737685	60.9968991586465	25.3108821466407	50.2651498904239	3.23503895509219	4.72811080857814
50.2656498904239	11.068391096049	124.529486423276	43.7729026725027	60.9065899330986	25.3052172199466	50.2656498904239	3.23566153056965	4.72852644494594
50.2661498904239	11.0736684230942	124.551345896885	43.7093362057572	60.8170855820754	25.2995553420291	50.2661498904239	3.23628335123935	4.72894144129099
50.2666498904239	11.0789403904326	124.57317363178	43.6458716004786	60.728382271806	25.2938965118916	50.2666498904239	3.23690441793103	4.72935579874866
50.2671498904239	11.0842070013193	124.594969678813	43.5825086839001	60.6404761781204	25.2882407285373	50.2671498904239	3.23752473147403	4.72976951845206
50.2676498904239	11.0894682590163	124.616734088748	43.5192472835544	60.5533634874392	25.2825879909683	50.2676498904239	3.23814429269731	4.73018260153201
50.2681498904239	11.0947241667925	124.638466912265	43.4560872272547	60.4670403961597	25.2769382981863	50.2681498904239	3.23876310242946	4.73059504911701
50.2686498904239	11.0999747279233	124.660168199957	43.3930283431021	60.3815031117302	25.2712916491926	50.2686498904239	3.23938116149864	4.73100686233332
50.2691498904239	11.1052199456911	124.68183800233	43.3300704594881	60.2967478514184	25.2656480429876	50.2691498904239	3.23999847073267	4.7314180423049
50.2696498904239	11.1104598233849	124.703476369808	43.2672134050867	60.2127708433714	25.2600074785711	50.2696498904239	3.24061503095892	4.73182859015344
50.2701498904239	11.1156943643002	124.725083352725	43.2044570088683	60.1295683257146	25.2543699549425	50.2701498904239	3.2412308430044	4.73223850699837
50.2706498904239	11.1209235717392	124.746659001332	43.1418011000808	60.0471365477031	25.2487354711005	50.2706498904239	3.24184590769571	4.73264779395687
50.2711498904239	11.1261474490108	124.768203365795	43.0792455082614	59.9654717684654	25.2431040260431	50.2711498904239	3.24246022585905	4.73305645214385
50.2716498904239	11.1313659994301	124.789716496195	43.0167900632279	59.884570258177	25.2374756187678	50.2716498904239	3.24307379832021	4.73346448267198
50.2721498904239	11.136579226319	124.811198442526	42.9544345950941	59.8044282969755	25.2318502482715	50.2721498904239	3.24368662590459	4.73387188665167
50.2726498904239	11.1417871330058	124.8326492547	42.8921789342507	59.7250421762065	25.2262279135504	50.2726498904239	3.24429870943716	4.73427866519112
50.2731498904239	11.1469897228249	124.854068982542	42.8300229113665	59.6464081971183	25.2206086136003	50.2731498904239	3.2449100497425	4.73468481939626
50.2736498904239	11.1521869991175	124.875457675794	42.7679663574168	59.5685226721396	25.2149923474162	50.2736498904239	3.24552064764476	4.73509035037082
50.2741498904239	11.1573789652309	124.896815384113	42.7060091036404	59.4913819236546	25.2093791139926	50.2741498904239	3.2461305039677	4.73549525921629
50.2746498904239	11.1625656245187	124.918142157072	42.6441509815705	59.4149822853388	25.2037689123235	50.2746498904239	3.24673961953463	4.73589954703195
50.2751498904239	11.1677469803408	124.93943804416	42.5823918230215	59.3393201007888	25.1981617414021	50.2751498904239	3.24734799516847	4.73630321491486
50.2756498904239	11.1729230360633	124.960703094781	42.5207314600895	59.2643917248966	25.1925576002211	50.2756498904239	3.2479556316917	4.73670626395987
50.2761498904239	11.1780937950585	124.981937358257	42.459169725146	59.1901935225052	25.1869564877728	50.2761498904239	3.2485625299264	4.73710869525964
50.2766498904239	11.1832592607049	125.003140883825	42.3977064508536	59.1167218698342	25.1813584030485	50.2766498904239	3.24916869069419	4.7375105099046
50.2771498904239	11.188419436387	125.024313720638	42.3363414701621	59.0439731530356	25.1757633450394	50.2771498904239	3.2497741148163	4.73791170898303
50.2776498904239	11.1935743254954	125.045455917767	42.2750746162892	58.9719437696552	25.1701713127357	50.2776498904239	3.25037880311351	4.73831229358098
50.2781498904239	11.1987239314268	125.0665675242	42.2139057227442	58.9006301271893	25.1645823051273	50.2781498904239	3.25098275640616	4.73871226478235
50.2786498904239	11.2038682575838	125.08764858884	42.1528346233098	58.830028644591	25.1589963212034	50.2786498904239	3.25158597551419	4.73911162366884
50.2791498904239	11.209007307375	125.108699160509	42.091861152052	58.7601357507519	25.1534133599526	50.2791498904239	3.25218846125706	4.73951037131998
50.2796498904239	11.2141410842151	125.129719287944	42.0309851433185	58.6909478860442	25.1478334203629	50.2796498904239	3.25279021445384	4.73990850881313
50.2801498904239	11.2192695915242	125.150709019801	41.9702063764573	58.6224615007901	25.14225650142	50.2801498904239	3.25339123590984	4.7403060372235
50.2806498904239	11.224392832717	125.171668404606	41.909523823092	58.5546730568415	25.1366826020789	50.2806498904239	3.25399152623465	4.74070295762321
50.2811498904239	11.22951081104	125.19259749009	41.8489372045743	58.4875790259928	25.1311117212554	50.2811498904239	3.25459108619655	4.74109927106878
50.2816498904239	11.2346235297838	125.21349632406	41.7884466193863	58.421175891594	25.125543857844	50.2816498904239	3.25518991665842	4.7414949786176
50.282149890424	11.2397309923164	125.234364954537	41.7280521343786	58.3554601469435	25.1199790107397	50.282149890424	3.25578801848357	4.74189008133042
50.282649890424	11.244833202043	125.255203429586	41.6677537705841	58.2904282969352	25.1144171788531	50.282649890424	3.2563853925276	4.74228458026836
50.283149890424	11.2499301623937	125.27601179727	41.6075515104906	58.226076856406	25.1088583611179	50.283149890424	3.25698203963859	4.74267847649188
50.283649890424	11.2550218768187	125.29679010563	41.5474453053681	58.1624023518135	25.1033025564921	50.283649890424	3.25757796065829	4.74307177106039
50.284149890424	11.2601083487841	125.317538402668	41.4874350814731	58.0994013195599	25.0977497639557	50.284149890424	3.25817315642322	4.74346446503202
50.284649890424	11.2651895817701	125.338256736338	41.4275207450405	58.0370703077015	25.0921999825068	50.284649890424	3.25876762776555	4.74385655946344
50.285149890424	11.270265579269	125.358945154539	41.36770218643	57.9754058742339	25.0866532111559	50.285149890424	3.25936137551387	4.74424805540967
50.285649890424	11.2753363447831	125.379603705109	41.3079792834585	57.9144045888296	25.0811094489224	50.285649890424	3.25995440049381	4.744638953924
50.286149890424	11.2804018818239	125.400232435819	41.2483519041258	57.8540630310999	25.0755686948294	50.286149890424	3.26054670352854	4.74502925605789
50.286649890424	11.285462193911	125.42083139437	41.1888199088324	57.7943777923594	25.0700309479015	50.286649890424	3.26113828543919	4.7454189628609
50.287149890424	11.2905172845714	125.441400628391	41.129383152124	57.7353454738567	25.0644962071618	50.287149890424	3.2617291470452	4.74580807538063
50.287649890424	11.2955671573387	125.461940185432	41.0700414841276	57.6769626885624	25.0589644716307	50.287649890424	3.26231928916456	4.74619659466271
50.288149890424	11.3006118157528	125.482450112972	41.0107947517	57.6192260593792	25.0534357403247	50.288149890424	3.26290871261404	4.74658452175074
50.288649890424	11.3056512633596	125.502930458407	40.9516427993131	57.5621322209525	25.0479100122564	50.288649890424	3.26349741820941	4.74697185768628
50.289149890424	11.3106855037105	125.523381269056	40.8925854697841	57.5056778178535	25.0423872864342	50.289149890424	3.26408540676552	4.74735860350884
50.289649890424	11.3157145403625	125.54380259216	40.8336226047927	57.449859506412	25.0368675618628	50.289649890424	3.26467267909644	4.74774476025588
50.290149890424	11.3207383768778	125.564194474879	40.774754045354	57.3946739528796	25.0313508375431	50.290149890424	3.26525923601556	4.7481303289628
50.290649890424	11.3257570168238	125.584556964293	40.7159796321173	57.3401178352814	25.0258371124735	50.290649890424	3.26584507833563	4.74851531066291
50.291149890424	11.3307704637731	125.604890107402	40.6572992056082	57.2861878415579	25.0203263856496	50.291149890424	3.26643020686882	4.74889970638749
50.291649890424	11.3357787213034	125.625193951128	40.5987126064256	57.2328806714343	25.0148186560651	50.291649890424	3.2670146224268	4.74928351716574
50.292149890424	11.3407817929973	125.645468542312	40.5402196753357	57.1801930345452	25.0093139227119	50.292149890424	3.26759832582068	4.74966674402482
50.292649890424	11.3457796824424	125.665713927714	40.4818202534027	57.1281216523204	25.0038121845808	50.292649890424	3.26818131786111	4.75004938798982
50.293149890424	11.3507723932313	125.685930154019	40.4235141819909	57.0766632560913	24.9983134406614	50.293149890424	3.26876359935827	4.75043145008382
50.293649890424	11.3557599289617	125.706117267827	40.3653013028267	57.0258145889917	24.9928176899427	50.293649890424	3.26934517112184	4.75081293132781
50.294149890424	11.360742293236	125.726275315665	40.3071814579761	56.9755724040488	24.9873249314129	50.294149890424	3.26992603396105	4.7511938327408
50.294649890424	11.3657194896615	125.746404343977	40.2491544898567	56.9259334660983	24.9818351640597	50.294649890424	3.27050618868465	4.75157415533974
50.295149890424	11.3706915218507	125.76650439913	40.1912202412333	56.8768945498598	24.9763483868704	50.295149890424	3.27108563610092	4.75195390013955
50.295649890424	11.3756583934205	125.786575527411	40.133378555157	56.8284524418641	24.9708645988319	50.295649890424	3.27166437701764	4.75233306815317
50.296149890424	11.380620107993	125.806617775032	40.0756292749431	56.7806039385171	24.9653837989306	50.296149890424	3.27224241224212	4.75271166039149
50.296649890424	11.3855766691949	125.826631188123	40.0179722441658	56.7333458480363	24.9599059861527	50.296649890424	3.27281974258114	4.75308967786342
50.297149890424	11.3905280806577	125.846615812739	39.9604073065989	56.6866749885034	24.9544311594838	50.297149890424	3.27339636884098	4.75346712157583
50.297649890424	11.3954743460175	125.866571694855	39.9029343061867	56.640588189811	24.9489593179092	50.297649890424	3.2739722918274	4.75384399253362
50.298149890424	11.4004154689153	125.886498880369	39.8455530869981	56.5950822917037	24.9434904604137	50.298149890424	3.27454751234562	4.75422029173969
50.298649890424	11.4053514529964	125.9063974151	39.7882634932127	56.5501541457342	24.9380245859817	50.298649890424	3.27512203120031	4.75459602019493
50.299149890424	11.4102823019109	125.926267344791	39.7310653690832	56.5058006132947	24.9325616935971	50.299149890424	3.27569584919559	4.75497117889824
50.299649890424	11.4152080193132	125.946108715105	39.6739585588985	56.4620185675796	24.9271017822431	50.299649890424	3.27626896713498	4.75534576884655
50.300149890424	11.4201286088623	125.965921571629	39.616942906969	56.4188048916098	24.9216448509026	50.300149890424	3.27684138582145	4.75571979103479
50.300649890424	11.4250440742213	125.985705959872	39.5600182576077	56.3761564802004	24.9161908985576	50.300649890424	3.27741310605736	4.7560932464559
50.301149890424	11.4299544190579	126.005461925264	39.5031844550822	56.3340702379796	24.9107399241896	50.301149890424	3.27798412864448	4.75646613610083
50.301649890424	11.4348596470439	126.025189513158	39.4464413436388	56.2925430813589	24.9052919267795	50.301649890424	3.27855445438396	4.75683846095857
50.302149890424	11.439759761855	126.044888768829	39.3897887674433	56.2515719365485	24.8998469053074	50.302149890424	3.27912408407631	4.75721022201613
50.302649890424	11.4446547671714	126.064559737474	39.3332265706121	56.2111537415296	24.8944048587527	50.302649890424	3.27969301852143	4.7575814202585
50.3031498904241	11.449544666677	126.084202464212	39.2767545971804	56.1712854440667	24.8889657860939	50.3031498904241	3.28026125851857	4.75795205666875
50.3036498904241	11.4544294640597	126.103816994085	39.2203726910996	56.1319640036808	24.8835296863089	50.3036498904241	3.28082880486634	4.75832213222792
50.3041498904241	11.4593091630113	126.123403372055	39.164080696235	56.0931863896593	24.8780965583747	50.3041498904241	3.28139565836269	4.75869164791512
50.3046498904241	11.4641837672272	126.142961643007	39.1078784563614	56.05494958303	24.8726664012674	50.3046498904241	3.28196181980489	4.75906060470744
50.3051498904241	11.4690532804068	126.162491851749	39.0517658151657	56.0172505745698	24.8672392139622	50.3051498904241	3.28252728998957	4.75942900358004
50.3056498904241	11.4739177062528	126.181994043009	38.9957426162697	55.980086366777	24.8618149954335	50.3056498904241	3.28309206971267	4.75979684550607
50.3061498904241	11.4787770484716	126.201468261437	38.9398087032005	55.943453971881	24.8563937446547	50.3061498904241	3.28365615976945	4.76016413145674
50.3066498904241	11.4836313107732	126.220914551606	38.8839639194209	55.9073504138123	24.8509754605982	50.3066498904241	3.2842195609545	4.76053086240126
50.3071498904241	11.4884804968707	126.24033295801	38.8282081083373	55.8717727262129	24.8455601422355	50.3071498904241	3.28478227406169	4.7608970393069
50.3076498904241	11.4933246104807	126.259723525064	38.7725411133033	55.836717954403	24.8401477885371	50.3076498904241	3.28534429988424	4.76126266313895
50.3081498904241	11.4981636553231	126.279086297106	38.7169627776407	55.8021831533947	24.8347383984723	50.3081498904241	3.28590563921465	4.76162773486072
50.3086498904241	11.5029976351209	126.298421318396	38.6614729446295	55.7681653898537	24.8293319710097	50.3086498904241	3.28646629284473	4.76199225543357
50.3091498904241	11.5078265536002	126.317728633112	38.6060714575622	55.7346617401164	24.8239285051165	50.3091498904241	3.28702626156558	4.7623562258169
50.3096498904241	11.5126504144904	126.337008285359	38.550758159726	55.7016692921461	24.818527999759	50.3096498904241	3.28758554616762	4.76271964696815
50.3101498904241	11.5174692215235	126.356260319159	38.4955328944132	55.6691851435554	24.8131304539025	50.3101498904241	3.28814414744056	4.76308251984278
50.3106498904241	11.5222829784347	126.37548477846	38.4403955049768	55.6372064035546	24.8077358665111	50.3106498904241	3.28870206617339	4.76344484539432
50.3111498904241	11.5270916889621	126.394681707127	38.3853458348051	55.6057301909806	24.8023442365478	50.3111498904241	3.28925930315443	4.76380662457434
50.3116498904241	11.5318953568465	126.41385114895	38.3303837273754	55.5747536362385	24.7969555629744	50.3116498904241	3.28981585917127	4.76416785833244
50.3121498904241	11.5366939858316	126.43299314764	38.2755090262332	55.5442738793353	24.7915698447519	50.3121498904241	3.29037173501082	4.76452854761629
50.3126498904241	11.5414875796636	126.452107746831	38.2207215750521	55.5142880718136	24.7861870808398	50.3126498904241	3.29092693145926	4.7648886933716
50.3131498904241	11.5462761420917	126.471194990075	38.1660212176085	55.4847933747943	24.7808072701967	50.3131498904241	3.29148144930209	4.76524829654215
50.3136498904241	11.5510596768674	126.490254920851	38.1114077978451	55.4557869608995	24.7754304117801	50.3136498904241	3.29203528932412	4.76560735806977
50.3141498904241	11.5558381877451	126.509287582557	38.0568811598545	55.4272660123036	24.7700565045462	50.3141498904241	3.29258845230944	4.76596587889436
50.3146498904241	11.5606116784814	126.528293018513	38.0024411479223	55.3992277226463	24.7646855474502	50.3146498904241	3.29314093904145	4.76632385995388
50.3151498904241	11.5653801528356	126.547271271962	37.9480876065053	55.3716692950938	24.7593175394461	50.3151498904241	3.29369275030287	4.76668130218435
50.3156498904241	11.5701436145695	126.566222386071	37.8938203803054	55.3445879442396	24.753952479487	50.3156498904241	3.29424388687571	4.76703820651989
50.3161498904241	11.5749020674473	126.585146403926	37.8396393142397	55.3179808941757	24.7485903665245	50.3161498904241	3.29479434954131	4.76739457389269
50.3166498904241	11.5796555152356	126.604043368539	37.7855442534845	55.2918453803826	24.7432311995095	50.3166498904241	3.29534413908031	4.767750405233
50.3171498904241	11.5844039617032	126.622913322842	37.7315350434788	55.2661786478116	24.7378749773915	50.3171498904241	3.29589325627267	4.76810570146917
50.3176498904241	11.5891474106216	126.64175630969	37.6776115299453	55.2409779527601	24.732521699119	50.3176498904241	3.29644170189768	4.76846046352765
50.3181498904241	11.5938858657643	126.660572371864	37.6237735589093	55.2162405609679	24.7271713636394	50.3181498904241	3.29698947673393	4.76881469233298
50.3186498904241	11.5986193309072	126.679361552066	37.5700209767089	55.1919637494782	24.7218239698992	50.3186498904241	3.29753658155936	4.76916838880779
50.3191498904241	11.6033478098285	126.69812389292	37.5163536300036	55.1681448047463	24.7164795168435	50.3191498904241	3.29808301715122	4.76952155387282
50.3196498904241	11.6080713063088	126.716859436975	37.4627713658295	55.1447810244869	24.7111380034168	50.3196498904241	3.29862878428612	4.76987418844693
50.3201498904241	11.6127925165242	126.735578899971	37.4321295026636	55.1218697157957	24.7057994285614	50.3201498904241	3.29917362202483	4.77022649431371
50.3206498904241	11.6175566101148	126.754461292852	37.7832864352978	55.0994081969814	24.7004637912087	50.3206498904241	3.29971314204039	4.77058184021109
50.3211498904241	11.622421716375	126.773736691022	38.6016984032382	55.0773937957026	24.6951310902888	50.3211498904241	3.30024168109757	4.7709445547378
50.3216498904241	11.627441182008	126.793615871036	39.8388469324953	55.0558238507832	24.6898013247632	50.3216498904241	3.30075403192179	4.77131860203809
50.3221498904241	11.6326629401042	126.814287829257	41.4508543207495	55.0346957103643	24.6844744936658	50.3221498904241	3.30124551233274	4.77170753518066
50.3226498904241	11.6381299655682	126.835921600582	43.3980623817822	55.0140067337037	24.6791505961398	50.3226498904241	3.30171192268519	4.77211453043798
50.3231498904241	11.6438807493641	126.858668145388	45.6445910604826	54.9937542893423	24.6738296314675	50.3231498904241	3.30214950015596	4.77254242282563
50.3236498904242	11.6499497274492	126.882662052547	48.1579397804319	54.9739357568877	24.6685115990912	50.3236498904242	3.30255487724464	4.77299373816469
50.3241498904242	11.6563676652596	126.908023063588	50.9086312158491	54.9545485251964	24.6631964986267	50.3241498904242	3.30292504458936	4.77347072176845
50.3246498904242	11.6631620021151	126.934857436532	53.8698933183319	54.9355899941393	24.6578843298697	50.3246498904242	3.30325731768867	4.77397536410692
50.3251498904242	11.6703571596687	126.963259166671	57.0173755876011	54.917057572802	24.6525750927988	50.3251498904242	3.30354930711947	4.77450942377751
50.3256498904242	11.6779748181284	126.993311079735	60.3288959694135	54.8989486812303	24.6472687875731	50.3256498904242	3.30379889187875	4.77507444807485
50.3261498904242	11.6860341636103	127.025085811241	63.7842151363284	54.8812607486496	24.6419654145286	50.3261498904242	3.30400419551524	4.77567179142152
50.3266498904242	11.6945521096504	127.058646684375	67.3648352448222	54.8639912151904	24.6366649741727	50.3266498904242	3.30416356475135	4.77630263189299
50.3271498904242	11.7035434955977	127.094048497419	71.0538205653357	54.8471375301262	24.631367467178	50.3271498904242	3.30427555032722	4.7769679860451
50.3276498904242	11.7130212643358	127.131338230579	74.8356376550587	54.8306971535807	24.6260728943755	50.3276498904242	3.30433888982698	4.77766872223001
50.3281498904242	11.7229966215318	127.170555681016	78.6960129881118	54.8146675547821	24.620781256749	50.3281498904242	3.30435249227216	4.77840557256661
50.3286498904242	11.7334791783852	127.211734033935	82.6218061774249	54.7990462137519	24.6154925554285	50.3286498904242	3.30431542429043	4.77917914371326
50.3291498904242	11.7444770796456	127.254900376762	86.6008971194923	54.7838306195786	24.6102067916847	50.3291498904242	3.3042268976877	4.77998992657513
50.3296498904242	11.7559971184873	127.300076162655	90.6220855694073	54.7690182720852	24.6049239669243	50.3296498904242	3.30408625827016	4.78083830506378
50.3301498904242	11.7680448396596	127.34727762897	94.6750018112485	54.7546066801229	24.599644082685	50.3301498904242	3.30389297577898	4.78172456401426
50.3306498904242	11.7806246321876	127.396516175652	98.750027230003	54.7405933632182	24.5943671406318	50.3306498904242	3.3036466348153	4.78264889635319
50.3311498904242	11.7937398127625	127.447798708021	102.838223717209	54.7269758498861	24.5890931425526	50.3311498904242	3.30334692664584	4.78361140960168
50.3316498904242	11.8073927008415	127.501127947913	106.931270955429	54.7137516792564	24.5838220903551	50.3316498904242	3.30299364179169	4.78461213178721
50.3321498904242	11.82158468637	127.556502716733	111.021410727222	54.7009183994072	24.5785539860633	50.3321498904242	3.30258666331283	4.78565101683108
50.3326498904242	11.8363162909417	127.613918193562	115.10139748435	54.6884735689699	24.5732888318145	50.3326498904242	3.30212596071086	4.78672794947033
50.3331498904242	11.8515872231276	127.673366151144	119.164454493561	54.6764147554831	24.5680266298562	50.3331498904242	3.30161158438033	4.78784274976674
50.3336498904242	11.8673964286253	127.734835172249	123.204234946897	54.6647395369761	24.5627673825434	50.3336498904242	3.301043660547	4.78899517724974
50.3341498904242	11.8837421358124	127.798310848641	127.214787489008	54.6534455003442	24.5575110923353	50.3341498904242	3.30042238663793	4.7901849347347
50.3346498904242	11.9006218972241	127.863775964637	131.19052567118	54.6425302429094	24.5522577617931	50.3346498904242	3.29974802703419	4.79141167185356
50.3351498904242	11.9180326274211	127.931210667013	135.126200893247	54.6319913708176	24.5470073935766	50.3351498904242	3.29902090916282	4.79267498833058
50.3356498904242	11.9359706376609	128.000592622814	139.016878440479	54.6218265005776	24.541759990442	50.3356498904242	3.29824141988894	4.79397443703211
50.3361498904242	11.9544316677452	128.071897166464	142.857916263532	54.6120332574782	24.5365155552388	50.3361498904242	3.29741000217375	4.79530952681624
50.3366498904242	11.973410915372	128.145097437392	146.644946186527	54.6026092771066	24.5312740909069	50.3366498904242	3.29652715196774	4.79667972520492
50.3371498904242	11.9929030632859	128.220164509258	150.373857261078	54.5935522037864	24.5260356004741	50.3371498904242	3.29559341531189	4.79808446089856
50.3376498904242	12.0129023044905	128.297067511739	154.040781013697	54.5848596920732	24.5208000870532	50.3376498904242	3.29460938562311	4.79952312615089
50.3381498904242	12.0334023657536	128.375773745716	157.642078360517	54.5765294052155	24.5155675538393	50.3381498904242	3.29357570114234	4.8009950790194
50.3386498904242	12.0543965296129	128.456248792597	161.174327986939	54.5685590166263	24.5103380041067	50.3386498904242	3.29249304252686	4.80249964550514
50.3391498904242	12.0758776550655	128.538456618431	164.634316011136	54.5609462083675	24.5051114412064	50.3391498904242	3.29136213057019	4.80403612159353
50.3396498904242	12.0978381971047	128.622359673376	168.019026769654	54.5536886725976	24.4998878685632	50.3396498904242	3.29018372403503	4.80560377520682
50.3401498904242	12.1202702252456	128.707918987012	171.325634580307	54.546784110079	24.4946672896728	50.3401498904242	3.2889586175866	4.80720184807694
50.3406498904242	12.1431654411684	128.795094259941	174.551496353359	54.5402302316027	24.4894497080992	50.3406498904242	3.2876876398152	4.80882955754667
50.3411498904242	12.1665151955908	128.883843952023	177.694144935611	54.5340247565171	24.4842351274716	50.3411498904242	3.28637165133835	4.81048609830576
50.3416498904242	12.1903105044662	128.974125367589	180.751283085036	54.5281654141314	24.4790235514817	50.3416498904242	3.28501154297399	4.81217064406777
50.3421498904242	12.2145420645949	129.065894737888	183.720777984427	54.5226499422657	24.4738149838809	50.3421498904242	3.28360823397762	4.81388234919248
50.3426498904242	12.2392002687235	129.159107301008	186.600656213141	54.5174760886309	24.4686094284776	50.3426498904242	3.2821626703369	4.8156203502581
50.3431498904242	12.264275220195	129.253717379462	189.389099105166	54.5126416094026	24.4634068891341	50.3431498904242	3.2806758231186	4.81738376758657
50.3436498904242	12.2897567472096	129.349678455608	192.084438429998	54.5081442705778	24.4582073697641	50.3436498904242	3.27914868686307	4.819171706725
50.3441498904242	12.3156344167404	129.446943245033	194.685152340449	54.5039818465702	24.4530108743297	50.3441498904242	3.27758227802255	4.82098325988554
50.3446498904243	12.3418975481484	129.545463768013	197.189861538348	54.5001521215446	24.4478174068384	50.3446498904243	3.27597763344015	4.82281750734559
50.3451498904243	12.3685352265295	129.64519141914	199.59732561523	54.4966528880358	24.4426269713408	50.3451498904243	3.27433580886658	4.82467351880986
50.3456498904243	12.3955363158233	129.746077035185	201.906439530669	54.493481948258	24.4374395719275	50.3456498904243	3.27265787751274	4.82655035473555
50.3461498904243	12.4228894717078	129.84807096125	204.116230196039	54.4906371127476	24.4322552127264	50.3461498904243	3.27094492863624	4.82844706762152
50.3466498904243	12.450583154299	129.951123115245	206.225853136032	54.4881162016489	24.4270738978999	50.3466498904243	3.26919806616054	4.83036270326199
50.3471498904243	12.478605640671	130.05518305073	208.234589204327	54.4859170433806	24.421895631642	50.3471498904243	3.26741840732564	4.83229630196541
50.3476498904243	12.506945037209	130.160200018123	210.141841333603	54.4840374758978	24.4167204181758	50.3476498904243	3.26560708136951	4.83424689973863
50.3481498904243	12.5355892918026	130.266123024294	211.947131303433	54.4824753453805	24.4115482617508	50.3481498904243	3.26376522823986	4.83621352943665
50.3486498904243	12.5645262058867	130.372900890551	213.650096512589	54.4812285074737	24.4063791666399	50.3486498904243	3.2618939973357	4.83819522187778
50.3491498904243	12.593743446333	130.480482309	215.250486745046	54.4802948259982	24.401213137137	50.3491498904243	3.25999454627868	4.84019100692433
50.3496498904243	12.623228557193	130.588815897288	216.748160921388	54.4796721741671	24.3960501775541	50.3496498904243	3.25806803971417	4.84219991452873
50.3501498904243	12.6529689712929	130.697850251708	218.143083829546	54.4793584333208	24.3908902922188	50.3501498904243	3.25611564814212	4.84422097574467
50.3506498904243	12.682952021678	130.80753399866	219.435322830571	54.479351494119	24.3857334854715	50.3506498904243	3.25413854677781	4.8462532237034
50.3511498904243	12.7131649529032	130.917815844447	220.625044537171	54.4796492552989	24.3805797616631	50.3511498904243	3.25213791444293	4.84829569455476
50.3516498904243	12.7435949321656	131.028644623403	221.71251146391	54.4802496248445	24.375429125152	50.3516498904243	3.25011493248703	4.85034742837287
50.3521498904243	12.7742290602739	131.139969344325	222.698078649615	54.4811505187678	24.3702815803018	50.3521498904243	3.24807078373986	4.85240747002618
50.3526498904243	12.8050543824478	131.251739235208	223.582190253399	54.4823498622538	24.3651371314787	50.3526498904243	3.24600665149476	4.85447487001196
50.3531498904243	12.8360578989425	131.36390378626	224.36537612699	54.4838455884662	24.3599957830489	50.3531498904243	3.24392371852361	4.8565486852548
50.3536498904243	12.8672265754894	131.476412791202	225.048248366693	54.4856356396683	24.3548575393764	50.3536498904243	3.24182316612347	4.85862797986935
50.3541498904243	12.8985473535477	131.58921638682	225.631497849115	54.4877179660518	24.3497224048201	50.3541498904243	3.23970617319537	4.86071182588707
50.3546498904243	12.9300071603583	131.702265090793	226.115890755443	54.4900905268348	24.3445903837316	50.3546498904243	3.23757391535546	4.86279930394711
50.3551498904243	12.9615929187931	131.815509837769	226.502265089346	54.4927512891136	24.3394614804529	50.3551498904243	3.2354275640787	4.86488950395139
50.3556498904243	12.9932915569925	131.928902013697	226.791527194224	54.4956982289375	24.3343356993138	50.3556498904243	3.23326828587541	4.866981525684
50.3561498904243	13.0250900177841	132.042393488425	226.984648275466	54.4989293301827	24.3292130446299	50.3561498904243	3.23109724150068	4.86907447939514
50.3566498904243	13.0569752678755	132.155936646555	227.082660933912	54.5024425856061	24.3240935206997	50.3566498904243	3.22891558519691	4.87116748634989
50.3571498904243	13.0889343068148	132.269484416577	227.086655716541	54.5062359957405	24.318977131803	50.3571498904243	3.22672446396931	4.87325967934208
50.3576498904243	13.1209541757126	132.382990298277	226.997777690614	54.5103075699253	24.313863882198	50.3576498904243	3.22452501689452	4.87535020317365
50.3581498904243	13.1530219657197	132.496408388456	226.817223047403	54.5146553252256	24.3087537761198	50.3581498904243	3.22231837446218	4.87743821510004
50.3586498904243	13.1851248262557	132.609693404957	226.54623574153	54.5192772874399	24.3036468177775	50.3586498904243	3.22010565794934	4.87952288524196
50.3591498904243	13.2172499729833	132.722800709026	226.186104171871	54.5241714900412	24.2985430113526	50.3591498904243	3.21788797882751	4.88160339696425
50.3596498904243	13.2493846955234	132.835686326045	225.738157909748	54.5293359751623	24.2934423609964	50.3596498904243	3.21566643820212	4.8836789472223
50.3601498904243	13.2815163649092	132.948306964637	225.20376447984	54.5347687925597	24.2883448708285	50.3601498904243	3.21344212628403	4.88574874687682
50.3606498904243	13.3136324407744	133.060620034198	224.584326199158	54.5404680005767	24.2832505449341	50.3606498904243	3.21121612189274	4.88781202097759
50.3611498904243	13.3457204782736	133.172583660865	223.881277079003	54.546431665129	24.2781593873627	50.3611498904243	3.20898949199095	4.88986800901695
50.3616498904243	13.3777681347335	133.284156701974	223.096079794449	54.552657860646	24.2730714021253	50.3616498904243	3.20676329124983	4.89191596515388
50.3621498904243	13.4097631760324	133.395298759025	222.230222725861	54.5591446690784	24.2679865931931	50.3621498904243	3.20453856164463	4.89395515840943
50.3626498904243	13.4416934827088	133.505970189208	221.2852170762	54.5658901808176	24.2629049644956	50.3626498904243	3.20231633208004	4.89598487283435
50.3631498904243	13.4735470557972	133.616132115516	220.262594067858	54.5728924937253	24.257826519918	50.3631498904243	3.20009761804452	4.89800440764997
50.3636498904243	13.5053120223926	133.725746435499	219.16390222222	54.5801497140307	24.2527512633003	50.3636498904243	3.1978834212932	4.90001307736301
50.3641498904243	13.5369766409451	133.834775828694	217.990704724757	54.5876599553827	24.2476791984348	50.3641498904243	3.19567472955841	4.90201021185547
50.3646498904243	13.568529306284	133.943183762769	216.744576878341	54.5954213397247	24.2426103290647	50.3646498904243	3.19347251628727	4.9039951564504
50.3651498904243	13.5999585543763	134.050934498446	215.427103644807	54.6034319963687	24.2375446588821	50.3651498904243	3.19127774040516	4.90596727195465
50.3656498904244	13.6312530668187	134.157993093225	214.039877262935	54.6116900628488	24.232482191526	50.3656498904244	3.18909134610166	4.90792593467944
50.3661498904244	13.6624016750649	134.264325403959	212.584495010061	54.6201936840171	24.2274229305799	50.3661498904244	3.18691426265022	4.90987053643964
50.3666498904244	13.6933933644037	134.369898088368	211.062557015857	54.6289410128749	24.2223668795706	50.3666498904244	3.18474740424451	4.91180048453342
50.3671498904244	13.7242172776778	134.474678605486	209.475664177408	54.6379302096907	24.2173140419668	50.3671498904244	3.18259166985846	4.91371520170256
50.3676498904244	13.7548627187523	134.578635215115	207.825416172939	54.6471594428106	24.2122644211774	50.3676498904244	3.18044794312883	4.91561412607458
50.3681498904244	13.7853191557377	134.681736976325	206.113409571675	54.6566268877968	24.2072180205501	50.3681498904244	3.17831709225919	4.91749671108772
50.3686498904244	13.8155762239723	134.783953745055	204.341236039287	54.6663307282173	24.2021748433703	50.3686498904244	3.17619996994418	4.91936242539975
50.3691498904244	13.8456237287695	134.885256170862	202.51048063845	54.6762691548053	24.1971348928596	50.3691498904244	3.17409741331324	4.92121075278159
50.3696498904244	13.8754516479351	134.985615692857	200.622720223699	54.6864403662288	24.1920981721743	50.3696498904244	3.17201024389287	4.92304119199667
50.3701498904244	13.905050134061	135.085004534887	198.679521929655	54.6968425682701	24.1870646844038	50.3701498904244	3.1699392675865	4.92485325666701
50.3706498904244	13.9344095165999	135.183395699998	196.682441751388	54.7074739745752	24.1820344325698	50.3706498904244	3.16788527467125	4.92664647512683
50.3711498904244	13.9635203037296	135.280762964233	194.633023215541	54.7183328058539	24.1770074196242	50.3711498904244	3.16584903981039	4.92842039026473
50.3716498904244	13.9923731840105	135.377080869807	192.532796140617	54.729417290609	24.1719836484487	50.3716498904244	3.16383132208099	4.93017455935524
50.3721498904244	14.0209590278455	135.472324717698	190.383275484608	54.7407256643563	24.1669631218527	50.3721498904244	3.16183286501559	4.93190855388057
50.3726498904244	14.0492688887464	135.566470559703	188.185960278081	54.7522561703352	24.1619458425723	50.3726498904244	3.15985439665721	4.93362195934355
50.3731498904244	14.0772940044159	135.659495190003	185.942332640678	54.7640070587468	24.1569318132695	50.3731498904244	3.15789662962687	4.9353143750723
50.3736498904244	14.1050257976501	135.751376136265	183.653856878769	54.7759765874459	24.1519210365305	50.3736498904244	3.15596026120264	4.93698541401772
50.3741498904244	14.1324558770698	135.842091650338	181.321978662046	54.7881630211999	24.1469135148646	50.3741498904244	3.15404597340965	4.93863470254434
50.3746498904244	14.159576037686	135.931620698566	178.94812427662	54.8005646323592	24.1419092507034	50.3746498904244	3.15215443312005	4.94026188021534
50.3751498904244	14.1863782613086	136.019942951766	176.533699952223	54.8131797001373	24.1369082463997	50.3751498904244	3.15028629216232	4.94186659957243
50.3756498904244	14.2128547168025	136.1070387749	174.080091260931	54.8260065112617	24.1319105042261	50.3756498904244	3.14844218743907	4.94344852591133
50.3761498904244	14.2389977602005	136.19288921648	171.588662584901	54.8390433592727	24.1269160263741	50.3761498904244	3.1466227410527	4.9450073370534
50.3766498904244	14.2647999346783	136.277475997738	169.060756650529	54.8522885451566	24.1219248149537	50.3766498904244	3.14482856043818	4.94654272311408
50.3771498904244	14.2902539703982	136.360781501591	166.497694126392	54.8657403766624	24.1169368719914	50.3771498904244	3.14306023850218	4.9480543862688
50.3776498904244	14.3153527842297	136.442788761434	163.90077328236	54.8793971689172	24.1119521994302	50.3776498904244	3.14131835376809	4.94954204051679
50.3781498904244	14.3400894793519	136.523481449794	161.271269707281	54.8932572437611	24.1069707991283	50.3781498904244	3.13960347052614	4.95100541144348
50.3786498904244	14.3644573447449	136.602843866861	158.610436082606	54.9073189303445	24.1019926728584	50.3786498904244	3.13791613898801	4.9524442359819
50.3791498904244	14.3884498545767	136.680860928936	155.919502009336	54.9215805644819	24.0970178223065	50.3791498904244	3.1362568954455	4.95385826217358
50.3796498904244	14.4120606674918	136.757518156819	153.199673885828	54.9360404892305	24.0920462490717	50.3796498904244	3.13462626243248	4.95524724892946
50.3801498904244	14.4352836258073	136.832801664151	150.452134833801	54.9506970542633	24.0870779546649	50.3801498904244	3.13302474888976	4.95661096579122
50.3806498904244	14.4581127546226	136.906698145747	147.678044670238	54.9655486164284	24.0821129405083	50.3806498904244	3.13145285033233	4.95794919269334
50.3811498904244	14.4805422608494	136.979194865934	144.878539922503	54.9805935391412	24.0771512079346	50.3811498904244	3.12991104901834	4.95926171972649
50.3816498904244	14.5025665321658	137.050279646914	142.054733884552	54.9958301929261	24.0721927581866	50.3816498904244	3.12839981411957	4.96054834690237
50.3821498904244	14.5241801359023	137.119940857171	139.207716711777	55.0112569548263	24.067237592416	50.3821498904244	3.12691960189281	4.96180888392057
50.3826498904244	14.5453778178634	137.188167399955	136.338555552213	55.026872208928	24.0622857116832	50.3826498904244	3.12547085585172	4.96304314993751
50.3831498904244	14.5661545010909	137.254948701831	133.448294711956	55.0426743457882	24.0573371169565	50.3831498904244	3.12405400693886	4.96425097333801
50.3836498904244	14.5865052845738	137.320274701338	130.53795585274	55.0586617629413	24.0523918091117	50.3836498904244	3.12266947369743	4.9654321915096
50.3841498904244	14.6064254419097	137.384135837755	127.608538219418	55.074832864345	24.0474497889314	50.3841498904244	3.12131766244237	4.96658665061986
50.3846498904244	14.6259104199222	137.446523040002	124.661018895622	55.0911860608695	24.0425110571044	50.3846498904244	3.11999896743055	4.96771420539704
50.3851498904244	14.6449558372392	137.507427715668	121.696353085432	55.1077197697604	24.0375756142254	50.3851498904244	3.11871377102968	4.9688147189142
50.3856498904244	14.6635574828369	137.566841740206	118.715474419523	55.1244324151115	24.0326434607946	50.3856498904244	3.11746244388556	4.969888062377
50.3861498904244	14.6817113145528	137.624757446283	115.719295283665	55.1413224273452	24.0277145972167	50.3861498904244	3.11624534508762	4.97093411491541
50.3866498904245	14.6994134575726	137.681167613305	112.708707168268	55.158388243668	24.0227890238014	50.3866498904245	3.11506282233221	4.9719527633794
50.3871498904245	14.716660202895	137.736065457133	109.684581037086	55.1756283075676	24.0178667407621	50.3871498904245	3.11391521208359	4.97294390213888
50.3876498904245	14.7334480057774	137.789444619982	106.647767713695	55.1930410692533	24.012947748216	50.3876498904245	3.11280283973234	4.97390743288796
50.3881498904245	14.7497734841669	137.841299160528	103.599098284223	55.2106249851685	24.0080320461839	50.3881498904245	3.11172601975091	4.9748432644536
50.3886498904245	14.7656334171201	137.891623544223	100.539384515002	55.2283785184155	24.0031196345894	50.3886498904245	3.11068505584624	4.97575131260895
50.3891498904245	14.7810247432147	137.940412633824	97.4694192837084	55.2463001382843	23.9982105132591	50.3891498904245	3.1096802411091	4.97663149989122
50.3896498904245	14.7959445589557	137.987661680142	94.3899770229217	55.2643883206618	23.993304681922	50.3896498904245	3.10871185816014	4.97748375542442
50.3901498904245	14.8103901171806	138.033366313022	91.3018141747397	55.2826415475764	23.9884021402094	50.3901498904245	3.10778017929245	4.97830801474683
50.3906498904245	14.8243588254651	138.077522532557	88.2056696554923	55.3010583075919	23.9835028876546	50.3906498904245	3.10688546661035	4.97910421964348
50.3911498904245	14.8378482445327	138.120126700529	85.1022653293985	55.3196370953677	23.9786069236929	50.3911498904245	3.10602797216453	4.97987231798345
50.3916498904245	14.850856086671	138.161175532103	81.9923064902088	55.3383764120375	23.9737142476612	50.3916498904245	3.10520793808316	4.98061226356235
50.3921498904245	14.8633802141568	138.200666087758	78.8764823498962	55.3572747647858	23.968824858798	50.3921498904245	3.10442559669907	4.98132401594969
50.3926498904245	14.8754186376928	138.238595765467	75.7554665336677	55.3763306672101	23.9639387562433	50.3926498904245	3.10368117067274	4.98200754034142
50.3931498904245	14.8869695148575	138.27496229313	72.6299175801825	55.3955426389138	23.9590559390382	50.3931498904245	3.10297487311116	4.98266280741759
50.3936498904245	14.8980311485713	138.309763721255	69.500479446484	55.4149092058539	23.9541764061255	50.3936498904245	3.10230690768229	4.98328979320509
50.3941498904245	14.9086019855804	138.342998415897	66.3677820168553	55.4344288999482	23.9493001563488	50.3941498904245	3.10167746872531	4.98388847894558
50.3946498904245	14.9186806149597	138.374665051855	63.2324416149093	55.4541002594084	23.9444271884531	50.3946498904245	3.10108674135629	4.98445885096859
50.3951498904245	14.9282657666383	138.404762606117	60.095061518262	55.4739218283632	23.9395575010845	50.3951498904245	3.10053490156949	4.98500090056971
50.3956498904245	14.937356309947	138.433290351577	56.9562324753612	55.4938921571759	23.9346910927905	50.3956498904245	3.10002211633409	4.98551462389406
50.3961498904245	14.9459512521917	138.460247851003	53.8165332237792	55.5140098020833	23.9298279620196	50.3961498904245	3.09954854368634	4.98600002182482
50.3966498904245	14.9540497372518	138.485634951262	50.6765310095645	55.5342733254981	23.9249681071219	50.3966498904245	3.09911433281716	4.98645709987696
50.3971498904245	14.9616510442074	138.509451777818	47.5367821071986	55.5546812956628	23.9201115263488	50.3971498904245	3.09871962415503	4.9868858680961
50.3976498904245	14.9687545859944	138.531698729475	44.3978323396692	55.5752322869383	23.915258217853	50.3976498904245	3.09836454944429	4.98728634096249
50.3981498904245	14.9753599080905	138.552376473387	41.2602175984418	55.595924879472	23.9104081796892	50.3981498904245	3.09804923181871	4.98765853730014
50.3986498904245	14.9814666872319	138.571485940335	38.1244643626983	55.6167576594727	23.9055614098139	50.3986498904245	3.09777378587046	4.98800248019098
50.3991498904245	14.9870747301624	138.589028320248	34.9910902178134	55.6377292188923	23.9007179060852	50.3991498904245	3.09753831771428	4.98831819689416
50.3996498904245	14.9921839724154	138.605005057995	31.860604372584	55.6588381556877	23.895877666264	50.3996498904245	3.09734292504704	4.98860571877028
50.4001498904245	14.9970237079813	138.619366017616	28.6266477129073	55.6800830735166	23.8910406880124	50.4001498904245	3.09718900756539	4.98886414850614
50.4006498904245	15.0052011852675	138.631247751403	23.6156335895412	55.7014625819854	23.8862069688858	50.4006498904245	3.0970985216314	4.98907795371696
50.4011498904245	15.0177203703151	138.639595913054	16.483833619545	55.722975296359	23.8813765063359	50.4011498904245	3.09709818641658	4.98922816877642
50.4016498904245	15.0342854527647	138.64348909078	7.51697845778931	55.7446198377958	23.8765492977332	50.4016498904245	3.09721127293191	4.98929822024869
50.4019995022219	15.0483812361241	138.643909817634	4.21973567199529e-09	55.7663948330705	23.8731762729611	50.4019995022219	3.09734900975343	4.98930579049293
50.4019995022224	15.0483812361442	138.643909817634	-2.5714541607158e-11	55.7882989147972	23.8731762729568	50.4019995022224	3.09734900975361	4.98930579049294
50.4024995022224	15.0729878779101	138.643887512948	-0.0528621041204147	55.8103307211637	23.8683546810649	50.4024995022224	3.097562251265	4.98930538915939
50.4029995022224	15.1030536673926	138.643834017042	-0.118534108245942	55.8324888961433	23.863536256713	50.4029995022224	3.09777705722394	4.98930442659463
50.4034995022224	15.1385753306894	138.643742545253	-0.196996552337026	55.8547720892426	23.8587210640907	50.4034995022224	3.09799384312267	4.98930278072022
50.4039995022224	15.179549491451	138.643606649995	-0.288229425926062	55.8771789556986	23.8539091108383	50.4039995022224	3.09821300886609	4.98930033552239
50.4044995022224	15.2259725798739	138.643419945171	-0.392211726360859	55.8997081562416	23.8491003956734	50.4044995022224	3.0984349500438	4.98929697609322
50.4049995022224	15.277840816332	138.643176063592	-0.508921393539843	55.9223583572793	23.8442949158146	50.4049995022224	3.09866005960772	4.9892925878642
50.4054995022224	15.335150206686	138.642868650776	-0.638335303592644	55.9451282306719	23.83949266813	50.4054995022224	3.09888872805231	4.98928705649446
50.4059995022224	15.3978965394344	138.642491364425	-0.780429271906051	55.9680164539044	23.8346936493059	50.4059995022224	3.09912134336172	4.98928026786117
50.4064995022224	15.4660753831713	138.642037874793	-0.935178057742412	55.9910217098741	23.8298978558652	50.4064995022224	3.09935829092136	4.9892721080658
50.4069995022224	15.53968208411	138.641501865185	-1.10255536923136	56.0141426870516	23.8251052841642	50.4069995022224	3.09959995342466	4.98926246344281
50.4074995022224	15.6187117636371	138.640877032474	-1.28253386853723	56.0373780792794	23.820315930388	50.4074995022224	3.09984671077988	4.98925122056869
50.4079995022224	15.703159315891	138.640157087623	-1.4750851771626	56.060726585922	23.8155297905471	50.4079995022224	3.10009894001779	4.98923826627098
50.4084995022224	15.7930194053655	138.639335756201	-1.68017988137609	56.0841869116769	23.8107468604756	50.4084995022224	3.10035701520026	4.98922348763716
50.4089995022224	15.8882864645378	138.638406778901	-1.89778753775343	56.1077577667117	23.8059671358315	50.4089995022224	3.10062130732998	4.98920677202358
50.4094995022224	15.9889546915233	138.637363912049	-2.12787667882404	56.131437866489	23.8011906120968	50.4094995022224	3.10089218426114	4.9891880070642
50.4099995022224	16.0950180477566	138.636200928117	-2.37041481881564	56.1552259318907	23.7964172845798	50.4099995022224	3.10117001061125	4.98916708067938
50.4104995022224	16.2064702556997	138.634911616225	-2.62536845948711	56.1791206890545	23.7916471484165	50.4104995022224	3.10145514767402	4.98914388108446
50.4109995022224	16.3233047965792	138.633489782648	-2.89270309604384	56.2031208694885	23.7868801985734	50.4109995022224	3.10174795333339	4.98911829679837
50.4114995022224	16.4455149081509	138.631929251315	-3.1723832231269	56.2272252099177	23.7821164298499	50.4114995022224	3.10204878197871	4.98909021665213
50.4119995022224	16.5730935824957	138.630223864308	-3.46437234086948	56.2514324523885	23.7773558368813	50.4119995022224	3.10235798442108	4.98905952979721
50.4124995022224	16.7060335638438	138.628367482354	-3.76863296101317	56.2757413441259	23.7725984141412	50.4124995022224	3.10267590781085	4.98902612571395
50.4129995022224	16.8443273464318	138.626353985321	-4.0851266130783	56.3001506376276	23.7678441559441	50.4129995022224	3.10300289555639	4.98898989421977
50.4134995022224	16.9879671723895	138.6241772727	-4.41381385058118	56.3246590905328	23.7630930564486	50.4134995022224	3.10333928724406	4.98895072547737
50.4139995022224	17.1369450296606	138.621831264094	-4.75465425729262	56.3492654657045	23.7583451096599	50.4139995022224	3.10368541855935	4.98890851000282
50.4144995022224	17.2912526499551	138.619309899702	-5.10760645353207	56.3739685311104	23.7536003094321	50.4144995022224	3.10404162120944	4.98886313867365
50.4149995022225	17.4508815067365	138.616607140793	-5.47262810249171	56.3987670598942	23.7488586494712	50.4149995022225	3.10440822284687	4.98881450273675
50.4154995022225	17.6158228132417	138.613716970185	-5.84967591658565	56.4236598302672	23.7441201233379	50.4154995022225	3.10478554699462	4.98876249381624
50.4159995022225	17.7860675205377	138.610633392716	-6.23870566381892	56.4486456255698	23.7393847244496	50.4159995022225	3.10517391297244	4.98870700392133
50.4164995022225	17.9616063156119	138.607350435716	-6.63967217417246	56.4737232341734	23.7346524460839	50.4164995022225	3.10557363582455	4.98864792545399
50.4169995022225	18.1424296195001	138.60386214947	-7.05252934599929	56.4988914495315	23.7299232813806	50.4169995022225	3.10598502624861	4.98858515121663
50.4174995022225	18.3285275854504	138.600162607683	-7.47723015242834	56.5241490700931	23.7251972233447	50.4174995022225	3.1064083905261	4.98851857441965
50.4179995022225	18.5198900971248	138.596245907937	-7.91372664777216	56.5494948993424	23.7204742648491	50.4179995022225	3.10684403045404	4.98844808868896
50.4184995022225	18.7165067668383	138.592106172151	-8.36196997393539	56.5749277457239	23.7157543986375	50.4184995022225	3.10729224327807	4.98837358807339
50.4189995022225	18.9183669338376	138.587737547035	-8.82191036682114	56.6004464226711	23.7110376173272	50.4189995022225	3.10775332162696	4.98829496705203
50.4194995022225	19.1254596626174	138.583134204535	-9.29349716273247	56.6260497485424	23.7063239134116	50.4194995022225	3.10822755344845	4.98821212054151
50.4199995022225	19.3377737412781	138.578290342285	-9.77667880476669	56.6517365466408	23.7016132792637	50.4199995022225	3.10871522194656	4.98812494390323
50.4204995022225	19.555297679922	138.573200184048	-10.2714028492006	56.6775056451584	23.6969057071384	50.4204995022225	3.10921660552026	4.98803333295044
50.4209995022225	19.778019709092	138.567857980159	-10.7776159718652	56.7033558771869	23.692201189176	50.4209995022225	3.10973197770364	4.98793718395532
50.4214995022225	20.0059277782503	138.562258007959	-11.2952639745079	56.7292860806726	23.687499717405	50.4214995022225	3.11026160710741	4.98783639365594
50.4219995022225	20.2390095542996	138.556394572233	-11.824291791142	56.7552950984181	23.6828012837448	50.4219995022225	3.11080575736192	4.98773085926321
50.4224995022225	20.4772524201465	138.550262005638	-12.3646434943818	56.7813817780451	23.6781058800096	50.4224995022225	3.11136468706163	4.98762047846771
50.4229995022225	20.720643473308	138.543854669135	-12.9162623017636	56.8075449719878	23.6734134979104	50.4229995022225	3.11193864971099	4.98750514944641
50.4234995022225	20.9691695245613	138.537166952408	-13.4790905820525	56.8337835374664	23.6687241290592	50.4234995022225	3.11252789367179	4.98738477086943
50.4239995022225	21.2228170966368	138.530193274291	-14.0530698615345	56.8600963364696	23.6640377649714	50.4239995022225	3.11313266211204	4.98725924190667
50.4244995022225	21.481572422957	138.522928083183	-14.6381408302945	56.8864822357352	23.6593543970692	50.4244995022225	3.11375319295626	4.98712846223431
50.4249995022225	21.7454214464184	138.515365857465	-15.2342433484822	56.9129401067236	23.6546740166852	50.4249995022225	3.11438971883727	4.9869923320414
50.4254995022225	22.0143498182199	138.507501105912	-15.8413164525646	56.9394688255895	23.6499966150648	50.4254995022225	3.11504246704948	4.98685075203619
50.4259995022225	22.2883428967365	138.499328368104	-16.4592983615687	56.9660672731513	23.6453221833702	50.4259995022225	3.11571165950367	4.98670362345257
50.4264995022225	22.5673857464392	138.490842214827	-17.0881264833139	56.9927343348624	23.6406507126835	50.4264995022225	3.11639751268325	4.98655084805632
50.4269995022225	22.8514631368614	138.482037248481	-17.7277374206386	57.0194689007822	23.6359821940097	50.4269995022225	3.11710023760206	4.98639232815136
50.4274995022225	23.1405595416123	138.472908103478	-18.3780669776194	57.046269865549	23.6313166182805	50.4274995022225	3.11782003976361	4.98622796658591
50.4279995022225	23.4346591374374	138.463449446638	-19.0390501657892	57.073136128353	23.626653976357	50.4279995022225	3.11855711912192	4.98605766675859
50.4284995022225	23.7337458033277	138.453655977585	-19.7106212103532	57.10006659291	23.6219942590338	50.4284995022225	3.11931167004379	4.98588133262445
50.4289995022225	24.0378031196758	138.443522429132	-20.3927135564088	57.1270601674362	23.6173374570418	50.4289995022225	3.12008388127263	4.98569886870096
50.4294995022225	24.3468143674812	138.433043567677	-21.0852598751699	57.1541157646248	23.6126835610519	50.4294995022225	3.12087393589382	4.98551018007391
50.4299995022225	24.6607625276046	138.422214193579	-21.7881920702001	57.1812323016213	23.6080325616783	50.4299995022225	3.12168201130157	4.98531517240326
50.4304995022225	24.9796302800708	138.411029141545	-22.5014412836583	57.2084086999999	23.603384449482	50.4304995022225	3.12250827916733	4.98511375192892
50.4309995022225	25.3034000034215	138.399483281003	-23.2249379025599	57.2356438857428	23.5987392149741	50.4309995022225	3.12335290540969	4.98490582547649
50.4314995022225	25.6320537741184	138.387571516483	-23.9586115650582	57.2629367892165	23.5940968486195	50.4314995022225	3.12421605016588	4.98469130046291
50.4319995022225	25.9655733659951	138.375288787983	-24.7023911667485	57.2902863451518	23.58945734084	50.4319995022225	3.12509786776476	4.98447008490206
50.4324995022225	26.3039402497611	138.362630071342	-25.4562048670018	57.3176914926223	23.5848206820181	50.4324995022225	3.12599850670132	4.98424208741034
50.4329995022225	26.647135592555	138.349590378603	-26.2199800953293	57.3451511750244	23.5801868625006	50.4329995022225	3.12691810961285	4.98400721721208
50.4334995022225	26.9951402575501	138.336164758374	-26.993643557785	57.3726643400574	23.5755558726016	50.4334995022225	3.12785681325645	4.98376538414502
50.4339995022225	27.3479348036102	138.322348296192	-27.7771212434097	57.4002299397045	23.5709277026065	50.4339995022225	3.12881474848832	4.98351649866566
50.4344995022225	27.7054994849971	138.308136114873	-28.5703384307213	57.4278469302135	23.5663023427753	50.4344995022225	3.1297920402444	4.98326047185455
50.4349995022225	28.0678142511301	138.29352337487	-29.3732196942567	57.4555142720787	23.5616797833461	50.4349995022225	3.13078880752267	4.98299721542152
50.4354995022225	28.4348587463976	138.278505274616	-30.185688911171	57.4832309300223	23.557060014539	50.4354995022225	3.131805163367	4.98272664171089
50.4359995022226	28.80661231002	138.263077050878	-31.0076692678976	57.5109958729772	23.5524430265591	50.4359995022226	3.13284121485249	4.98244866370659
50.4364995022226	29.1830539759657	138.24723397909	-31.8390832668757	57.5388080740693	23.5478288096003	50.4364995022226	3.13389706307245	4.98216319503717
50.4369995022226	29.5641624729197	138.230971373703	-32.679852733351	57.5666665106008	23.5432173538492	50.4369995022226	3.1349728031269	4.98187014998088
50.4374995022226	29.9499162243039	138.21428458851	-33.5298988222534	57.5945701640332	23.5386086494882	50.4374995022226	3.13606852411261	4.98156944347056
50.4379995022226	30.3402933483513	138.197169016986	-34.3891420251589	57.6225180199705	23.5340026866991	50.4379995022226	3.13718430911475	4.98126099109852
50.4384995022226	30.7352716582325	138.179620092613	-35.2575021773406	57.6505090681443	23.5293994556669	50.4384995022226	3.13832023520011	4.98094470912138
50.4389995022226	31.1348286622358	138.161633289209	-36.1348984649141	57.6785423023966	23.5247989465835	50.4389995022226	3.13947637341182	4.98062051446483
50.4394995022226	31.5389415639997	138.143204121245	-37.0212494320836	57.7066167206649	23.5202011496508	50.4394995022226	3.1406527887657	4.9802883247283
50.4399995022226	31.9475872627996	138.124328144165	-37.9164729884921	57.7347313249669	23.5156060550846	50.4399995022226	3.14184954024832	4.97994805818964
50.4404995022226	32.3607423538868	138.1050009547	-38.8204864166599	57.7628851213849	23.5110136531186	50.4404995022226	3.14306668081769	4.97959963380964
50.4409995022226	32.7783831288824	138.085218191182	-39.7332063795913	57.7910771200514	23.5064239340076	50.4409995022226	3.14430425740314	4.97924297123658
50.4414995022226	33.200485576223	138.064975533844	-40.6545489284986	57.8193063351343	23.5018368880317	50.4414995022226	3.14556231090693	4.97887799081068
50.4419995022226	33.627025381661	138.044268705127	-41.5844295106274	57.8475717848221	23.4972525054993	50.4419995022226	3.14684087620893	4.97850461356844
50.4424995022226	34.057977928818	138.023093469981	-42.5227629772177	57.87587249131	23.4926707767509	50.4424995022226	3.14813998217273	4.97812276124701
50.4429995022226	34.4933182997923	138.001445636153	-43.4694635916096	57.9042074807856	23.488091692162	50.4429995022226	3.14945965165317	4.9777323562884
50.4434995022226	34.9330212758187	137.979321054484	-44.4244450374959	57.9325757834152	23.4835152421473	50.4434995022226	3.15079990150535	4.9773333218437
50.4439995022226	35.377061337983	137.956715619192	-45.387620427327	57.9609764333298	23.4789414171635	50.4439995022226	3.15216074259517	4.97692558177716
50.4444995022226	35.8254126679897	137.933625268154	-46.3589023108711	57.9894084686113	23.4743702077135	50.4444995022226	3.15354217981156	4.97650906067029
50.4449995022226	36.2780491489824	137.910045983189	-47.3382026839371	58.0178709312799	23.4698016043495	50.4449995022226	3.15494421208021	4.97608368382581
50.4454995022226	36.7349443664183	137.885973790324	-48.3254329972631	58.0463628672799	23.4652355976768	50.4454995022226	3.15636683237893	4.97564937727155
50.4459995022226	37.1960716089958	137.861404760066	-49.3205041655778	58.0748833264668	23.4606721783576	50.4459995022226	3.15781002775461	4.97520606776434
50.4464995022226	37.6614038696347	137.836335007671	-50.3233265768381	58.1034313625944	23.4561113371139	50.4464995022226	3.15927377934179	4.97475368279372
50.4469995022226	38.13091384651	137.810760693395	-51.3338101016482	58.1320060333021	23.4515530647318	50.4469995022226	3.1607580623828	4.97429215058568
50.4474995022226	38.6045739441385	137.784678022755	-52.3518641028657	58.1606064001016	23.4469973520647	50.4474995022226	3.16226284624957	4.97382140010625
50.4479995022226	39.0823562745176	137.758083246778	-53.3773974453968	58.1892315283648	23.4424441900366	50.4479995022226	3.16378809446691	4.97334136106506
50.4484995022226	39.5642326583175	137.730972662245	-54.4103185061882	58.2178804873106	23.4378935696463	50.4484995022226	3.16533376473759	4.9728519639188
50.4489995022226	40.0501746261249	137.703342611931	-55.4505351844169	58.2465523499932	23.4333454819703	50.4489995022226	3.16689980896885	4.97235313987464
50.4494995022226	40.5401534197395	137.675189484841	-56.497954911884	58.2752461932892	23.4287999181663	50.4494995022226	3.1684861733006	4.97184482089349
50.4499995022226	41.0341399935222	137.646509716436	-57.5524846636141	58.3039610978857	23.4242568694771	50.4499995022226	3.17009279813527	4.97132693969325
50.4504995022226	41.5321050157947	137.617299788864	-58.6140309686661	58.332696148268	23.4197163272337	50.4504995022226	3.17171961816917	4.97079942975196
50.4509995022226	42.0340188702914	137.587556231172	-59.6824999211576	58.3614504327074	23.415178282859	50.4509995022226	3.17336656242554	4.97026222531087
50.4514995022226	42.5398516576616	137.55727561952	-60.7577971915046	58.3902230432497	23.410642727871	50.4514995022226	3.17503355428918	4.96971526137738
50.4519995022226	43.0495731970231	137.526454577392	-61.839828037883	58.4190130757029	23.4061096538862	50.4519995022226	3.1767205115427	4.96915847372797
50.4524995022226	43.563153027566	137.495089775795	-62.9284973179098	58.4478196296254	23.4015790526232	50.4524995022226	3.1784273464044	4.96859179891098
50.4529995022226	44.0805604102076	137.463177933455	-64.0237095005507	58.4766418083147	23.3970509159062	50.4529995022226	3.18015396556772	4.96801517424929
50.4534995022226	44.6017643292962	137.430715817006	-65.125368678253	58.5054787187953	23.3925252356677	50.4534995022226	3.18190027024233	4.967428537843
50.4539995022226	45.1267334943654	137.397700241173	-66.2333785793068	58.5343294718075	23.3880020039528	50.4539995022226	3.18366615619687	4.9668318285719
50.4544995022226	45.655436341937	137.364128068953	-67.3476425804366	58.5631931817954	23.3834812129215	50.4544995022226	3.18545151380318	4.96622498609791
50.4549995022226	46.1878410373728	137.32999621178	-68.4680637196232	58.5920689668961	23.378962854853	50.4549995022226	3.18725622808231	4.96560795086741
50.4554995022226	46.7239154767754	137.295301629692	-69.5945447091572	58.6209559489279	23.3744469221482	50.4554995022226	3.18908017875197	4.96498066411349
50.4559995022226	47.2636272889367	137.260041331491	-70.7269879489257	58.6498532533793	23.3699334073333	50.4559995022226	3.19092324027572	4.96434306785804
50.4564995022226	47.8069438373334	137.224212374889	-71.8652955399309	58.6787600093971	23.3654223030632	50.4564995022226	3.19278528191367	4.96369510491382
50.4569995022227	48.3538322221704	137.187811866657	-73.009369298041	58.7076753497763	23.3609136021244	50.4569995022227	3.19466616777482	4.96303671888635
50.4574995022227	48.904259282471	137.150836962757	-74.1591107679743	58.7365984109481	23.3564072974382	50.4574995022227	3.196565756871	4.96236785417573
50.4579995022227	49.4581915982123	137.113284868477	-75.3144212375131	58.7655283329691	23.3519033820642	50.4579995022227	3.19848390317239	4.96168845597836
50.4584995022227	50.0155954925074	137.07515283855	-76.47520175195	58.7944642595105	23.3474018492031	50.4584995022227	3.20042045566467	4.96099847028856
50.4589995022227	50.5764370338317	137.036438177272	-77.6413531287601	58.8234053378468	23.3429026922	50.4589995022227	3.20237525840765	4.96029784389999
50.4594995022227	51.140682038295	136.997138238608	-78.8127759725032	58.8523507188449	23.3384059045473	50.4594995022227	3.20434815059562	4.95958652440708
50.4599995022227	51.7082960719565	136.957250426295	-79.9893706899492	58.8812995569539	23.3339114798881	50.4599995022227	3.20633896661919	4.9588644602063
50.4604995022227	52.279244453184	136.916772193932	-81.1710375054258	58.9102510101933	23.3294194120187	50.4604995022227	3.20834753612867	4.95813160049722
50.4609995022227	52.8534922550563	136.875701045068	-82.3576764763863	58.9392042401431	23.3249296948922	50.4609995022227	3.21037368409911	4.95738789528364
50.4614995022227	53.4310043078068	136.834034533275	-83.5491875091935	58.9681584119323	23.3204423226208	50.4614995022227	3.21241723089683	4.95663329537441
50.4619995022227	54.0117452013102	136.791770262223	-84.7454703751153	58.9971126942292	23.3159572894795	50.4619995022227	3.21447799234747	4.95586775238424
50.4624995022227	54.5956792876094	136.748905885737	-85.9464247265298	59.0260662592298	23.3114745899082	50.4624995022227	3.21655577980566	4.95509121873435
50.4629995022227	55.1827706834831	136.705439107852	-87.151950113334	59.055018282648	23.3069942185152	50.4629995022227	3.21865040022615	4.95430364765304
50.4634995022227	55.7729832730532	136.661367682856	-88.3619459995516	59.0839679437045	23.3025161700795	50.4634995022227	3.22076165623649	4.95350499317601
50.4639995022227	56.3662807104316	136.616689415327	-89.5763117801354	59.1129144251163	23.298040439554	50.4639995022227	3.22288934621121	4.95269521014671
50.4644995022227	56.962626422405	136.571402160162	-90.7949467979578	59.1418569130872	23.2935670220682	50.4644995022227	3.22503326434749	4.95187425421645
50.4649995022227	57.5619836111577	136.525503822596	-92.0177503609841	59.1707945972957	23.2890959129304	50.4649995022227	3.22719320074234	4.95104208184442
50.4654995022227	58.1643152570318	136.478992358211	-93.244621759622	59.1997266708867	23.2846271076311	50.4654995022227	3.22936894147123	4.95019865029756
50.4659995022227	58.7695841212965	136.431865772899	-94.4754603515169	59.228652330459	23.2886745144891	50.4659995022227	3.2315602647422	4.94934391764961
50.4664995022227	59.3777527490278	136.38412212293	-95.7101654155767	59.2575707760569	23.305149522005	50.4664995022227	3.23376695050889	4.94847784278199
50.4669995022227	59.98878347197	136.335759514923	-96.9486362298156	59.2864812111583	23.3305895725551	50.4669995022227	3.23598877709052	4.94760038538313
50.4674995022227	60.602638411412	136.286776105788	-98.1907721886461	59.315382842666	23.3630493004495	50.4674995022227	3.23822551544984	4.94671150594715
50.4679995022227	61.2192794811373	136.237170102713	-99.4364727570211	59.3442748808961	23.4009220698917	50.4679995022227	3.24047693300513	4.94581116577344
50.4684995022227	61.838668390386	136.186939763116	-100.685637487751	59.373156539569	23.4429720510666	50.4684995022227	3.24274279377221	4.94489932696562
50.4689995022227	62.4607666468539	136.136083394595	-101.938166038867	59.4020270357988	23.4882426665041	50.4689995022227	3.24502285851291	4.94397595243043
50.4694995022227	63.0855355597225	136.084599354861	-103.193958192281	59.4308855900829	23.5359966802318	50.4694995022227	3.24731688481576	4.94304100587652
50.4699995022227	63.7129362427196	136.032486051678	-104.452913872651	59.4597314262925	23.5856667225342	50.4699995022227	3.24962462717118	4.9420944518131
50.4704995022227	64.3429296172093	135.979741942776	-105.714933166396	59.4885637716621	23.6368163697898	50.4704995022227	3.25194583704449	4.9411362555484
50.4709995022227	64.9754764153101	135.926365535766	-106.979916340811	59.5173818567799	23.6891096301675	50.4709995022227	3.25428026294911	4.94016638318804
50.4714995022227	65.6105371830409	135.872355388044	-108.247763863231	59.5461849155777	23.7422872463467	50.4714995022227	3.2566276505214	4.93918480163323
50.4719995022227	66.2480722834937	135.817710106678	-109.518376420234	59.5749721853208	23.7961484353891	50.4719995022227	3.25898774259814	4.93819147857878
50.4724995022227	66.8880419000321	135.762428348297	-110.791654936856	59.6037429065989	23.8505369179975	50.4724995022227	3.2613602792971	4.937186382511
50.4729995022227	67.530406039515	135.70650881896	-112.067500595801	59.6324963233145	23.9053302938842	50.4729995022227	3.26374499810099	4.93616948270548
50.4734995022227	68.1297723899583	135.589457884467	-113.25511772684	59.6612316826751	23.9604320012553	50.4734995022227	3.26614120946258	4.93404022634776
50.4739995022227	68.7264796268488	135.466008630656	-114.435184513335	59.6899482351822	24.0157652476504	50.4739995022227	3.26854755410163	4.93179358306695
50.4744995022227	69.2787150221439	135.281267026034	-115.524062106553	59.7186452346215	24.0712684408094	50.4744995022227	3.270963551591	4.9284295720068
50.4749995022227	69.8809723852077	135.160113751027	-116.710731149512	59.7473219380541	24.1268917402174	50.4749995022227	3.27338837849031	4.92622221122113
50.4754995022227	70.3702018773456	134.889321808682	-117.66906916445	59.7759776058057	24.1825944596343	50.4754995022227	3.27582218880108	4.92128491844787
50.4759995022227	70.9979501716898	134.796928946275	-118.90218398027	59.8046115014573	24.2383430793409	50.4759995022227	3.27826296451353	4.91959920499953
50.4764995022227	71.4330535109979	134.454114467668	-119.747695864799	59.8332228918359	24.2941097489835	50.4764995022227	3.28071268565771	4.91333947974136
50.4769995022227	72.0544640639425	134.349634301164	-120.963559801888	59.8618110470044	24.3498711049237	50.4769995022227	3.28316727190736	4.91143010607067
50.4774995022227	72.5242369821935	134.050004918271	-121.873800941429	59.8903752402526	24.4056073818962	50.4774995022227	3.28563074122249	4.90595026163749
50.4779995022228	73.1532817279532	133.951349664492	-123.100283627357	59.9189147480866	24.4613016867596	50.4779995022228	3.28809941068111	4.90414464122089
50.4784995022228	73.5781887650071	133.593992517622	-123.916128782583	59.9474288502201	24.5169394531148	50.4784995022228	3.29057589250949	4.89759860208323
50.4789995022228	74.2019791970208	133.485492323636	-125.127439023369	59.9759168295651	24.5725079717936	50.4789995022228	3.29305570887771	4.89560937215524
50.4794995022228	74.6392303455996	133.143335854949	-125.963284083493	60.0043779722212	24.6279960529518	50.4794995022228	3.29554303610425	4.88933101499035
50.4799995022228	75.2666520632457	133.036338547395	-127.177215331788	60.0328115674679	24.6833937164323	50.4799995022228	3.29803346250554	4.88736602591904
50.4804995022228	75.6719932333354	132.654889544689	-127.945805770202	60.0612169077532	24.7386919813944	50.4804995022228	3.30053066644295	4.88035433581284
50.4809995022228	76.295771046663	132.540942180221	-129.151034628238	60.0895932886859	24.7938826534031	50.4809995022228	3.30302985918853	4.87825783191709
50.4814995022228	76.702461180662	132.161903299081	-129.92193637401	60.1179400090253	24.8489582001974	50.4814995022228	3.3055359229149	4.87127744824973
50.4819995022228	77.3276604133076	132.047497147752	-131.129786632667	60.146256370672	24.903911604792	50.4819995022228	3.30804400475078	4.86916857742157
50.4824995022228	77.7100498504435	131.640284281076	-131.851868309852	60.1745416786584	24.958736297699	50.4824995022228	3.31055876864341	4.86165492079162
50.4829995022228	78.3323602552746	131.520681317258	-133.053733743199	60.2027952411402	25.0134260501477	50.4829995022228	3.31307485599889	4.85944586877016
50.4834995022228	78.7098296307697	131.109307565543	-133.765766662522	60.2310163693864	25.067974946318	50.4834995022228	3.3155976870072	4.85184016723164
50.4839995022228	79.3321086587709	130.988250526868	-134.967362800474	60.2592043777696	25.1223773039567	50.4839995022228	3.31812170289683	4.84959972734408
50.4844995022228	79.6895768157596	130.555392641518	-135.639188552575	60.2873585837582	25.1766276727466	50.4844995022228	3.32065233163161	4.84158021198367
50.4849995022228	80.3092007200959	130.430204644334	-136.835279201499	60.3154783079061	25.2307207695231	50.4849995022228	3.3231835739445	4.83925838871489
50.4854995022228	80.6580785735379	129.989931024707	-137.48972846837	60.3435628738435	25.2846514954165	50.4854995022228	3.3257214432316	4.83108390628362
50.4859995022228	81.2766396982579	129.862810258812	-138.68350157889	60.3716116082688	25.3384148800959	50.4859995022228	3.32825968474727	4.82872110287703
50.4864995022228	81.6079523103769	129.405275806086	-139.302629691574	60.3996238409381	25.3920061111306	50.4864995022228	3.33080445394556	4.82020728871049
50.4869995022228	82.2238031011869	129.274707635748	-140.490799812184	60.4275989046571	25.4454204810041	50.4869995022228	3.3333490953222	4.81777491306774
50.4874995022228	82.5443455336672	128.808333475587	-141.088205115861	60.4555361352714	25.498653425842	50.4874995022228	3.33590025016134	4.80907670785891
50.4879995022228	83.1583482986739	128.675639385345	-142.272501729459	60.4834348716581	25.5517004731797	50.4879995022228	3.33845097535196	4.80659899359614
50.4884995022228	83.4627177547718	128.194846331647	-142.837384669664	60.5112944557164	25.6045572873033	50.4884995022228	3.34100813198204	4.79761072592719
50.4889995022228	84.0737982273347	128.059174704004	-144.015667991375	60.5391142323584	25.6572196148928	50.4889995022228	3.34356440098981	4.79507134161723
50.4894995022228	84.3660910514287	127.569139357288	-144.556229159125	60.5668935495006	25.7096833362376	50.4894995022228	3.34612706978174	4.78588806101444
50.4899995022228	84.9746874868841	127.431308258759	-145.729381565413	60.5946305141321	25.7619444082854	50.4899995022228	3.34868851371191	4.78330192425202
50.4904995022228	85.2516172875379	126.928911274513	-146.239054763962	60.6223036579533	25.8139989207191	50.4904995022228	3.35125628461207	4.77386354626583
50.4909995022228	85.8569976190795	126.788451457435	-147.40562037467	60.6498860743815	25.8658430350708	50.4909995022228	3.35382239844744	4.77122143108261
50.4914995022228	86.1210690759181	126.276982525658	-147.889422716961	60.677352420689	25.9174730456983	50.4914995022228	3.35639479647603	4.76158807105535
50.4919995022228	86.7234243677465	126.134419482651	-149.049790162183	60.7046786480847	25.9688853149836	50.4919995022228	3.35896518001816	4.75889946473358
50.4924995022228	86.9726223255225	125.612192188154	-149.503698291869	60.7318417783639	26.0200763388768	50.4924995022228	3.36154177956704	4.74903774378847
50.4929995022228	87.5714288393462	125.467279480764	-150.656828084327	60.758819719568	26.071042677465	50.4929995022228	3.36411594923805	4.74629758575082
50.4934995022228	87.8073122646302	124.936471885111	-151.08396762985	60.7855911141244	26.1217810253157	50.4934995022228	3.36669628473526	4.73624699282742
50.4939995022228	88.4026172512127	124.789562786148	-152.229961184143	60.8121352139983	26.172288137511	50.4939995022228	3.36927382230656	4.7334615674427
50.4944995022228	88.6239463319323	124.249330917869	-152.627859726148	60.8384317783243	26.2225609046981	50.4944995022228	3.37185745953951	4.72320453824511
50.4949995022228	89.2153560755625	124.100310046157	-153.765937461387	60.8644609897303	26.2725962741386	50.4949995022228	3.37443789553377	4.72037125445634
50.4954995022228	89.4231249010198	123.552167723279	-154.136590858426	60.8902033862141	26.3223913297038	50.4954995022228	3.37702437584194	4.70993494402148
50.4959995022228	90.0106039613705	123.401285544529	-155.266689074202	60.9156398059534	26.3719432080012	50.4959995022228	3.37960728248029	4.70705817402145
50.4964995022228	90.2040539885591	122.844887811114	-155.608587614512	60.94075134287	26.4212491833117	50.4964995022228	3.38219616781632	4.69643447862584
50.4969995022228	90.7872924364711	122.692106626728	-156.730094228326	60.9655193111327	26.4703065784759	50.4969995022228	3.38478108596251	4.69351311140729
50.4974995022228	90.9670797245698	122.128563866944	-157.044557710183	60.9899252170876	26.5191128549775	50.4974995022228	3.3873719236729	4.6827217100189
50.4979995022228	91.5459959936604	121.974071768659	-158.157316939498	61.0139507373529	26.5676655186133	50.4979995022228	3.3899584216628	4.67975896153161
50.4984995022228	91.7116669730786	121.403335955419	-158.4434457077	61.0375777020298	26.6159622147577	50.4984995022228	3.39255077332941	4.66879746075449
50.4989995022229	92.2860073688272	121.247141503289	-159.54695789267	61.0607880821467	26.6640006285826	50.4989995022229	3.39513840068523	4.66579311593043
50.4994995022229	92.4380165510672	120.670073126356	-159.805668649048	61.0835639806116	26.7117785856716	50.4994995022229	3.39773181967935	4.65467659413343
50.4999995022229	93.0076755163525	120.512325813255	-160.899730126306	61.1058876260549	26.7592939467896	50.4999995022229	3.40032014483774	4.65163315994823
50.5004995022229	93.1457674186969	119.929053408966	-161.130519452313	61.1277413690547	26.8065447138982	50.5004995022229	3.40291419503577	4.64036269403805
50.5009995022229	93.710530924186	119.769789318593	-162.214709852611	61.1491076803186	26.8535289192987	50.5009995022229	3.40550277570132	4.63728050233711
50.5014995022229	93.8350414076615	119.181014711695	-162.418257137263	61.1699691504614	26.9002447371867	50.5014995022229	3.40809701704608	4.62586828908149
50.5019995022229	94.3947934627593	119.020358839214	-163.492351978362	61.1903084910842	26.946690367157	50.5019995022229	3.41068542472013	4.62274940506391
50.5024995022229	94.5055995411795	118.426314520422	-163.668418820187	61.2101085369019	26.99286415135	50.5024995022229	3.41327942554451	4.61119863688508
50.5029995022229	95.0601557197754	118.264319151994	-164.732056893794	61.2293522487109	27.0387644521878	50.5029995022229	3.41586722633446	4.60804372805904
50.5034995022229	95.1575253821189	117.665602950233	-164.881186909374	61.2480227170237	27.0843897752221	50.5034995022229	3.41846055399404	4.59636475722117
50.5039995022229	95.7067676531744	117.502377009752	-165.934139658162	61.2661031662199	27.1297386410864	50.5039995022229	3.42104732479013	4.59317560802319
50.5044995022229	95.790669615578	116.899280973535	-166.056277840811	61.2835769590947	27.1748097140927	50.5044995022229	3.42363955390536	4.58137291206238
50.5049995022229	96.3344369760836	116.73488600765	-167.098230844115	61.3004276016995	27.2196016683042	50.5049995022229	3.4262248698316	4.57815039600748
50.5054995022229	96.4051026650053	116.12793697729	-167.193847637318	61.3166387483895	27.2641133219645	50.5054995022229	3.42881557616462	4.56623311342094
50.5059995022229	96.9432802832897	115.962470903877	-168.224578706589	61.3321942070069	27.3083434976791	50.5059995022229	3.43139902140806	4.56297883191122
50.5064995022229	97.0007443402964	115.351992943603	-168.29375091413	61.3470779441385	27.3522911627134	50.5064995022229	3.43398778746749	4.55095220887239
50.5069995022229	97.5331907827394	115.185522243983	-169.312984691609	61.3612740903969	27.3959552832175	50.5069995022229	3.43656894699309	4.54766716060547
50.5074995022229	97.5776674391468	114.571991258437	-169.356148297207	61.3747669456865	27.439334970452	50.5074995022229	3.4391553580062	4.53553950787087
50.5079995022229	98.1042743564703	114.404605900629	-170.363675497751	61.3875409844165	27.4824293290515	50.5079995022229	3.4417338249203	4.5322251708232
50.5084995022229	98.1358475684053	113.78836061622	-170.381005865789	61.3995808606325	27.5252376092017	50.5084995022229	3.44431747271191	4.52000217667879
50.5089995022229	98.6564906390458	113.620129272184	-171.376585260336	61.4108714130451	27.5677590489019	50.5089995022229	3.4468928427428	4.51665962344127
50.5094995022229	98.6753693906182	113.001606898092	-171.368507788496	61.4213976699344	27.6099930321285	50.5094995022229	3.44947332307297	4.50434900805017
50.5099995022229	99.1899487931392	112.832613431395	-172.351947057858	61.4311448539142	27.6519389251037	50.5099995022229	3.45204519965954	4.50097962958298
50.5104995022229	99.1962553762076	112.212156240662	-172.318713687219	61.4400983865451	27.6935962404528	50.5104995022229	3.45462211495759	4.48858731302624
50.5109995022229	99.7046622792373	112.04246973889	-173.28980246676	61.4482438927848	27.734964467463	50.5109995022229	3.45719010554138	4.485192222583
50.5114995022229	99.6986077046576	111.420483739629	-173.231842534693	61.4555672052686	27.7760432422474	50.5114995022229	3.45976306314044	4.47272548011334
50.5119995022229	100.200752059665	111.250183072814	-174.190407935329	61.4620543684138	27.8168321720145	50.5119995022229	3.46232678274108	4.46930600378788
50.5124995022229	100.182489454946	110.627006843006	-174.108034934822	61.4676916423447	27.857331011229	50.5124995022229	3.46489539684138	4.45677084888482
50.5129995022229	100.678276793531	110.456160341897	-175.053895181208	61.4724655066339	27.8975394798976	50.5129995022229	3.46745446554575	4.45332811853188
50.5134995022229	100.648023481022	109.832173285255	-174.947550937075	61.4763626638592	27.9374574457194	50.5134995022229	3.47001835604191	4.44073147052625
50.5139995022229	101.137374241397	109.660855489843	-175.880553973911	61.4793700429761	27.9770847364218	50.5139995022229	3.47257240155851	4.43726676067926
50.5144995022229	101.09530884046	109.036387692894	-175.750602820363	61.4814748025045	28.0164213278732	50.5144995022229	3.47513119547532	4.42461463312993
50.5149995022229	101.578142076397	108.864665385895	-176.670593759713	61.4826643335318	28.0554671504963	50.5149995022229	3.47767985142079	4.4211290791783
50.5154995022229	101.524490562752	108.240072471802	-176.517494671807	61.4825073055095	28.0942222833142	50.5154995022229	3.48023318213384	4.40842808907661
50.5159995022229	102.000737550047	108.068016254066	-177.424342971655	61.4805031996539	28.1326867544903	50.5159995022229	3.48277608988759	4.40492292177265
50.5164995022229	101.935700029951	107.443616595053	-177.248503093315	61.4762784559998	28.1708607412636	50.5164995022229	3.48532359819127	4.39217901809968
50.5169995022229	102.405292662701	107.271291156439	-178.142079369983	61.4695384567552	28.2087443646612	50.5169995022229	3.48786040571642	4.38865536574571
50.5174995022229	102.329104823039	106.647418337591	-177.943976922212	61.4600511951073	28.2463378952743	50.5174995022229	3.49040173930566	4.37587489451179
50.5179995022229	102.791985309631	106.474890565658	-178.824172316527	61.4476328333568	28.2836415422086	50.5179995022229	3.49293210251598	4.37233394838769
50.5184995022229	102.704865570074	105.851849058154	-178.604250885955	61.4321368773662	28.3206556646389	50.5184995022229	3.4954669167926	4.3595227478769
50.5189995022229	103.160978044294	105.679181168414	-179.470960298882	61.4150071273321	28.3573805550615	50.5189995022229	3.49799049873306	4.35596562144998
50.5194995022229	103.06317199821	105.057283609302	-179.229717724472	61.3969144430566	28.3938166565607	50.5194995022229	3.50051845646012	4.34312978408441
50.519999502223	103.512469510124	104.884538903627	-180.082853779146	61.375612087661	28.4299643404437	50.519999502223	3.50303492832764	4.33955763128998
50.520499502223	103.40421123355	104.264074377435	-179.820764757701	61.3509731149679	28.46582412914	50.520499502223	3.50555570024518	4.32670285078171
50.520999502223	103.846649590419	104.091312327147	-180.660245490293	61.3229293425629	28.5013964683001	50.520999502223	3.50806474081141	4.32311676440347
50.521499502223	103.72819419123	103.472573228768	-180.377826677605	61.291422501807	28.5366819552435	50.521499502223	3.51057800540361	4.31024888824909
50.521999502223	104.163737055025	103.299853621249	-181.203585717053	61.2564049551213	28.5716811056167	50.521999502223	3.51307930178502	4.30664998564438
50.522499502223	104.035331930397	102.683112652689	-180.901338232869	61.2178374702011	28.6063945872942	50.522499502223	3.51558474575366	4.29377453741124
50.522999502223	104.463946222733	102.510492024361	-181.713315616819	61.175687702284	28.6408229816941	50.522999502223	3.51807799299689	4.29016388612242
50.523499502223	104.325855199764	101.896021828891	-181.391773327581	61.129929020555	28.6749670230305	50.523499502223	3.5205753111006	4.27728647167459
50.523999502223	104.747514858778	101.723556493809	-182.189923004117	61.080539614486	28.708827354397	50.523999502223	3.52306021276709	4.27366515241401
50.524499502223	104.599996523817	101.111612749406	-181.84960917356	61.0275018166554	28.7424047722597	50.524499502223	3.52554910818565	4.26079110541707
50.524999502223	105.014679018489	100.939356176701	-182.633892033962	60.9708015941434	28.7756999774207	50.524999502223	3.52802537604526	4.25716015683681
50.525499502223	104.858004845828	100.330192156742	-182.275355581171	60.9104281715577	28.8087138246367	50.525499502223	3.530505560263	4.24429484162851
50.525999502223	105.265693972773	100.158197214967	-183.045745043957	60.8463737571703	28.8414470685852	50.525999502223	3.53297291473824	4.24065530723977
50.526499502223	105.100131739058	99.552051197901	-182.66952736566	60.7786333500951	28.8739006184834	50.526499502223	3.53544410782248	4.22780385206276
50.526999502223	105.500814932686	99.3803682012957	-183.426003999731	60.7072046113732	28.9060752791842	50.526999502223	3.53790227775294	4.22415673864612
50.527499502223	105.326642500564	98.7774744305992	-183.032666537787	60.6320877856183	28.9379720106646	50.527499502223	3.54036420826221	4.21132426466601
50.527999502223	105.720312934737	98.6061528272182	-183.775222258146	60.5532856627882	28.9695916643885	50.527999502223	3.5428129312401	4.207670577714
50.528499502223	105.537805366041	98.0067320132877	-183.365320720629	60.4708035718812	29.0009352475256	50.528499502223	3.54526533643325	4.19486199545377
50.528999502223	105.924459841688	97.8358189106187	-184.09395456561	60.3846494000782	29.0320036547201	50.528999502223	3.54770435861275	4.19120270740914
50.529499502223	105.733900007951	97.2400866070237	-183.668060147821	60.2948336321742	29.0627979368975	50.529499502223	3.55014698436877	4.17842289241708
50.529999502223	106.113540546144	97.0696280613498	-184.38278145921	60.2013694061573	29.0933190285869	50.529999502223	3.55257606071555	4.17475896982741
50.530499502223	105.915208963375	96.4777874081915	-183.941460508972	60.104272581577	29.1235680211651	50.530499502223	3.55500866168539	4.16201260518027
50.530999502223	106.287841116832	96.3078272978929	-184.642285556532	60.0035618179404	29.1535458858836	50.530999502223	3.55742755581283	4.15834498410147
50.531499502223	106.082024215729	95.7200755240736	-184.18611611456	59.8992586608318	29.1832537513954	50.531499502223	3.55984989534177	4.14563669712309
50.531999502223	106.447658286176	95.5506565500668	-184.873070525985	59.7913876338001	29.2126926226447	50.531999502223	3.56225837969108	4.14196630422598
50.532499502223	106.23464027273	94.9671793602758	-184.402626043737	59.6799763343208	29.241863662515	50.532499502223	3.56467022992217	4.12930054296141
50.532999502223	106.593289937282	94.7983421744791	-185.075742058691	59.5650555323366	29.2707679067434	50.532999502223	3.56706808561306	4.12562827622051
50.533499502223	106.373359320909	94.2193188778561	-184.591604454652	59.446659270033	29.2994065495252	50.533499502223	3.56946922740606	4.11300941742762
50.533999502223	106.725042569416	94.0511028721304	-185.250922795756	59.3248249616063	29.3277806546191	50.533999502223	3.57185624435967	4.10933616276982
50.534499502223	106.498485549039	93.4767019881045	-184.753669225013	59.1995934918714	29.3558914447392	50.534499502223	3.57424646735301	4.09676841372978
50.534999502223	106.843223547262	93.3091446121445	-185.399236825396	59.0710093126065	29.3837400090207	50.534999502223	3.5766224441486	4.09309502966698
50.535499502223	106.610329231631	92.739527981858	-184.889450120474	58.9391205355796	29.4113275960251	50.535499502223	3.57900154667089	4.0805825147811
50.535999502223	106.948147048295	92.5726653757553	-185.521321575072	58.8039790212347	29.4386553177427	50.535999502223	3.58136629062101	4.0769098457414
50.536499502223	106.709202004094	92.0079846815881	-184.999579340245	58.6656404620348	29.4657244460326	50.536499502223	3.58373407971707	4.06445652744862
50.536999502223	107.040127654418	91.8418511359149	-185.617814994091	58.5241644594857	29.4925361133389	50.536999502223	3.58608740672453	4.06078539138535
50.537499502223	106.795420137365	91.2822512519956	-185.084698068	58.3796145938828	29.5190916123849	50.537499502223	3.58844369805703	4.04839514067758
50.537999502223	107.11948515119	91.1168797236186	-185.689365150459	58.2320584858423	29.5453920937853	50.537999502223	3.59078543264964	4.04472633990955
50.538499502223	106.869300549483	90.5624959273358	-185.145448491715	58.0815678487056	29.5714388688097	50.538499502223	3.59313005049377	4.03240287181347
50.538999502223	107.186539153987	90.3979176073677	-185.736619483251	57.9282185309312	29.5972331040744	50.538999502223	3.59546002567795	4.02873718290489
50.539499502223	106.931163466325	89.8488783551378	-185.182479127144	57.7720905476236	29.6227761271882	50.539499502223	3.59779280281186	4.01648411480526
50.539999502223	107.241613033511	89.6851230967643	-185.760232652958	57.6132681003899	29.6480691187111	50.539999502223	3.60011086007295	4.0128222975201
50.540499502223	106.98132901017	89.1415477646496	-185.19643799288	57.4518395847575	29.673113420493	50.540499502223	3.60243163774491	4.00064309585671
50.5409995022231	107.285029348451	88.9786437337195	-185.760857407576	57.2878975844495	29.6979102250879	50.5409995022231	3.60473762689507	3.99698588478954
50.5414995022231	107.020119393046	88.4406449549622	-185.187976999484	57.1215388518665	29.7224608865934	50.5414995022231	3.60704625470229	3.98488391406428
50.5419995022231	107.317113102943	88.2786189908988	-185.739151097721	56.9528642742011	29.7467666077114	50.5419995022231	3.60934003385136	3.98123202615606
50.5424995022231	107.047855962985	87.746300804609	-185.157746041014	56.7819788246878	29.7708287528962	50.5424995022231	3.61163636968303	3.96921050434817
50.5429995022231	107.338187815042	87.5851781348764	-185.695767815029	56.6089914985699	29.7946485332529	50.5429995022231	3.61391780507951	3.96556463188042
50.5434995022231	107.064861041173	87.0586379863814	-185.106396672238	56.4340152334641	29.8182273217993	50.5434995022231	3.61620171498406	3.95362667228485
50.5439995022231	107.348578261834	86.8984425360581	-185.631363883378	56.2571668138926	29.8415663363965	50.5439995022231	3.61847068096082	3.94998748929091
50.5444995022231	107.071455335583	86.3777697426693	-185.034576935895	56.0785667598584	29.8646669569282	50.5444995022231	3.62074203906788	3.93813606276917
50.5449995022231	107.348607054516	86.218523898672	-185.546591011164	55.8983391994405	29.8875304064574	50.5449995022231	3.62299841787573	3.93450421909937
50.5454995022231	107.067959507155	85.7038013883599	-184.942934498438	55.7166117254956	29.9101580701276	50.5454995022231	3.62525710625246	3.92274219036875
50.5459995022231	107.338596990208	85.5455262693021	-185.442100996646	55.5335152366594	29.9325511747407	50.5459995022231	3.62750078798433	3.91911831724904
50.5464995022231	107.054691881582	85.036829294329	-184.832112074473	55.3491837629461	29.9547111091826	50.5464995022231	3.62974669653908	3.90744841253256
50.5469995022231	107.318868034657	84.8795445537468	-185.318539696097	55.1637542763579	29.9766391026171	50.5469995022231	3.63197757895636	3.90383311747765
50.5474995022231	107.031969810441	84.3769422246399	-184.702750152875	54.9773664870108	29.9983365462397	50.5474995022231	3.63421060528487	3.89225795647777
50.5479995022231	107.289739372662	84.2206662898867	-185.176551127042	54.7901626253878	30.0198046702833	50.5479995022231	3.63642859372331	3.88865182818886
50.5484995022231	107.000107627323	83.7242204836471	-184.555482910681	54.6022872114242	30.0410448669022	50.5484995022231	3.63864864299671	3.8771738960268
50.5489995022231	107.251526721562	83.5689703898262	-185.016772098528	54.4138868112133	30.0620583661845	50.5489995022231	3.64085365018607	3.87357749998043
50.5494995022231	106.959417855391	83.0787371226212	-184.390940632504	54.2251097822044	30.0828465599714	50.5494995022231	3.64306063498797	3.86219917580391
50.5499995022231	107.204544151961	82.9245287271682	-184.839835855573	54.0361060078353	30.1034106770693	50.5499995022231	3.64525258094258	3.85861305863618
50.5504995022231	106.910209365349	82.4405572155713	-184.209746028792	53.8470266226031	30.123752107809	50.5504995022231	3.6474464211439	3.84733659097934
50.5509995022231	107.149101671435	82.2874050564125	-184.646367250386	53.6580227283599	30.143872078652	50.5509995022231	3.64962523297626	3.84376127661552
50.5514995022231	106.852788469995	81.8097389622693	-184.012516429639	53.4692293940975	30.1637719772933	50.5514995022231	3.65180585556447	3.8325888093796
50.5519995022231	107.085506872044	81.6576564532005	-184.436986040923	53.2807621388053	30.1834530268558	50.5519995022231	3.65397146736332	3.82902480301961
50.5524995022231	106.787457249853	81.1863330650819	-183.799860438952	53.0927196495971	30.2029166113435	50.5524995022231	3.6561388063062	3.81795835356346
50.5529995022231	107.01406273574	81.0353323730191	-184.21230250596	52.9051862222094	30.2221639496133	50.5529995022231	3.65829115894499	3.81440613824478
50.5534995022231	106.714514567009	80.5703837493528	-183.57237996722	52.7182338567991	30.2411964209883	50.5534995022231	3.66044515501342	3.80344762132065
50.5539995022231	106.935069153666	80.4204759744768	-183.972920487692	52.5319240546412	30.2600152391966	50.5539995022231	3.66258419601827	3.79990766159537
50.5544995022231	106.634254530332	79.9619282189269	-183.330667165364	52.346309357612	30.2786217779535	50.5544995022231	3.66472479664112	3.78905886961321
50.5549995022231	106.848820913636	79.813123286902	-183.71943337135	52.1614346667625	30.2970172450561	50.5549995022231	3.66685047999525	3.7855316084576
50.5554995022231	106.546967454611	79.3609976104045	-183.075306348428	51.9773383712927	30.3152030077456	50.5554995022231	3.66897763907694	3.77479423384101
50.5559995022231	106.755609127536	79.2133044404159	-183.452426944401	51.7940533148948	30.333180267143	50.5559995022231	3.67108992508083	3.77128009609597
50.5564995022231	106.452938441762	78.7676165091086	-182.806871161845	51.6116076226547	30.3509503832067	50.5564995022231	3.67320360284939	3.76065571326307
50.5569995022231	106.655719367799	78.6210429176842	-183.172475674504	51.4300254084523	30.3685145496922	50.5569995022231	3.67530245792221	3.75715510281917
50.5574995022231	106.352448306493	78.1818038504494	-182.525926438461	51.2493273799749	30.3858741185209	50.5574995022231	3.67740262074295	3.74664518933638
50.5579995022231	106.549433032658	78.0363567098921	-182.880145444739	51.0695313560428	30.4030302754453	50.5579995022231	3.67948801727703	3.74315849239596
50.5584995022231	106.245772253144	77.6035724811629	-182.233025556431	50.890652708847	30.4199843636483	50.5584995022231	3.68157463749561	3.73276441229241
50.5589995022231	106.437025603345	77.4592576321859	-182.5759900733	50.7127047419113	30.4367375602914	50.5589995022231	3.68364655365599	3.72929199477027
50.5594995022231	106.133180785512	77.0329300186265	-181.928712264794	50.5356990130371	30.4532911991666	50.5594995022231	3.68571960940951	3.71901501880235
50.5599995022231	106.318767972004	76.8897524212244	-182.260553974322	50.3596456101711	30.4696464483041	50.5599995022231	3.68777802898463	3.71555722945772
50.5604995022231	106.01493846127	76.4698784445262	-181.613518196813	50.1845533869902	30.4858046315003	50.5604995022231	3.68983750404148	3.70539851942899
50.5609995022231	106.194924794788	76.3278420970654	-181.934368869593	50.0104301640275	30.5017669071574	50.5609995022231	3.6918824162419	3.70195568743043
50.5614995022231	105.891304800919	75.9144149312362	-181.28796469401	49.8372829003195	30.5175345885165	50.5614995022231	3.69392829981148	3.69191631583256
50.5619995022232	106.065755803638	75.7735230154781	-181.597956417328	49.6651178398405	30.533108823898	50.5619995022232	3.69595969911858	3.68848875380066
50.5624995022232	105.762533103299	75.3665314568183	-180.952560441884	49.4939406363766	30.5484909154706	50.5624995022232	3.69799198568953	3.67856968885062
50.5629995022232	105.931514232814	75.2267862614301	-181.251825070928	49.3237564599572	30.5636820010589	50.5629995022232	3.70000987165441	3.67515769054197
50.5634995022232	105.628871366754	74.8262156063758	-180.607803318542	49.1545700875189	30.5786833712824	50.5634995022232	3.70202856080411	3.66535981543179
50.5639995022232	105.79244813319	74.6876186675845	-180.896472712939	48.9863859800874	30.5934961530936	50.5639995022232	3.70403293789599	3.6619636587278
50.5644995022232	105.490561150185	74.2934501985703	-180.254178121647	48.8192083484275	30.6081216251246	50.5644995022232	3.70603803412869	3.65228775711862
50.5649995022232	105.648798851287	74.1560022262969	-180.532383618939	48.6530412088388	30.6225609031154	50.5649995022232	3.70802891153482	3.64890770178772
50.5654995022232	105.347838518316	73.7682140690773	-179.892158465344	48.4878884305188	30.6368152533091	50.5654995022232	3.71002042409203	3.63935447687875
50.5659995022232	105.500802363067	73.6319150845462	-180.160031130604	48.3237537757218	30.6508857799258	50.5659995022232	3.71199781556731	3.63599076754351
50.5664995022232	105.200932933181	73.2504816997078	-179.52220456819	48.1606409337528	30.6647737364525	50.5664995022232	3.71397575826709	3.62656082778032
50.5669995022232	105.348687785311	73.1153309625731	-179.77987468436	47.9985535496926	30.6784802153143	50.5669995022232	3.71593968193588	3.62321369171965
50.5674995022232	105.050068234717	72.7402239906569	-179.144765220795	47.8374952486145	30.6920064569075	50.5674995022232	3.7179040729851	3.6139075698806
50.5679995022232	105.192678745045	72.6062201348017	-179.392362555762	47.6774696559463	30.7053535416168	50.5679995022232	3.71985455119339	3.6105772200053
50.5684995022232	104.89546154759	72.2374078838895	-178.760275604458	47.5184804145343	30.7185226964442	50.5684995022232	3.72180541302952	3.60139535889043
50.5689995022232	105.032991903242	72.1045488440207	-178.997928912832	47.360531198885	30.7315149895167	50.5689995022232	3.72374247214937	3.59808199154868
50.5694995022232	104.737324308251	71.7419971307424	-178.369159351769	47.2036257269907	30.7443316341676	50.5694995022232	3.72567983125536	3.58902476327819
50.5699995022232	104.869838375866	71.6102802775785	-178.596996663676	47.0477677700876	30.7569736860752	50.5699995022232	3.72760350154087	3.58572856126911
50.5704995022232	104.575861171541	71.2539519015106	-177.971826364791	46.8929611606427	30.7694423446575	50.5704995022232	3.72952738829059	3.57679625272041
50.5709995022232	104.703422249388	71.1233739663747	-178.18997449345	46.7392097988209	30.7817386529782	50.5709995022232	3.73143770368554	3.57351738306621
50.5714995022232	104.411271095794	70.7732295551037	-177.56867499175	46.5865176576515	30.7938637963188	50.5714995022232	3.73334815216205	3.5647102155837
50.5719995022232	104.533942070028	70.643786765717	-177.777259848334	46.4348887870765	30.805818804986	50.5719995022232	3.73524515016088	3.56144883261149
50.5724995022232	104.243746232757	70.299784226768	-177.160089811786	46.2843273170389	30.8176048499289	50.5724995022232	3.73714219800651	3.5527669469523
50.5729995022232	104.361589329446	70.1714722283696	-177.359235912807	46.1348374597462	30.8292229485757	50.5729995022232	3.73902591946559	3.5495231899953
50.5734995022232	104.073473083328	69.8335676069071	-176.746443952885	45.9864235112213	30.8406742573703	50.5734995022232	3.74090960770417	3.5409666666626
50.5739995022232	104.186550040091	69.7063815999379	-176.936274765754	45.8390898522422	30.8519597807622	50.5739995022232	3.74278009670886	3.53774066324243
50.5744995022232	103.90063135294	69.3745284985857	-176.328096807435	45.6928409487498	30.8630806605389	50.5744995022232	3.74465046960144	3.52930950668541
50.5749995022232	104.009003167621	69.2484631548133	-176.508734251122	45.5476916349391	30.8740378880897	50.5749995022232	3.74650777328129	3.5261013701024
50.5754995022232	103.725395192113	68.922613613314	-175.905396519748	45.4036598809491	30.884832590415	50.5754995022232	3.74836487815276	3.51779552990687
50.5759995022232	103.829122312388	68.7976632168082	-176.076961346203	45.2607642571319	30.8954657457804	50.5759995022232	3.75020904655566	3.51460536255841
50.5764995022232	103.547931997483	68.4777670893804	-175.478677592755	45.1190235316514	30.9059384662884	50.5764995022232	3.75205293365689	3.50642471662252
50.5769995022232	103.64707406255	68.3539254460177	-175.64128887356	44.9784566003938	30.9162517170339	50.5769995022232	3.7538840195684	3.50325260743881
50.5774995022232	103.368403753656	68.0399313133966	-175.048263578047	44.8390824685092	30.926406595128	50.5774995022232	3.75571474190769	3.49519698428626
50.5779995022232	103.463019804793	67.9171918967007	-175.202039127642	44.7009202398619	30.9364040524639	50.5779995022232	3.75753280073315	3.49204301222515
50.5784995022232	103.186965757424	67.6090463895668	-174.614464528755	44.5639891076001	30.9462451710853	50.5784995022232	3.75935041394555	3.4841121728437
50.5789995022232	103.277113968558	67.4874022417991	-174.759520368826	44.4283083448041	30.9559308896667	50.5789995022232	3.76115550353354	3.48097640412295
50.5794995022232	103.0037680805	67.1850509971342	-174.177579931284	44.293897295068	30.9654622751244	50.5794995022232	3.76296006571719	3.47317006570831
50.5799995022232	103.089505993239	67.0644948818103	-174.314030762787	44.1607753630078	30.974840252911	50.5799995022232	3.76475224625061	3.47005255752399
50.5804995022232	102.818954190986	66.7678817993537	-173.73789595245	44.0289620047053	30.9840658747704	50.5804995022232	3.76654381784407	3.46237037362138
50.5809995022232	102.900338429304	66.6484060918875	-173.865854588213	43.8984767181023	30.9931400529419	50.5809995022232	3.76832315166746	3.4592711711205
50.5814995022232	102.632662560675	66.357474348749	-173.295688660265	43.7693390333567	31.0020638239661	50.5814995022232	3.77010179529098	3.45171275716398
50.5819995022232	102.709749094636	66.2390711977679	-173.415266554251	43.6415685031687	31.01083808689	50.5819995022232	3.7718683468115	3.44863189744225
50.5824995022232	102.445025153305	65.9537624227267	-172.851221004375	43.5151846930898	31.0194638630329	50.5824995022232	3.77363412715298	3.44119680877764
50.5829995022233	102.517868992281	65.8364236279126	-172.962527641313	43.3902071718196	31.0279420382807	50.5829995022233	3.7753879626712	3.43813431752677
50.5834995022233	102.256169205419	65.5566789908396	-172.404746383881	43.2666555014991	31.0362736187256	50.5834995022233	3.77714094633235	3.4308220771847
50.5839995022233	102.324824695678	65.4403961755699	-172.507889876087	43.144549228006	31.0444594771339	50.5839995022233	3.77888213395409	3.42777797303679
50.5844995022233	102.066215545105	65.1661554615561	-171.956505288425	43.02390787126	31.0525006043766	50.5844995022233	3.78062238934557	3.42058804713426
50.5849995022233	102.130736034899	65.050919935153	-172.051591709157	42.9047509155393	31.0603978601505	50.5849995022233	3.78235099881559	3.41756233790557
50.5854995022233	101.87528058225	64.782122728658	-171.506729284739	42.7870977998164	31.0681522201217	50.5854995022233	3.78407859600784	3.41049416618615
50.5859995022233	101.935718759657	64.667925673404	-171.593863345327	42.6709679081165	31.0757645309764	50.5859995022233	3.78579469863351	3.40748685365002
50.5864995022233	101.683474413897	64.4045103105053	-171.055637230603	42.5563805599011	31.0832357532024	50.5864995022233	3.78750970926183	3.40053982165613
50.5869995022233	101.73988193576	64.2913426249473	-171.134921541505	42.4433550004821	31.0905667205415	50.5869995022233	3.78921337774887	3.39755089728892
50.5874995022233	101.490903068563	64.0332474964559	-170.603439769475	42.3319103914683	31.0977583783386	50.5874995022233	3.79091587486829	3.39072437032479
50.5879995022233	101.54333094655	63.9211000005115	-170.67497561361	42.2220658012473	31.1048115474648	50.5879995022233	3.79260718325745	3.38775382060807
50.5884995022233	101.297666344588	63.6682623558379	-170.150335010023	42.1138401955078	31.1117271581662	50.5884995022233	3.79429724125859	3.38104711193896
50.5889995022233	101.346164528191	63.5571256110671	-170.214221511974	42.0072524278001	31.1185060185229	50.5889995022233	3.79597626476222	3.37809491349234
50.5894995022233	101.103860364527	63.3094830100996	-169.696513640891	41.9023212301434	31.1251490437345	50.5894995022233	3.7976539592295	3.37150732254306
50.5899995022233	101.148478185334	63.199347547475	-169.752848656403	41.7990652036765	31.1316570291755	50.5899995022233	3.79932077418268	3.36857344808077
50.5904995022233	100.909575080231	62.956836483348	-169.242153943246	41.6975028093581	31.1380308750586	50.5904995022233	3.80098618182172	3.36210422374213
50.5909995022233	100.950360776938	62.847692595455	-169.29103311249	41.5976523587159	31.1442713641439	50.5909995022233	3.80264086551808	3.35918863645033
50.5914995022233	100.71489720799	62.6102501321318	-168.787427667052	41.4995320046487	31.1503793817228	50.5914995022233	3.80429406401641	3.35283702052871
50.5919995022233	100.751898441493	62.5020881292775	-168.828945445478	41.4031597322815	31.156355698037	50.5919995022233	3.80593669467532	3.34993968083288
50.5924995022233	100.519907317696	62.2696503024672	-168.33249421128	41.3085533498767	31.1622011835295	50.5924995022233	3.80757776264223	3.34370486531627
50.5929995022233	100.553170623113	62.1624602705367	-168.366742776988	41.2157304798027	31.1679165960232	50.5929995022233	3.80920841924195	3.34082572432537
50.5934995022233	100.324683238358	61.9349639571458	-167.877507441013	41.1247085495611	31.1735027911906	50.5934995022233	3.81083743607049	3.33470690136173
50.5939995022233	100.354254626956	61.8287360491445	-167.904577898931	41.0355047828752	31.1789605145398	50.5939995022233	3.81245619833343	3.33184590864343
50.5944995022233	100.129296627387	61.6061170951576	-167.422608827301	40.9481361908398	31.1842906070565	50.5944995022233	3.81407324415393	3.3258422203223
50.5949995022233	100.155220946794	61.5008412468507	-167.442589933061	40.8626195631357	31.1894938020414	50.5949995022233	3.81568019237458	3.32299931619076
50.5954995022233	99.933816960753	61.2830366267612	-166.967935433717	40.7789714593089	31.194570925881	50.5954995022233	3.81728534791633	3.31710991266846
50.5959995022233	99.9561386041395	61.1787028925821	-166.980915011957	40.6972082001173	31.199522699779	50.5959995022233	3.81888056296718	3.31428503721673
50.5964995022233	99.7383074505566	60.9656484994858	-166.513611752113	40.6173458589452	31.2043499356158	50.5964995022233	3.82047390952712	3.30850901718369
50.5969995022233	99.757069601219	60.8622467160031	-166.51967518929	40.5394002532877	31.2090533426108	50.5969995022233	3.82205747267813	3.30570210113246
50.5974995022233	99.5428297662693	60.6538798846512	-166.059759151597	40.4633869363063	31.2136337182342	50.5974995022233	3.82363909198021	3.30003858014656
50.5979995022233	99.5580752402541	60.5514000621663	-166.05899108071	40.389321188458	31.2180917598365	50.5979995022233	3.82521108492863	3.29724955545165
50.5984995022233	99.3474391322347	60.3476569388155	-165.606486073371	40.3172180091982	31.2224282505786	50.5984995022233	3.82678105910953	3.29169759475641
50.5989995022233	99.3592094769384	60.2460888599803	-165.598968575072	40.2470921087582	31.2266438760589	50.5989995022233	3.82834156378687	3.28892638365782
50.5994995022233	99.1521899685921	60.0469073829987	-165.153899319453	40.1789579000029	31.2307394052316	50.5994995022233	3.82989997525053	3.28348507136569
50.5999995022233	99.1605264725565	59.9462410645466	-165.139713940574	40.1128294903636	31.2347155120621	50.5999995022233	3.83144907388044	3.28073159897771
50.6004995022233	98.9571299522572	59.7515578083672	-164.70209217356	40.0487206738536	31.2385729514046	50.6004995022233	3.83299600530324	3.27539996424089
50.6009995022233	98.9620725588278	59.6517830186414	-164.681317758712	39.9866449231648	31.2423123857115	50.6009995022233	3.83453378019066	3.27266414533848
50.6014995022233	98.7623068216679	59.4615367524639	-164.251158018029	39.9266153818473	31.245934555845	50.6014995022233	3.83606931436787	3.26744125578728
50.6019995022233	98.7638953496261	59.362643561817	-164.223873149141	39.8686448565741	31.249440112866	50.6019995022233	3.83759584799054	3.26472300990408
50.6024995022233	98.5677611212137	59.176771431497	-163.801175820487	39.8127458094923	31.2528297837564	50.6024995022233	3.83912006786413	3.25960786729715
50.6029995022233	98.5660339431698	59.0787496278011	-163.767456178384	39.758930350662	31.2561042083073	50.6029995022233	3.84063544263714	3.2569071026514
50.6034995022234	98.3735344874129	58.8971914482564	-163.352226714411	39.7072102305855	31.2592640997324	50.6034995022234	3.84214843112995	3.25189876098225
50.6039995022234	98.368530018075	58.800031199898	-163.312148052821	39.6575968328273	31.262310086676	50.6039995022234	3.84365272953801	3.24921539276343
50.6044995022234	98.1796607123595	58.6227247984554	-162.904376122499	39.6101011667265	31.2652428686991	50.6044995022234	3.84515456960849	3.24431283035804
50.6049995022234	98.1714157862602	58.5264159407048	-162.858011028978	39.5647338602059	31.2680630634218	50.6049995022234	3.84664787393705	3.24164676101573
50.6054995022234	97.9861759265835	58.3533023852286	-162.457694131643	39.5215051526751	31.2707713568674	50.6054995022234	3.84813864839573	3.23684902505775
50.6059995022234	97.9747276282295	58.2578352268896	-162.405115684343	39.480424888034	31.2733683557554	50.6059995022234	3.84962104091355	3.23420016666407
50.6064995022234	97.7931075045666	58.0888531006279	-162.012233298794	39.4415025077744	31.2758547326897	50.6064995022234	3.85110083251018	3.22950621516596
50.6069995022234	97.7784911600109	57.9942175459259	-161.953511055999	39.4047470441852	31.2782310836119	50.6069995022234	3.85257239515558	3.22687446505306
50.6074995022234	97.6004866898798	57.8293093750757	-161.568053911913	39.3701671136605	31.2804980678235	50.6074995022234	3.85404128637103	3.22228334533286
50.6079995022234	97.5827381362666	57.7354959145049	-161.503258446337	39.3377709101131	31.2826562706115	50.6079995022234	3.85550210099716	3.21966861369308
50.6084995022234	97.4083347152021	57.5746010733434	-161.125196222793	39.3075661984969	31.2847063380954	50.6084995022234	3.8569601741703	3.21517926558563
50.6089995022234	97.3874877938248	57.4815996947827	-161.054394115299	39.2795603084373	31.2866488450296	50.6089995022234	3.85841032217163	3.21258144512568
50.6094995022234	97.216678590073	57.3246623787539	-160.68371203514	39.2537601279746	31.2884844244694	50.6094995022234	3.85985765925752	3.20819292332928
50.6099995022234	97.1927679840041	57.2324637957141	-160.60697154362	39.2301720974209	31.2902136407592	50.6099995022234	3.86129722189432	3.20561192363816
50.6104995022234	97.0255336054008	57.0794241602894	-160.243629703787	39.2088022033319	31.2918371140122	50.6104995022234	3.86273390464072	3.20132315076917
50.6109995022234	96.9985916855811	56.9880184513149	-160.161014464557	39.1896559725983	31.293355398283	50.6109995022234	3.8641629625861	3.19875886023092
50.6114995022234	96.8349232394269	56.8388225871288	-159.804993961744	39.1727384666561	31.2947691008604	50.6114995022234	3.86558907224594	3.19456890616511
50.6119995022234	96.8049836410124	56.7482007316201	-159.716570133815	39.1577265002828	31.2960787656312	50.6119995022234	3.86700770601157	3.19202123511887
50.6124995022234	96.644856943511	56.6027895124033	-159.367821478662	39.143862219066	31.2972849871821	50.6124995022234	3.86842332358218	3.18792900477042
50.6129995022234	96.611950567859	56.5129416776773	-159.273649759066	39.1322268219923	31.2983882993503	50.6129995022234	3.86983161295988	3.18539783734985
50.6134995022234	96.4553554399147	56.3712633426657	-158.932151474909	39.1228241671782	31.299389284138	50.6134995022234	3.87123681883403	3.18140242445967
50.6139995022234	96.4195149969379	56.2821808203791	-158.832296172346	39.1156575665131	31.3002884654522	50.6139995022234	3.87263484345199	3.17888767323675
50.6144995022234	96.2664223155389	56.1441768338438	-158.497988891675	39.1107298315051	31.3010864128336	50.6144995022234	3.87402971773738	3.17498796272262
50.6149995022234	96.227677218546	56.0558498675288	-158.392507730394	39.1080432761664	31.3017836403753	50.6149995022234	3.87541755636177	3.17248950736556
50.6154995022234	96.0780764166957	55.9214709146848	-158.065369203544	39.1075997133277	31.3023807052717	50.6154995022234	3.8768021784496	3.16868462687369
50.6159995022234	96.0364585948821	55.8338911606873	-157.954324933818	39.1094004500435	31.3028781119197	50.6159995022234	3.87817990971076	3.16620238387039
50.6164995022234	95.8903152741758	55.7030790872844	-157.634285245718	39.113446282977	31.3032764052907	50.6164995022234	3.8795543586992	3.16249119370781
50.6169995022234	95.8458526077049	55.6162368396247	-157.517732531987	39.1197374939025	31.3035760801978	50.6169995022234	3.88092206020676	3.16002503768015
50.6174995022234	95.703156888033	55.4889451403432	-157.204770812632	39.1282738453495	31.3037776695031	50.6174995022234	3.88228641435897	3.15640671142275
50.6179995022234	95.6558806993928	55.4028324819951	-157.08277119719	39.1390545763954	31.3038816585515	50.6179995022234	3.88364416365126	3.15395656475532
50.6184995022234	95.5165923204709	55.2790030703461	-156.776805813545	39.1520783986084	31.3038885682182	50.6184995022234	3.88499850095464	3.15042993045755
50.6189995022234	95.4665288750118	55.1936103033776	-156.649410740645	39.1673434921442	31.3037988744893	50.6189995022234	3.886346374365	3.14799566167015
50.6194995022234	95.3306399672937	55.0731999430929	-156.35042485255	39.1848475019993	31.3036130863637	50.6194995022234	3.88769077184112	3.1445599537135
50.6199995022234	95.2778201950823	54.9885196531978	-156.217695087096	39.2045875344233	31.3033316705813	50.6199995022234	3.88902884574218	3.14214149349968
50.6204995022234	95.1452837143988	54.8714698744842	-155.925593501747	39.2265601534928	31.3029551243876	50.6204995022234	3.89036338018493	3.13879549603263
50.6209995022234	95.0897321342137	54.7874923076397	-155.787577007086	39.2507613778496	31.3024839053819	50.6209995022234	3.89169172952211	3.13639270512799
50.6214995022234	94.9605438949026	54.6737637399126	-155.502350263427	39.2771866776066	31.3019184991621	50.6214995022234	3.89301647660861	3.1331357322607
50.6219995022234	94.9022913141224	54.590482081108	-155.359107568129	39.3058309714229	31.3012593542976	50.6219995022234	3.89433517653657	3.13074855269588
50.6224995022234	94.7763961124675	54.4800152370997	-155.080644164096	39.3366886237524	31.3005069448618	50.6224995022234	3.89565021180286	3.12757932763504
50.6229995022234	94.7154651028986	54.3974195833937	-154.932219352508	39.3697534422665	31.2996617104948	50.6229995022234	3.8969593357721	3.12520760984182
50.6234995022234	94.5928646001291	54.2901797481354	-154.660521534622	39.4050186754562	31.2987241138468	50.6234995022234	3.89826473345615	3.12212555105058
50.6239995022234	94.5292861929	54.2082640095526	-154.506975592969	39.4424770104147	31.2976945857366	50.6239995022234	3.89956435537416	3.11976925229584
50.6244995022235	94.4099150321161	54.1041897970415	-154.241911564081	39.4821205708035	31.2965735775151	50.6244995022235	3.90086018970888	3.11677299770799
50.6249995022235	94.3437095573929	54.0229437904138	-154.083284111079	39.5239409150043	31.2953615112755	50.6249995022235	3.90215038142439	3.11443195446795
50.6254995022235	94.2275780944151	53.9220062022147	-153.824873523039	39.5679290344614	31.294058827164	50.6254995022235	3.90343672511894	3.11152105952155
50.6259995022235	94.1587772599748	53.8414247294802	-153.661226908954	39.6140753522143	31.2926659386544	50.6259995022235	3.90471755928894	3.10919524942356
50.6264995022235	94.0458071439542	53.7435592630208	-153.409311989024	39.6623697216263	31.2911832748134	50.6264995022235	3.90599448524811	3.10636823247971
50.6269995022235	93.9744286138157	53.6636316772834	-153.240680520742	39.7128014253087	31.2896112405852	50.6269995022235	3.9072660320073	3.10405747284899
50.6274995022235	93.8646426996177	53.568816490307	-152.995305937341	39.7653591742463	31.2879502540444	50.6274995022235	3.9085336113229	3.1013140701376
50.6279995022235	93.7907194592155	53.4895387100252	-152.821754531147	39.8200311071239	31.2862007117099	50.6279995022235	3.90979594210468	3.09901836580422
50.6284995022235	93.6840223938797	53.3977045037643	-152.582728520186	39.8768047898595	31.2843630207918	50.6284995022235	3.91105424635098	3.09635692810364
50.6289995022235	93.6075688371793	53.3190651634196	-152.404284966402	39.9356672153426	31.2824375694673	50.6289995022235	3.91230742945085	3.09407606992634
50.6294995022235	93.5040011161074	53.2301992201096	-152.171687498254	39.9966048033855	31.2804247541594	50.6294995022235	3.91355652801006	3.0914965737343
50.6299995022235	93.4250523136532	53.1521956600899	-151.988420893285	40.0596034008844	31.278324954807	50.6299995022235	3.91480063370168	3.08923060299432
50.6304995022235	93.3244959577708	53.0662215679809	-151.762014964524	40.1246482821973	31.2761385571784	50.6304995022235	3.91604059684129	3.08673116454152
50.6309995022235	93.24306218092	52.9888413509486	-151.573944880565	40.1917241497379	31.27386593305	50.6309995022235	3.91727569143278	3.08447983538789
50.6314995022235	93.1455823371778	52.9057582230208	-151.353859788149	40.2608151347899	31.2715074576003	50.6314995022235	3.91850658672303	3.0820607528215
50.6319995022235	93.0617018372546	52.8290005296914	-151.16106169129	40.3319047985428	31.2690634945465	50.6319995022235	3.91973273943883	3.07982415560397
50.6324995022235	92.9671500317245	52.748721641399	-150.946999454337	40.4049761333514	31.2665344086178	50.6324995022235	3.9209546358958	3.07748321732619
50.6329995022235	92.8808277592991	52.6725724733763	-150.74948230658	40.4800115642215	31.2639205555386	50.6329995022235	3.92217191087213	3.07526105517927
50.6334995022235	92.7893034177674	52.5951125053968	-150.541640806195	40.5569929505245	31.2612222896372	50.6334995022235	3.923384874133	3.07299899303253
50.6339995022235	92.7005823035834	52.5195734601245	-150.339489437562	40.63590158794	31.2584399587508	50.6339995022235	3.92459333971619	3.07079142271058
50.6344995022235	92.6108718299863	52.4444183347913	-150.135440518955	40.7167182106326	31.2555739072065	50.6344995022235	3.92579743472807	3.06859349609647
50.6349995022235	92.5195925021939	52.3694102300479	-149.928335931493	40.7994229936607	31.2526244747942	50.6349995022235	3.92699712097371	3.06639829832375
50.6354995022235	92.4266635154698	52.2945137928938	-149.718014734514	40.8839955556215	31.2495919969999	50.6354995022235	3.92819237015446	3.06420479950025
50.6359995022235	92.3320814948071	52.2197249069975	-149.504470697858	40.9704149615323	31.2464768045472	50.6359995022235	3.92938316126689	3.0620128825923
50.6364995022235	92.2358551171367	52.145044289268	-149.287721649929	41.0586597259505	31.2432792236037	50.6364995022235	3.93056947553112	3.05982257203331
50.6369995022235	92.1379949641983	52.0704733964798	-149.067789214467	41.1487078163336	31.239999575757	50.6369995022235	3.93175129487195	3.05763391404704
50.6374995022235	92.0385119466571	51.9960137906476	-148.844695665951	41.2405366566393	31.2366381781484	50.6374995022235	3.93292860156823	3.05544695807919
50.6379995022235	91.9374170583622	51.9216670406115	-148.618463439588	41.334123131169	31.2331953435051	50.6379995022235	3.93410137818003	3.053261753915
50.6384995022235	91.8347213370249	51.847434706751	-148.389115052954	41.429443588653	31.2296713802056	50.6384995022235	3.93526960753414	3.05107835123046
50.6389995022235	91.7304358569342	51.7733183385873	-148.156673091476	41.5264738465816	31.2260665923072	50.6389995022235	3.93643327272094	3.04889679952098
50.6394995022235	91.62457172665	51.6993194743855	-147.921160203827	41.6251891957792	31.2223812795779	50.6394995022235	3.93759235709336	3.04671714808875
50.6399995022235	91.5171400874748	51.6254396410666	-147.682599098868	41.7255644052248	31.2186157375157	50.6399995022235	3.93874684426628	3.04453944603917
50.6404995022235	91.4081521120518	51.5516803541703	-147.441012542844	41.8275737271194	31.2147702573671	50.6404995022235	3.93989671811588	3.04236374227869
50.6409995022235	91.2976190029895	51.4780431178258	-147.196423356637	41.9311909021972	31.2108451261412	50.6409995022235	3.94104196277909	3.04019008551295
50.6414995022235	91.1855519914973	51.4045294247254	-146.948854413029	42.0363891652868	31.2068406266246	50.6414995022235	3.94218256265293	3.03801852424494
50.6419995022235	91.0719623360285	51.3311407560993	-146.698328633998	42.1431412511158	31.2027570373942	50.6419995022235	3.9433185023939	3.03584910677323
50.6424995022235	90.9568613209322	51.2578785816924	-146.444868988017	42.2514194003651	31.1985946328315	50.6424995022235	3.94444976691727	3.03368188119016
50.6429995022235	90.8402602551126	51.1847443597418	-146.188498487376	42.3611953659663	31.1943536831358	50.6429995022235	3.94557634139643	3.03151689538015
50.6434995022235	90.7221704706976	51.111739536956	-145.929240185521	42.4724404196488	31.1900344543395	50.6434995022235	3.94669821126219	3.02935419701793
50.6439995022235	90.6026033217152	51.0388655484954	-145.667117174413	42.5851253587289	31.1856372083224	50.6439995022235	3.94781536220203	3.02719383356693
50.6444995022235	90.4815701827778	50.9661238179541	-145.402152581895	42.6992205131461	31.1811622028272	50.6444995022235	3.94892778015936	3.02503585227755
50.6449995022235	90.3590824477776	50.8935157573427	-145.134369569089	42.8146957527425	31.1766096914747	50.6449995022235	3.95003545133279	3.02288030018555
50.6454995022236	90.2351515285878	50.821042767073	-144.863791327805	42.9315204947848	31.17197992378	50.6454995022236	3.95113836217532	3.02072722411047
50.6459995022236	90.1097888537756	50.7487062359434	-144.590441077967	43.0496637117282	31.1672731451674	50.6459995022236	3.95223649939354	3.01857667065402
50.6464995022236	89.9830058673226	50.676507541126	-144.314342065064	43.1690939392205	31.1624895969868	50.6464995022236	3.95332984994681	3.01642868619852
50.6469995022236	89.8548140273552	50.6044480481547	-144.035517557614	43.289779284346	31.1576295165288	50.6469995022236	3.95441840104645	3.01428331690541
50.6474995022236	89.725224804884	50.5325291109147	-143.75399084465	43.4116874341041	31.1526931370402	50.6474995022236	3.95550214015486	3.01214060871374
50.6479995022236	89.5942496825537	50.4607520716332	-143.469785233225	43.5347856641252	31.147680687739	50.6479995022236	3.95658105498466	3.01000060733867
50.6484995022236	89.4619001534011	50.3891182608714	-143.182924045939	43.6590408476182	31.1425923938297	50.6484995022236	3.95765513349778	3.00786335827006
50.6489995022236	89.3281877196247	50.3176289975174	-142.893430618483	43.7844194645495	31.1374284765174	50.6489995022236	3.95872436390461	3.00572890677101
50.6494995022236	89.1931238913623	50.2462855887813	-142.601328297202	43.9108876110496	31.1321891530226	50.6494995022236	3.95978873466301	3.00359729787654
50.6499995022236	89.0567201854807	50.1750893301899	-142.306640436687	44.0384110090454	31.1268746365951	50.6499995022236	3.96084823447742	3.00146857639213
50.6504995022236	88.9189881243732	50.1040415055842	-142.009390397374	44.1669559089644	31.1214851365279	50.6504995022236	3.96190285229787	2.99934278689245
50.6509995022236	88.7799392347694	50.0331433871171	-141.709601543178	44.29650272176	31.1160208581706	50.6509995022236	3.96295257731904	2.99721997372005
50.6514995022236	88.6395850465541	49.9623962352527	-141.407297239139	44.4270426615935	31.1104820029427	50.6514995022236	3.96399739897928	2.995100180984
50.6519995022236	88.497937091597	49.8918012987667	-141.10250084909	44.5585690241806	31.1048687683466	50.6519995022236	3.96503730695955	2.99298345255873
50.6524995022236	88.3550069025928	49.8213598147475	-140.79523573335	44.6910751108507	31.0991813479804	50.6524995022236	3.9660722911825	2.99086983208273
50.6529995022236	88.210806011912	49.7510730085994	-140.48552524644	44.8245542283475	31.09341993155	50.6529995022236	3.96710234181135	2.98875936295736
50.6534995022236	88.0653459504628	49.6809420940462	-140.173392734813	44.9589996887998	31.0875847048818	50.6534995022236	3.96812744924888	2.98665208834567
50.6539995022236	87.9186382465627	49.6109682731359	-139.858861534613	45.0944048097148	31.0816758499342	50.6539995022236	3.9691476041364	2.98454805117127
50.6544995022236	87.7706944248222	49.541152736247	-139.541954969454	45.2307629139785	31.0756935448093	50.6544995022236	3.97016279735264	2.98244729411716
50.6549995022236	87.6215260050388	49.4714966620954	-139.222696348222	45.3680673298555	31.0696379637645	50.6549995022236	3.97117302001265	2.98034985962467
50.6554995022236	87.4711445011021	49.4020012177431	-138.901108962898	45.5063113909882	31.0635092772236	50.6554995022236	3.97217826346676	2.97825578989235
50.6559995022236	87.3195614199099	49.3326675586067	-138.577216086404	45.6454884363978	31.0573076517873	50.6559995022236	3.97317851929942	2.97616512687494
50.6564995022236	87.166788260296	49.2634968284685	-138.251040970472	45.7855918104833	31.0510332502444	50.6564995022236	3.97417377932808	2.97407791228237
50.6569995022236	87.0128365119686	49.1944901594876	-137.92260684354	45.9266148630218	31.0446862315819	50.6569995022236	3.97516403560207	2.9719941875787
50.6574995022236	86.8577176544605	49.1256486722125	-137.591936908661	46.0685509491688	31.0382667509948	50.6574995022236	3.97614928040142	2.9699139939812
50.6579995022236	86.7014431560904	49.0569734755943	-137.259054341445	46.2113934294577	31.0317749598967	50.6579995022236	3.97712950623576	2.96783737245941
50.6584995022236	86.5440244729358	48.9884656670018	-136.923982288021	46.3551356697991	31.0252110059287	50.6584995022236	3.97810470584306	2.96576436373418
50.6589995022236	86.3854730478172	48.9201263322365	-136.58674386302	46.4997710414821	31.0185750329691	50.6589995022236	3.97907487218851	2.9636950082768
50.6594995022236	86.2258003092943	48.8519565455494	-136.247362147584	46.645292921173	31.0118671811424	50.6594995022236	3.98003999846331	2.96162934630814
50.6599995022236	86.0650176706732	48.7839573696584	-135.905860187397	46.7916946909151	31.0050875868282	50.6599995022236	3.98100007808344	2.95956741779779
50.6604995022236	85.9031365290256	48.7161298557671	-135.562260990745	46.9389697381296	30.9982363826696	50.6604995022236	3.98195510468848	2.95750926246324
50.6609995022236	85.7401682642198	48.6484750435839	-135.216587526589	47.0871114556139	30.9913136975818	50.6609995022236	3.98290507214034	2.95545491976912
50.6614995022236	85.5761242379632	48.5809939613426	-134.868862722671	47.2361132415429	30.9843196567601	50.6614995022236	3.98384997452205	2.95340442892637
50.6619995022236	85.411015792857	48.5136876258238	-134.519109463645	47.3859684994676	30.9772543816875	50.6619995022236	3.98478980613652	2.95135782889159
50.6624995022236	85.2448542514619	48.446557042377	-134.167350589221	47.5366706383155	30.9701179901425	50.6624995022236	3.98572456150524	2.94931515836622
50.6629995022236	85.0776509153765	48.3796032049441	-133.813608892345	47.6882130723901	30.9629105962064	50.6629995022236	3.98665423536708	2.94727645579592
50.6634995022236	84.9094170643274	48.3128270960831	-133.457907117398	47.8405892213706	30.9556323102702	50.6634995022236	3.98757882267694	2.94524175936988
50.6639995022236	84.740163955271	48.2462296869936	-133.100267958416	47.993792510312	30.9482832390415	50.6639995022236	3.98849831860451	2.94321110702018
50.6644995022236	84.5651050116381	48.1798159934263	-132.731120088659	48.1478163696442	30.94072657419	50.6644995022236	3.98941263921572	2.94118466021888
50.6649995022236	84.3794862194272	48.1135956754607	-132.34095913116	48.3026542351722	30.9328150129585	50.6649995022236	3.99032161300338	2.93916272272213
50.6654995022236	84.1834044108241	48.0475790288689	-131.929982621666	48.4582995480755	30.9244861204975	50.6654995022236	3.99122505802655	2.93714561853257
50.6659995022236	83.9769589344248	47.9817763622073	-131.498393135081	48.6147457549077	30.9157090666339	50.6659995022236	3.99212279219386	2.93513367291165
50.6664995022237	83.7602513344745	47.9161978985324	-131.046397502896	48.7719863075965	30.9068744634199	50.6664995022237	3.99301464003034	2.93312720937027
50.6669995022237	83.5333852425145	47.8508537584141	-130.574206849754	48.9300146634429	30.8980432803349	50.6669995022237	3.9939004205141	2.93112654913663
50.6674995022237	83.2964663014365	47.7857539555773	-130.082036232031	49.0888242851212	30.8892244227068	50.6674995022237	3.99477995713144	2.92913201100866
50.6679995022237	83.0496020951181	47.7209083946444	-129.570104520323	49.2484086406782	30.8804183461168	50.6679995022237	3.99565307675481	2.92714391126997
50.6684995022237	82.7929020792159	47.656326869224	-129.038634272986	49.4087612035334	30.871624075336	50.6684995022237	3.99651960906299	2.92516256361582
50.6689995022237	82.5264775125669	47.59201906011	-128.487851601666	49.5698754524775	30.8628404393302	50.6689995022237	3.99737938640366	2.92318827908199
50.6694995022237	82.2504413891591	47.5279945335563	-127.917986035396	49.7317448716734	30.8540663459328	50.6694995022237	3.99823224378014	2.92122136597529
50.6699995022237	81.9649083707048	47.4642627396209	-127.329270385326	49.8943629506545	30.8453008641444	50.6699995022237	3.99907801886501	2.9192621298059
50.6704995022237	81.6699947198587	47.4008330105773	-126.721940610654	50.0577231843247	30.8365432471351	50.6704995022237	3.99991655201825	2.91731087322109
50.6709995022237	81.3658182341253	47.3377145593929	-126.096235685942	50.2218190729583	30.8277929274137	50.6709995022237	4.00074768630492	2.91536789594066
50.6714995022237	81.0524981804971	47.2749164782725	-125.452397469915	50.3866441221986	30.8190494972223	50.6714995022237	4.00157126751177	2.9134334946939
50.6719995022237	80.7301552308655	47.2124477372677	-124.790670575844	50.5521918430584	30.8103126820639	50.6719995022237	4.00238714416243	2.91150796315811
50.6724995022237	80.3989113982428	47.1503171829504	-124.111302243559	50.7184557519188	30.8015823125511	50.6724995022237	4.00319516753129	2.90959159189877
50.6729995022237	80.0588899738315	47.0885335371489	-123.414542213208	50.8854293705285	30.7928582978243	50.6729995022237	4.00399519165616	2.90768466831118
50.6734995022237	79.7102154649795	47.0271053957478	-122.700642600792	51.0531062260043	30.7841406023475	50.6734995022237	4.0047870733496	2.90578747656373
50.6739995022237	79.3530135340519	46.9660412275483	-121.969857775573	51.2214798508294	30.7754292268619	50.6739995022237	4.00557067220904	2.90390029754269
50.6744995022237	78.9874109382542	46.9053493731895	-121.222444239406	51.3905437828532	30.7667241935891	50.6744995022237	4.00634585062581	2.90202340879857
50.6749995022237	78.6135354704354	46.8450380441301	-120.458660508053	51.5602915652907	30.7580255353467	50.6749995022237	4.00711247379289	2.900157084494
50.6754995022237	78.2315159009011	46.7851153216874	-119.678766994545	51.7307167467226	30.7493332880185	50.6754995022237	4.00787040971169	2.89830159535318
50.6759995022237	77.841481920263	46.7255891561346	-118.883025894636	51.901812881093	30.740647485735	50.6759995022237	4.00861952919764	2.89645720861278
50.6764995022237	77.4435640833506	46.6664673658548	-118.071701074408	52.0735735277105	30.7319681581277	50.6764995022237	4.00935970588479	2.89462418797444
50.6769995022237	77.0378937542078	46.60775763655	-117.245057960066	52.2459922512468	30.7232953290844	50.6769995022237	4.01009081622939	2.89280279355866
50.6774995022237	76.6246030521978	46.5494675205043	-116.403363429974	52.4190626217357	30.7146290165231	50.6774995022237	4.01081273951243	2.89099328186028
50.6779995022237	76.203824799235	46.4916044359009	-115.546885708961	52.5927782145733	30.7059692328001	50.6779995022237	4.01152535784128	2.88919590570537
50.6784995022237	75.7756924681639	46.4341756661902	-114.67589426495	52.7671326105163	30.6973159854637	50.6784995022237	4.01222855615037	2.88741091420957
50.6789995022237	75.3403401323003	46.3771883595096	-113.790659707922	52.9421193956823	30.6886692781455	50.6789995022237	4.01292222220093	2.88563855273791
50.6794995022237	74.897902416152	46.3206495281525	-112.891453691273	53.1177321615481	30.6800291114555	50.6794995022237	4.01360624657991	2.88387906286602
50.6799995022237	74.4485144473312	46.2645660480855	-111.978548815554	53.2939645049501	30.6713954837956	50.6799995022237	4.01428052269802	2.88213268234279
50.6804995022237	73.9923118096712	46.2089446585135	-111.05221853466	53.4708100280821	30.6627683920501	50.6804995022237	4.01494494678696	2.88039964505436
50.6809995022237	73.5294304975573	46.1537919614903	-110.112737064452	53.6482623384962	30.6541478321394	50.6809995022237	4.01559941789582	2.87868018098954
50.6814995022237	73.0600068714831	46.0991144215738	-109.160379293848	53.8263150491007	30.6455337994402	50.6814995022237	4.01624383788679	2.87697451620657
50.6819995022237	72.5841776148355	46.0449183655259	-108.195420698396	54.0049617781599	30.636926289086	50.6819995022237	4.01687811143007	2.87528287280119
50.6824995022237	72.1020796919184	45.9912099820529	-107.218137256336	54.1841961492934	30.6283252961699	50.6824995022237	4.01750214599807	2.87360546887608
50.6829995022237	71.6138503072171	45.9379953215884	-106.228805367162	54.364011791475	30.619730815868	50.6829995022237	4.01811585185902	2.87194251851153
50.6834995022237	71.1196268659069	45.8852802961153	-105.227701772683	54.5444023390319	30.6111428435045	50.6834995022237	4.0187191420698	2.87029423173747
50.6839995022237	70.619546935608	45.8330706790268	-104.2151034806	54.7253614321549	30.602561374576	50.6839995022237	4.01931193246826	2.86866081450668
50.6844995022237	70.113748209385	45.7813721050238	-103.191287690583	54.9068827172901	30.5939864047482	50.6844995022237	4.01989414166487	2.86704246866928
50.6849995022237	69.6023684699929	45.7301900700495	-102.15653172285	55.0889598477986	30.5854179298369	50.6849995022237	4.02046569103384	2.86543939194842
50.6854995022237	69.0855455553634	45.6795299312578	-101.11111294925	55.2715864837749	30.5768559457812	50.6854995022237	4.0210265047037	2.86385177791719
50.6859995022237	68.5634173253303	45.6293969070156	-100.055308726829	55.4547562930234	30.5683004486136	50.6859995022237	4.02157650954736	2.86227981597663
50.6864995022237	68.0361216295871	45.5797960769378	-98.9893963338797	55.6384629502362	30.5597514344324	50.6864995022237	4.02211563517163	2.86072369133502
50.6869995022237	67.5037962768713	45.5307323819523	-97.9136529084492	55.8227001382876	30.5512088993766	50.6869995022237	4.02264381390644	2.85918358498812
50.6874995022238	66.9665790053674	45.4822106243958	-96.8283553893031	56.0074615472634	30.5426728396056	50.6874995022238	4.0231609807934	2.85765967370071
50.6879995022238	66.4246074543193	45.4342354681379	-95.7337804593148	56.1927408750918	30.5341432512831	50.6879995022238	4.02366707357416	2.85615212998901
50.6884995022238	65.878019136843	45.3868114387325	-94.630204491267	56.3785318264768	30.5256201305651	50.6884995022238	4.02416203267825	2.85466112210438
50.6889995022238	65.3269514139273	45.3399429235951	-93.5179034960397	56.5648281141417	30.5171034735916	50.6889995022238	4.02464580121065	2.85318681401784
50.6894995022238	64.7715414696117	45.2936341722058	-92.3971530731615	56.7516234577816	30.5085932764808	50.6894995022238	4.02511832493893	2.85172936540576
50.6899995022238	64.2119262873258	45.2478892963358	-91.2682283636946	56.9389115849764	30.5000895353266	50.6899995022238	4.02557955228019	2.85028893163648
50.6904995022238	63.648242627379	45.2027122702962	-90.131404005426	57.1266862300465	30.491592246196	50.6904995022238	4.02602943428767	2.84886566375789
50.6909995022238	63.080627005583	45.158106931209	-88.9869540903351	57.3149411353181	30.4831014051298	50.6909995022238	4.02646792463703	2.847459708486
50.6914995022238	62.5092156729905	45.1140769792979	-87.8351521243005	57.5036700499585	30.4746170081418	50.6914995022238	4.0268949796125	2.84607120819435
50.6919995022238	61.934144596735	45.0706259781991	-86.6762709890158	57.6928667310705	30.4661390512202	50.6919995022238	4.02731055809277	2.84470030090444
50.6924995022238	61.3555494419519	45.0277573552895	-85.5105829060745	57.882524942452	30.4576675303278	50.6924995022238	4.02771462153662	2.84334712027695
50.6929995022238	60.7735655547621	44.9854744020326	-84.3383594031872	58.0726384559084	30.4492024414036	50.6929995022238	4.02810713396852	2.84201179560381
50.6934995022238	60.1883279462985	44.9437802743404	-83.1598712824909	58.2632010499801	30.4407437803629	50.6934995022238	4.02848806196389	2.84069445180116
50.6939995022238	59.599971277756	44.9026779929501	-81.9753885909076	58.4542065111763	30.4322915430982	50.6939995022238	4.02885737463441	2.8393952094031
50.6944995022238	59.0086298464412	44.8621704438152	-80.7851805925113	58.6456486326401	30.4238457254799	50.6944995022238	4.02921504361306	2.83811418455622
50.6949995022238	58.4144375728019	44.8222603785092	-79.5895157428569	58.8375212155253	30.4154063233565	50.6949995022238	4.0295610430392	2.83685148901488
50.6954995022238	57.8175279884128	44.7829504146421	-78.3886616652262	59.0298180676257	30.4069733325548	50.6954995022238	4.02989534954345	2.83560723013728
50.6959995022238	57.2180342248935	44.7442430362873	-77.182885128743	59.2225330047233	30.3985467488805	50.6959995022238	4.0302179422326	2.83438151088226
50.6964995022238	56.6160890037365	44.7061405944191	-75.9724520283099	59.4156598491635	30.3901265681177	50.6964995022238	4.03052880267443	2.83317442980672
50.6969995022238	56.0118246270174	44.6686453073596	-74.7576273663156	59.6091924313038	30.3817127860292	50.6969995022238	4.03082791488253	2.83198608106386
50.6974995022238	55.4053729689662	44.6317592612339	-73.5386752360635	59.8031245880523	30.3733053983568	50.6974995022238	4.0311152653011	2.83081655440196
50.6979995022238	54.7968654683698	44.5954844104331	-72.3158588068687	59.9974501643125	30.3649044008208	50.6979995022238	4.03139084278976	2.82966593516391
50.6984995022238	54.1864331217824	44.5598225780839	-71.0894403107702	60.1921630114782	30.3565097891201	50.6984995022238	4.03165463860837	2.82853430428727
50.6989995022238	53.574206477516	44.5247754565244	-69.8596810308065	60.3872569889502	30.3481215589324	50.6989995022238	4.03190664640189	2.82742173830503
50.6994995022238	52.9603156303834	44.4903446077852	-68.6268412907972	60.5827259625944	30.3397397059139	50.6994995022238	4.03214686218533	2.82632830934689
50.6999995022238	52.3448902171664	44.456531464075	-67.3911804465763	60.7785638062715	30.3313642256991	50.6999995022238	4.03237528432867	2.82525408514117
50.7004995022238	51.7280594127818	44.4233373282697	-66.152956878622	60.9747644002547	30.3229951139014	50.7004995022238	4.03259191354196	2.82419912901723
50.7009995022238	51.1099519271158	44.3907633744053	-64.9124279860242	61.1713216328147	30.3146323661125	50.7009995022238	4.03279675286044	2.82316349990845
50.7014995022238	50.4906960024991	44.358810648173	-63.6698501817322	61.3682293986037	30.3062759779025	50.7014995022238	4.03298980762978	2.82214725235574
50.7019995022238	49.8704194117924	44.3274800674157	-62.4254788890263	61.5654816002599	30.2979259448201	50.7019995022238	4.03317108549141	2.82115043651155
50.7024995022238	49.2492494570542	44.2967724226268	-61.1795685391511	61.763072146755	30.2895822623924	50.7024995022238	4.033340596368	2.82017309814438
50.7029995022238	48.6273129687611	44.2666883774488	-59.9323725700547	61.9609949550428	30.2812449261252	50.7029995022238	4.03349835244905	2.81921527864373
50.7034995022238	48.0047363055504	44.2372284691727	-58.6841434261718	62.1592439483767	30.2729139315026	50.7034995022238	4.03364436817662	2.8182770150256
50.7039995022238	47.3816453544549	44.208393109237	-57.4351325591904	62.3578130579797	30.2645892739874	50.7039995022238	4.0337786602312	2.81735833993833
50.7044995022238	46.7581655316004	44.1801825837256	-56.1855904297436	62.5566962213284	30.2562709490211	50.7044995022238	4.03390124751773	2.81645928166896
50.7049995022238	46.1344217833353	44.1525970538649	-54.935766509963	62.7558873838616	30.2479589520236	50.7049995022238	4.03401215115179	2.81557986415001
50.7054995022238	45.510538587762	44.1256365565193	-53.6859092868354	62.955380497235	30.2396532783939	50.7054995022238	4.03411139444596	2.81472010696663
50.7059995022238	44.8866399566384	44.0993010046845	-52.4362662662991	63.1551695210519	30.2313539235093	50.7059995022238	4.03419900289633	2.81388002536418
50.7064995022238	44.2628494376208	44.0735901879783	-51.1870839780201	63.3552484210896	30.2230608827263	50.7064995022238	4.03427500416919	2.81305963025622
50.7069995022238	43.6392901168161	44.0485037731293	-49.9386079807854	63.5556111710606	30.2147741513801	50.7069995022238	4.03433942808795	2.81225892823286
50.7074995022238	43.0160846216131	44.0240413044626	-48.6910828684537	63.7562517508147	30.2064937247849	50.7074995022238	4.03439230662015	2.81147792156949
50.7079995022238	42.3933551237622	44.0002022043814	-47.4447522763994	63.9571641481185	30.1982195982341	50.7079995022238	4.03443367386475	2.81071660823587
50.7084995022239	41.771223342672	43.9769857738464	-46.199858888391	64.1583423568356	30.1899517669998	50.7084995022239	4.03446356603952	2.80997498190562
50.7089995022239	41.1498105488939	43.9543911928511	-44.9566444438402	64.3597803787308	30.1816902263338	50.7089995022239	4.03448202146876	2.80925303196598
50.7094995022239	40.5292375677618	43.9324175208932	-43.7153497453621	64.5614722216271	30.1734349714668	50.7094995022239	4.03448908057104	2.80855074352803
50.7099995022239	39.9096247831582	43.9110636974418	-42.476214666584	64.7634119012305	30.1651859976091	50.7099995022239	4.03448478584724	2.80786809743713
50.7104995022239	39.2910921413752	43.890328542402	-41.239478160143	64.9655934392643	30.1569432999504	50.7104995022239	4.0344691818688	2.80720507028376
50.7109995022239	38.6737591550405	43.8702107565734	-40.0053782658108	65.168010865316	30.14870687366	50.7109995022239	4.0344423152661	2.80656163441474
50.7114995022239	38.057744907078	43.8507089221062	-38.774152118686	65.3706582149526	30.1404767138868	50.7114995022239	4.03440423471705	2.80593775794462
50.7119995022239	37.4431680546732	43.8318215029526	-37.5460359573929	65.5735295315837	30.1322528157597	50.7119995022239	4.03435499093588	2.80533340476759
50.7124995022239	36.8301468332128	43.8135468453132	-36.3212651322281	65.7766188645595	30.1240351743872	50.7124995022239	4.03429463666216	2.80474853456956
50.7129995022239	36.2187990601706	43.7958831780814	-35.1000741131954	65.9799202710504	30.1158237848582	50.7129995022239	4.0342232266499	2.80418310284064
50.7134995022239	35.6092421389077	43.7788286132813	-33.882696497869	66.1834278141301	30.1076186422414	50.7134995022239	4.03414081765696	2.80363706088789
50.7139995022239	35.00159306236	43.7623811465043	-32.6693650190289	66.3871355646689	30.0994197415861	50.7139995022239	4.03404746843453	2.80311035584845
50.7144995022239	34.3959684165834	43.7465386573396	-31.4603115520078	66.591037599402	30.0912270779217	50.7144995022239	4.03394323971684	2.80260293070294
50.7149995022239	33.7924843841268	43.7312989098029	-30.2557671216954	66.7951280028364	30.0830406462584	50.7149995022239	4.03382819421103	2.80211472428918
50.7154995022239	33.1912567472073	43.716659552761	-29.0559619091408	66.9994008653074	30.074860441587	50.7154995022239	4.0337023965872	2.80164567131627
50.7159995022239	32.5924008906562	43.7026181203531	-27.8611252576983	67.2038502848962	30.0666864588792	50.7159995022239	4.03356591346856	2.80119570237897
50.7164995022239	31.9960318046108	43.6891720324095	-26.6714856786612	67.4084703654745	30.0585186930875	50.7164995022239	4.03341881342179	2.80076474397239
50.7169995022239	31.4022640869234	43.676318594868	-25.4872708563294	67.6132552186332	30.0503571391458	50.7169995022239	4.03326116694753	2.80035271850708
50.7174995022239	30.8112119452609	43.6640550001868	-24.3087076524555	67.8181989617173	30.0422017919691	50.7174995022239	4.03309304647097	2.79995954432433
50.7179995022239	30.2229891988675	43.6523783277571	-23.1360221100176	68.0232957197634	30.0340526464539	50.7179995022239	4.03291452633262	2.79958513571198
50.7184995022239	29.6377092799664	43.6412855443125	-21.9694394562675	68.2285396235248	30.0259096974785	50.7184995022239	4.03272568277915	2.79922940292039
50.7189995022239	29.0554852347724	43.630773504338	-20.8091841050004	68.4339248114186	30.0177729399027	50.7189995022239	4.03252659395437	2.79889225217893
50.7194995022239	28.4764297240917	43.6208389504784	-19.6554796579981	68.6394454275425	30.0096423685686	50.7194995022239	4.03231733989031	2.79857358571272
50.7199995022239	27.900655023484	43.6114785139452	-18.5085489055952	68.8450956236276	30.0015179783001	50.7199995022239	4.03209800249838	2.79827330175976
50.7204995022239	27.328273022961	43.6026887149248	-17.36861382632	69.0508695570503	29.9933997639038	50.7204995022239	4.03186866556056	2.79799129458848
50.7209995022239	26.7593952262003	43.5944659629865	-16.2358955855625	69.2567613927904	29.9852877201685	50.7209995022239	4.0316294147208	2.79772745451559
50.7214995022239	26.1941327492483	43.5868065574916	-15.1106145332242	69.4627653014374	29.9771818418659	50.7214995022239	4.03138033747628	2.79748166792438
50.7219995022239	25.6325963186923	43.5797066880042	-13.9929902003025	69.6688754611524	29.9690821237505	50.7219995022239	4.0311215231689	2.79725381728342
50.7224995022239	25.074896269277	43.5731624347042	-12.8832412943678	69.8750860556721	29.9609885605599	50.7224995022239	4.03085306297664	2.79704378116562
50.7229995022239	24.521142540946	43.5671697688028	-11.7815856938887	70.0813912762724	29.9529011470152	50.7229995022239	4.0305750499051	2.79685143426777
50.7234995022239	23.971444675286	43.5617245529613	-10.6882404413645	70.2877853197703	29.9448198778206	50.7234995022239	4.03028757877889	2.79667664743048
50.7239995022239	23.4259118113538	43.5568225417137	-9.60342173522435	70.4942623904894	29.9367447476645	50.7239995022239	4.02999074623311	2.79651928765854
50.7244995022239	22.8846526808666	43.5524593818945	-8.52734492045382	70.7008166982607	29.9286757512189	50.7244995022239	4.0296846507048	2.79637921814178
50.7249995022239	22.347775602736	43.5486306130701	-7.46022447791121	70.9074424603877	29.92061288314	50.7249995022239	4.0293693924243	2.79625629827635
50.7254995022239	21.815388476016	43.5453316667833	-6.40227843988749	71.1141338996485	29.9125561095346	50.7254995022239	4.02904486287746	2.79615038364816
50.7259995022239	21.2875987735264	43.5425578674613	-5.35371654780037	71.3208852462595	29.9045053872272	50.7259995022239	4.02871130702125	2.79606132607003
50.7264995022239	20.7645135364711	43.540304435749	-4.31474807052296	71.5276907358781	29.8964606926106	50.7264995022239	4.02836895126083	2.79598897369695
50.7269995022239	20.2462393648974	43.5385664874503	-3.28558399003973	71.7345446115657	29.8884220245918	50.7269995022239	4.02801789862722	2.79593317100064
50.7274995022239	19.7328824079476	43.5373390330021	-2.26643443158468	71.941441121793	29.880389396461	50.7274995022239	4.02765824998637	2.79589375876141
50.7279995022239	19.2245483542794	43.536616978175	-1.25750855731874	72.1483745223985	29.8723628273431	50.7279995022239	4.0272901081854	2.79587057409969
50.7284995022239	18.7213424215881	43.5363951246197	-0.259014513452307	72.3553390745984	29.8643423362512	50.7284995022239	4.02691357957395	2.79586345050282
50.7286498933338	18.5860210450378	43.5595290155337	-1.05405462136332e-09	72.5623290469408	29.8619317255573	50.7286498933338	4.02636053459981	2.79660616943994
50.7286498933346	18.5860210443031	43.5595290156594	8.80326922469976e-08	72.7693387133204	29.8619317255442	50.7286498933346	4.02636053459681	2.79660616944397
50.7291498933346	18.1431908361916	43.6452401555669	210.85853415917	72.9763623549271	29.8539193247082	50.7291498933346	4.02435154090776	2.79935622793478
50.7296498933346	17.7672207399594	43.8361001754016	377.837843657653	73.1833942582676	29.8459128011236	50.7296498933346	4.02035076576636	2.80547032367068
50.7301498933346	17.431280743668	44.0958843326739	517.946571775212	73.390428717106	29.8379121984825	50.7301498933346	4.01503763172955	2.81377101806554
50.7306498933346	17.1263058776068	44.4145108985819	636.736800295966	73.5974600304938	29.8299175038068	50.7306498933346	4.00860141665235	2.8239185463903
50.7311498933346	16.8449815824195	44.7836610750718	738.707275442909	73.8044825047019	29.8219287283611	50.7311498933346	4.00119744742118	2.83562972916693
50.7316498933346	16.5815750249297	45.1967697217593	827.390028523604	74.0114904512599	29.8139459021555	50.7316498933346	3.99294768837736	2.84867839536098
50.7321498933346	16.3315760309245	45.6486463671613	905.567683608654	74.218478188879	29.8059690604918	50.7321498933346	3.98394798128061	2.86288350061076
50.7326498933346	16.0914259346473	46.1351857528342	975.437916925788	74.4254400414997	29.7979982344162	50.7326498933346	3.97427353686663	2.87809987413907
50.7331498933346	15.8583094504835	46.6531413501034	1038.74017787085	74.6323703402075	29.7900334455408	50.7331498933346	3.96398321380488	2.89421086590545
50.7336498933346	15.629994471167	47.1999474870739	1096.85362730917	74.8392634212876	29.782074704072	50.7336498933346	3.95312286917723	2.91112250350652
50.7341498933346	15.4047084203401	47.7735790662619	1150.87305835084	75.0461136281319	29.7741220089041	50.7341498933346	3.94172799465267	2.92875884404099
50.7346498933346	15.1810425921392	48.3724404474215	1201.66791199897	75.2529153093058	29.7661753488876	50.7346498933346	3.92982580062496	2.94705827078986
50.7351498933346	14.9578779963334	48.995277026917	1249.92826775238	75.4596628204418	29.7582347046413	50.7351498933346	3.91743687212595	2.96597053661687
50.7356498933346	14.7343277860186	49.6411045273762	1296.20076559491	75.6663505223188	29.750300050485	50.7356498933346	3.90457649152124	2.98545439756122
50.7361498933346	14.5096925145914	50.3091521394457	1340.91672034736	75.8729727827447	29.742371356238	50.7361498933346	3.89125570126113	3.00547571309873
50.7366498933346	14.2834253503662	50.9988165197405	1384.41416354141	76.0795239746474	29.7344485887481	50.7366498933346	3.87748216346519	3.02600591565642
50.7371498933346	14.055105044239	51.7096243109105	1426.95514891209	76.2859984779446	29.7265317130983	50.7371498933346	3.86326086053337	3.04702077256724
50.7376498933346	13.8244149522167	52.4412013597696	1468.73935369259	76.4923906776484	29.7186206934944	50.7376498933346	3.84859467133007	3.06849937988421
50.7381498933346	13.5911268002926	53.1932472039652	1509.91477571242	76.6986949657219	29.7107154938679	50.7381498933346	3.83348485005976	3.0904233402551
50.7386498933346	13.3550881736543	53.9655137040405	1550.58614840648	76.9049057391972	29.7028160782416	50.7386498933346	3.8179314292112	3.11277608712213
50.7391498933346	13.1162129376384	54.7577869365616	1590.82155918777	77.1110174020187	29.6949224109121	50.7391498933346	3.80193356349068	3.13554232543947
50.7396498933346	12.87447397074	55.5698716509175	1630.6576514147	77.3170243631749	29.6870344564986	50.7396498933346	3.78548982819309	3.1587075653527
50.7401498933346	12.6298977227897	56.4015777393455	1670.10370899923	77.5229210385276	29.679152179903	50.7401498933346	3.76859848274271	3.18225773022256
50.7406498933346	12.3825602135202	57.2527082858278	1709.14485995385	77.728701848959	29.6712755462149	50.7406498933346	3.75125770800179	3.20617882428154
50.7411498933346	12.132584165278	58.1230488517266	1747.74458660807	77.9343612221857	29.6634045205901	50.7411498933346	3.73346582425872	3.23045664831117
50.7416498933346	11.8801370240138	59.012357729765	1785.84669259367	78.1398935909212	29.6555390681209	50.7416498933346	3.71522149546785	3.25507655419269
50.7421498933346	11.6254296690413	59.9203569573763	1823.37684751907	78.3452933946734	29.6476791537118	50.7421498933346	3.69652392423966	3.28002323115079
50.7426498933346	11.3687156475611	60.8467239287521	1860.24380761705	78.5505550779262	29.6398247419676	50.7426498933346	3.67737304121145	3.30528051808647
50.7431498933346	11.110290797053	61.7910834846123	1896.3403930855	78.755673091918	29.6319757970989	50.7431498933346	3.65776969171614	3.33083123766279
50.7436498933346	10.8504931392389	62.7530003917216	1931.54428920337	78.9606418928409	29.6241322828444	50.7436498933346	3.63771582207252	3.3566570488328
50.7441498933346	10.5897029448964	63.7319721519899	1965.7187277032	79.1654559436028	29.6162941624104	50.7441498933346	3.61721466731358	3.38273831533193
50.7446498933346	10.3283428805303	64.7274221047616	1998.71309661499	79.370109712044	29.608461398426	50.7446498933346	3.59627094172572	3.40905398833725
50.7451498933346	10.066878156718	65.7386928064948	2030.36352030873	79.5745976726818	29.6006339529106	50.7451498933346	3.57489103317167	3.43558150205489
50.7456498933347	9.80581660459823	66.7650396901253	2060.49344630702	79.7789143049452	29.592811787253	50.7456498933347	3.55308320179758	3.46229668145647
50.7461498933347	9.54570861209611	67.8056250224688	2088.91427125427	79.983054094901	29.584994862198	50.7461498933347	3.53085778336557	3.48917366176549
50.7466498933347	9.28714685559503	68.8595121923831	2115.42603491601	80.1870115335085	29.5771831378413	50.7466498933347	3.50822739709871	3.51618481960779
50.7471498933347	9.03076576633707	69.9256603753008	2139.81820799377	80.3907811183247	29.5693765736282	50.7471498933347	3.48520715756377	3.54330071599712
50.7476498933347	8.77724067424481	71.0029196312577	2161.87059666852	80.5943573517811	29.5615751283578	50.7476498933347	3.46181488974388	3.57049005153469
50.7481498933347	8.52728657546391	72.0900265037112	2181.3543839523	80.7977347428679	29.5537787601904	50.7481498933347	3.4380713460602	3.5977196343656
50.7486498933347	8.28165647403184	73.1856001952118	2198.03332498442	81.0009078054306	29.5459874266577	50.7486498933347	3.41400042368661	3.62495436155847
50.7491498933347	8.04113925295699	74.2881394032427	2211.66511023057	81.203871059836	29.5382010846764	50.7491498933347	3.38962938005982	3.65215721465928
50.7496498933347	7.80655703587443	75.3960199051163	2222.00290703273	81.4066190312872	29.5304196905649	50.7496498933347	3.36498904401973	3.67928927021752
50.7501498933347	7.57876200752007	76.507492984504	2228.79708603926	81.6091462514709	29.5226432000629	50.7501498933347	3.34011401952138	3.70630972609215
50.7506498933347	7.35863266966855	77.6206847937492	2231.79713467527	81.8114472568924	29.5148715683553	50.7506498933347	3.31504287834362	3.73317594431635
50.7511498933347	7.1470695189937	78.7335967453322	2230.7537549765	82.0135165905026	29.5071047500996	50.7511498933347	3.28981833768721	3.75984351123366
50.7516498933347	6.94499014453773	79.8441070224877	2225.42113782841	82.2153488000546	29.4993426994583	50.7516498933347	3.26448741801442	3.78626631551264
50.7521498933347	6.75332375504896	80.9499732928051	2215.55939998175	82.4169384397091	29.4915853701365	50.7521498933347	3.23910157594621	3.81239664450389
50.7526498933347	6.57300516020317	82.0488366995176	2200.9371642573	82.6182800684127	29.4838327154259	50.7526498933347	3.21371680651737	3.83818529922204
50.7531498933347	6.40496824440699	83.1382271929878	2181.33425724452	82.8193682514825	29.4760846882546	50.7531498933347	3.18839370861638	3.86358172801877
50.7536498933347	6.25013898713533	84.2155702496362	2156.54449272365	83.0201975590053	29.4683412412456	50.7536498933347	3.1631975070288	3.88853417876333
50.7541498933347	6.10942809912923	85.2781950073086	2126.37850321697	83.2207625674017	29.4606023267823	50.7541498933347	3.13819802419357	3.91298986906917
50.7546498933347	5.98372335873317	86.323343825065	2090.66657675451	83.4210578578466	29.4528678970837	50.7546498933347	3.11346959460381	3.93689517380499
50.7551498933347	5.8738817465744	87.3481832519441	2049.26145139333	83.6210780178128	29.4451379042893	50.7551498933347	3.08909091477956	3.96019582881298
50.7556498933347	5.78072148902122	88.349816363915	2002.04101654129	83.8208176395115	29.4374123005546	50.7556498933347	3.06514482195233	3.98283714943566
50.7561498933347	5.70501413073249	89.3252964015946	1948.9108679789	84.020271321416	29.4296910381576	50.7561498933347	3.04171799507691	4.00476426213532
50.7566498933347	5.64747676348101	90.2716416141667	1889.80666289255	84.2194336667247	29.4219740696174	50.7566498933347	3.01890057257089	4.02592234718863
50.7571498933347	5.6087645417229	91.1858511881523	1824.69622243107	84.4182992848613	29.4142613478253	50.7571498933347	2.99678568231879	4.04625689016536
50.7576498933347	5.5894636146374	92.0649221142078	1753.58133240274	84.6168627899609	29.4065528261886	50.7576498933347	2.97546888100212	4.06571393966721
50.7581498933347	5.59008459928045	92.9058668219657	1676.49919778737	84.8151188023485	29.3988484587872	50.7581498933347	2.95504750174942	4.08424036862156
50.7586498933347	5.61105670999368	93.705731393042	1593.52351368479	85.0130619470479	29.391148200543	50.7586498933347	2.93561991144568	4.10178413630788
50.7591498933347	5.65272264542815	94.461614146648	1504.76512398515	85.2106868552369	29.3834520074024	50.7591498933347	2.91728468177558	4.11829454824905
50.7596498933347	5.71533431687724	95.1706843815092	1410.37224913715	85.4079881627805	29.3757598365292	50.7596498933347	2.90013968114509	4.13372251113377
50.7601498933347	5.79786878615826	95.8304574628718	1311.0950283508	85.6049605116621	29.3680716464764	50.7601498933347	2.88427407644119	4.14802632942099
50.7606498933347	5.8816121109002	96.4426471470885	1216.10895280405	85.8015985485404	29.3603873969197	50.7606498933347	2.8696614956768	4.16125456784537
50.7611498933347	5.96023073548337	97.0106312723367	1128.23112352684	85.9978969261582	29.3527070487564	50.7611498933347	2.85622644660279	4.17349011357467
50.7616498933347	6.03399240694493	97.537722728612	1046.98419271757	86.1938503019222	29.3450305646517	50.7616498933347	2.84389186345287	4.18481274370518
50.7621498933347	6.10316491125649	98.027022343682	971.912846304624	86.389453339289	29.3373579096209	50.7621498933347	2.83258384875725	4.19529620404949
50.7626498933347	6.16801191290255	98.481416881376	902.586258751754	86.5847007063684	29.3296890514199	50.7626498933347	2.82223216816417	4.20500840176803
50.7631498933347	6.2287909605669	98.9035898407923	838.59796011688	86.7795870772863	29.3220239607088	50.7631498933347	2.81277029164587	4.21401183828535
50.7636498933347	6.28575201778519	99.2960331283647	779.565318591351	86.9741071308113	29.3143626110325	50.7636498933347	2.8041353612972	4.22236402956663
50.7641498933347	6.33913633648013	99.6610585186817	725.128873747535	87.1682555516947	29.3067049786765	50.7641498933347	2.79626812821056	4.23011789519819
50.7646498933347	6.3891756204329	100.000808767277	674.951566284276	87.3620270293207	29.2990510424471	50.7646498933347	2.7891128667727	4.23732211744366
50.7651498933347	6.43609143846317	100.317268325538	628.717889779963	87.5554162590232	29.2914007834171	50.7651498933347	2.78261727092714	4.24402147268802
50.7656498933347	6.4800948507221	100.61227362419	586.132985674763	87.7484179407601	29.2837541846628	50.7656498933347	2.77673233622119	4.25025713749953
50.7661498933347	6.52138621474269	100.88752290203	546.921699954227	87.9410267804057	29.2761112310123	50.7661498933347	2.77141223104096	4.25606697130733
50.7666498933348	6.56015514120633	101.144585565224	510.827617492196	88.1332374884496	29.2684719088161	50.7666498933348	2.76661416005377	4.26148577749687
50.7671498933348	6.59658057267887	101.384911069915	477.612087653274	88.3250447812661	29.2608362057431	50.7671498933348	2.76229822250257	4.26654554456046
50.7676498933348	6.63083096174919	101.609837327096	447.053252575697	88.5164433798361	29.2532041106071	50.7676498933348	2.75842726763788	4.27127566879915
50.7681498933348	6.6630645280073	101.820598633836	418.945087572018	88.7074280109932	29.2455756132183	50.7681498933348	2.75496674923483	4.27570315994987
50.7686498933348	6.69342957608638	102.018333139173	393.096461305552	88.8979934061697	29.2379507042611	50.7686498933348	2.75188458082992	4.27985283100391
50.7691498933348	6.72206485954305	102.2040898563	369.330221823865	89.0881343026196	29.230329375192	50.7691498933348	2.7491509930276	4.28374747338701
50.7696498933348	6.7490999776531	102.378835235285	347.482313150348	89.2778454421874	29.2227116181553	50.7696498933348	2.74673839397047	4.28740801858476
50.7701498933348	6.77465579425775	102.543459312515	327.400925939804	89.4671215725092	29.2150974259127	50.7701498933348	2.74462123384009	4.29085368721861
50.7706498933348	6.79884486961639	102.698781454484	308.945684680473	89.655957445804	29.2074867917853	50.7706498933348	2.74277587405585	4.29410212650584
50.7711498933348	6.82177189781886	102.845555714473	291.986873057756	89.8443478200514	29.1998797096026	50.7711498933348	2.74118046166679	4.29716953697038
50.7716498933348	6.84353414369952	102.984475821252	276.404698368865	90.0322874578081	29.1922761736601	50.7716498933348	2.73981480928288	4.30007078921044
50.7721498933348	6.86422187439462	103.116179819155	262.088595276542	90.2197711273614	29.1846761786802	50.7721498933348	2.73866028076668	4.30281953147161
50.7726498933348	6.88391878171198	103.241254378867	248.936568699404	90.406793601568	29.1770797197791	50.7726498933348	2.73769968280111	4.30542828872106
50.7731498933348	6.9027023923556	103.36023879802	236.854575242105	90.5933496589868	29.1694867924352	50.7731498933348	2.73691716236152	4.3079085538692
50.7736498933348	6.92064446378573	103.473628710298	225.755942257023	90.7794340827395	29.161897392461	50.7736498933348	2.73629811004944	4.31027087173876
50.7741498933348	6.93781136411257	103.581879521213	215.560823389184	90.9650416616212	29.1543115159768	50.7741498933348	2.73582906918817	4.31252491633814
50.7746498933348	6.95426443493546	103.68540958808	206.195689276464	91.150167188984	29.1467291593866	50.7746498933348	2.73549765053536	4.31467956195555
50.7751498933348	6.97006033646239	103.784603161022	197.592851948432	91.3348054638243	29.139150319355	50.7751498933348	2.73529245243305	4.3167429485529
50.7756498933348	6.98525137458945	103.879813101087	189.690021381157	91.5189512896907	29.1315749927867	50.7756498933348	2.7352029861903	4.31872254190304
50.7761498933348	6.99988580989871	103.971363390765	182.429892614129	91.7025994757475	29.1240031768067	50.7761498933348	2.73521960647495	4.32062518888127
50.7766498933348	7.01400814875403	104.059551451413	175.759761813536	91.8857448357062	29.1164348687417	50.7766498933348	2.7353334464792	4.32245716829145
50.7771498933348	7.0276594168485	104.144650281282	169.631169666941	92.0683821888662	29.1088700661041	50.7771498933348	2.73553635761701	4.32422423757846
50.7776498933348	7.04087741569024	104.226910427062	163.999570514179	92.2505063590688	29.1013087665758	50.7776498933348	2.73582085350848	4.32593167575226
50.7781498933348	7.05369696261313	104.306561801076	158.824025653387	92.4321121757168	29.093750967994	50.7781498933348	2.73618005800734	4.327584322824
50.7786498933348	7.06615011497062	104.383815355498	154.066919306489	92.6131944727494	29.0861966683382	50.7786498933348	2.73660765703114	4.32918661603193
50.7791498933348	7.07826637921983	104.458864624255	149.693695781895	92.7937480896416	29.0786458657178	50.7791498933348	2.73709785395925	4.33074262311327
50.7796498933348	7.09007290563267	104.531887142545	145.672616432069	92.9737678703993	29.0710985583615	50.7796498933348	2.73764532837122	4.33225607285848
50.7801498933348	7.10159466938599	104.60304575326	141.974535066968	93.1532486645378	29.0635547446063	50.7801498933348	2.73824519790616	4.33373038316618
50.7806498933348	7.11285463878473	104.672489808958	138.572690550505	93.3321853261006	29.0560144228891	50.7806498933348	2.73889298303349	4.33516868679975
50.7811498933348	7.12387393136543	104.740356277409	135.442515374436	93.5105727146131	29.0484775917375	50.7811498933348	2.73958457453478	4.33657385503101
50.7816498933348	7.13467195861252	104.806770758186	132.561459071082	93.6884056941257	29.0409442497624	50.7816498933348	2.74031620350688	4.33794851934185
50.7821498933348	7.14526655999965	104.871848417236	129.908825392985	93.8656791341448	29.0334143956505	50.7821498933348	2.74108441370668	4.33929509134098
50.7826498933348	7.15567412704369	104.935694845845	127.465622252635	94.0423879086988	29.0258880281582	50.7826498933348	2.74188603606806	4.34061578104081
50.7831498933348	7.16590971803127	104.99840684994	125.214423478649	94.2185268972469	29.0183651461056	50.7831498933348	2.74271816523187	4.34191261362779
50.7836498933348	7.17598716404816	105.060073175257	123.139241505799	94.3940909837663	29.0108457483706	50.7836498933348	2.74357813793938	4.34318744484882
50.7841498933348	7.1859191669108	105.120775173433	121.225410174833	94.5690750576404	29.0033298338844	50.7841498933348	2.74446351314955	4.34444197512677
50.7846498933348	7.19571738956771	105.180587413752	119.459476873845	94.7434740127679	28.9958174016267	50.7846498933348	2.7453720537493	4.3456777625089
50.7851498933348	7.20539253950684	105.23957824488	117.829103306097	94.9172827484292	28.9883084506218	50.7851498933348	2.74630170973515	4.34689623454365
50.7856498933348	7.21495444567378	105.2978103106	116.322974219424	95.0904961684166	28.9808029799342	50.7856498933348	2.74725060275284	4.34809869917373
50.7861498933348	7.22441212937485	105.355341023242	114.930713479856	95.2631091818806	28.9733009886658	50.7861498933348	2.74821701188929	4.34928635472608
50.7866498933348	7.23377386960948	105.412222998235	113.642806916724	95.4351167024812	28.965802475952	50.7866498933348	2.74919936061935	4.35046029907307
50.7871498933348	7.24304726324742	105.468504452906	112.450531408521	95.606513649212	28.9583074409594	50.7871498933348	2.75019620481624	4.35162153803288
50.7876498933349	7.25223928043882	105.524229572434	111.345889718019	95.7772949455739	28.9508158828828	50.7876498933349	2.75120622174182	4.35277099307195
50.7881498933349	7.26135631561887	105.579438845625	110.321550621993	95.947455520379	28.9433278009425	50.7881498933349	2.75222819993866	4.35390950836687
50.7886498933349	7.27040423444373	105.634169372969	109.37079391509	96.1169903069434	28.9358431943827	50.7886498933349	2.75326102995209	4.35503785727856
50.7891498933349	7.27938841697072	105.688455149225	108.487459899506	96.2858942438716	28.9283620624686	50.7891498933349	2.75430369581552	4.35615674828738
50.7896498933349	7.28831379737354	105.74232732263	107.665903001691	96.4541622742703	28.9208844044853	50.7896498933349	2.75535526723779	4.3572668304337
50.7901498933349	7.29718490046212	105.795814432642	106.900949185162	96.621789346512	28.9134102197355	50.7901498933349	2.75641489243569	4.35836869830475
50.7906498933349	7.30600587525703	105.848942627963	106.187856854085	96.7887704134695	28.9059395075381	50.7906498933349	2.75748179155954	4.35946289660543
50.7911498933349	7.31478052584989	105.90173586648	105.522280966079	96.9551004332588	28.8984722672267	50.7911498933349	2.75855525066345	4.36054992434756
50.7916498933349	7.32351233976392	105.954216098594	104.900240094815	97.1207743684941	28.8910084981487	50.7916498933349	2.75963461617607	4.36163023868915
50.7921498933349	7.33220451401265	106.006403435315	104.318086203424	97.2857871870119	28.8835481996632	50.7921498933349	2.76071928983077	4.36270425845276
50.7926498933349	7.34085997903965	106.058316302372	103.772476908596	97.4501338611445	28.8760913711407	50.7926498933349	2.76180872401777	4.36377236734964
50.7931498933349	7.34948142070845	106.109971581489	103.260350032724	97.6138093684251	28.8686380119615	50.7931498933349	2.76290241752341	4.3648349169341
50.7936498933349	7.35807130049841	106.161384739898	102.778900257626	97.7768086908814	28.8611881215154	50.7936498933349	2.76399991162493	4.36589222931048
50.7941498933349	7.36663187405051	106.212569949048	102.325557708274	97.9391268157205	28.8537416992001	50.7941498933349	2.7651007865113	4.3669445996134
50.7946498933349	7.37516520819582	106.263540193415	101.897968308668	98.1007587346425	28.8462987444209	50.7946498933349	2.76620465800324	4.36799229828015
50.7951498933349	7.38367319658879	106.314307370223	101.493975764773	98.2616994445062	28.8388592565899	50.7951498933349	2.76731117454775	4.36903557313247
50.7956498933349	7.39215757405821	106.364882380837	101.11160504104	98.4219439466617	28.8314232351253	50.7956498933349	2.76842001446428	4.37007465128374
50.7961498933349	7.40061992977954	106.415275214516	100.749047207861	98.5814872475981	28.8239906794507	50.7961498933349	2.76953088342186	4.37110974088606
50.7966498933349	7.40906171936423	106.465495025162	100.404645547298	98.7403243582934	28.8165615889947	50.7966498933349	2.77064351212775	4.37214103273054
50.7971498933349	7.4174842759541	106.515550201641	100.076882813374	98.8984502948451	28.8091359631903	50.7971498933349	2.77175765421037	4.37316870171324
50.7976498933349	7.42588882040154	106.565448432221	99.7643695519446	99.0558600778381	28.8017138014746	50.7976498933349	2.77287308427996	4.37419290817781
50.7981498933349	7.43427647061029	106.615196763604	99.4658333925615	99.2125487329571	28.7942951032882	50.7981498933349	2.77398959615243	4.3752137991452
50.7986498933349	7.44264825010512	106.664801655016	99.1801092322295	99.3685112903731	28.7868798680746	50.7986498933349	2.77510700122269	4.37623150943995
50.7991498933349	7.45100509589361	106.714269027757	98.9061302371752	99.5237427853368	28.7794680952805	50.7991498933349	2.77622512697493	4.37724616272158
50.7996498933349	7.45934786567776	106.763604310586	98.64291959506	99.6782382575847	28.7720597843548	50.7996498933349	2.77734381561851	4.37825787242924
50.8001498933349	7.46767734446892	106.812812481308	98.3895829554533	99.8319927519137	28.7646549347488	50.8001498933349	2.77846292283881	4.37926674264663
50.8006498933349	7.47599425065485	106.861898104853	98.1453015015048	99.9850013176045	28.7572535459155	50.8006498933349	2.77958231665354	4.38027286889408
50.8011498933349	7.48429924156396	106.910865368165	97.9093256005137	100.13725900898	28.7498556173098	50.8011498933349	2.78070187636563	4.38127633885381
50.8016498933349	7.49259291856809	106.959718112152	97.6809689852676	100.288760884847	28.7424611483878	50.8016498933349	2.78182149160451	4.38227723303402
50.8021498933349	7.50087583176172	107.008459860945	97.4596034221302	100.439502009034	28.7350701386069	50.8021498933349	2.78294106144852	4.38327562537687
50.8026498933349	7.5091484842526	107.057093848701	97.2446538254039	100.589477449853	28.7276825874257	50.8026498933349	2.78406049362146	4.38427158381514
50.8031498933349	7.51741133609579	107.105623044141	97.0355937807739	100.738682280618	28.7202984943034	50.8031498933349	2.78517970375726	4.3852651707819
50.8036498933349	7.52566480790052	107.154050173024	96.8319414438672	100.887111579128	28.7129178587001	50.8036498933349	2.78629861472677	4.38625644367701
50.8041498933349	7.53390928413693	107.202377738729	96.6332557826557	101.034760428166	28.7055406800764	50.8041498933349	2.78741715602166	4.38724545529426
50.8046498933349	7.5421451161675	107.250608041093	96.439133134985	101.181623914995	28.6981669578932	50.8046498933349	2.78853526319057	4.38823225421229
50.8051498933349	7.55037262502586	107.298743193669	96.2492040550456	101.327697131849	28.6907966916119	50.8051498933349	2.78965287732297	4.38921688515253
50.8056498933349	7.55859210396398	107.346785139518	96.0631304246018	101.472975175439	28.683429880694	50.8056498933349	2.79076994457696	4.39019938930671
50.8061498933349	7.56680382078695	107.394735665675	95.8806028068753	101.617453147428	28.676066524601	50.8061498933349	2.79188641574702	4.39117980463673
50.8066498933349	7.5750080199928	107.442596416385	95.701338022864	101.761126153958	28.6687066227945	50.8066498933349	2.79300224586854	4.39215816614905
50.8071498933349	7.58320492473373	107.490368905227	95.5250769314246	101.903989306102	28.661350174736	50.8071498933349	2.79411739385595	4.39313450614584
50.8076498933349	7.59139473861346	107.538054526208	95.3515823961375	102.046037719414	28.6539971798867	50.8076498933349	2.7952318221716	4.39410885445484
50.8081498933349	7.59957764733426	107.58565456392	95.1806374233066	102.187266514362	28.6466476377077	50.8081498933349	2.79634549652279	4.39508123863969
50.808649893335	7.60775382020635	107.633170202837	95.0120434567179	102.327670815892	28.6393015476597	50.808649893335	2.79745838558462	4.39605168419244
50.809149893335	7.61592341153088	107.680602535825	94.8456188161182	102.467245753849	28.631958909203	50.809149893335	2.7985704607464	4.39702021470966
50.809649893335	7.62408656186719	107.727952571927	94.681197267271	102.605986462554	28.6246197217977	50.809649893335	2.79968169587964	4.39798685205364
50.810149893335	7.63224339919386	107.775221243496	94.5186267126186	102.743888081209	28.617283984903	50.810149893335	2.80079206712587	4.39895161649985
50.810649893335	7.64039403997251	107.822409412716	94.3577679923995	102.880945753494	28.609951697978	50.810649893335	2.80190155270248	4.39991452687189
50.811149893335	7.64853859012235	107.869517877574	94.198493786954	103.017154627953	28.602622860481	50.811149893335	2.80301013272519	4.40087560066495
50.811649893335	7.65667714591297	107.91654737732	94.0406876117552	103.152509857605	28.5952974718697	50.811649893335	2.80411778904556	4.40183485415875
50.812149893335	7.66480979478223	107.96349859747	93.8842428972952	103.287006600319	28.5879755316011	50.812149893335	2.80522450510248	4.40279230252086
50.812649893335	7.67293661608546	108.010372174381	93.7290621467768	103.420640018435	28.5806570391318	50.812649893335	2.8063302657863	4.40374795990129
50.813149893335	7.68105768178166	108.057168699432	93.5750561650148	103.55340527913	28.5733419939175	50.813149893335	2.80743505731452	4.40470183951891
50.813649893335	7.68917305706209	108.103888722861	93.4221433525662	103.685297554052	28.566030395413	50.813649893335	2.80853886711817	4.40565395374058
50.814149893335	7.69728280092593	108.150532757265	93.2702490596196	103.816312019665	28.5587222430727	50.814149893335	2.80964168373787	4.40660431415354
50.814649893335	7.70538696670757	108.197101280806	93.1193049945813	103.946443856907	28.55141753635	50.814649893335	2.81074349672882	4.40755293163154
50.815149893335	7.71348560255943	108.243594740145	92.9692486827403	104.075688251517	28.5441162746974	50.815149893335	2.81184429657383	4.40849981639545
50.815649893335	7.72157875189422	108.290013553128	92.8200229708476	104.204040393703	28.5368184575669	50.815649893335	2.8129440746039	4.40944497806858
50.816149893335	7.72966645378984	108.336358111234	92.6715755736707	104.331495478462	28.5295240844094	50.816149893335	2.81404282292552	4.41038842572735
50.816649893335	7.73774874336019	108.382628781828	92.5238586590131	104.458048705259	28.522233154675	50.816649893335	2.81514053435427	4.4113301679476
50.817149893335	7.7458256520947	108.428825910209	92.3768284679722	104.583695278329	28.514945667813	50.817149893335	2.81623720235403	4.41227021284693
50.817649893335	7.7538972081692	108.474949821493	92.230444967393	104.708430406378	28.5076616232717	50.817649893335	2.8173328209815	4.41320856812349
50.818149893335	7.76196343673057	108.521000822326	92.0846715318873	104.832249302866	28.5003810204987	50.818149893335	2.81842738483535	4.41414524109135
50.818649893335	7.77002436015733	108.566979202463	91.9394746528241	104.95514718572	28.4931038589404	50.818649893335	2.81952088900987	4.41508023871289
50.819149893335	7.77807999829818	108.612885236198	91.7948236720956	105.07711927761	28.4858301380425	50.819149893335	2.8206133290525	4.41601356762846
50.819649893335	7.78613036869043	108.658719183684	91.6506905385055	105.198160805669	28.4785598572498	50.819649893335	2.82170470092506	4.41694523418345
50.820149893335	7.7941754867599	108.704481292133	91.5070495848873	105.318267001758	28.4712930160061	50.820149893335	2.82279500096828	4.41787524445303
50.820649893335	7.80221536600398	108.750171796912	91.3638773241896	105.437433102202	28.4640296137541	50.820649893335	2.82388422586939	4.41880360426481
50.821149893335	7.81025001815907	108.795790922555	91.2211522629303	105.555654348039	28.4567696499358	50.821149893335	2.82497237263252	4.41973031921955
50.821649893335	7.81827945335394	108.841338883677	91.0788547305463	105.672925984767	28.4495131239921	50.821649893335	2.82605943855157	4.42065539471005
50.822149893335	7.82630368025006	108.886815885818	90.9369667232642	105.789243262586	28.4422600353629	50.822149893335	2.82714542118553	4.4215788359385
50.822649893335	7.83432270617005	108.932222126206	90.7954717613135	105.904601436153	28.4350103834874	50.822649893335	2.8282303183358	4.42250064793227
50.823149893335	7.84233653721513	108.977557794466	90.6543547583007	106.018995764811	28.4277641678034	50.823149893335	2.82931412802557	4.42342083555836
50.823649893335	7.8503451783728	109.02282307326	90.5136019017228	106.132421512362	28.420521387748	50.823649893335	2.83039684848088	4.42433940353665
50.824149893335	7.85834863361515	109.068018138871	90.3732005437163	106.244873947278	28.4132820427574	50.824149893335	2.83147847811342	4.42525635645195
50.824649893335	7.86634690598897	109.113143161746	90.2331391010866	106.356348342486	28.4060461322665	50.824649893335	2.83255901550468	4.42617169876509
50.825149893335	7.87433999769818	109.158198306981	90.093406963919	106.466839975573	28.3988136557094	50.825149893335	2.8336384593916	4.42708543482297
50.825649893335	7.88232791017918	109.203183734772	89.9539944119896	106.576344128579	28.3915846125192	50.825649893335	2.83471680865334	4.4279975688678
50.826149893335	7.89031064416985	109.248099600827	89.814892538306	106.684856088188	28.384359002128	50.826149893335	2.8357940622993	4.42890810504557
50.826649893335	7.89828819977266	109.292946056737	89.6760931792215	106.792371145537	28.3771368239669	50.826649893335	2.83687021945808	4.42981704741372
50.827149893335	7.90626057651237	109.337723250323	89.5375888505141	106.898884596391	28.369918077466	50.827149893335	2.83794527936742	4.43072439994819
50.827649893335	7.9142277733889	109.382431325943	89.39937268892	107.004391740968	28.3627027620542	50.827649893335	2.83901924136508	4.4316301665499
50.828149893335	7.92218978892555	109.427070424785	89.2614383987222	107.108887884102	28.3554908771597	50.828149893335	2.84009210488039	4.43253435105058
50.828649893335	7.93014662121325	109.471640685124	89.1237802028648	107.212368335075	28.3482824222096	50.828649893335	2.84116386942662	4.4334369572182
50.829149893335	7.93809826795096	109.516142242562	88.9863927982821	107.314828407773	28.3410773966297	50.829149893335	2.84223453459394	4.43433798876185
50.8296498933351	7.94604472648257	109.560575230249	88.8492713150733	107.416263420528	28.3338757998452	50.8296498933351	2.84330410004306	4.43523744933627
50.8301498933351	7.95398599383078	109.604939779077	88.712411279154	107.516668696262	28.3266776312801	50.8301498933351	2.84437256549938	4.43613534254592
50.8306498933351	7.96192206672794	109.649236017869	88.5758085781223	107.616039562343	28.3194828903572	50.8306498933351	2.84543993074764	4.43703167194876
50.8311498933351	7.96985294164433	109.69346407354	88.4394594300684	107.714371350713	28.3122915764987	50.8311498933351	2.84650619562703	4.43792644105967
50.8316498933351	7.977778614814	109.737624071253	88.3033603550443	107.811659397759	28.3051036891254	50.8316498933351	2.84757136002676	4.43881965335358
50.8321498933351	7.98569908225839	109.781716134556	88.1675081489979	107.90789904443	28.2979192276572	50.8321498933351	2.84863542388196	4.43971131226837
50.8326498933351	7.99361433980793	109.825740385511	88.0318998599447	108.003085636117	28.290738191513	50.8326498933351	2.84969838716999	4.44060142120743
50.8331498933351	8.00152438312175	109.869696944808	87.8965327661953	108.09721452276	28.2835605801108	50.8331498933351	2.85076024990703	4.44148998354209
50.8336498933351	8.00942920770579	109.913585931872	87.7614043564403	108.190281058738	28.2763863928672	50.8336498933351	2.85182101214497	4.44237700261383
50.8341498933351	8.01732880892922	109.957407464961	87.626512311572	108.282280602967	28.2692156291982	50.8341498933351	2.85288067396857	4.44326248173622
50.8346498933351	8.02522318203956	110.001161661252	87.4918544880501	108.373208518799	28.2620482885185	50.8346498933351	2.85393923549288	4.4441464241968
50.8351498933351	8.03311232217641	110.044848636926	87.3574289027239	108.463060174112	28.2548843702418	50.8351498933351	2.8549966968609	4.44502883325873
50.8356498933351	8.04099622438411	110.088468507236	87.2232337189303	108.551830941216	28.2477238737809	50.8356498933351	2.85605305824134	4.44590971216231
50.8361498933351	8.04887488362315	110.13202138658	87.0892672338304	108.639516196932	28.2405667985475	50.8361498933351	2.85710831982673	4.44678906412638
50.8366498933351	8.05674829478071	110.17550738856	86.9555278668095	108.726111322515	28.2334131439523	50.8366498933351	2.85816248183157	4.44766689234962
50.8371498933351	8.0646164526803	110.218926626038	86.8220141488765	108.811611703717	28.2262629094048	50.8371498933351	2.85921554449068	4.44854320001169
50.8376498933351	8.07247935209045	110.26227921119	86.6887247130155	108.89601273072	28.2191160943137	50.8376498933351	2.86026750805773	4.44941799027428
50.8381498933351	8.08033698773277	110.305565255548	86.5556582853131	108.97930979819	28.2119726980866	50.8381498933351	2.86131837280379	4.45029126628215
50.8386498933351	8.0881893542892	110.348784870048	86.4228136769176	109.061498305224	28.2048327201299	50.8386498933351	2.86236813901617	4.45116303116396
50.8391498933351	8.09603644640876	110.391938165066	86.2901897766282	109.142573655387	28.1976961598492	50.8391498933351	2.86341680699718	4.45203328803311
50.8396498933351	8.10387825871358	110.435025250458	86.1577855441764	109.222531256673	28.1905630166489	50.8396498933351	2.86446437706314	4.45290203998848
50.8401498933351	8.11171478580447	110.478046235584	86.0256000040627	109.301366521532	28.1834332899325	50.8401498933351	2.86551084954339	4.45376929011513
50.8406498933351	8.11954602226601	110.521001229348	85.8936322399382	109.37907486684	28.1763069791023	50.8406498933351	2.86655622477942	4.45463504148491
50.8411498933351	8.12737196267116	110.563890340218	85.7618813894643	109.455651713918	28.1691840835598	50.8411498933351	2.86760050312406	4.45549929715702
50.8416498933351	8.13519260158548	110.606713676256	85.6303466396193	109.531092488509	28.1620646027052	50.8416498933351	2.86864368494077	4.45636206017858
50.8421498933351	8.14300793357103	110.649471345134	85.4990272224176	109.605392620787	28.1549485359379	50.8421498933351	2.86968577060294	4.45722333358504
50.8426498933351	8.15081795318978	110.692163454164	85.367922410998	109.678547545348	28.1478358826561	50.8426498933351	2.87072676049329	4.45808312040068
50.8431498933351	8.15862265500692	110.734790110307	85.2370315160442	109.750552701206	28.140726642257	50.8431498933351	2.87176665500331	4.45894142363898
50.8436498933351	8.16642203359371	110.777351420199	85.1063538825274	109.821403531792	28.1336208141368	50.8436498933351	2.87280545453274	4.459798246303
50.8441498933351	8.17421608353013	110.81984749016	84.9758888867331	109.89109548495	28.1265183976907	50.8441498933351	2.87384315948911	4.46065359138573
50.8446498933351	8.18200479940735	110.862278426214	84.8456359335135	109.959624012937	28.1194193923127	50.8446498933351	2.8748797702873	4.46150746187034
50.8451498933351	8.18978817582988	110.904644334096	84.7155944538391	110.026984572435	28.1123237973959	50.8451498933351	2.87591528734914	4.46235986073057
50.8456498933351	8.19756620741762	110.946945319271	84.5857639024992	110.093172624555	28.1052316123324	50.8456498933351	2.87694971110309	4.46321079093087
50.8461498933351	8.20533888880764	110.989181486938	84.4561437560527	110.158183634845	28.0981428365132	50.8461498933351	2.87798304198384	4.46406025542674
50.8466498933351	8.21310621465586	111.031352942048	84.326733510931	110.222013073298	28.0910574693282	50.8466498933351	2.87901528043208	4.46490825716488
50.8471498933351	8.22086817963857	111.073459789304	84.1975326816948	110.284656414357	28.0839755101663	50.8471498933351	2.88004642689416	4.46575479908345
50.8476498933351	8.22862477845377	111.115502133177	84.0685407994863	110.346109136924	28.0768969584155	50.8476498933351	2.88107648182189	4.46659988411219
50.8481498933351	8.23637600582242	111.157480077909	83.9397574105822	110.406366724365	28.0698218134626	50.8481498933351	2.88210544567226	4.46744351517266
50.8486498933351	8.24412185648956	111.199393727521	83.8111820750642	110.465424664511	28.0627500746934	50.8486498933351	2.88313331890727	4.46828569517833
50.8491498933351	8.25186232522537	111.241243185824	83.6828143656403	110.523278449667	28.0556817414926	50.8491498933351	2.88416010199369	4.46912642703478
50.8496498933351	8.25959740682604	111.283028556415	83.5546538665453	110.579923576615	28.048616813244	50.8496498933351	2.88518579540291	4.46996571363982
50.8501498933351	8.26732709611463	111.324749942691	83.4267001725397	110.635355546616	28.0415552893304	50.8501498933351	2.88621039961075	4.47080355788359
50.8506498933352	8.27505138794184	111.366407447853	83.2989528879988	110.689569865417	28.0344971691332	50.8506498933352	2.88723391509735	4.47163996264868
50.8511498933352	8.28277027718668	111.408001174904	83.1714116260809	110.74256204325	28.0274424520333	50.8511498933352	2.88825634234696	4.47247493081026
50.8516498933352	8.29048375875707	111.449531226659	83.0440760079822	110.794327594837	28.0203911374102	50.8516498933352	2.88927768184789	4.47330846523617
50.8521498933352	8.29819182759041	111.490997705749	82.9169456622285	110.844862039393	28.0133432246423	50.8521498933352	2.89029793409232	4.47414056878698
50.8526498933352	8.30589447865409	111.532400714621	82.7900202240475	110.894160900623	28.0062987131073	50.8526498933352	2.89131709957624	4.4749712443161
50.8531498933352	8.31359170694589	111.573740355541	82.6632993348015	110.942219706733	27.9992576021815	50.8531498933352	2.89233517879931	4.47580049466988
50.8536498933352	8.32128350749445	111.6150167306	82.5367826414443	110.98903399042	27.9922198912405	50.8536498933352	2.89335217226481	4.47662832268761
50.8541498933352	8.32896987535956	111.656229941716	82.4104697960628	111.034599288883	27.9851855796586	50.8541498933352	2.8943680804795	4.47745473120168
50.8546498933352	8.33665080563253	111.697380090633	82.2843604554313	111.078911143819	27.9781546668092	50.8546498933352	2.89538290395359	4.47827972303755
50.8551498933352	8.34432629343642	111.738467278927	82.1584542806066	111.121965101423	27.9711271520645	50.8551498933352	2.89639664320063	4.4791033010139
50.8556498933352	8.35199633392635	111.779491608005	82.0327509365688	111.163756712392	27.9641030347959	50.8556498933352	2.89740929873745	4.4799254679426
50.8561498933352	8.35966092228968	111.820453179111	81.9072500918887	111.204281531922	27.9570823143737	50.8561498933352	2.89842087108411	4.48074622662883
50.8566498933352	8.36732005374622	111.861352093321	81.7819514184324	111.24353511971	27.9500649901669	50.8566498933352	2.89943136076381	4.48156557987108
50.8571498933352	8.37497372354836	111.902188451552	81.6568545910785	111.281513039953	27.9430510615438	50.8571498933352	2.90044076830287	4.48238353046122
50.8576498933352	8.38262192698129	111.942962354558	81.5319592874673	111.318210861346	27.9360405278716	50.8576498933352	2.90144909423065	4.48320008118454
50.8581498933352	8.39026465936305	111.983673902933	81.4072651877744	111.353624157087	27.9290333885162	50.8581498933352	2.9024563390795	4.48401523481978
50.8586498933352	8.39790191604469	112.024323197113	81.2827719745011	111.387748504868	27.9220296428428	50.8586498933352	2.90346250338474	4.48482899413918
50.8591498933352	8.40553369241032	112.064910337376	81.1584793322799	111.420579486883	27.9150292902154	50.8591498933352	2.90446758768459	4.4856413619085
50.8596498933352	8.41315998387724	112.105435423844	81.0343869477021	111.45211268982	27.9080323299969	50.8596498933352	2.90547159252014	4.4864523408871
50.8601498933352	8.42078078589591	112.145898556482	80.9104945091734	111.482343704863	27.9010387615494	50.8601498933352	2.90647451843534	4.48726193382789
50.8606498933352	8.4283960939501	112.1862998351	80.786801706739	111.511268127694	27.8940485842337	50.8606498933352	2.90747636597688	4.48807014347743
50.8611498933352	8.43600590355681	112.226639359356	80.6633082320003	111.538881558482	27.8870617974096	50.8611498933352	2.90847713569427	4.48887697257596
50.8616498933352	8.44361021026641	112.266917228752	80.5400137779388	111.565179601892	27.8800784004361	50.8616498933352	2.9094768281397	4.48968242385737
50.8621498933352	8.45120900966258	112.307133542639	80.4169180388534	111.590157867079	27.8730983926709	50.8621498933352	2.9104754438681	4.49048650004929
50.8626498933352	8.45880229736231	112.347288400214	80.2940207102392	111.613811967684	27.8661217734708	50.8626498933352	2.91147298343705	4.49128920387308
50.8631498933352	8.46639006901595	112.387381900525	80.1713214886988	111.636137521838	27.8591485421915	50.8631498933352	2.91246944740675	4.49209053804385
50.8636498933352	8.47397232030717	112.427414142466	80.0488200718652	111.657130152153	27.8521786981877	50.8636498933352	2.91346483634007	4.49289050527053
50.8641498933352	8.48154904695289	112.467385224783	79.926516158328	111.676785485728	27.8452122408131	50.8641498933352	2.91445915080241	4.49368910825585
50.8646498933352	8.48912024470336	112.507295246069	79.8044094475596	111.695099154139	27.8382491694203	50.8646498933352	2.91545239136178	4.49448634969636
50.8651498933352	8.49668590934204	112.54714430477	79.6824996398593	111.712066793443	27.8312894833608	50.8651498933352	2.9164445585887	4.49528223228248
50.8656498933352	8.5042460366856	112.58693249918	79.5607864362893	111.727684044173	27.8243331819852	50.8656498933352	2.91743565305624	4.49607675869852
50.8661498933352	8.51180062258391	112.626659927447	79.4392695386259	111.741946551337	27.8173802646431	50.8661498933352	2.91842567533994	4.49686993162267
50.8666498933352	8.51934966291992	112.666326687568	79.3179486493285	111.754849964413	27.8104307306829	50.8666498933352	2.91941462601784	4.49766175372705
50.8671498933352	8.52689315360967	112.705932877392	79.1968234714737	111.76638993735	27.803484579452	50.8671498933352	2.92040250567041	4.4984522276777
50.8676498933352	8.53443109060224	112.745478594619	79.0758937087297	111.776562128565	27.7965418102969	50.8676498933352	2.92138931488057	4.49924135613466
50.8681498933352	8.54196346987963	112.784963936805	78.9551590653268	111.785362200938	27.789602422563	50.8681498933352	2.92237505423368	4.5000291417519
50.8686498933352	8.5494902874568	112.824389001354	78.8346192460097	111.792785821812	27.7826664155946	50.8686498933352	2.92335972431745	4.50081558717741
50.8691498933352	8.55701153938151	112.863753885524	78.7142739560247	111.798828662989	27.775733788735	50.8691498933352	2.92434332572202	4.50160069505319
50.8696498933352	8.56452722173436	112.903058686429	78.5941229010785	111.803486400729	27.7688045413265	50.8696498933352	2.92532585903986	4.50238446801527
50.8701498933352	8.5720373306286	112.942303501031	78.4741657873331	111.806755945011	27.7618786727103	50.8701498933352	2.9263073248658	4.50316690869374
50.8706498933352	8.57954186221017	112.981488426149	78.3544023213691	111.808653527964	27.7549561822267	50.8706498933352	2.927287723797	4.50394801971273
50.8711498933353	8.58704081265757	113.020613558455	78.2348322101747	111.809200274006	27.7480370692148	50.8711498933353	2.92826705643292	4.50472780369049
50.8716498933353	8.59453417818183	113.059678994474	78.1154551611225	111.808415158511	27.7411213330129	50.8716498933353	2.92924532337534	4.50550626323932
50.8721498933353	8.60202195502639	113.098684830585	77.996270881961	111.80631531847	27.7342089729579	50.8721498933353	2.93022252522829	4.50628340096569
50.8726498933353	8.60950413946706	113.137631163022	77.8772790807904	111.802916310291	27.7272999883861	50.8726498933353	2.93119866259808	4.50705921947017
50.8731498933353	8.61698072781192	113.176518087872	77.7584794660626	111.798232323364	27.7203943786324	50.8731498933353	2.93217373609328	4.50783372134747
50.8736498933353	8.62445171640128	113.215345701079	77.639871746559	111.792276356862	27.7134921430309	50.8736498933353	2.93314774632468	4.50860690918651
50.8741498933353	8.63191710160754	113.254114098437	77.5214556313886	111.785060365956	27.7065932809146	50.8741498933353	2.93412069390528	4.50937878557033
50.8746498933353	8.6393768798352	113.292823375601	77.4032308299608	111.77659538264	27.6996977916154	50.8746498933353	2.93509257945031	4.51014935307622
[truncated: 138,509 more rows]
