# Supplementary material for: Multimodal cardiovascular model for hemodynamic analysis: Simulation study on mitral valve disorders
Source: PLoS One. 2021 Mar 4;16(3):e0247921. doi: 10.1371/journal.pone.0247921 (PMC7932118; doi:10.1371/journal.pone.0247921)
Supplement: S1 Data — (ZIP) [file pone.0247921.s001.zip › Code Version 2/CVS_mildMS_PLOSONE.csv]

allData_mildMS1	allData_mildMS2	allData_mildMS3	allData_mildMS4	allData_mildMS5	allData_mildMS6	allData_mildMS7	allData_mildMS8	allData_mildMS9
49.9888270724387	5.20939948877314	91.3032095294461	200.472474149827	118.409577150535	28.1173475850375	49.9888270288729	3.40790443656614	4.44598398951313
49.9893270724387	5.22164738122432	91.4017361985391	196.168024876581	118.611890882911	28.1084521742129	49.9893270288729	3.40944731964443	4.44392097940321
49.9898270724387	5.23365929104743	91.4981763253312	192.028773393684	118.813349184963	28.0995615833789	49.9898270288729	3.4102851651036	4.43247766639487
49.9903270724387	5.245443758994	91.5926099669345	188.048370861852	119.013945864799	28.0906758080754	49.9903270288729	3.41182360132166	4.43040970042968
49.9908270724387	5.25700904140615	91.685114101088	184.220702170386	119.213674736751	28.0817948439417	49.9908270288729	3.41265563906855	4.41894569486831
49.9913270724387	5.26836311763856	91.7757627396927	180.539878051098	119.41252962279	28.0729186867127	49.9913270288729	3.4141894625827	4.41687398845792
49.9918270724387	5.27951369745098	91.8646270385052	177.000227406216	119.610504351103	28.0640473322143	49.9918270288729	3.41501581996773	4.40539339660519
49.9923270724387	5.29046822835507	91.9517754030932	173.596289848525	119.807592757484	28.0551807763608	49.9923270288729	3.41654493365818	4.40331869218782
49.9928270724387	5.30123390290078	92.0372735911595	170.322808451596	120.003788683935	28.0463190151505	49.9928270288729	3.41736586294413	4.39182772377865
49.9933270724387	5.31181766588948	92.121184811335	167.174722707663	120.199085980035	28.0374620446628	49.9933270288729	3.41889011515802	4.38975114320521
49.9938270724387	5.32222622150206	92.2035698185442	164.147161690424	120.393478501562	28.0286098610548	49.9938270288729	3.41970574665453	4.37825383497654
49.9943270724387	5.33246604033208	92.2844870060429	161.235437419771	120.586960111847	28.0197624605583	49.9943270288729	3.42122504279618	4.37617610805503
49.9948270724387	5.34254336631484	92.3639924942267	158.435038425261	120.779524680403	28.0109198394769	49.9948270288729	3.42203560895772	4.36467820928312
49.9953270724387	5.35246422354481	92.4421402163082	155.741623504905	120.971166084273	28.0020819941826	49.9953270288729	3.42354981007272	4.36260037471399
49.9958270724387	5.36223442297469	92.5189820009583	153.151015675748	121.161878206673	27.9932489211138	49.9958270288729	3.42435544143621	4.35110580648027
49.9963270724387	5.37185956899035	92.5945676520046	150.659196312524	121.351654938319	27.9844206167722	49.9963270288729	3.42586445665415	4.34902857312046
49.9968270724387	5.38134506585704	92.6689450252798	148.26229947058	121.540490176094	27.9755970777204	49.9968270288729	3.42666536841549	4.33754266885136
49.9973270724387	5.39069612403276	92.7421601027099	145.956606389155	121.728377824352	27.9667783005795	49.9973270288729	3.42816907032001	4.33546700029853
49.9978270724387	5.39991776634568	92.8142570637295	143.738540171039	121.915311793605	27.9579642820266	49.9978270288729	3.42896539125988	4.32399353263442
49.9983270724387	5.40901483403312	92.8852783541116	141.604660634562	122.101286001809	27.9491550187929	49.9983270288729	3.43046369355446	4.32192011088126
49.9988270724387	5.41799199264009	92.9552647522946	139.551659333838	122.286294373071	27.9403505076611	49.9988270288729	3.43125562357499	4.31046403250756
49.9993270724387	5.4268537377763	93.0242554332897	137.576354743148	122.470330838915	27.9315507454637	49.9993270288729	3.43274840946251	4.3083937523832
49.9998270724387	5.43560440073059	93.0922880302484	135.675687601337	122.653389337006	27.9227557290811	49.9998270288729	3.43353607414466	4.29695866433013
50.0003270724387	5.44424815394267	93.1593986937677	133.846716412115	122.835463812401	27.9139654554391	50.0003270288729	3.43502326249726	4.29489217678478
50.0008270724387	5.45278901633215	93.2256221490099	132.08661309612	123.016548216289	27.9051799215077	50.0008270288729	3.4358068479909	4.28348267922063
50.0013270724387	5.46123085848524	93.2909917507092	130.392658790685	123.196636507227	27.8963991242993	50.0013270288729	3.43728833188693	4.28142081540754
50.0018270724387	5.46957740770022	93.3555395361402	128.762239793194	123.375722649893	27.8876230608667	50.0018270288729	3.43806795952495	4.27004032163652
50.0023270724387	5.47783225289241	93.4192962761145	127.192843644046	123.55380061631	27.8788517283014	50.0023270288729	3.43954366341357	4.26798369855767
50.0028270724387	5.48599884936028	93.4822915240758	125.682055345197	123.730864384613	27.8700851237328	50.0028270288729	3.4403195068277	4.25663647947936
50.0033270724387	5.4940805234142	93.5445536633596	124.227553710372	123.906907940254	27.8613232443259	50.0033270288729	3.44178933304522	4.25458586880733
50.0038270724387	5.50208047686961	93.6061099526797	122.827107843041	124.081925274793	27.8525660872802	50.0038270288729	3.44256150856457	4.2432751391472
50.0043270724387	5.51000179140669	93.666986569906	121.478573738345	124.255910387081	27.8438136498284	50.0043270288729	3.44402538740597	4.24123112197961
50.0048270724387	5.51784743279864	93.7272086541916	120.179891005215	124.428857282069	27.835065929235	50.0048270288729	3.44479405715467	4.22996084303717
50.0053270724387	5.52562025501074	93.7868003465101	118.929079704979	124.600759971972	27.826322922795	50.0053270288729	3.44625189968706	4.22792413511565
50.0058270724387	5.53332300417281	93.8457848286577	117.724237302846	124.771612475101	27.8175846278329	50.0058270288729	3.44701717445402	4.21669731617557
50.0063270724387	5.54095832242738	93.9041843607761	116.563535728698	124.941408817003	27.8088510417012	50.0063270288729	3.44846891698073	4.21466846145722
50.0068270724387	5.54852875165614	93.962020317449	115.445218543744	125.110143029316	27.8001221617796	50.0068270288729	3.44923094823007	4.2034887713276
50.0073270724387	5.55603673708748	94.0193132224238	114.367598209606	125.277809150889	27.7913979854738	50.007327028873	3.4506765100859	4.20146843271119
50.0078270724388	5.56348463078754	94.0760827820084	113.329053456524	125.444401226654	27.7826785102144	50.007827028873	3.45143540269597	4.19033867144091
50.0083270724388	5.57087469503772	94.1323479171909	112.328026747452	125.609913308731	27.7739637334561	50.008327028873	3.45287472627301	4.18832735506026
50.0088270724388	5.57820910560132	94.188126794529	111.363021834858	125.774339455314	27.7652536526765	50.008827028873	3.45363062177678	4.17725091425956
50.0093270724388	5.58548995488189	94.2434368558543	110.432601407161	125.937673731762	27.7565482653755	50.009327028873	3.45506363425919	4.17524923293135
50.0098270724388	5.59271925497643	94.2982948468348	109.535384821791	126.099910209503	27.7478475690743	50.009827028873	3.45581663138078	4.16422870200163
50.0103270724388	5.59989894062588	94.3527168444384	108.670045921935	126.261042967102	27.7391515613143	50.010327028873	3.45724328126558	4.16223712378379
50.0108270724388	5.6070308720657	94.4067182833362	107.83531093416	126.421066089188	27.7304602396569	50.010827028873	3.45799351224938	4.1512756311597
50.0113270724388	5.61411683777952	94.4603139812878	107.029956444093	126.579973667506	27.7217736016821	50.011327028873	3.45941373418263	4.1492947213184
50.0118270724388	5.62115855715821	94.5135181635431	106.252807447512	126.737759799855	27.7130916449882	50.011827028873	3.46016129145191	4.13839464620664
50.0123270724388	5.62815768306736	94.5663444863006	105.502735474216	126.894418591126	27.7044143671907	50.012327028873	3.46157504000105	4.13642483480768
50.0128270724388	5.63511580432571	94.6188060592547	104.778656782131	127.04994415226	27.6957417659222	50.012827028873	3.46232004709192	4.12558905561611
50.0133270724388	5.64203444809706	94.670915467268	104.079530619199	127.204330601266	27.6870738388311	50.013327028873	3.46372726399806	4.12363086274933
50.0138270724388	5.64891508219845	94.7226847912007	103.404357550672	127.357572062195	27.6784105835814	50.013827028873	3.46446980696081	4.11286155040453
50.0143270724388	5.65575911732695	94.7741256279288	102.75217784947	127.509662666144	27.669751997852	50.014327028873	3.46587045278735	4.11091536849122
50.0148270724388	5.6625679092077	94.8252491095821	102.12206994738	127.660596550246	27.661098079336	50.014827028873	3.46661064698549	4.10021516394033
50.0153270724388	5.66934276066548	94.8760659220309	101.513148944924	127.810367858655	27.6524488257404	50.015327028873	3.46800467021494	4.09828147016318
50.0158270724388	5.67608492362246	94.9265863226511	100.924565177761	127.958970741556	27.6438042347852	50.015827028873	3.46874259531038	4.08765233910769
50.0163270724388	5.68279560102421	94.9768201573937	100.355502837629	128.106399356134	27.6351643042034	50.016327028873	3.47012996239617	4.08573148879693
50.0168270724388	5.6894759486964	95.0267768771857	99.8051786458245	128.252647865595	27.6265290317399	50.016827028873	3.47086572608452	4.07517584692138
50.0173270724388	5.69612707713448	95.0764655536886	99.2728405773102	128.397710440125	27.6178984151515	50.017327028873	3.47224639190475	4.07326827655545
50.0178270724388	5.7027500532284	95.1258948944376	98.7577666336252	128.541581255925	27.6092724522064	50.017827028873	3.47298006748657	4.06278788826752
50.0183270724388	5.70934590192466	95.1750732573874	98.2592636627946	128.684254496151	27.6006511406835	50.018327028873	3.47435400425439	4.06089391679719
50.0188270724388	5.71591560782753	95.224008664884	97.7766662245278	128.825724349969	27.5920344783723	50.018827028873	3.47508569224136	4.05049098450869
50.0193270724388	5.72246011674184	95.2727088170886	97.3093354990211	128.965985013479	27.5834224630722	50.019327028873	3.47645286088851	4.04861100987358
50.0198270724388	5.72898033715893	95.3211811048714	96.8566582377719	129.105030688785	27.5748150925924	50.019827028873	3.47718262827751	4.03828710128252
50.0203270724388	5.73547714168793	95.369432622197	96.4180457548376	129.2428555849	27.5662123647513	50.020327028873	3.47854300662821	4.03642140688344
50.0208270724388	5.7419513684342	95.4174701780215	95.9929329570428	129.379453916836	27.5576142773765	50.020827028873	3.47927094721844	4.02617852303215
50.0213270724388	5.7484038223266	95.4653003077194	95.5807774116719	129.514819906494	27.549020828304	50.021327028873	3.48062450191697	4.02432747041982
50.0218270724388	5.75483527639559	95.5129292840583	95.181058450275	129.648947781768	27.5404320153781	50.021827028873	3.48135067647992	4.01416698733682
50.0223270724388	5.76124647300365	95.56036312774	94.7932763071988	129.781831777416	27.5318478364512	50.022327028873	3.48269739079995	4.01233082527384
50.0228270724388	5.76763812502984	95.6076076175235	94.4169512915673	129.913466134183	27.5232682893834	50.022827028873	3.48342188688797	4.00225455454652
50.0233270724388	5.77401091701003	95.6546682999476	94.0516229914454	130.04384509966	27.5146933720421	50.023327028873	3.48476173284382	4.00043361034673
50.0238270724388	5.78036550623437	95.7015504986669	93.6968495089641	130.172962927417	27.5061230823019	50.023827028873	3.48548460509275	3.99044274165161
50.0243270724388	5.78670252380357	95.7482593234182	93.3522067252486	130.300813877849	27.4975574180443	50.024327028873	3.48681757123784	3.98863723040129
50.0248270724388	5.79302257564535	95.7947996786301	93.0172875940241	130.427392217322	27.4889963771573	50.024827028873	3.48753890141897	3.97873339787862
50.0253270724388	5.79932624349262	95.8411762716905	92.6917014627913	130.552692219007	27.4804399575355	50.025327028873	3.48886496479172	3.97694361482363
50.0258270724388	5.80561408582464	95.8873936208852	92.3750734205475	130.676708162041	27.4718881570795	50.025827028873	3.48958480149813	3.96712782722398
50.0263270724388	5.81188663877259	95.9334560630208	92.0670436710267	130.799434332344	27.4633409736957	50.026327028873	3.49090395575853	3.96535395475578
50.0268270724388	5.81814441699073	95.9793677607434	91.7672669304914	130.920865021794	27.4547984052965	50.026827028873	3.4916223754519	3.95562768095085
50.0273270724388	5.82438791449451	96.0251327095664	91.4754118491383	131.040994529032	27.4462604497995	50.027327028873	3.49293460231136	3.95386998444705
50.0278270724388	5.83061760546677	96.0707547446169	91.1911604552109	131.159817158654	27.4377271051279	50.027827028873	3.49365164762975	3.94423405762931
50.0283270724388	5.83683394503321	96.116237547114	90.9142076209499	131.277327221996	27.4291983692099	50.0283270288731	3.49495694568279	3.94249268775758
50.0288270724389	5.84303737000823	96.1615846505872	90.6442605495483	131.39351903634	27.4206742399785	50.0288270288731	3.49567268826102	3.9329484239596
50.0293270724389	5.84922829961227	96.2067994468474	90.3810382822883	131.508386925688	27.4121547153717	50.0293270288731	3.49697104353381	3.93122361847434
50.0298270724389	5.8554071361617	96.2518851917186	90.1242712251009	131.621925219989	27.4036397933319	50.0298270288731	3.49768552012904	3.92177168046926
50.0303270724389	5.86157426573221	96.2968450105399	89.8737006937878	131.734128255885	27.3951294718061	50.0303270288731	3.49897693598443	3.92006355924406
50.0308270724389	5.86773005879678	96.3416819034485	89.629078477186	131.844990375955	27.3866237487455	50.0308270288731	3.49969021390488	3.91070512299618
50.0313270724389	5.87387487083906	96.3863987504493	89.3901664175876	131.954505929458	27.3781226221053	50.0313270288731	3.50097468031622	3.90901389846889
50.0318270724389	5.88000904294317	96.4309983162832	89.1567360077341	132.062669271582	27.3696260898451	50.0318270288731	3.50168679048957	3.89974946105944
50.0323270724389	5.8861329023608	96.4754832550984	88.9285680037604	132.169474764174	27.3611341499279	50.0323270288731	3.50296431543274	3.89807522316501
50.0328270724389	5.89224676305633	96.5198561149357	88.7054520534483	132.274916775001	27.3526468003208	50.0328270288731	3.5036753213654	3.88890583371192
50.0333270724389	5.89835092623098	96.5641193420331	88.4871863392138	132.378989678471	27.3441640389942	50.0333270288731	3.50494589838134	3.88724877195971
50.0338270724389	5.90444568082661	96.6082752849572	88.2735772352448	132.48168785491	27.3356858639222	50.0338270288731	3.50565582519008	3.87817476596711
50.0343270724389	5.91053130401011	96.6523261985694	88.064438978233	132.583005691259	27.3272122730822	50.0343270288731	3.50691946672866	3.87653494109838
50.0348270724389	5.91660806163888	96.6962742478318	87.8595933511857	132.68293758037	27.3187432644549	50.0348270288731	3.50762837467615	3.86755725464843
50.0353270724389	5.92267620870831	96.7401215114603	87.6588693797944	132.781477921691	27.310278836024	50.0353270288731	3.5088850774508	3.86593483573831
50.0358270724389	5.92873598978194	96.783869985431	87.4621030408684	132.878621120582	27.3018189857765	50.0358270288731	3.50959298581675	3.85705364602931
50.0363270724389	5.93478763940478	96.8275215863448	87.2691369823737	132.974361588974	27.2933637117022	50.0363270288731	3.51084276663495	3.85544866521807
50.0368270724389	5.94083138250059	96.871078154657	87.0798202546046	133.068693744696	27.2849130117938	50.0368270288731	3.51154973304025	3.84666480987397
50.0373270724389	5.94686743475372	96.9145414577761	86.8940080520764	133.161612012134	27.2764668840468	50.0373270288731	3.51279259137279	3.8450774184351
50.0378270724389	5.95289600297598	96.9579131930382	86.7115614656895	133.253110821574	27.2680253264592	50.0378270288731	3.51349862917519	3.83639091850449
50.0383270724389	5.95891728545924	97.001194990561	86.5323472447848	133.343184609833	27.259588337032	50.0383270288731	3.51473458610069	3.83482112036876
50.0388270724389	5.96493147231429	97.0443884159831	86.3562375686899	133.431827819611	27.2511559137683	50.0388270288731	3.51543975093876	3.82623273059236
50.0393270724389	5.97093874579633	97.0874949730915	86.1831098273906	133.519034900129	27.2427280546739	50.0393270288731	3.5166688082442	3.82468066204417
50.0398270724389	5.97693928061788	97.1305161063448	86.0128464109595	133.604800306495	27.2343047577569	50.0398270288731	3.51737310739277	3.81619024803447
50.0403270724389	5.98293324424929	97.1734532032923	85.8453345074028	133.689118500307	27.2258860210278	50.0403270288731	3.51859529038025	3.81465588492627
50.0408270724389	5.98892079720757	97.2163075968972	85.6804659085899	133.771983949031	27.2174718424992	50.0408270288731	3.51929877823001	3.80626413541623
50.0413270724389	5.99490209333385	97.259080567764	85.5181368239528	133.853391126618	27.2090622201859	50.0413270288731	3.5205140905276	3.80474760209047
50.0418270724389	6.00087728005995	97.3017733462776	85.358247701645	133.933334512893	27.200657152105	50.0418270288731	3.52121676801194	3.79645422612241
50.0423270724389	6.00684649866446	97.3443871146537	85.2007030568576	134.011808594133	27.1922566362753	50.0423270288731	3.52242523914718	3.79495547015096
50.0428270724389	6.01280988451881	97.3869230089082	85.0454113070216	134.088807862465	27.1838606707179	50.0428270288731	3.5231271602408	3.78676110902327
50.0433270724389	6.01876756732359	97.4293821207454	84.8922846136213	134.164326816465	27.1754692534558	50.0433270288731	3.52432879516344	3.78528024616006
50.0438270724389	6.02471967133562	97.4717654993698	84.7412387303479	134.238359960575	27.1670823825138	50.0438270288731	3.52502995407503	3.77718444885676
50.0443270724389	6.030666315586	97.5140741532249	84.5921928573581	134.310901805643	27.1587000559185	50.0443270288731	3.52622478660316	3.77572139776603
50.0448270724389	6.03660761408969	97.5563090516612	84.4450695013714	134.381946868355	27.1503222716984	50.0448270288731	3.52692523785012	3.76772477894417
50.0453270724389	6.04254367604666	97.5984711265361	84.2997943414088	134.451489671808	27.1419490278838	50.0453270288731	3.52811327367768	3.76627965054523
50.0458270724389	6.04847460603524	97.6405612737497	84.1562960999109	134.519524744955	27.1335803225065	50.0458270288731	3.52881300420112	3.75838159264212
50.0463270724389	6.05440050419775	97.6825803547169	84.0145064190525	134.586046623116	27.1252161536	50.0463270288731	3.5299942815823	3.75695427552317
50.0468270724389	6.06032146641881	97.7245291977809	83.8743597420268	134.651049847427	27.1168565191997	50.0468270288731	3.53069334756618	3.74915539025754
50.0473270724389	6.06623758449663	97.7664085995684	83.7357931991152	134.714528965404	27.1085014173422	50.0473270288731	3.53186787228528	3.74774599478213
50.0478270724389	6.07214894630745	97.8082193262903	83.5987464983421	134.776478530411	27.1001508460659	50.0478270288731	3.53256625265557	3.74004548772441
50.0483270724389	6.07805563596355	97.8499621149887	83.463161820539	134.836893102134	27.0918048034104	50.0483270288731	3.533734067651	3.7386538705448
50.0488270724389	6.08395773396492	97.8916376747337	83.3289837186377	134.895767246054	27.0834632874172	50.0488270288731	3.53443182159759	3.7310523779985
50.0493270724389	6.089855317345	97.9332466877712	83.1961590210264	134.953095534002	27.0751262961289	50.0493270288732	3.53559293198991	3.72967865389056
50.049827072439	6.09574845981055	97.9747898106241	83.064636738809	135.008872543653	27.0667938275895	50.0498270288732	3.53629002941251	3.72217518932617
50.050327072439	6.10163723187604	98.0162676751484	82.9343679768013	135.063092858954	27.0584658798447	50.0503270288732	3.53744448320371	3.72081918025985
50.050827072439	6.10752170099264	98.0576808895463	82.8053058481286	135.115751069628	27.0501424509411	50.0508270288732	3.53814098791965	3.71341443711509
50.051327072439	6.11340193167214	98.099030039338	82.6774053922739	135.166841771714	27.0418235389269	50.0513270288732	3.53928878868007	3.7120762681534
50.051827072439	6.11927798560592	98.1403156882937	82.5506234964377	135.216359567099	27.0335091418516	50.0518270288732	3.53998466021083	3.70476904623507
50.052327072439	6.12514992177918	98.181538379328	82.4249188200736	135.264299063888	27.0251992577657	50.0523270288732	3.5411258615545	3.70344850077699
50.052827072439	6.1310177965806	98.2226986353569	82.30025172249	135.310654875935	27.0168938847212	50.0528270288732	3.54182117033649	3.69623958983598
50.053327072439	6.1368816639077	98.2637969601208	82.176584193373	135.35542162339	27.0085930207712	50.0533270288732	3.54295577322228	3.69493681030267
50.053827072439	6.14274157526793	98.3048338389727	82.0538797861212	135.398593932248	27.00029666397	50.0538270288732	3.5436504666037	3.68782476671465
50.054327072439	6.14859757987578	98.3458097396355	81.9321035538871	135.44016643467	26.9920048123731	50.0543270288732	3.54477853102484	3.68653949256511
50.054827072439	6.15444972474598	98.3867251129271	81.8112219882132	135.480133768533	26.983717464037	50.0548270288732	3.5454726885404	3.679525250341
50.055327072439	6.16029805478302	98.4275803934567	81.6912029601469	135.518490577992	26.9754346170194	50.0553270288732	3.5465942115515	3.67825765000741
50.055827072439	6.16614261286703	98.4683760002918	81.5720156637529	135.555231513055	26.9671562693793	50.0558270288732	3.54728776600192	3.67133948163135
50.056327072439	6.17198343993631	98.5091123375988	81.4536305619116	135.590351229836	26.9588824191765	50.0563270288732	3.54840281502748	3.67008924333437
50.056827072439	6.17782057506651	98.5497897952564	81.3360193343213	135.623844390121	26.950613064472	50.0568270288732	3.54909585816927	3.66326828665371
50.057327072439	6.18365405554664	98.5904087494445	81.2191548276175	135.655705661967	26.9423482033277	50.0573270288732	3.55020442475938	3.66203561558762
50.057827072439	6.18948391695207	98.630969563209	81.1030110075093	135.685929719304	26.9340878338068	50.0578270288732	3.55089687171064	3.65530980471407
50.058327072439	6.19531019321457	98.6714725870026	80.9875629128654	135.71451124209	26.9258319539733	50.0583270288732	3.55199903214641	3.65409432803304
50.058827072439	6.2011329166896	98.7119181592046	80.8727866116681	135.741444915908	26.9175805618922	50.0588270288732	3.55269099086372	3.64746507970225
50.059327072439	6.20695211822083	98.7523066066183	80.758659158763	135.766725432612	26.9093336556296	50.0593270288732	3.5537867291809	3.64626705290595
50.059827072439	6.21276782720213	98.7926382449486	80.6451585553187	135.790347489962	26.9010912332525	50.0598270288732	3.55447809295917	3.63973188988389
50.060327072439	6.21858007163705	98.8329133792599	80.5322637099419	135.812305791661	26.8928532928288	50.0603270288732	3.55556749621286	3.63855086589507
50.060827072439	6.22438887819594	98.8731323044149	80.4199544013844	135.832595046963	26.8846198324274	50.0608270288732	3.55625839432557	3.63211157952167
50.061327072439	6.23019427227071	98.9132953054955	80.3082112427549	135.851209971421	26.8763908501182	50.0613270288732	3.55734143647992	3.63094788141704
50.061827072439	6.23599627802749	98.9534026582067	80.1970156471994	135.868145286538	26.8681663439719	50.0618270288732	3.5580317349229	3.6246014856082
50.062327072439	6.24179491845706	98.9934546292632	80.0863497949757	135.883395719655	26.8599463120602	50.0623270288732	3.55910851637683	3.62345457448799
50.062827072439	6.24759021542336	99.0334514767608	79.9761966018822	135.89695600373	26.8517307524554	50.0628270288732	3.55979837237987	3.61720335859741
50.063327072439	6.25338218971	99.0733934505321	79.8665396889571	135.908820877703	26.8435196632312	50.0633270288732	3.56086885373467	3.6160736473837
50.063827072439	6.25917086106484	99.1132807924876	79.7573633534294	135.918985086218	26.8353130424617	50.0638270288732	3.56155809873562	3.60991398624884
50.064327072439	6.26495624824292	99.1531137369428	79.6486525408515	135.927443380115	26.8271108882221	50.0643270288732	3.56262239717386	3.60880082072371
50.064827072439	6.27073836904749	99.1928925109319	79.5403928183707	135.934190516086	26.8189131985883	50.0648270288732	3.56331122504323	3.60273566237713
50.065327072439	6.27651724036954	99.2326173345082	79.4325703490892	135.939221256738	26.8107199716373	50.0653270288732	3.56436928352394	3.60163957429833
50.065827072439	6.28229287822562	99.2722884210326	79.3251718674819	135.942530370251	26.8025312054466	50.0658270288732	3.56505748149005	3.59566448038273
50.066327072439	6.28806529779421	99.3119059774499	79.2181846558093	135.944112630953	26.7943468980947	50.0663270288732	3.56610943858597	3.59458466879964
50.066827072439	6.29383451345056	99.3514702045537	79.1115965215026	135.943962819025	26.7861670476609	50.0668270288732	3.56679724860226	3.58870345700713
50.067327072439	6.29960053880021	99.3909812972407	79.0053957754695	135.94207572046	26.7779916522254	50.0673270288732	3.5678430240157	3.58764061058198
50.067827072439	6.30536338671106	99.4304394447535	78.8995712112961	135.938446126776	26.7698207098689	50.0678270288732	3.56853017622274	3.5818477960782
50.068327072439	6.31112306934419	99.469844830915	78.7941120852904	135.933068835596	26.7616542186732	50.0683270288732	3.56956993609562	3.58080092503765
50.068827072439	6.31687959818346	99.5091976343515	78.689008097355	135.925938650389	26.7534921767208	50.0688270288732	3.57025673570728	3.57510147438046
50.069327072439	6.32263298406386	99.5484980287074	78.5842493726308	135.917050380415	26.7453345820948	50.0693270288732	3.57129036905971	3.57407147467
50.069827072439	6.32838323719874	99.587746182851	78.4798264439066	135.906398840476	26.7371814328793	50.0698270288732	3.57197647187826	3.56845854310726
50.070327072439	6.33413036720593	99.6269422610718	78.3757302347423	135.893986056686	26.729032727159	50.0703270288733	3.57300418073074	3.56744417957751
50.0708270724391	6.33987438313283	99.6660864232689	78.27195204329	135.879837893746	26.7208884630194	50.0708270288733	3.5736899754882	3.56192425462147
50.0713270724391	6.34561529348044	99.7051788251327	78.1684835267711	135.863979544412	26.7127486385469	50.0713270288733	3.5747116082869	3.5609266976389
50.0718270724391	6.35135310622645	99.7442196183186	78.0653166865994	135.846433738465	26.7046132518283	50.0718270288733	3.57539665324475	3.55549115206112
50.0723270724391	6.35708782884733	99.7832089506128	77.9624438541162	135.827221123675	26.6964823009515	50.0723270288733	3.57641245909808	3.55450884485853
50.0728270724391	6.36281946833966	99.8221469660927	77.8598576769025	135.806360580198	26.6883557840049	50.0728270288733	3.57709725370262	3.54916618617417
50.0733270724391	6.36854803124044	99.8610338052791	77.7575511056587	135.783869476446	26.6802336990778	50.0733270288733	3.57810702721905	3.54820066358436
50.0738270724391	6.37427352364665	99.8998696052835	77.6555173816313	135.759763876215	26.6721160442599	50.0738270288733	3.57879100084985	3.54293991031137
50.0743270724391	6.37999595123404	99.9386544999478	77.553750024546	135.734058706928	26.664002817642	50.0743270288733	3.57979505340082	3.54198919078342
50.0748270724391	6.3857153192751	99.9773886199798	77.4522428210409	135.706767744849	26.6558940173155	50.0748270288733	3.58047885292978	3.53682154371933
50.0753270724391	6.39143163265631	100.016072093081	77.3509898135811	135.677903458258	26.6477896413722	50.0753270288733	3.58147690739381	3.53588764803472
50.0758270724391	6.39714489589473	100.054705044073	77.2499852898252	135.647477774298	26.6396896879051	50.0758270288733	3.58215979080092	3.5307989947145
50.0763270724391	6.40285511315389	100.093287595012	77.1492237724263	135.615501908173	26.6315941550075	50.0763270288733	3.58315224143479	3.52987937639252
50.0768270724391	6.40856228825897	100.131819865307	77.0487000092637	135.581986774073	26.6235030407735	50.0768270288733	3.58383505283018	3.52488452421768
50.0773270724391	6.41426642471149	100.170301971823	76.9484089640706	135.546943460835	26.615416343298	50.0773270288733	3.58482152651214	3.52398185478228
50.0778270724391	6.41996752570331	100.208734028993	76.8483458074458	135.510381924678	26.6073340606766	50.0778270288733	3.58550329454659	3.51906250089032
50.0783270724391	6.42566559413004	100.24711614891	76.7485059082451	135.472311301431	26.5992561910053	50.0783270288733	3.58648429655477	3.51817347777901
50.0788270724391	6.431360632604	100.28544844143	76.64888482532	135.432740097881	26.591182732381	50.0788270288733	3.58716613049876	3.51334928147812
50.0793270724391	6.43705264346656	100.323731014257	76.5494782996028	135.391676266974	26.5831136829013	50.0793270288733	3.58814115861848	3.51247745165162
50.0798270724391	6.44274162880003	100.361963973037	76.4502822465145	135.349127237982	26.5750490406644	50.0798270288733	3.58882177852647	3.50772446879904
50.0803270724391	6.44842759043902	100.400147421439	76.3512927486876	135.30509993112	26.566988803769	50.0803270288733	3.58979148759913	3.5068655118269
50.0808270724391	6.45411052998138	100.438281461237	76.2525060489991	135.259600766232	26.5589329703149	50.0808270288733	3.59047236095144	3.50220995978903
50.0813270724391	6.45979044879866	100.476366192388	76.1539185438704	135.212635668589	26.5508815384021	50.0813270288733	3.59143607432794	3.50136860591568
50.0818270724391	6.46546734804615	100.514401713105	76.0555267768692	135.164210072913	26.5428345061314	50.0818270288733	3.59211550366175	3.49677890418886
50.0823270724391	6.47114122867255	100.552388119926	75.9573274325549	135.114328926146	26.5347918716045	50.0823270288733	3.59307407875555	3.49594945513789
50.0828270724391	6.47681209142914	100.590325507789	75.8593173305977	135.062996689298	26.5267536329233	50.0828270288733	3.59375401780245	3.49146072734816
50.0833270724391	6.48247993687871	100.628213970091	75.7614934201232	135.010217338629	26.5187197881908	50.0833270288733	3.59470654112136	3.49064952034229
50.0838270724391	6.48814476540402	100.666053598753	75.6638527743036	134.95599436634	26.5106903355103	50.0838270288733	3.59538472461814	3.48621979525802
50.0843270724391	6.49380657721592	100.703844484279	75.5663925851724	134.900330780955	26.5026652729859	50.0843270288733	3.596332329343	3.48541925719561
50.0848270724391	6.49946537236123	100.741586715815	75.4691101586473	134.8432291075	26.4946445987223	50.0848270288733	3.59701137421442	3.48109581050762
50.0853270724391	6.50512115073019	100.779280381202	75.3720029097629	134.784691387595	26.4866283108249	50.0853270288733	3.59795282373808	3.48031447124262
50.0858270724391	6.51077391206364	100.816925567033	75.2750683581076	134.724719179537	26.4786164073996	50.0858270288733	3.59862968874295	3.47604112354609
50.0863270724391	6.51642365595991	100.854522358696	75.1783041234371	134.663313558439	26.470608886553	50.0863270288733	3.59956649347456	3.47526884635642
50.0868270724391	6.52207038188147	100.89207084043	75.0817079214792	134.600475116492	26.4626057463925	50.0868270288733	3.60024470423938	3.4711095302542
50.0873270724391	6.52771408916118	100.929571095368	74.9852775599162	134.536203963372	26.4546069850257	50.0873270288733	3.60117518470901	3.4703578504526
50.0878270724391	6.53335477700846	100.967023205581	74.8890109345168	134.470499726847	26.4466126005613	50.0878270288733	3.60185063453475	3.46623686758951
50.0883270724391	6.53899244451501	101.004427252122	74.7929060254586	134.403361553595	26.4386225911083	50.0883270288733	3.6027768195496	3.46549212658945
50.0888270724391	6.54462709066051	101.041783315064	74.6969608937622	134.334788110261	26.4306369547764	50.0888270288733	3.60345428472096	3.46149634292555
50.0893270724391	6.55025871431784	101.079091473545	74.6011736779217	134.264777584771	26.422655689676	50.0893270288733	3.60437388509196	3.46077421398379
50.0898270724391	6.55588731425831	101.116351805799	74.5055425906331	134.193327687901	26.4146787939181	50.0898270288733	3.60504778944118	3.45680099718234
50.0903270724391	6.56151288915655	101.153564389194	74.4100659156843	134.120435655123	26.4067062656141	50.0903270288733	3.60596354950152	3.45608296192317
50.0908270724391	6.56713543759522	101.19072930027	74.3147420049628	134.046098248726	26.3987381028763	50.0908270288733	3.60664039800319	3.45225088800232
50.0913270724391	6.57275495806952	101.227846614765	74.2195692755989	133.970311760208	26.3907743038174	50.0913270288734	3.60754918549793	3.45155834124504
50.0918270724392	6.57837144899156	101.264916407653	74.1245462072146	133.893072012955	26.3828148665509	50.0918270288734	3.60822136669031	3.4477274550793
50.0923270724392	6.58398490869445	101.30193875317	74.0296713392983	133.814374365186	26.3748597891907	50.0923270288734	3.60912691769416	3.44703514416106
50.0928270724392	6.58959533543636	101.338913724847	73.9349432686802	133.734213713174	26.3669090698514	50.0928270288734	3.6098033358001	3.44336804702822
50.0933270724392	6.5952027274043	101.375841395532	73.8403606471223	133.652584494737	26.3589627066483	50.0933270288734	3.61070134753679	3.442705310419
50.0938270724392	6.60080708271774	101.412721837421	73.7459221789984	133.569480692987	26.351020697697	50.0938270288734	3.61137156073001	3.4390101215269
50.0943270724392	6.60640839943219	101.449555122084	73.651626619083	133.48489584034	26.3430830411141	50.0943270288734	3.61226714931268	3.43834233741211
50.0948270724392	6.61200667554251	101.486341320484	73.5574727704191	133.39882302277	26.3351497350164	50.0948270288734	3.61294340473788	3.43484301946609
50.0953270724392	6.61760190898615	101.523080503007	73.4634594822892	133.311254884312	26.3272207775215	50.0953270288734	3.61383063586763	3.43421059801369
50.0958270724392	6.62319409764622	101.559772739479	73.3695856482584	133.222183631795	26.3192961667478	50.0958270288734	3.61449854066063	3.43064275491368
50.0963270724392	6.62878323935447	101.596418099192	73.27585020431	133.1316010398	26.3113759008137	50.0963270288734	3.61538445802645	3.42999799006928
50.0968270724392	6.63436933189412	101.633016650919	73.1822521270487	133.039498455843	26.3034599778389	50.0968270288734	3.61606093430848	3.42667142383802
50.0973270724392	6.63995237300256	101.66956846294	73.0887904319868	132.945866805763	26.2955483959431	50.0973270288734	3.61693732112144	3.42607021413423
50.0978270724392	6.64553236037397	101.706073603056	72.9954641719011	132.85069659931	26.2876411532468	50.0978270288734	3.61760244077331	3.42261889881019
50.0983270724392	6.65110929166181	101.742532138608	72.9022724352546	132.753977935924	26.2797382478713	50.0983270288734	3.61847904260183	3.42199520066812
50.0988270724392	6.65668316448122	101.778944136495	72.8092143446892	132.655700510706	26.2718396779382	50.0988270288734	3.61915628830275	3.41884943617806
50.0993270724392	6.66225397641127	101.815309663192	72.7162890555757	132.555853620552	26.2639454415697	50.0993270288734	3.62002168408276	3.41828089012103
50.0998270724392	6.66782172499723	101.851628784762	72.623495754631	132.45442617046	26.2560555368887	50.0998270288734	3.62068334691172	3.41493174132065
50.1003270724392	6.67338640775259	101.887901566875	72.5308336585919	132.351406679988	26.2481699620186	50.1003270288734	3.62155108200053	3.41432651800349
50.1008270724392	6.6789480221611	101.924128074818	72.43830201294	132.246783289867	26.2402887150835	50.1008270288734	3.62222988126558	3.41137398315496
50.1013270724392	6.68450656567876	101.960308373516	72.3459000906796	132.140543768746	26.2324117942078	50.1013270288734	3.62308402168872	3.41084034258505
50.1018270724392	6.69006203573556	101.996442527538	72.2536271911824	132.032675520071	26.2245391975168	50.1018270288734	3.62374127680608	3.4075739064233
50.1023270724392	6.69561442973735	102.032530601113	72.1614826390553	131.923165589085	26.2166709231362	50.1023270288734	3.62460072829197	3.4069836471785
50.1028270724392	6.70116374506746	102.068572658142	72.0694657830787	131.812000669942	26.2088069691922	50.1028270288734	3.62528220220059	3.40424301494414
50.1033270724392	6.70670997908839	102.10456876221	71.9775759951713	131.699167112928	26.2009473338118	50.1033270288734	3.62612465565158	3.40374764855499
50.1038270724392	6.7122531291433	102.140518976597	71.8858126694164	131.584650931775	26.1930920151223	50.1038270288734	3.62677615170915	3.4005371480343
50.1043270724392	6.71779319255756	102.176423364289	71.7941752211118	131.468437811069	26.1852410112518	50.1043270288734	3.62762809641137	3.39995702077628
50.1048270724392	6.72333016664012	102.212281987985	71.7026630858781	131.350513113738	26.1773943203288	50.1048270288734	3.62831384873926	3.39745589412195
50.1053270724392	6.72886404868495	102.248094910113	71.6112757187777	131.230861888616	26.1695519404825	50.1053270288734	3.62914394486769	3.39700378191842
50.1058270724392	6.73439483597224	102.283862192834	71.5200125935043	131.109468878067	26.1617138698425	50.1058270288734	3.62978775548559	3.3938119047823
50.1063270724392	6.73992252576977	102.319583898054	71.4288732015784	130.98631852568	26.1538801065391	50.1063270288734	3.63063324936675	3.39323517650627
50.1068270724392	6.74544711533403	102.355260087429	71.3378570515932	130.861394984009	26.1460506487031	50.1068270288734	3.63132557640951	3.39101395310308
50.1073270724392	6.75096860191139	102.390890822379	71.2469636684836	130.734682122359	26.138225494466	50.1073270288734	3.63214230328846	3.39061238373628
50.1078270724392	6.75648698273922	102.426476164092	71.1561925928332	130.606163534615	26.1304046419595	50.1078270288734	3.63277567561609	3.38738665541425
50.1083270724392	6.76200225504691	102.462016173531	71.0655433802032	130.475822547104	26.1225880893163	50.1083270288734	3.63361617688317	3.38680385730946
50.1088270724392	6.76751441605689	102.497510911444	70.9750156004936	130.34364222648	26.1147758346693	50.1088270288734	3.63431836968043	3.38492129627595
50.1093270724392	6.7730234629856	102.532960438367	70.8846088373354	130.209605387634	26.1069678761522	50.1093270288734	3.63512022566482	3.38458087148674
50.1098270724392	6.7785293930444	102.568364814636	70.7943226874985	130.073694601618	26.0991642118992	50.1098270288734	3.63573921815961	3.38124698936303
50.1103270724392	6.78403220344046	102.603724100389	70.7041567603304	129.935892203576	26.0913648400448	50.1103270288734	3.63657676459132	3.38064471407535
50.1108270724392	6.78953189137762	102.639038355574	70.6141106772222	129.796180300686	26.0835697587245	50.1108270288734	3.63729354438742	3.3791859574975
50.1113270724392	6.79502845405717	102.674307639953	70.524184071088	129.654540780091	26.075778966074	50.1113270288734	3.63807832462998	3.37892203949164
50.1118270724392	6.80052188867863	102.70953201311	70.4343765858773	129.510955316836	26.0679924602297	50.1118270288734	3.63867728526875	3.37537427174606
50.1123270724392	6.8060121924405	102.744711534456	70.3446878761018	129.365405381781	26.0602102393284	50.1123270288735	3.63951474960705	3.37473344098448
50.1128270724393	6.81149936254097	102.779846263231	70.2551176063759	129.217872249512	26.0524323015077	50.1128270288735	3.64025289533479	3.37382157428196
50.1133270724393	6.81698339617859	102.814936258513	70.165665450991	129.068337006222	26.0446586449055	50.1133270288735	3.64097492180784	3.3726882294891
50.1138270724393	6.82246429055291	102.84998157922	70.0763310934991	128.916780557573	26.0368892676604	50.1138270288735	3.64170475894416	3.37159912245638
50.1143270724393	6.82794204286509	102.884982284117	69.9871142263118	128.763183636526	26.0291241679116	50.1143270288735	3.64241663043855	3.37013804065332
50.1148270724393	6.83341665031855	102.919938431816	69.898014550323	128.607526811144	26.0213633437985	50.1148270288735	3.64317660223027	3.36949616429004
50.1153270724393	6.83888811011945	102.954850080784	69.809031774543	128.449790492356	26.0136067934615	50.1153270288735	3.64381599036524	3.36675964890293
50.1158270724393	6.84435641947729	102.989717289346	69.7201656157527	128.289954941682	26.0058545150411	50.1158270288735	3.64462378758048	3.36626513477168
50.1163270724393	6.84982157560542	103.024540115688	69.6314157981648	128.128000278912	25.9981065066788	50.1163270288735	3.64530243786685	3.3644301609316
50.1168270724393	6.85528357572151	103.059318617861	69.5427820531098	127.96390648975	25.9903627665163	50.1168270288735	3.64608245916384	3.36409840095576
50.1173270724393	6.86074241704805	103.094052853784	69.4542641187177	127.79765343339	25.9826232926958	50.1173270288735	3.64672196782567	3.36169193473951
50.1178270724393	6.86619809681278	103.128742881249	69.3658617396427	127.629220850059	25.9748880833604	50.1178270288735	3.64751369910434	3.36125712175816
50.1183270724393	6.87165061224912	103.16338875792	69.2775746667689	127.458588368496	25.9671571366534	50.1183270288735	3.64819687338314	3.35974417969282
50.1188270724393	6.8770999605966	103.197990541343	69.1894026569457	127.285735513367	25.9594304507187	50.1188270288735	3.64896190135426	3.35947061813775
50.1193270724393	6.88254613910125	103.232548288941	69.1013454727296	127.11064171264	25.9517080237009	50.1193270288735	3.64959111770827	3.35704213325904
50.1198270724393	6.88798914501595	103.267062058022	69.0134028821385	126.93328630487	25.943989853745	50.1198270288735	3.65037770146036	3.356603394721
50.1203270724393	6.89342897560081	103.30153190578	68.9255746584185	126.753648546447	25.9362759389964	50.1203270288735	3.65107010316658	3.35541178195468
50.1208270724393	6.89886562812352	103.335957889299	68.837860579809	126.571707618755	25.9285662776014	50.1208270288735	3.65182101885792	3.35519623738326
50.1213270724393	6.90429909985966	103.370340065551	68.7502604293386	126.387442635278	25.9208608677064	50.1213270288735	3.65243653377933	3.35266340394892
50.1218270724393	6.909729388093	103.404678491405	68.66277399461	126.200832648624	25.9131597074586	50.1218270288735	3.65322038534817	3.35220587274843
50.1223270724393	6.91515649011584	103.438973223622	68.5754010676018	126.011856657484	25.9054627950058	50.1223270288735	3.65392666514105	3.35141624697862
50.1228270724393	6.92058040322923	103.473224318863	68.4881414444856	125.820493613515	25.897770128496	50.1228270288735	3.65464210830114	3.35083318353473
50.1233270724393	6.92600112474331	103.507431833689	68.4009949254365	125.626722428148	25.890081706078	50.1233270288735	3.65531087876631	3.34937986613956
50.1238270724393	6.93141865197749	103.54159582456	68.3139613144637	125.430521979318	25.8823975259012	50.1238270288735	3.65606099710544	3.34911712392099
50.1243270724393	6.9368329822608	103.575716347843	68.2270404192395	125.231871118112	25.8747175861151	50.1243270288735	3.6566886866495	3.34695704670375
50.1248270724393	6.942244112932	103.609793459807	68.1402320509519	125.030748675354	25.8670418848702	50.1248270288735	3.65745512069819	3.34656678229108
50.1253270724393	6.9476520413399	103.643827216631	68.0535360241359	124.827133468086	25.8593704203172	50.1253270288735	3.65814471814286	3.34567183706907
50.1258270724393	6.9530567648435	103.6778176744	67.9669521565414	124.621004305991	25.8517031906076	50.1258270288735	3.65887429581993	3.34550989922352
50.1263270724393	6.95845828081227	103.711764889111	67.8804802689816	124.412339997713	25.8440401938931	50.1263270288735	3.65948730108794	3.34328914942976
50.1268270724393	6.96385658662628	103.745668916671	67.7941201852121	124.201119357116	25.8363814283262	50.1268270288735	3.66024935873151	3.34288801358322
50.1273270724393	6.96925167967637	103.779529812901	67.7078717317934	123.987321209439	25.8287268920597	50.1273270288735	3.66095253115695	3.34240035998285
50.1278270724393	6.97464355736442	103.813347633537	67.6217347379697	123.770924397383	25.8210765832471	50.1278270288735	3.66163366027927	3.34157929474873
50.1283270724393	6.98003221710339	103.847122434228	67.5357090355564	123.551907787104	25.8134305000424	50.1283270288735	3.66234812445876	3.34129409179075
50.1288270724393	6.98541765631757	103.880854270545	67.4497944588239	123.330250274126	25.8057886405999	50.1288270288735	3.66297825830299	3.33951367116671
50.1293270724393	6.99079987244266	103.914543197971	67.363990844395	123.105930789169	25.7981510030747	50.1293270288735	3.66372245553416	3.33919199572134
50.1298270724393	6.996178862926	103.948189271912	67.2782980311322	122.878928303888	25.7905175856223	50.1298270288735	3.66440146041541	3.33841661339511
50.1303270724393	7.00155462522658	103.981792547694	67.1927158600545	122.649617978031	25.7828883863986	50.1303270288735	3.66511595299417	3.33827632208721
50.1308270724393	7.0069271568153	104.015353080564	67.1072441742271	122.418474264869	25.7752634035602	50.1308270288735	3.66574989767926	3.33681777986951
50.1313270724393	7.01229645517498	104.048870925691	67.021882818685	122.185871768903	25.7676426352642	50.1313270288735	3.66647922704619	3.33655428681857
50.1318270724393	7.01766251780056	104.082346138167	66.9366316403392	121.952103918667	25.760026079668	50.1318270288735	3.66717675357452	3.3364078607219
50.1323270724393	7.02302534219913	104.115778773009	66.8514904878967	121.717402634684	25.7524137349298	50.1323270288735	3.6678409361265	3.33576662776005
50.1328270724393	7.02838492589009	104.149168885159	66.7664592117798	121.481954180577	25.7448055992081	50.1328270288735	3.66854314441825	3.33565073066573
50.1333270724394	7.03374126640523	104.182516529484	66.6815376640577	121.245911079023	25.7372016706619	50.1333270288736	3.66921704758334	3.33528744576353
50.1338270724394	7.0390943612888	104.215821760779	66.596725698365	121.009400946934	25.729601947451	50.1338270288736	3.66990899167412	3.33522173591234
50.1343270724394	7.04444420809763	104.249084633766	66.5120231698377	120.772533034225	25.7220064277353	50.1343270288736	3.67058550717934	3.33505302051438
50.1348270724394	7.04979080440119	104.282305203095	66.4274299350474	120.535403066903	25.7144151096755	50.1348270288736	3.67126896782243	3.33502248358834
50.1353270724394	7.05513414778165	104.315483523344	66.3429458519376	120.298096838518	25.7068279914327	50.1353270288736	3.67194769399752	3.33501687204464
50.1358270724394	7.060474235834	104.348619649022	66.2585707797614	120.060692876069	25.6992450711685	50.1358270288736	3.67262374387228	3.33501581539008
50.1363270724394	7.06581106616607	104.381713634568	66.1743045790235	119.823264419768	25.6916663470451	50.1363270288736	3.67329820978618	3.33501560119705
50.1368270724394	7.07114463639863	104.41476553435	66.0901471114321	119.585880892763	25.684091817225	50.1368270288736	3.67397141685055	3.33501554455869
50.1373270724394	7.0764749441654	104.447775402671	66.0060982398385	119.348608990564	25.6765214798715	50.1373270288736	3.67464344825123	3.33501551770129
50.1378270724394	7.08180198711317	104.480743293761	65.922157828189	119.11151348595	25.6689553331481	50.1378270288736	3.67531432520152	3.33501549655047
50.1383270724394	7.08712576290178	104.513669261786	65.8383257414747	118.874657820216	25.6613933752189	50.1383270288736	3.6759840544403	3.33501547653082
50.1388270724394	7.09244626920425	104.546553360844	65.7546018456907	118.638104533268	25.6538356042487	50.1388270288736	3.6766526394912	3.33501545676625
50.1393270724394	7.09776350370675	104.579395644967	65.6709860077831	118.401915571542	25.6462820184026	50.1393270288736	3.67732008318179	3.33501543708784
50.1398270724394	7.10307746410868	104.612196168119	65.5874780956163	118.166152502744	25.6387326158461	50.1398270288736	3.6779863881876	3.33501541746281
50.1403270724394	7.10838814812269	104.644954984201	65.5040779779263	117.930876658997	25.6311873947455	50.1403270288736	3.67865155714695	3.33501539788465
50.1408270724394	7.11369555347475	104.677672147045	65.4207855242874	117.69614922453	25.6236463532674	50.1408270288736	3.67931559268479	3.33501537835201
50.1413270724394	7.11899967790415	104.710347710422	65.3376006050659	117.462031279924	25.6161094895789	50.1413270288736	3.67997849741756	3.33501535886452
50.1418270724394	7.12430051916353	104.742981728037	65.2545230913943	117.228583811947	25.6085768018477	50.1418270288736	3.68064027395415	3.335015339422
50.1423270724394	7.12959807501891	104.775574253531	65.1715528551344	116.995867695733	25.6010482882419	50.1423270288736	3.68130092489616	3.33501532002433
50.1428270724394	7.13489234324976	104.808125340479	65.0886897688436	116.763943654364	25.5935239469301	50.1428270288736	3.6819604528379	3.33501530067137
50.1433270724394	7.14018332164892	104.840635042397	65.0059337057489	116.532872199705	25.5860037760814	50.1433270288736	3.68261886036638	3.33501528136299
50.1438270724394	7.14547100802275	104.873103412735	64.9232845397052	116.302713557339	25.5784877738655	50.1438270288736	3.68327615006137	3.33501526209908
50.1443270724394	7.15075540019106	104.90553050488	64.8407421451829	116.073527577832	25.5709759384524	50.1443270288736	3.68393232449541	3.33501524287951
50.1448270724394	7.15603649598713	104.937916372157	64.7583063972312	115.845373635968	25.5634682680129	50.1448270288736	3.68458738623378	3.33501522370415
50.1453270724394	7.16131429325775	104.97026106783	64.6759771714556	115.618310519272	25.5559647607178	50.1453270288736	3.68524133783458	3.33501520457288
50.1458270724394	7.16658878986327	105.0025646451	64.5937543439876	115.392396306814	25.548465414739	50.1458270288736	3.68589418184871	3.33501518548557
50.1463270724394	7.17185998367749	105.034827157105	64.5116377914754	115.167688239132	25.5409702282484	50.1463270288736	3.6865459208199	3.33501516644211
50.1468270724394	7.17712787258781	105.067048656925	64.4296273910441	114.944242579931	25.5334791994186	50.1468270288736	3.68719655728478	3.33501514744236
50.1473270724394	7.18239245449512	105.099229197575	64.3477230202894	114.722114470136	25.5259923264226	50.1473270288736	3.68784609377283	3.33501512848621
50.1478270724394	7.1876537273139	105.131368832012	64.2659245572426	114.501357774841	25.5185096074341	50.1478270288736	3.68849453280646	3.33501510957354
50.1483270724394	7.19291168897216	105.16346761313	64.1842318803638	114.282024923615	25.5110310406269	50.1483270288736	3.68914187690102	3.33501509070422
50.1488270724394	7.19816633741146	105.195525593763	64.1026448685154	114.064166744652	25.5035566241758	50.1488270288736	3.68978812856483	3.33501507187813
50.1493270724394	7.20341767058691	105.227542826686	64.0211634009467	113.847832293258	25.4960863562556	50.1493270288736	3.69043329029917	3.33501505309515
50.1498270724394	7.2086656864672	105.259519364612	63.9397873572793	113.63306867516	25.488620235042	50.1498270288736	3.69107736459837	3.33501503435516
50.1503270724394	7.21391038303455	105.291455260196	63.8585166174854	113.419920865176	25.4811582587107	50.1503270288736	3.69172035394976	3.33501501565804
50.1508270724394	7.21915175828472	105.32335056603	63.7773510618769	113.208431521815	25.4737004254384	50.1508270288736	3.69236226083376	3.33501499700367
50.1513270724394	7.22438981022705	105.35520533465	63.6962905710881	112.998640798407	25.466246733402	50.1513270288736	3.69300308772385	3.33501497839193
50.1518270724394	7.22962453688438	105.387019618529	63.6153350260651	112.790586151434	25.4587971807788	50.1518270288736	3.69364283708661	3.3350149598227
50.1523270724394	7.23485593629311	105.418793470084	63.5344843080454	112.584302146751	25.4513517657469	50.1523270288736	3.69428151138179	3.33501494129587
50.1528270724394	7.24008400650315	105.450526941669	63.4537382985521	112.379820264469	25.4439104864847	50.1528270288736	3.69491911306224	3.33501492281131
50.1533270724394	7.24530874557795	105.482220085584	63.3730968793762	112.177168703295	25.4364733411709	50.1533270288736	3.69555564457402	3.33501490436891
50.1538270724394	7.25053015159444	105.513872954064	63.2925599325684	111.976369607485	25.429040327985	50.1538270288736	3.69619110835637	3.33501488596855
50.1543270724395	7.25574822264306	105.54548559929	63.2121273404327	111.777431877231	25.4216114451068	50.1543270288737	3.69682550684177	3.33501486761011
50.1548270724395	7.26096295682775	105.577058073382	63.1317989854976	111.580358327871	25.4141866907166	50.1548270288737	3.6974588424559	3.33501484929348
50.1553270724395	7.26617435226591	105.608590428401	63.0515747505274	111.385147387702	25.4067660629953	50.1553270288737	3.69809111761776	3.33501483101855
50.1558270724395	7.2713824070884	105.640082716352	62.9714545185038	111.19179339815	25.399349560124	50.1558270288737	3.69872233473959	3.33501481278518
50.1563270724395	7.27658711943954	105.671534989179	62.8914381726071	111.000286561395	25.3919371802847	50.1563270288737	3.69935249622696	3.33501479459328
50.1568270724395	7.28178848747707	105.702947298768	62.8115255962263	110.810612803153	25.3845289216595	50.1568270288737	3.69998160447878	3.33501477644272
50.1573270724395	7.28698650937218	105.734319696949	62.7317166729358	110.622753619532	25.3771247824311	50.1573270288737	3.70060966188728	3.3350147583334
50.1578270724395	7.29218118330943	105.76565223549	62.6520112864888	110.436685926268	25.3697247607827	50.1578270288737	3.70123667083811	3.33501474026519
50.1583270724395	7.29737250748679	105.796944966106	62.5724093208226	110.252381915777	25.362328854898	50.1583270288737	3.70186263371027	3.33501472223798
50.1588270724395	7.3025604801156	105.82819794045	62.4929106600314	110.069808924177	25.3549370629611	50.1588270288737	3.70248755287621	3.33501470425166
50.1593270724395	7.30774509942054	105.859411210119	62.4135151883787	109.888929309593	25.3475493831567	50.1593270288737	3.70311143070182	3.33501468630612
50.1598270724395	7.31292636363965	105.890584826651	62.3342227902728	109.709700342791	25.3401658136697	50.1598270288737	3.70373426954643	3.33501466840124
50.1603270724395	7.31810427102425	105.921718841527	62.2550333502776	109.532074111112	25.3327863526859	50.1603270288737	3.70435607176287	3.33501465053691
50.1608270724395	7.32327881983901	105.952813306172	62.1759467530933	109.355997436581	25.3254109983911	50.1608270288737	3.70497683969747	3.33501463271302
50.1613270724395	7.32845000836183	105.98386827195	62.0969628835581	109.181411809	25.318039748972	50.1613270288737	3.70559657569009	3.33501461492946
50.1618270724395	7.3336178348839	106.01488379017	62.0180816266391	109.008253334764	25.3106726026155	50.1618270288737	3.70621528207413	3.33501459718612
50.1623270724395	7.33878229770965	106.045859912083	61.9393028674298	108.836452702034	25.303309557509	50.1623270288737	3.70683296117657	3.33501457948288
50.1628270724395	7.34394339515671	106.076796688883	61.8606264911401	108.665935162825	25.2959506118405	50.1628270288737	3.70744961531796	3.33501456181963
50.1633270724395	7.34910112555593	106.107694171705	61.7820523831016	108.496620532445	25.2885957637984	50.1633270288737	3.70806524681247	3.33501454419627
50.1638270724395	7.3542554872513	106.13855241163	61.7035804287531	108.328423206633	25.2812450115714	50.1638270288737	3.70867985796792	3.33501452661269
50.1643270724395	7.35940647860001	106.169371459677	61.6252105136417	108.161252196623	25.273898353349	50.1643270288737	3.70929345108575	3.33501450906877
50.1648270724395	7.36455409797234	106.200151366813	61.5469425234165	107.995011182248	25.2665557873209	50.1648270288737	3.7099060284611	3.3350144915644
50.1653270724395	7.3696983437517	106.230892183944	61.4687763438257	107.829598583082	25.2592173116774	50.1653270288737	3.71051759238278	3.33501447409949
50.1658270724395	7.37483921433459	106.261593961922	61.3907118607135	107.664907647522	25.2518829246093	50.1658270288737	3.71112814513333	3.33501445667391
50.1663270724395	7.37997670813055	106.292256751538	61.3127489600169	107.500826559572	25.2445526243076	50.1663270288737	3.71173768898903	3.33501443928757
50.1668270724395	7.3851108235622	106.322880603531	61.2348875277573	107.337238563012	25.2372264089642	50.1668270288737	3.71234622621989	3.33501442194035
50.1673270724395	7.39024155906513	106.353465568579	61.1571274500478	107.174022102515	25.229904276771	50.1673270288737	3.71295375908973	3.33501440463214
50.1678270724395	7.39536891308793	106.384011697305	61.0794686130813	107.011050981196	25.2225862259207	50.1678270288737	3.71356028985613	3.33501438736285
50.1683270724395	7.40049288409219	106.414519040275	61.0019109031308	106.848194533962	25.2152722546064	50.1683270288737	3.7141658207705	3.33501437013236
50.1688270724395	7.40561347055242	106.444987647998	60.9244542065437	106.685317815998	25.2079623610215	50.1688270288737	3.71477035407811	3.33501435294056
50.1693270724395	7.41073067095602	106.475417570926	60.8470984097498	106.5222818056	25.2006565433601	50.1693270288737	3.71537389201804	3.33501433578736
50.1698270724395	7.41584448380333	106.505808859454	60.7698433992445	106.358943620554	25.1933547998166	50.1698270288737	3.71597643682329	3.33501431867264
50.1703270724395	7.42095490760752	106.536161563922	60.6926890615997	106.195156747179	25.1860571285859	50.1703270288737	3.71657799072072	3.3350143015963
50.1708270724395	7.42606194089464	106.566475734612	60.6156352834459	106.030776065851	25.1787635278633	50.1708270288737	3.71717855593114	3.33501428455824
50.1713270724395	7.43116558220352	106.596751421748	60.5386819514917	105.865674417549	25.1714739958447	50.1713270288737	3.71777813466925	3.33501426755834
50.1718270724395	7.43626583008578	106.626988675501	60.461828952501	105.699743734116	25.1641885307265	50.1718270288737	3.71837672914376	3.33501425059652
50.1723270724395	7.44136268310583	106.657187545982	60.3850761733049	105.532892762966	25.1569071307053	50.1723270288737	3.7189743415573	3.33501423367265
50.1728270724395	7.4464561398408	106.687348083248	60.3084235007938	105.365044660238	25.1496297939783	50.1728270288737	3.71957097410654	3.33501421678665
50.1733270724395	7.45154619888053	106.717470337297	60.2318708219194	105.196134879969	25.1423565187432	50.1733270288737	3.72016662898213	3.3350141999384
50.1738270724395	7.45663285882755	106.747554358072	60.1554180236901	105.026109375335	25.1350873031982	50.1738270288737	3.72076130836877	3.3350141831278
50.1743270724395	7.46171611829707	106.777600195461	60.0790649931675	104.854923073944	25.1278221455419	50.1743270288737	3.72135501444521	3.33501416635475
50.1748270724395	7.46679597591686	106.807607899292	60.0028116174776	104.682538587031	25.1205610439732	50.1748270288738	3.72194774938426	3.33501414961916
50.1753270724396	7.47187243032739	106.83757751934	59.9266577837898	104.508925117189	25.1133039966917	50.1753270288738	3.72253951535283	3.3350141329209
50.1758270724396	7.47694548018164	106.867509105321	59.8506033793349	104.334057534345	25.1060510018973	50.1758270288738	3.72313031451194	3.3350141162599
50.1763270724396	7.48201512414516	106.897402706898	59.7746482913897	104.157915594214	25.0988020577905	50.1763270288738	3.72372014901674	3.33501409963603
50.1768270724396	7.48708136089603	106.927258373673	59.6987924072878	103.98048327733	25.091557162572	50.1768270288738	3.72430902101652	3.33501408304921
50.1773270724396	7.4921441891248	106.957076155196	59.6230356144078	103.801748230095	25.0843163144434	50.1773270288738	3.72489693265473	3.33501406649933
50.1778270724396	7.49720360753453	106.986856100959	59.5473778001776	103.621701292057	25.0770795116062	50.1778270288738	3.72548388606902	3.3350140499863
50.1783270724396	7.50225961484068	107.016598260397	59.4718188520784	103.440336096114	25.0698467522628	50.1783270288738	3.72606988339124	3.33501403351
50.1788270724396	7.50731220977115	107.046302682891	59.3963586576338	103.257648730299	25.0626180346159	50.1788270288738	3.72665492674744	3.33501401707035
50.1793270724396	7.51236139106621	107.075969417762	59.3209971044162	103.073637451609	25.0553933568685	50.1793270288738	3.72723901825794	3.33501400066724
50.1798270724396	7.51740715747849	107.10559851428	59.2457340800452	102.888302443758	25.0481727172243	50.1798270288738	3.7278221600373	3.33501398430058
50.1803270724396	7.52244950777296	107.135190021654	59.1705694721847	102.70164561203	25.0409561138873	50.1803270288738	3.72840435419437	3.33501396797026
50.1808270724396	7.52748844072687	107.16474398904	59.0955031685443	102.513670409423	25.0337435450621	50.1808270288738	3.72898560283228	3.33501395167619
50.1813270724396	7.53252395512976	107.194260465536	59.0205350568793	102.324381689193	25.0265350089535	50.1813270288738	3.72956590804849	3.33501393541826
50.1818270724396	7.53755604978343	107.223739500186	58.9456650249864	102.133785579683	25.0193305037669	50.1818270288738	3.73014527193478	3.33501391919639
50.1823270724396	7.54258472350185	107.253181141976	58.8708929607111	101.941889377906	25.0121300277083	50.1823270288738	3.73072369657728	3.33501390301047
50.1828270724396	7.54760997511123	107.282585439837	58.7962187519369	101.748701458967	25.0049335789839	50.1828270288738	3.73130118405649	3.33501388686041
50.1833270724396	7.55263180344989	107.311952442644	58.7216422865964	101.554231198807	24.9977411558005	50.1833270288738	3.7318777364473	3.33501387074611
50.1838270724396	7.55765020736833	107.341282199215	58.6471634526615	101.358488908176	24.9905527563653	50.1838270288738	3.732453355819	3.33501385466748
50.1843270724396	7.56266518572913	107.370574758312	58.5727821381472	101.161485776047	24.9833683788858	50.1843270288738	3.7330280442353	3.33501383862441
50.1848270724396	7.56767673740695	107.399830168644	58.4984982311081	100.963233820989	24.9761880215703	50.1848270288738	3.73360180375435	3.33501382261681
50.1853270724396	7.5726848612885	107.42904847886	58.424311619647	100.763745849205	24.9690116826272	50.1853270288738	3.73417463642876	3.33501380664459
50.1858270724396	7.57768955627249	107.458229737555	58.350222191907	100.563035418199	24.9618393602656	50.1858270288738	3.73474654430561	3.33501379070765
50.1863270724396	7.58269082126964	107.48737399327	58.2762298360708	100.361116805141	24.9546710526948	50.1863270288738	3.73531730905927	3.33501377169941
50.1868270724396	7.58768865520263	107.516481294486	58.2023344403659	100.15800497919	24.9475067581249	50.1868270288738	3.73588699752734	3.33501375307569
50.1873270724396	7.59268305700607	107.545551689631	58.1285358930583	99.9537155771163	24.940346474766	50.1873270288738	3.73645575735963	3.33501373660319
50.1878270724396	7.59767402562648	107.574585227076	58.0548340824589	99.7482648816995	24.933190200829	50.1878270288738	3.73702361386361	3.33501372087806
50.1883270724396	7.60266156002223	107.603581955138	57.9812288969186	99.5416698024286	24.9260379345252	50.1883270288738	3.73759056966475	3.33501370532565
50.1888270724396	7.60764565916356	107.632541922077	57.907720224835	99.333947858132	24.9188896740661	50.1888270288738	3.73815662383185	3.33501368979147
50.1893270724396	7.61262632203254	107.661465176096	57.8343079546377	99.1251171612047	24.9117454176638	50.1893270288738	3.73872177562163	3.33501367425012
50.1898270724396	7.617603547623	107.690351765343	57.7609919748066	98.9151964031646	24.9046051635311	50.1898270288738	3.73928602498851	3.33501365870683
50.1903270724396	7.62257733494055	107.719201737913	57.6877721738596	98.7042048413016	24.8974689098808	50.1903270288738	3.73984937249798	3.33501364317116
50.1908270724396	7.62754768300251	107.748015141841	57.6146484403619	98.4921622862329	24.8903366549263	50.1908270288738	3.74041181917414	3.33501362765131
50.1913270724396	7.63251459083795	107.776792025109	57.5416206629111	98.2790890901912	24.8832083968817	50.1913270288738	3.7409733663736	3.33501361215345
50.1918270724396	7.63747805748756	107.805532435643	57.4686887301552	98.0650061359173	24.8760841339611	50.1918270288738	3.74153401569261	3.33501359668209
50.1923270724396	7.64243808200371	107.834236421312	57.3958525307843	97.8499348260349	24.8689638643794	50.1923270288738	3.74209376890042	3.33501358124049
50.1928270724396	7.64739466345039	107.862904029932	57.3231119535222	97.6338970728115	24.8618475863518	50.1928270288738	3.74265262789182	3.33501356583099
50.1933270724396	7.65234780090316	107.891535309261	57.2504668871463	97.4169152882249	24.854735298094	50.1933270288738	3.74321059465321	3.33501355045533
50.1938270724396	7.65729749344913	107.920130307001	57.1779172204732	97.199012374262	24.847626997822	50.1938270288738	3.74376767123842	3.33501353511477
50.1943270724396	7.66224374018698	107.948689070802	57.1054628423568	96.9802117133979	24.8405226837524	50.1943270288738	3.74432385975141	3.33501351981023
50.1948270724396	7.66718654022685	107.977211648256	57.0331036417036	96.7605371592004	24.8334223541021	50.1948270288738	3.74487916233381	3.33501350454243
50.1953270724396	7.67212589269039	108.005698086898	56.9608395074534	96.5400130270221	24.8263260070886	50.1953270288738	3.74543358115602	3.3350134893119
50.1958270724396	7.67706179671067	108.03414843421	56.8886703286013	96.3186640847455	24.8192336409297	50.1958270288739	3.74598711841072	3.33501347411904
50.1963270724397	7.68199425143218	108.062562737617	56.816595994176	96.0965155435514	24.8121452538438	50.1963270288739	3.7465397763082	3.33501345896418
50.1968270724397	7.68692325601081	108.090941044491	56.7446163932515	95.873593048686	24.8050608440495	50.1968270288739	3.74709155707289	3.33501344384758
50.1973270724397	7.69184880961378	108.119283402146	56.6727314149542	95.6499226702095	24.797980409766	50.1973270288739	3.7476424629408	3.33501342876944
50.1978270724397	7.69677091141968	108.147589857842	56.6009409484445	95.4255308937047	24.790903949213	50.1978270288739	3.74819249615757	3.33501341372995
50.1983270724397	7.70168956061838	108.175860458781	56.5292448829342	95.2004446109339	24.7838314606104	50.1983270288739	3.74874165897688	3.33501339872924
50.1988270724397	7.706604756411	108.204095252115	56.457643107678	94.9746911104363	24.7767629421789	50.1988270288739	3.74928995365924	3.33501338376745
50.1993270724397	7.71151649800994	108.232294284934	56.3861355119777	94.7482980680457	24.7696983921392	50.1993270288739	3.74983738247088	3.33501336884466
50.1998270724397	7.71642478463879	108.260457604279	56.3147219851778	94.5212935373343	24.7626378087128	50.1998270288739	3.75038394768272	3.33501335396097
50.2003270724397	7.72132961553235	108.288585257131	56.243402416668	94.2937059399625	24.7555811901214	50.2003270288739	3.75092965156948	3.33501333911645
50.2008270724397	7.72623098993655	108.316677290419	56.1721766958898	94.0655640559407	24.7485285345873	50.2008270288739	3.75147449640865	3.33501332431114
50.2013270724397	7.73112890710847	108.344733751014	56.1010447123249	93.83689701379	24.7414798403331	50.2013270288739	3.75201848447961	3.33501330954508
50.2018270724397	7.73602336631626	108.372754685733	56.0300063555064	93.607734280605	24.734435105582	50.2018270288739	3.7525616180625	3.3350132948183
50.2023270724397	7.74091436683918	108.400740141339	55.9590615150116	93.3781056520109	24.7273943285575	50.2023270288739	3.75310389943721	3.33501328013079
50.2028270724397	7.74580190796752	108.428690164538	55.8882100804652	93.1480412420148	24.7203575074835	50.2028270288739	3.75364533088211	3.33501326548252
50.2033270724397	7.75068598900256	108.456604801983	55.8174519415398	92.9175714727521	24.7133246405845	50.2033270288739	3.75418591467287	3.33501325087346
50.2038270724397	7.75556660925658	108.484484100268	55.74678698796	92.6867270641214	24.7062957260853	50.2038270288739	3.754725653081	3.33501323630354
50.2043270724397	7.76044376805284	108.512328105936	55.6762151094932	92.455539023312	24.6992707622112	50.2043270288739	3.75526454837243	3.33501322177267
50.2048270724397	7.7653174647255	108.540136865473	55.6057361959557	92.224038634221	24.6922497471878	50.2048270288739	3.75580260280587	3.33501320728073
50.2053270724397	7.77018769861962	108.567910425311	55.5353501372169	91.9922574467618	24.6852326792414	50.2053270288739	3.75633981863122	3.33501319282758
50.2058270724397	7.77505446909113	108.595648831825	55.4650568231954	91.7602272660605	24.6782195565984	50.2058270288739	3.75687619808765	3.33501317841303
50.2063270724397	7.77991777550683	108.623352131337	55.3948561438538	91.5279801415457	24.671210377486	50.2063270288739	3.75741174340182	3.33501316403689
50.2068270724397	7.78477761724431	108.651020370112	55.3247479892076	91.2955483559292	24.6642051401314	50.2068270288739	3.75794645678581	3.3350131496989
50.2073270724397	7.78963399369195	108.678653594363	55.2547322493235	91.0629644140757	24.6572038427627	50.2073270288739	3.7584803404351	3.33501313539879
50.2078270724397	7.79448690424887	108.706251850246	55.1848088143201	90.8302610317703	24.650206483608	50.2078270288739	3.75901339652637	3.33501312113624
50.2083270724397	7.79933634832495	108.733815183862	55.1149775743642	90.5974711243766	24.6432130608962	50.2083270288739	3.75954562721533	3.3350131069109
50.2088270724397	7.80418232534076	108.761343641257	55.0452384196745	90.3646277953907	24.6362235728563	50.2088270288739	3.76007703463439	3.33501309272237
50.2093270724397	7.80902483472752	108.788837268425	54.9755912405216	90.1317643248922	24.6292380177181	50.2093270288739	3.75935211264511	3.33624627746554
50.2098270724397	7.81386387592711	108.8162961113	54.9060359272313	89.8989141578931	24.6222563937114	50.2098270288739	3.75706383454832	3.33899434069233
50.2103270724397	7.81869944839205	108.843720215767	54.8365723701716	89.6661108925865	24.6152786990667	50.2103270288739	3.75326129496521	3.3431971733975
50.2108270724397	7.8235315515854	108.871109627651	54.7672004597759	89.4333882684952	24.608304932015	50.2108270288739	3.7480432142822	3.34875028635131
50.2113270724397	7.8283601849808	108.898464392726	54.6979200865234	89.200780154526	24.6013350907875	50.2113270288739	3.74150749958583	3.35554971701056
50.2118270724397	7.83318534806242	108.92578455671	54.6287311409519	88.9683205369253	24.594369173616	50.2118270288739	3.73374399684555	3.36349816431304
50.2123270724397	7.83800704032493	108.953070165265	54.5596335136422	88.7360435071458	24.5874071787326	50.2123270288739	3.72483439353269	3.37250522165412
50.2128270724397	7.84282526127348	108.980321264001	54.4906270952428	88.5039832496179	24.5804491043699	50.2128270288739	3.71485318881164	3.38248676515646
50.2133270724397	7.84764001042365	109.007537898471	54.4217117764472	88.2721740294362	24.573494948761	50.2133270288739	3.70386872319308	3.39336427163252
50.2138270724397	7.85245128730146	109.034720114175	54.3528874480041	88.0406501799578	24.5665447101393	50.2138270288739	3.69194411580697	3.40506418070598
50.2143270724397	7.85725909144329	109.061867956557	54.2841540007246	87.8094460903166	24.5595983867387	50.2143270288739	3.67913809922645	3.41751731409864
50.2148270724397	7.86206342239591	109.088981471008	54.2155113254661	87.5785961928567	24.5526559767934	50.2148270288739	3.66550576308565	3.43065834980833
50.2153270724397	7.8668642797164	109.116060702862	54.1469593131469	87.3481349504875	24.5457174785383	50.2153270288739	3.65109921913203	3.4444253469183
50.2158270724397	7.87166166297215	109.143105697403	54.0784978547433	87.1180968439612	24.5387828902084	50.2158270288739	3.63596819876617	3.45875931682713
50.2163270724397	7.87645557174083	109.170116499855	54.0101268412836	86.8885163590798	24.5318522100394	50.2163270288739	3.62016059232888	3.47360383703154
50.2168270724397	7.88124600561037	109.197093155392	53.9418461638537	86.6594279738301	24.5249254362673	50.216827028874	3.60372293781054	3.48890470395972
50.2173270724398	7.8860329641789	109.22403570913	53.8736557135979	86.4308661454522	24.5180025671285	50.217327028874	3.58670086530009	3.504609621699
50.2178270724398	7.89081644705475	109.250944206135	53.8055553817189	86.202865297445	24.5110836008598	50.217827028874	3.56913950232614	3.52066792378229
50.2183270724398	7.89559645385642	109.277818691414	53.7375450594739	85.9754598065106	24.5041685356986	50.218327028874	3.55108384423582	3.53703032549148
50.2188270724398	7.90037298421252	109.304659209923	53.6696246381858	85.7486839894433	24.4972573698826	50.218827028874	3.53257909287685	3.55364870440313
50.2193270724398	7.90514603776182	109.331465806561	53.6017940092237	85.522572089963	24.4903501016499	50.219327028874	3.51367096607164	3.57047590714412
50.2198270724398	7.90991561415313	109.358238526176	53.5340530640282	85.2971582655007	24.483446729239	50.219827028874	3.49440597967919	3.58746558054139
50.2203270724398	7.91468171304533	109.384977413559	53.4664016940898	85.0724765739394	24.476547250889	50.220327028874	3.47483170341737	3.60457202554324
50.2208270724398	7.9194443341073	109.411682513448	53.3988397909662	84.8485609603102	24.4696516648393	50.220827028874	3.4549969910526	3.62175007245972
50.2213270724398	7.92420347701795	109.438353870526	53.3313672462685	84.6254452434543	24.4627599693296	50.221327028874	3.43495218504845	3.63895497621815
50.2218270724398	7.92895914146615	109.464991529423	53.2639839516715	84.4031631026487	24.4558721626003	50.221827028874	3.41474929529373	3.65614233045786
50.2223270724398	7.93371132715071	109.491595534715	53.1966897989093	84.1817480642058	24.448988242892	50.222327028874	3.39444215110182	3.6732679993963
50.2228270724398	7.93846003378035	109.518165930922	53.129484679777	83.961233488045	24.4421082084459	50.222827028874	3.37408652528567	3.69028806648964
50.2233270724398	7.94320526107368	109.544702762511	53.0623684861333	83.7416525542475	24.4352320575034	50.223327028874	3.35374022876929	3.70715879898374
50.2238270724398	7.94794700875916	109.571206073897	52.995341109896	83.5230382495947	24.4283597883066	50.223827028874	3.33346317390136	3.72383662750974
50.2243270724398	7.9526852765751	109.597675909437	52.9284024430443	83.3054233540958	24.4214913990977	50.224327028874	3.31331740439561	3.74027813992199
50.2248270724398	7.9574200642696	109.624112313437	52.8615523776215	83.0888404275101	24.4146268881196	50.224827028874	3.29336708964536	3.75644008860659
50.2253270724398	7.96215137160056	109.650515330149	52.7947908057302	82.87332179587	24.4077662536155	50.225327028874	3.27367848105555	3.77227941050867
50.2258270724398	7.96687919833558	109.67688500377	52.7281176195409	82.6588995380088	24.400909493829	50.225827028874	3.25431982801752	3.78775325913568
50.2263270724398	7.97160354425204	109.703221378442	52.6615327112827	82.445605472097	24.3940566070042	50.226327028874	3.23536125123238	3.80281904779536
50.2268270724398	7.97632440913696	109.729524498257	52.5950359732539	82.2334711421966	24.3872075913856	50.226827028874	3.21687457128121	3.81743450332143
50.2273270724398	7.98104179278708	109.755794407249	52.5286272978089	82.0225278048356	24.380362445218	50.227327028874	3.1989330906586	3.83155772952954
50.2278270724398	7.98575569500872	109.782031149401	52.462306577373	81.8128064156099	24.3735211667469	50.227827028874	3.1815796960928	3.84516968666396
50.2283270724398	7.99046611561788	109.808234768641	52.3960737044304	81.6043376158178	24.3666837542178	50.228327028874	3.16481078794186	3.85828425320872
50.2288270724398	7.99517305444008	109.834405308843	52.3299285715373	81.3971517191336	24.359850205877	50.228827028874	3.14861427001211	3.87092033508519
50.2293270724398	7.99987651131044	109.860542813829	52.2638710713075	81.191278698326	24.3530205199711	50.229327028874	3.13297658365348	3.88309699416043
50.2298270724398	8.00457648607359	109.886647327366	52.197901096426	80.9867481720272	24.3461946947471	50.229827028874	3.11788398081649	3.89483264642074
50.2303270724398	8.00927297858366	109.912718893167	52.1320185396399	80.7835820240526	24.3393727284523	50.230327028874	3.10332276248542	3.90614495735572
50.2308270724398	8.0139659887043	109.938757554892	52.0662232937612	80.5817768131563	24.3325546193347	50.230827028874	3.0892793319667	3.91705085511367
50.2313270724398	8.01865551630855	109.964763356149	52.0005152516729	80.3813270247154	24.3257403656425	50.231327028874	3.07574021476654	3.92756656193453
50.2318270724398	8.02334156127891	109.99073634049	51.934894306322	80.1822271597783	24.3189299656243	50.231827028874	3.06269207200537	3.93770762690262
50.2323270724398	8.02802412350723	110.016676551414	51.8693603507248	79.9844717357148	24.3121234175293	50.232327028874	3.05012171212029	3.94748895725307
50.2328270724398	8.0327032028948	110.042584032368	51.80391327796	79.7880552863354	24.305320719607	50.232827028874	3.03801610168053	3.95692484789557
50.2333270724398	8.03737879935218	110.068458826745	51.738552981178	79.5929723618875	24.2985218701073	50.233327028874	3.02636237545188	3.96602900922315
50.2338270724398	8.0420509127993	110.094300977883	51.6732793535959	79.399217529021	24.2917268672806	50.233827028874	3.01514784572927	3.9748145933305
50.2343270724398	8.04671954316532	110.120110529068	51.6080922884998	79.20678537075	24.2849357093776	50.234327028874	3.00436001093932	3.983294218765
50.2348270724398	8.0513846903887	110.145887523534	51.542991679244	79.0156704864078	24.2781483946495	50.234827028874	2.99398656351567	3.9914799939226
50.2353270724398	8.05604635441715	110.17163200446	51.4779774192475	78.8258674916063	24.271364921348	50.235327028874	2.98401539705249	3.99938353919041
50.2358270724398	8.06070453520753	110.197344014971	51.4130494020044	78.6373710181925	24.264585287725	50.235827028874	2.97443461274559	4.0070160079277
50.2363270724398	8.06535923272593	110.223023598141	51.3482075210745	78.4501757142058	24.257809492033	50.236327028874	2.96523252513327	4.01438810636826
50.2368270724398	8.07001044694756	110.248670796989	51.2834516700904	78.2642762438364	24.2510375325249	50.236827028874	2.95639766715219	4.0215101125193
50.2373270724398	8.07465817785676	110.274285654482	51.2187817427532	78.0796672873819	24.244269407454	50.237327028874	2.94791879452597	4.02839189412505
50.2378270724398	8.079302425447	110.299868213534	51.1541976328309	77.8963435412063	24.2375051150738	50.2378270288741	2.93978488950655	4.03504292575698
50.2383270724399	8.08394318972078	110.325418517005	51.0896992341681	77.7142997176967	24.2307446536386	50.2383270288741	2.9319851639902	4.04147230508719
50.2388270724399	8.08858047068969	110.350936607701	51.0252864406735	77.5335305452223	24.2239880214028	50.2388270288741	2.92450906203167	4.0476887683962
50.2393270724399	8.09321426837429	110.376422528379	50.9609591463347	77.3540307680916	24.2172352166214	50.2393270288741	2.91734626178158	4.0537007053625
50.2398270724399	8.09784458280419	110.401876321738	50.8967172452013	77.1757931192775	24.2104862375498	50.2398270288741	2.91048667687278	4.05951617317664
50.2403270724399	8.10247141401793	110.427298030429	50.8325606314002	76.9987921455863	24.2037410824437	50.2403270288741	2.90392045728279	4.06514291001954
50.2408270724399	8.10709476206299	110.452687697045	50.7684891991316	76.823024460661	24.1969997495594	50.2408270288741	2.89763798969943	4.07058834794143
50.2413270724399	8.11171462699577	110.47804536413	50.7045028426627	76.6484886362908	24.1902622371533	50.2413270288741	2.89162989741777	4.0758596251747
50.2418270724399	8.11633100888156	110.503371074175	50.6406014563416	76.4751831509712	24.1835285434826	50.2418270288741	2.88588703979604	4.08096359791168
50.2423270724399	8.12094390779451	110.528664869615	50.57678493458	76.3031058517585	24.1767986668047	50.2423270288741	2.88040051129873	4.08590685157592
50.2428270724399	8.12555332381763	110.553926792836	50.5130531718643	76.1322539785976	24.1700726053774	50.2428270288741	2.8751616401545	4.09069571161335
50.2433270724399	8.13015925704268	110.579156886169	50.4494060627585	75.9626242734198	24.1633503574589	50.2433270288741	2.87016198665637	4.09533625382802
50.2438270724399	8.13476170757026	110.604355191894	50.3858435018976	75.7942130878864	24.1566319213081	50.2438270288741	2.86539334113126	4.09983431428509
50.2443270724399	8.13936067550969	110.629521752236	50.3223653839902	75.6270164723159	24.1499172951839	50.2443270288741	2.86084772160513	4.10419549880254
50.2448270724399	8.14395616097903	110.654656609369	50.25897160382	75.4610302458354	24.1432064773459	50.2448270288741	2.85651737118968	4.10842519205136
50.2453270724399	8.14854816410506	110.679759805415	50.1956620562436	75.2962500509591	24.1364994660539	50.2453270288741	2.85239475521528	4.11252856628284
50.2458270724399	8.15313668502321	110.704831382443	50.132436636193	75.1326713958825	24.1297962595685	50.2458270288741	2.84847255813458	4.11651058970034
50.2463270724399	8.1577217238776	110.729871382468	50.0692952386732	74.9702896872351	24.1230968561501	50.2463270288741	2.84474368021968	4.12037603449197
50.2468270724399	8.16230328082092	110.754879847455	50.0062377587693	74.8091002554714	24.1164012540602	50.2468270288741	2.84120123407541	4.12412948453939
50.2473270724399	8.16688135601452	110.779856819314	49.9432640916351	74.6490983745828	24.1097094515601	50.2473270288741	2.83783854098993	4.12777534281728
50.2478270724399	8.17145594962828	110.804802339905	49.880374132504	74.4902792774425	24.103021446912	50.2478270288741	2.83464912714278	4.13131783849715
50.2483270724399	8.17602706184066	110.829716451035	49.8175677766839	74.3326381677715	24.0963372383782	50.2483270288741	2.83162671968998	4.13476103376819
50.2488270724399	8.18059469283862	110.854599194457	49.7548449195584	74.176170229503	24.0896568242216	50.2488270288741	2.82876524274401	4.1381088303875
50.2493270724399	8.18515884281763	110.879450611875	49.6922054565885	74.0208706341212	24.0829802027053	50.2493270288741	2.82605881326626	4.14136497597117
50.2498270724399	8.18971951198161	110.904270744937	49.6296492833124	73.8667345464282	24.076307372093	50.2498270288741	2.82350173688776	4.14453307003701
50.2503270724399	8.19427670054295	110.929059635241	49.5671762953438	73.7137571290826	24.0696383306488	50.2503270288741	2.82108850367369	4.14761656980948
50.2508270724399	8.19883040872244	110.953817324333	49.5047863883746	73.5619335461742	24.0629730766372	50.2508270288741	2.81881378384558	4.15061879579654
50.2513270724399	8.20338063674928	110.978543853707	49.4424794581714	73.411258966042	24.056311608323	50.2513270288741	2.81667242347455	4.15354293714778
50.2518270724399	8.20792738486103	111.003239264803	49.3802554005791	73.2617285634907	24.0496539239715	50.2518270288741	2.81465944015778	4.15639205680285
50.2523270724399	8.21247065330359	111.027903599012	49.3181141115233	73.113337521538	24.0430000218484	50.2523270288741	2.81277001868954	4.15916909643855
50.2528270724399	8.21701044233119	111.05253689767	49.2560554870032	72.9660810327806	24.03634990022	50.2528270288741	2.81099950673725	4.16187688122277
50.2533270724399	8.22154675220633	111.077139202063	49.1940794230996	72.8199543004669	24.0297035573526	50.2533270288741	2.80934341053221	4.164518124383
50.2538270724399	8.22607958319978	111.101710553424	49.1321858159712	72.6749525393302	24.0230609915132	50.2538270288741	2.80779739058363	4.16709543159676
50.2543270724399	8.23060893559058	111.126250992935	49.0703745618517	72.5310709762343	24.0164222009692	50.2543270288741	2.80635725742416	4.16961130521105
50.2548270724399	8.23513480966593	111.150760561726	49.0086455570622	72.3883048506711	24.0097871839884	50.2548270288741	2.80501896739402	4.17206814829753
50.2553270724399	8.23965720572129	111.175239300875	48.9469986979918	72.2466494151393	24.0031559388389	50.2553270288741	2.80377861847036	4.17446826854997
50.2558270724399	8.24417612406023	111.199687251407	48.8854338811158	72.106099935431	23.9965284637894	50.2558270288741	2.80263244614768	4.17681388203006
50.2563270724399	8.24869156499447	111.224104454298	48.8239510029866	71.9666516908446	23.9899047571088	50.2563270288741	2.80157681937459	4.17910711676756
50.2568270724399	8.25320352884386	111.24849095047	48.7625499602404	71.8282999743416	23.9832848170665	50.2568270288741	2.80060823655158	4.18135001622052
50.2573270724399	8.25771201593632	111.272846780795	48.7012306495895	71.6910400926573	23.9766686419324	50.2573270288741	2.79972332159383	4.18354454260088
50.2578270724399	8.26221702660786	111.297171986092	48.6399929678254	71.5548673663772	23.9700562299768	50.2578270288741	2.7989188200627	4.18569258007085
50.2583270724399	8.26671856120249	111.321466607128	48.5788368118225	71.419777129987	23.9634475794701	50.2583270288741	2.79819159536892	4.18779593781492
50.2588270724399	8.27121662007228	111.345730684622	48.5177620785326	71.2857647319	23.9568426886837	50.2588270288742	2.79753862505015	4.18985635299244
50.25932707244	8.27571120357725	111.369964259237	48.4567686649946	71.1528255344712	23.9502415558888	50.2593270288742	2.79695699712508	4.19187549357532
50.25982707244	8.28020231208539	111.394167371587	48.3958564683213	71.0209549139949	23.9436441793573	50.2598270288742	2.79644390652588	4.19385496107533
50.26032707244	8.28468994597264	111.418340062235	48.335025385716	70.8901482606973	23.9370505573617	50.2603270288742	2.79599665161046	4.19579629316517
50.26082707244	8.28917410562285	111.442482371691	48.2742753144514	70.7604009787182	23.9304606881745	50.2608270288742	2.79561263075559	4.19770096619758
50.26132707244	8.29365479142776	111.466594340416	48.2136061518901	70.6317084860886	23.9238745700688	50.2613270288742	2.79528933903179	4.19957039762621
50.26182707244	8.29813200378698	111.490676008816	48.1530177954741	70.5040662147045	23.9172922013183	50.2618270288742	2.79502436496032	4.20140594833225
50.26232707244	8.30260574310794	111.51472741725	48.0925101427268	70.3774696102963	23.9107135801968	50.2623270288742	2.79481538735277	4.20320892486023
50.26282707244	8.30707600980589	111.538748606023	48.0320830912557	70.2519141323968	23.9041387049787	50.2628270288742	2.79466017223296	4.20498058156671
50.26332707244	8.31154280430389	111.56273961539	47.9717365387482	70.1273952543064	23.8975675739388	50.2633270288742	2.79455656984132	4.20672212268505
50.26382707244	8.31600612703275	111.586700485555	47.9114703829762	70.0039084630575	23.8910001853521	50.2638270288742	2.79450251172099	4.20843470430953
50.26432707244	8.32046597843102	111.610631256669	47.8512845217955	69.8814492593766	23.8844365374943	50.2643270288742	2.79449600788538	4.21011943630203
50.26482707244	8.32492235894496	111.634531968836	47.79117885314	69.7600131576497	23.8778766286413	50.2648270288742	2.79453514406624	4.21177738412409
50.26532707244	8.32937526902852	111.658402662104	47.7311532750351	69.6395956858803	23.8713204570696	50.2653270288742	2.79461807904155	4.21340957059735
50.26582707244	8.33382470914333	111.682243376474	47.671207685581	69.5201923856531	23.8647680210559	50.2658270288742	2.79474304204215	4.21501697759509
50.26632707244	8.33827067975867	111.706054151895	47.6113419829671	69.4017988120958	23.8582193188775	50.2663270288742	2.79490833023598	4.21660054766752
50.26682707244	8.34271318135142	111.729835028263	47.5515560654616	69.2844105338377	23.851674348812	50.2668270288742	2.7951123062889	4.21816118560336
50.26732707244	8.34715221440604	111.753586045428	47.4918498314247	69.168023132973	23.8451331091374	50.2673270288742	2.79535339600061	4.21969975993028
50.26782707244	8.3515877794146	111.777307243183	47.4322231792907	69.0526322050207	23.8385955981321	50.2678270288742	2.79563008601447	4.22121710435636
50.26832707244	8.35601987687667	111.800998661276	47.3726760075861	68.9382333588866	23.8320618140751	50.2683270288742	2.79594092159971	4.22271401915504
50.26882707244	8.36044850729938	111.824660339401	47.3132082149172	68.8248222168233	23.8255317552455	50.2688270288742	2.79628450450469	4.22419127249566
50.26932707244	8.36487367119734	111.848292317201	47.2538196999772	68.7123944143922	23.8190054199231	50.2693270288742	2.79665949087955	4.22564960172172
50.26982707244	8.36929536909262	111.871894634272	47.1945103615465	68.6009456004255	23.8124828063879	50.2698270288742	2.79706458926684	4.22708971457882
50.27032707244	8.37371360151475	111.895467330155	47.1352800984817	68.4904714369875	23.8059639129204	50.2703270288742	2.7974985586585	4.2285122903943
50.27082707244	8.3781283690007	111.919010444343	47.0761288097345	68.3809675993357	23.7994487378014	50.2708270288742	2.79796020661763	4.22991798121051
50.27132707244	8.3825396720948	111.942524016278	47.0170563943366	68.2724297758847	23.7929372793124	50.2713270288742	2.79844838746343	4.23130741287329
50.27182707244	8.38694751134879	111.966008085352	46.9580627514068	68.1648536681677	23.786429535735	50.2718270288742	2.7989620005177	4.23268118607768
50.27232707244	8.39135188732173	111.989462690906	46.8991477801515	68.0582349907986	23.7799255053514	50.2723270288742	2.79949998841138	4.23403987737228
50.27282707244	8.39575280058007	112.012887872231	46.8403113798552	67.9525694714362	23.773425186444	50.2728270288742	2.80006133544932	4.23538404012401
50.27332707244	8.40015025169749	112.036283668567	46.7815534498999	67.8478528507466	23.7669285772959	50.2733270288742	2.80064506603193	4.23671420544481
50.27382707244	8.40454424125498	112.059650119105	46.7228738897454	67.7440808823663	23.7604356761903	50.2738270288742	2.80125024313194	4.23803088308161
50.27432707244	8.40893476984082	112.082987262985	46.6642725989379	67.6412493328676	23.753946481411	50.2743270288742	2.80187596682474	4.23933456227127
50.27482707244	8.41332183805046	112.106295139295	46.605749477115	67.5393539817205	23.7474609912422	50.2748270288742	2.80252137287077	4.24062571256153
50.27532707244	8.41770544648659	112.129573787078	46.5473044239997	67.4383906212579	23.7409792039685	50.2753270288742	2.80318563134839	4.24190478459959
50.27582707244	8.4220855957591	112.152823245321	46.4889373393995	67.3383550566412	23.7345011178749	50.2758270288742	2.80386794533572	4.24317221088941
50.27632707244	8.42646228648504	112.176043552964	46.4306481232049	67.2392431058231	23.7280267312466	50.2763270288742	2.80456754963995	4.24442840651898
50.27682707244	8.43083551928854	112.199234748898	46.3724366754077	67.1410505995144	23.7215560423697	50.2768270288742	2.8052837095726	4.24567376985879
50.27732707244	8.43520529480093	112.222396871961	46.3143028960689	67.0437733811487	23.7150890495302	50.2773270288742	2.80601571976943	4.24690868323259
50.27782707244	8.43957161366058	112.245529960944	46.2562466853509	66.9474073068482	23.7086257510147	50.2778270288742	2.80676290305337	4.24813351356147
50.27832707244	8.44393447651291	112.268634054586	46.198267943498	66.8519482453892	23.7021661451104	50.2783270288742	2.80752460933929	4.24934861298244
50.27882707244	8.44829388401045	112.291709191577	46.1403665708429	66.7573920775808	23.6957102301046	50.2788270288742	2.80830021457907	4.25055431944237
50.27932707244	8.45264983681267	112.314755410558	46.0825424678069	66.6637346958886	23.6892580042851	50.2793270288742	2.80908911974582	4.25175095726832
50.27982707244	8.45700233558611	112.337772750119	46.0247955348967	66.5709720036008	23.6828094659403	50.2798270288743	2.80989074985578	4.25293883771524
50.2803270724401	8.46135138099042	112.360761248727	45.9671255193372	66.4790999152767	23.6763646133454	50.2803270288743	2.81070455302673	4.25411825949177
50.2808270724401	8.46569697364192	112.383720944536	45.9095317520806	66.388114355239	23.6699234447137	50.2808270288743	2.81152999957174	4.25528950926523
50.2813270724401	8.4700391141469	112.40665187556	45.852013918334	66.2980112584884	23.6634859581848	50.2813270288743	2.81236658112682	4.25645286214635
50.2818270724401	8.47437780311094	112.429554079723	45.7945718835684	66.2087865699697	23.6570521518489	50.2818270288743	2.81321380981165	4.25760858215481
50.2823270724401	8.47871304114508	112.452427594895	45.7372055658984	66.1204362456762	23.6506220237791	50.2823270288743	2.81407121742185	4.25875692266609
50.2828270724401	8.48304482886888	112.475272458904	45.679914897411	66.0329562514753	23.6441955720567	50.2828270288743	2.8149383546521	4.25989812684063
50.2833270724401	8.48737316691159	112.498088709546	45.622699814504	65.9463425642114	23.6377727947886	50.2833270288743	2.81581479034864	4.26103242803569
50.2838270724401	8.49169805591251	112.520876384586	45.565560255552	65.8605911707536	23.6313536901143	50.2838270288743	2.81670011079041	4.26216005020093
50.2843270724401	8.49601949652118	112.543635521756	45.5084961601848	65.7756980691735	23.6249382562084	50.2843270288743	2.81759391899768	4.26328120825804
50.2848270724401	8.50033748939747	112.566366158761	45.4515074689814	65.6916592675001	23.6185264912784	50.2848270288743	2.81849583406711	4.2643961084653
50.2853270724401	8.50465203521163	112.589068333275	45.3945941232416	65.6084707849319	23.6121183935611	50.2853270288743	2.81940549053253	4.26550494876746
50.2858270724401	8.50896313464431	112.611742082944	45.337756064832	65.5261286507137	23.605713961317	50.2858270288743	2.82032253775021	4.26660791913174
50.2863270724401	8.5132707883866	112.634387445383	45.2809932360299	65.444628905421	23.5993131928257	50.2863270288743	2.82124663930801	4.26770520187023
50.2868270724401	8.51757499714003	112.657004458181	45.2243055793962	65.3639675996377	23.5929160863813	50.2868270288743	2.82217747245732	4.2687969719495
50.2873270724401	8.52187576161656	112.679593158896	45.167693037675	65.2841407952803	23.5865226402885	50.2873270288743	2.8231147275671	4.26988339728776
50.2878270724401	8.52617308253859	112.702153585059	45.1111555536929	65.2051445643366	23.5801328528593	50.2878270288743	2.82405810759912	4.27096463904008
50.2883270724401	8.5304669606389	112.724685774171	45.0546930702749	65.1269749902497	23.5737467224107	50.2883270288743	2.82500732760364	4.27204085187219
50.2888270724401	8.53475739666067	112.747189763706	44.9983055301657	65.0496281665163	23.5673642472631	50.2888270288743	2.82596211423483	4.27311218422331
50.2893270724401	8.53904439135741	112.769665591108	44.941992875962	64.9731001981102	23.560985425739	50.2893270288743	2.8269222052851	4.27417877855842
50.2898270724401	8.54332794549294	112.792113293794	44.8857550500401	64.8973872001044	23.5546102561625	50.2898270288743	2.82788734923764	4.27524077161036
50.2903270724401	8.5476080598413	112.814532909149	44.8295919945148	64.8224852991477	23.5482387368589	50.2903270288743	2.82885730483662	4.27629829461227
50.2908270724401	8.55188473518677	112.836924474531	44.7735036511592	64.7483906319814	23.5418708661542	50.2908270288743	2.8298318406742	4.27735147352061
50.2913270724401	8.55615797232374	112.85928802727	44.7174899613687	64.6750993469554	23.5355066423757	50.2913270288743	2.83081073479385	4.27840042922928
50.2918270724401	8.56042777205668	112.881623604664	44.6615508661088	64.6026076025467	23.5291460638517	50.2918270288743	2.83179377430928	4.27944527777507
50.2923270724401	8.56469413520011	112.903931243982	44.6056863058577	64.5309115689215	23.5227891289115	50.2923270288743	2.83278075503844	4.28048613053489
50.2928270724401	8.56895706257844	112.926210982463	44.5498962205813	64.4600074263729	23.5164358358861	50.2928270288743	2.83377148115201	4.281523094415
50.2933270724401	8.57321655502595	112.948462857318	44.4941805496675	64.3898913669218	23.5100861831078	50.2933270288743	2.83476576483576	4.2825562720327
50.2938270724401	8.57747261338672	112.970686905723	44.4385392318996	64.3205595927416	23.5037401689102	50.2938270288743	2.83576342596637	4.28358576189058
50.2943270724401	8.58172523851451	112.992883164828	44.3829722054119	64.2520083178016	23.4973977916288	50.2943270288743	2.83676429180009	4.28461165854385
50.2948270724401	8.5859744312727	113.015051671749	44.3274794076482	64.1842337662274	23.4910590496007	50.2948270288743	2.83776819667373	4.2856340527609
50.2953270724401	8.59022019253417	113.03719246357	44.2720607753322	64.1172321739786	23.4847239411644	50.2953270288743	2.83877498171767	4.2866530316773
50.2958270724401	8.59446252318123	113.059305577344	44.216716244426	64.0509997871923	23.4783924646603	50.2958270288743	2.83978449458021	4.28766867894371
50.2963270724401	8.59870142410551	113.081391050093	44.1614457500985	63.9855328638972	23.47206461843	50.2963270288743	2.84079658916293	4.28868107486772
50.2968270724401	8.60293689620785	113.103448918804	44.1062492266937	63.9208276723039	23.4657404008167	50.2968270288743	2.84181112536669	4.28969029654997
50.2973270724401	8.60716894039822	113.125479220432	44.0511266077022	63.8568804925519	23.4594198101652	50.2973270288743	2.8428279688477	4.29069641801486
50.2978270724401	8.61139755759556	113.147481991898	43.9960778257293	63.7936876149796	23.4531028448213	50.2978270288743	2.84384699078342	4.29169951033581
50.2983270724401	8.61562274872772	113.169457270089	43.9411028124725	63.7312453419029	23.4467895031322	50.2983270288743	2.84486806764782	4.29269964175564
50.2988270724401	8.61984451473133	113.191405091858	43.8862014986938	63.6695499858412	23.4404797834462	50.2988270288743	2.84589108099562	4.2936968778019
50.2993270724401	8.62406285655168	113.213325494022	43.8313738141956	63.608597871326	23.4341736841127	50.2993270288743	2.84691591725529	4.2946912813977
50.2998270724401	8.62827777514259	113.235218513364	43.7766196878031	63.5483853331047	23.4278712034818	50.2998270288743	2.84794246753021	4.29568291296789
50.3003270724401	8.63248927146633	113.25708418663	43.7219390473431	63.4889087179782	23.4215723399049	50.3003270288743	2.84897062740803	4.29667183054108
50.3008270724401	8.63669734649343	113.278922550528	43.6673318196341	63.430164382968	23.4152770917336	50.3008270288744	2.85000029677753	4.29765808984743
50.3013270724402	8.64090200120259	113.300733641733	43.6127979304639	63.3721486971792	23.4089854573207	50.3013270288744	2.85103137965293	4.29864174441252
50.3018270724402	8.64510323658061	113.322517496879	43.5583373045776	63.3148580399463	23.4026974350192	50.3018270288744	2.85206378400533	4.29962284564738
50.3023270724402	8.64930105362214	113.344274152564	43.5039498656771	63.2582888027222	23.3964130231828	50.3023270288744	2.85309742160086	4.30060144293492
50.3028270724402	8.65349545332967	113.366003645345	43.4496355364029	63.2024373871927	23.3901322201654	50.3028270288744	2.85413220784546	4.30157758371277
50.3033270724402	8.65768643671333	113.387706011742	43.3953942383396	63.1473002071867	23.3838550243216	50.3033270288744	2.85516806163584	4.30255131355287
50.3038270724402	8.66187400479078	113.409381288236	43.3412258919987	63.0928736867732	23.3775814340059	50.3038270288744	2.85620490521657	4.30352267623769
50.3043270724402	8.6660581585871	113.431029511265	43.2871304168341	63.0391542621915	23.371311447573	50.3043270288744	2.85724266404288	4.3044917138335
50.3048270724402	8.67023889913462	113.452650717229	43.2331077312327	62.9861383799227	23.3650450633779	50.3048270288744	2.85828126664906	4.30545846676049
50.3053270724402	8.67441622747282	113.474244942486	43.1791577525238	62.9338224986393	23.3587822797755	50.3053270288744	2.85932064452216	4.30642297386025
50.3058270724402	8.6785901446482	113.495812223351	43.125280396981	62.8822030872579	23.3525230951206	50.3058270288744	2.86036073198085	4.30738527246027
50.3063270724402	8.68276065171412	113.517352596098	43.071475579842	62.8312766269096	23.346267507768	50.3063270288744	2.86140146605921	4.30834539843603
50.3068270724402	8.68692774973073	113.538866096958	43.0177432153003	62.7810396089678	23.3400155160722	50.3068270288744	2.86244278639516	4.3093033862704
50.3073270724402	8.69109143976477	113.56035276212	42.9640832165359	62.7314885370363	23.3337671183875	50.3073270288744	2.86348463512352	4.31025926911073
50.3078270724402	8.6952517228895	113.581812627725	42.9104954957178	62.6826199249625	23.3275223130679	50.3078270288744	2.86452695677338	4.31121307882354
50.3083270724402	8.69940860018454	113.603245729875	42.8569799640299	62.634430298839	23.3212810984672	50.3083270288744	2.86556969816963	4.31216484604703
50.3088270724402	8.70356207273577	113.624652104624	42.8035365316841	62.586916194999	23.3150434729384	50.3088270288744	2.86661280833855	4.31311460024141
50.3093270724402	8.70771214163521	113.646031787982	42.7501651079423	62.5400741620323	23.3088094348345	50.3093270288744	2.86765623841717	4.31406236973724
50.3098270724402	8.71185880798086	113.667384815911	42.6968656011346	62.4939007587666	23.3025789825076	50.3098270288744	2.86869994156642	4.31500818178169
50.3103270724402	8.71600207287665	113.688711224331	42.6436379186885	62.4483925562958	23.2963521143095	50.3103270288744	2.86974387288776	4.31595206258304
50.3108270724402	8.72014193743223	113.710011049111	42.5904819671565	62.4035461359464	23.2901288285913	50.3108270288744	2.87078798934322	4.31689403735325
50.3113270724402	8.72427840276299	113.731284326076	42.5373976522283	62.3593580913171	23.2839091237035	50.3113270288744	2.87183224967871	4.3178341303489
50.3118270724402	8.72841146998978	113.752531091001	42.4843848787795	62.3158250262337	23.2776929979961	50.3118270288744	2.87287661435052	4.31877236491033
50.3123270724402	8.73254114023897	113.773751379616	42.4314435508792	62.2729435567985	23.271480449818	50.3123270288744	2.87392104545469	4.31970876349928
50.3128270724402	8.73666741464223	113.794945227602	42.3785735718347	62.2307103093325	23.2652714775178	50.3128270288744	2.87496550665945	4.32064334773499
50.3133270724402	8.74079029433645	113.816112670588	42.3257748442194	62.1891219224348	23.2590660794431	50.3133270288744	2.87600996314027	4.32157613842874
50.3138270724402	8.74490978046368	113.837253744159	42.2730472698998	62.1481750449146	23.2528642539409	50.3138270288744	2.87705438151762	4.32250715561706
50.3143270724402	8.74902587417102	113.858368483848	42.2203907500727	62.1078663378576	23.2466659993573	50.3143270288744	2.87809872979736	4.32343641859354
50.3148270724402	8.75313857661047	113.879456925137	42.1678051852985	62.0681924725496	23.2404713140376	50.3148270288744	2.87914297731343	4.32436394593936
50.3153270724402	8.7572478889389	113.900519103462	42.1152904755333	62.0291501325488	23.2342801963265	50.3153270288744	2.880187094673	4.32528975555255
50.3158270724402	8.76135381231796	113.921555054205	42.0628465201616	61.990736011602	23.2280926445676	50.3158270288744	2.88123105370384	4.32621386467603
50.3163270724402	8.76545634791398	113.9425648127	42.0104732180331	61.952946815722	23.2219086571039	50.3163270288744	2.88227482740384	4.3271362899246
50.3168270724402	8.76955549689787	113.963548414228	41.9581704674989	61.9157792610978	23.2157282322774	50.3168270288744	2.8833183898926	4.32805704731067
50.3173270724402	8.77365126044507	113.984505894022	41.9059381664417	61.8792300761746	23.2095513684294	50.3173270288744	2.88436171636502	4.32897615226909
50.3178270724402	8.77774363973548	114.00543728726	41.8537762123168	61.8432959995601	23.2033780639003	50.3178270288744	2.88540478304682	4.32989361968082
50.3183270724402	8.78183263595336	114.026342629072	41.8016845021825	61.807973782107	23.1972083170297	50.3183270288744	2.88644756715182	4.33080946389575
50.3188270724402	8.78591825028729	114.047221954535	41.7496629327347	61.7732601848145	23.1910421261565	50.3188270288744	2.8874900468411	4.33172369875451
50.3193270724402	8.79000048393008	114.068075298674	41.6977114003454	61.7391519809132	23.1848794896185	50.3193270288744	2.88853220118367	4.3326363376094
50.3198270724402	8.79407933807875	114.088902696462	41.6458298011264	61.7056459537631	23.1787204057529	50.3198270288744	2.88957401011893	4.33354739334448
50.3203270724402	8.79815842892844	114.109722630137	41.6383244201346	61.6727388989406	23.1725648729006	50.3203270288744	2.89061545442056	4.33445687839479
50.3208270724402	8.80225409363914	114.13061843917	41.8235543636545	61.6404276221319	23.1664128894245	50.3208270288744	2.89165651566198	4.33536480476484
50.3213270724402	8.80638508743588	114.151685652553	42.204739616496	61.6087089412213	23.1602644537288	50.3213270288744	2.89269717618313	4.33627118404628
50.3218270724403	8.81056981352335	114.173017842855	42.7722859267328	61.5775796841841	23.154119564275	50.3218270288745	2.89373741905874	4.33717602743491
50.3223270724403	8.81482588482981	114.194704393479	43.5169179436246	61.5470366911727	23.147978219598	50.3223270288745	2.89477722806786	4.33807934574689
50.3228270724403	8.81917007766352	114.216830265934	44.4296977494081	61.5170768124098	23.1418404183216	50.3228270288745	2.89581658766457	4.3389811494344
50.3233270724403	8.82361835001498	114.239476095695	45.5020111371107	61.4876969102716	23.135706159174	50.3233270288745	2.89685548295006	4.33988144860058
50.3238270724403	8.82818586938572	114.26271833545	46.7255496039676	61.4588938571834	23.1295754410004	50.3238270288745	2.89789389964572	4.34078025301386
50.3243270724403	8.83288704091795	114.286629398917	48.0922926480281	61.4306645376982	23.1234482627735	50.3243270288745	2.8989318240674	4.34167757212172
50.3248270724403	8.83773553433319	114.311277797792	49.5944910801112	61.4030058463951	23.1173246236003	50.3248270288745	2.89996924310075	4.3425734150639
50.3253270724403	8.8427443094892	114.336728271072	51.2246514221788	61.3759146899541	23.1112045227277	50.3253270288745	2.90100614417758	4.34346779068499
50.3258270724403	8.84792564058257	114.363041907054	52.9755213587393	61.3493879850552	23.1050879595439	50.3258270288745	2.90204251525312	4.34436070754659
50.3263270724403	8.85329113905927	114.390276258461	54.8400761923027	61.3234226604513	23.0989749335792	50.3263270288745	2.90307834478434	4.34525217393894
50.3268270724403	8.85885177530007	114.418485451203	56.8115062531755	61.2980156548702	23.0928654445045	50.3268270288745	2.90411362170906	4.34614219789202
50.3273270724403	8.86461789914701	114.447720287195	58.8832052153543	61.2731639190788	23.0867594921294	50.3273270288745	2.90514833542604	4.34703078718626
50.3278270724403	8.87059925933489	114.47802834169	61.0487592722229	61.248864413794	23.0806570763987	50.3278270288745	2.90618247577576	4.34791794936275
50.3283270724403	8.87680502189039	114.509454055527	63.3019371275556	61.2251141117376	23.0745581973889	50.3283270288745	2.9072160330221	4.34880369173311
50.3288270724403	8.88324378755876	114.542038822692	65.6366807591398	61.201909995553	23.0684628553046	50.3288270288745	2.90824899783476	4.34968802138884
50.3293270724403	8.8899236083164	114.575821073548	68.0470969140075	61.1792490598542	23.0623710504746	50.3293270288745	2.90928136127236	4.35057094521039
50.3298270724403	8.89685200302542	114.610836354098	70.5274492958683	61.1571283091466	23.0562827833475	50.3298270288745	2.91031311476632	4.35145246987576
50.3303270724403	8.90403597228413	114.647117401609	73.0721514068771	61.135544759869	23.0501980544887	50.3303270288745	2.91134425010531	4.35233260186886
50.3308270724403	8.91148201252541	114.684694216898	75.6757600073361	61.1144954383218	23.0441168645759	50.3308270288745	2.91237475942047	4.35321134748737
50.3313270724403	8.91919612941309	114.723594133591	78.3329691582666	61.0939773826993	23.038039214396	50.3313270288745	2.91340463517112	4.35408871285045
50.3318270724403	8.9271838505839	114.763841884617	81.0386048131559	61.0739876410259	23.0319651048412	50.3318270288745	2.91443387013115	4.35496470390596
50.3323270724403	8.9354502377813	114.805459666216	83.7876199263916	61.0545232731795	23.025894536906	50.3323270288745	2.91546245737594	4.35583932643752
50.3328270724403	8.94399989842501	114.848467199685	86.5750900470856	61.0355813488348	23.0198275116838	50.3328270288745	2.91649039026983	4.35671258607121
50.3333270724403	8.95283699665837	114.892881791115	89.3962093681377	61.0171589494782	23.0137640303634	50.3333270288745	2.9175176624541	4.35758448828197
50.3338270724403	8.96196526391378	114.938718389316	92.2462872014704	60.999253166359	23.0077040942263	50.3338270288745	2.91854426783548	4.35845503839981
50.3343270724403	8.97138800903471	114.985989642145	95.1207448513554	60.9818611024934	23.0016477046432	50.3343270288745	2.91957020057512	4.35932424161568
50.3348270724403	8.9811081279908	115.034705951414	98.0151128587909	60.964979870627	22.995594863071	50.3348270288745	2.92059545507798	4.36019210298717
50.3353270724403	8.99112811322112	115.084875526568	100.925028590776	60.9486065952254	22.9895455710499	50.3353270288745	2.92162002598277	4.36105862744394
50.3358270724403	9.00145006263872	115.136504437276	103.846234149306	60.9327384104486	22.9834998302	50.3358270288745	2.92264390815219	4.36192381979287
50.3363270724403	9.01207568832805	115.189596665102	106.774574575705	60.917372462129	22.9774576422188	50.3363270288745	2.92366709666362	4.36278768472314
50.3368270724403	9.02300632496528	115.244154154383	109.705996326827	60.9025059057569	22.9714190088774	50.3368270288745	2.92468958680025	4.36365022681091
50.3373270724403	9.03424293798985	115.300176862446	112.636546000437	60.8881359084462	22.9653839320181	50.3373270288745	2.9257113740425	4.36451145052401
50.3378270724403	9.04578613155418	115.357662809284	115.562369287892	60.8742596469303	22.9593524135513	50.3378270288745	2.92673245405985	4.36537136022623
50.3383270724403	9.05763615627684	115.416608126779	118.479710133003	60.8608743095169	22.953324455452	50.3383270288745	2.92775282270298	4.3662299601816
50.3388270724403	9.06979291682321	115.477007107596	121.384910076768	60.8479770940944	22.9473000597572	50.3388270288745	2.92877247599628	4.36708725455841
50.3393270724403	9.08225597933606	115.538852253794	124.274407768294	60.8355652100737	22.9412792285628	50.3393270288745	2.92979141013062	4.36794324743305
50.3398270724403	9.09502457873716	115.602134325274	127.144738623145	60.8236358764072	22.9352619640204	50.3398270288745	2.93080962145643	4.36879794279375
50.3403270724403	9.1080976259198	115.666842388092	129.992534610858	60.8121863235158	22.9292482683345	50.3403270288745	2.93182710647715	4.36965134454413
50.3408270724403	9.12147371485054	115.732963862713	132.814524154255	60.8012137913231	22.9232381437594	50.3408270288745	2.93284386184283	4.37050345650657
50.3413270724403	9.13515112959742	115.800484572261	135.607532123804	60.7907155311663	22.9172315925961	50.3413270288745	2.93385988434408	4.37135428242552
50.3418270724403	9.14912785130053	115.869388790785	138.368479910999	60.7806888038437	22.9112286171896	50.3418270288745	2.93487517090626	4.37220382597059
50.3423270724403	9.16340156509966	115.939659291598	141.09438556542	60.7711308815121	22.9052292199255	50.3423270288745	2.93588971858389	4.37305209073956
50.3428270724404	9.1779696670324	116.011277395693	143.782363980871	60.7620390457475	22.8992334032276	50.3428270288746	2.93690352455531	4.37389908026126
50.3433270724404	9.19282927091514	116.084223020279	146.429627116619	60.7534105894276	22.8932411695543	50.3433270288746	2.93791658611756	4.37474479799832
50.3438270724404	9.20797721521808	116.158474727421	149.033484240505	60.7452428148067	22.8872525213962	50.3438270288746	2.9389289006815	4.37558924734979
50.3443270724404	9.22341006994416	116.234009772819	151.591342181407	60.7375330353827	22.8812674612731	50.3443270288746	2.93994046576707	4.37643243165369
50.3448270724404	9.23912414352121	116.310804154698	154.100705579122	60.7302785739869	22.8752859917308	50.3448270288746	2.94095127899882	4.37727435418942
50.3453270724404	9.25511548971492	116.388832662832	156.559177120559	60.7234767646351	22.8693081153387	50.3453270288746	2.94196133810158	4.37811501818008
50.3458270724404	9.27137991456959	116.46806892766	158.964457751763	60.7171249506327	22.8633338346865	50.3458270288746	2.94297064089634	4.37895442679471
50.3463270724404	9.28791298338264	116.548485469508	161.314346855915	60.7112204864095	22.8573631523819	50.3463270288746	2.94397918529627	4.3797925831504
50.3468270724404	9.30471002771767	116.630053747872	163.606742388311	60.7057607356397	22.8513960710471	50.3468270288746	2.94498696930296	4.38062949031435
50.3473270724404	9.32176615246	116.712744210755	165.839640959814	60.700743073061	22.845432593317	50.3473270288746	2.94599399100276	4.38146515130581
50.3478270724404	9.33907624291781	116.796526344014	168.011137861094	60.6961648826107	22.8394727218355	50.3478270288746	2.94700024856328	4.38229956909799
50.3483270724404	9.35663497197098	116.881368720697	170.119427020611	60.6920235592274	22.8335164592537	50.3483270288746	2.94800574023011	4.38313274661982
50.3488270724404	9.3744368072689	116.967239050331	172.162800889938	60.6883165070027	22.8275638082263	50.3488270288746	2.94901046432358	4.38396468675767
50.3493270724404	9.39247601847772	117.054104228113	174.139650250722	60.6850411409672	22.8216147714098	50.3493270288746	2.95001441923571	4.38479539235705
50.3498270724404	9.41074668457671	117.141930383981	176.048463938265	60.6821948852578	22.8156693514597	50.3498270288746	2.95101760342728	4.38562486622413
50.3503270724404	9.42924270120271	117.230682931499	177.887828477294	60.6797751748868	22.8097275510276	50.3503270288746	2.95202001542502	4.3864531111273
50.3508270724404	9.44795778804058	117.320326616536	179.656427626197	60.6777794539259	22.803789372759	50.3508270288746	2.95302165381891	4.38728012979862
50.3513270724404	9.4668854962576	117.410825565665	181.353041826579	60.6762051772568	22.7978548192908	50.3513270288746	2.95402251725963	4.38810592493515
50.3518270724404	9.48601921597813	117.50214333426	182.976547555684	60.6750498087738	22.7919238932491	50.3518270288746	2.95502260445604	4.38893049920039
50.3523270724404	9.50535218379517	117.594242954219	184.525916579733	60.6743108231156	22.7859965972461	50.3523270288746	2.95602191417285	4.38975385522546
50.3528270724404	9.52487749031412	117.687086981278	186.000215106917	60.6739857038854	22.7800729338788	50.3528270288746	2.95702044522835	4.39057599561037
50.3533270724404	9.54458808772407	117.78063754186	187.398602839295	60.6740719453651	22.7741529057257	50.3533270288746	2.95801819649224	4.3913969229252
50.3538270724404	9.56447679739104	117.874856379409	188.720331923421	60.6745670507521	22.7682365153453	50.3538270288746	2.95901516688353	4.39221663971119
50.3543270724404	9.58453631746734	117.969704900154	189.964745800055	60.675468533856	22.7623237652735	50.3543270288746	2.96001135536856	4.39303514848186
50.3548270724404	9.60475923051071	118.065144218265	191.131277953845	60.6767739173531	22.7564146580218	50.3548270288746	2.9610067609591	4.393852451724
50.3553270724404	9.62513801110657	118.161135200337	192.219450564308	60.6784807344644	22.7505091960748	50.3553270288746	2.9620013827105	4.39466855189868
50.3558270724404	9.6456650334863	118.257638509163	193.228873059989	60.6805865272279	22.7446073818884	50.3558270288746	2.96299521971996	4.3954834514422
50.3563270724404	9.6663325791342	118.354614646747	194.15924057803	60.6830888481592	22.7387092178879	50.3563270288746	2.96398827112484	4.396297152767
50.3568270724404	9.68713284437554	118.452023996507	195.010332331861	60.6859852585406	22.7328147064658	50.3568270288746	2.96498053610106	4.39710965826251
50.3573270724404	9.70805794793785	118.549826864625	195.78200989011	60.6892733300636	22.7269238499802	50.3573270288746	2.96597201386155	4.397920970296
50.3578270724404	9.72909993847745	118.647983520507	196.474215370143	60.6929506431364	22.7210366507526	50.3578270288746	2.96696270365478	4.39873109121337
50.3583270724404	9.75025080206304	118.7464542363	197.086969550088	60.6970147885077	22.7151531110668	50.3583270288746	2.96795260476335	4.39954002333994
50.3588270724404	9.77150246960811	118.845199325438	197.620369903366	60.701463365592	22.7092732331661	50.3588270288746	2.96894171650264	4.40034776898113
50.3593270724404	9.79284682424393	118.944179180176	198.07458856016	60.7062939840752	22.7033970192528	50.3593270288746	2.96993003821951	4.40115433042323
50.3598270724404	9.81427570862467	119.04335430807	198.449870200441	60.7115042622583	22.6975244714858	50.3598270288746	2.97091756929104	4.401959709934
50.3603270724404	9.83578093215641	119.14268536739	198.746529883396	60.717091828644	22.6916555919792	50.3603270288746	2.97190430912337	4.4027639097634
50.3608270724404	9.85735427814187	119.242133201409	198.96495081831	60.723054320299	22.6857903828009	50.3608270288746	2.97289025715054	4.40356693214413
50.3613270724404	9.87898751083255	119.341658871568	199.105582082125	60.7293893844214	22.6799288459713	50.3613270288746	2.97387541283344	4.40436877929224
50.3618270724404	9.90067238238037	119.441223689474	199.168936288998	60.7360946767222	22.6740709834615	50.3618270288746	2.97485977565868	4.40516945340776
50.3623270724404	9.92240063968088	119.540789247718	199.155587217363	60.7431678629734	22.668216797192	50.3623270288746	2.97584334513768	4.40596895667515
50.3628270724404	9.94416403110052	119.640317449489	199.066167399985	60.7506066174082	22.6623662890319	50.3628270288746	2.97682612080565	4.40676729126388
50.3633270724404	9.96595431308023	119.739770536969	198.901365682627	60.7584086242506	22.6565194607971	50.3633270288747	2.97780810222071	4.40756445932892
50.3638270724405	9.98776325658912	119.839111118416	198.66192452916	60.7665715761332	22.6506763142335	50.3638270288747	2.97878928896297	4.40836046301121
50.3643270724405	10.0095826534124	119.938302193869	198.348637278176	60.7750931756091	22.6448368509682	50.3643270288747	2.97976968063373	4.40915530443812
50.3648270724405	10.0314043224195	120.037307180175	197.962347187914	60.783971133588	22.6390010725402	50.3648270288747	2.98074927685465	4.40994898572388
50.3653270724405	10.0532201156245	120.136089934494	197.503943730702	60.7932031708287	22.6331689804407	50.3653270288747	2.98172807726696	4.41074150897004
50.3658270724405	10.075021924054	120.23461477639	196.974360079972	60.8027870163943	22.62734057613	50.3658270288747	2.98270608153075	4.41153287626581
50.3663270724405	10.0968016834618	120.332846508695	196.374570674234	60.8127204091266	22.621515861038	50.3663270288747	2.98368328932427	4.41232308968851
50.3668270724405	10.1185513798815	120.430750437148	195.705588747377	60.8230010961185	22.6156948365581	50.3668270288747	2.98465970034318	4.41311215130389
50.3673270724405	10.1402630550096	120.528292388798	194.968463847823	60.8336268341705	22.6098775040385	50.3673270288747	2.98563531429999	4.41390006316652
50.3678270724405	10.1619288114136	120.625438729164	194.164279366405	60.8445953882817	22.6040638647761	50.3678270288747	2.98661013092337	4.4146868273201
50.3683270724405	10.183540817559	120.722156378169	193.294150083653	60.8559045330873	22.5982539200101	50.3683270288747	2.98758414995759	4.41547244579783
50.3688270724405	10.2050913126547	120.818412824861	192.359219743078	60.8675520513686	22.592447670918	50.3688270288747	2.98855737116191	4.41625692062267
50.3693270724405	10.2265726113103	120.914176140926	191.360658655415	60.8795357354715	22.5866451186127	50.3693270288747	2.98952979431008	4.41704025380766
50.3698270724405	10.2479771080057	121.009414993024	190.29966133828	60.8918533858353	22.5808462641403	50.3698270288747	2.99050141918978	4.41782244735624
50.3703270724405	10.2692972813687	121.104098653957	189.177444195281	60.9045028123922	22.5750511084788	50.3703270288747	2.99147224560213	4.41860350326247
50.3708270724405	10.2905256982605	121.198197012692	187.995243238413	60.9174818331148	22.5692596525373	50.3708270288747	2.99244227336118	4.41938342351133
50.3713270724405	10.311655017667	121.29168058327	186.754311857356	60.9307882753974	22.5634718971556	50.3713270288747	2.99341150229351	4.42016221007895
50.3718270724405	10.332677994395	121.38452051261	185.455918638953	60.9444199746221	22.5576878431039	50.3718270288747	2.99437993223772	4.42093986493289
50.3723270724405	10.3535874825736	121.476688587257	184.101345240045	60.9583747755208	22.5519074910828	50.3723270288747	2.99534756304406	4.42171639003231
50.3728270724405	10.3743764389609	121.568157239077	182.691884316432	60.9726505307601	22.5461308417231	50.3728270288747	2.99631439457397	4.42249178732825
50.3733270724405	10.3950379260557	121.658899549944	181.228837510645	60.9872451022852	22.540357895586	50.3733270288747	2.99728042669974	4.42326605876383
50.3738270724405	10.4155651150155	121.74888925545	179.713513500809	61.0021563599234	22.5345886531626	50.3738270288747	2.99824565930412	4.42403920627443
50.3743270724405	10.4359512883828	121.838100747658	178.147226112759	61.0173821827087	22.5288231148746	50.3743270288747	2.99921009227995	4.4248112317879
50.3748270724405	10.4561898426207	121.92650907694	176.531292497239	61.0329204575044	22.5230612810732	50.3748270288747	3.00017372552983	4.42558213722476
50.3753270724405	10.4762742904594	122.01408995293	174.867031373796	61.0487690803095	22.5173031520397	50.3753270288747	3.0011365589658	4.42635192449837
50.3758270724405	10.4961982630575	122.100819744629	173.155761342744	61.0649259548991	22.5115487279853	50.3758270288747	3.002098592509	4.42712059551509
50.3763270724405	10.5159555119793	122.186675479687	171.398799266339	61.0813889941128	22.5057980090506	50.3763270288747	3.0030598260894	4.42788815217448
50.3768270724405	10.5355399109926	122.271634842913	169.597458720054	61.098156118514	22.5000509953058	50.3768270288747	3.00402025964549	4.42865459636942
50.3773270724405	10.5549454576887	122.355676174028	167.753048514625	61.1152252576588	22.4943076867503	50.3773270288747	3.004979893124	4.42941992998627
50.3778270724405	10.5741662749304	122.438778464719	165.866871289362	61.1325943487748	22.4885680833129	50.3778270288747	3.00593872647967	4.43018415490505
50.3783270724405	10.5931966121301	122.520921355011	163.940222176913	61.1502613380116	22.4828321848512	50.3783270288747	3.00689675967495	4.43094727299955
50.3788270724405	10.6120308463626	122.602085129001	161.974387539596	61.1682241791369	22.4770999911519	50.3788270288747	3.00785399267978	4.43170928613745
50.3793270724405	10.6306634833184	122.682250709991	159.970643777082	61.1864808347705	22.4713715019308	50.3793270288747	3.00881042547136	4.43247019618049
50.3798270724405	10.6490891580995	122.761399655054	157.930256205148	61.205029275097	22.4656467168323	50.3798270288747	3.00976605803391	4.43323000498455
50.3803270724405	10.6673026358656	122.839514149061	155.854478004958	61.2238674790831	22.4599256354296	50.3803270288747	3.01072089035849	4.43398871439982
50.3808270724405	10.6852988123326	122.916576998223	153.744549242216	61.2429934332081	22.454208257225	50.3808270288747	3.01167492244275	4.43474632627086
50.3813270724405	10.7030727141313	122.99257162316	151.601695955347	61.2624051326621	22.4484945816492	50.3813270288747	3.01262815429075	4.43550284243674
50.3818270724405	10.7206194990288	123.067482051541	149.427129311758	61.2821005800961	22.442784608062	50.3818270288747	3.0135805859128	4.43625826473114
50.3823270724405	10.7379344560206	123.141292910341	147.222044831044	61.3020777868022	22.437078335752	50.3823270288747	3.01453221732523	4.43701259498245
50.3828270724405	10.755013005297	123.213989417721	144.987621673917	61.3223347714805	22.4313757639366	50.3828270288747	3.01548304855026	4.43776583501385
50.3833270724405	10.7718506980897	123.285557374588	142.7250219955	61.3428695614026	22.4256768917625	50.3833270288747	3.01643307961578	4.43851798664344
50.3838270724405	10.7884432164048	123.355983155856	140.435390361574	61.3636801911965	22.419981718305	50.3838270288747	3.01738231055528	4.43926905168429
50.3843270724405	10.8047863726471	123.425253701436	138.119853226177	61.3847647039917	22.4142902425691	50.3843270288748	3.01833074140759	4.44001903194455
50.3848270724406	10.8208761091409	123.493356506992	135.779518468996	61.4061211502225	22.4086024634887	50.3848270288748	3.01927837221681	4.44076792922752
50.3853270724406	10.8367084975547	123.560279614489	133.415474990784	61.427747588755	22.4029183799273	50.3853270288748	3.02022520303213	4.44151574533172
50.3858270724406	10.8522797382333	123.626011602559	131.028792365089	61.449642085709	22.3972379906781	50.3858270288748	3.02117123390774	4.442262482051
50.3863270724406	10.8675861594437	123.690541576721	128.620520544457	61.4718027155667	22.3915612944636	50.3863270288748	3.02211646490263	4.44300814117456
50.3868270724406	10.8826242165407	123.753859159465	126.191689619254	61.4942275600129	22.3858882899366	50.3868270288748	3.02306089608053	4.44375272448709
50.3873270724406	10.8973904910573	123.815954480246	123.743309627198	61.516914709026	22.3802189756798	50.3873270288748	3.02400452750976	4.44449623376875
50.3878270724406	10.9118816897251	123.876818165398	121.276370411679	61.5398622597355	22.374553350206	50.3878270288748	3.02494735926312	4.44523867079531
50.3883270724406	10.9260946434302	123.936441327997	118.791841526917	61.5630683174968	22.3688914119586	50.3883270288748	3.02588939141778	4.44598003733819
50.3888270724406	10.9400263061098	123.99481555769	116.290672188001	61.5865309947647	22.3632331593115	50.3888270288748	3.02683062405517	4.44672033516447
50.3893270724406	10.9536737535948	124.051932910528	113.773791263843	61.6102484121518	22.3575785905696	50.3893270288748	3.02777105726091	4.44745956603702
50.3898270724406	10.9670341824031	124.107785898798	111.242107311062	61.6342186973201	22.3519277039685	50.3898270288748	3.02871069112467	4.44819773171453
50.3903270724406	10.9801049084886	124.162367480898	108.696508646874	61.6584399860213	22.3462804976755	50.3903270288748	3.02964952574008	4.44893483395153
50.3908270724406	10.9928833659511	124.21567105126	106.137863459009	61.6829104210062	22.340636969789	50.3908270288748	3.0305875612047	4.44967087449848
50.3913270724406	11.0053671057103	124.267690430339	103.567019950757	61.7076281530471	22.3349971183394	50.3913270288748	3.03152479761983	4.45040585510181
50.3918270724406	11.017553794151	124.318419854696	100.984806519211	61.7325913398659	22.3293609412891	50.3918270288748	3.03246123509055	4.45113977750395
50.3923270724406	11.0294412117411	124.367853967172	98.3920319648646	61.7577981471398	22.3237284365325	50.3923270288748	3.03339687372552	4.45187264344339
50.3928270724406	11.0410272516283	124.415987807191	95.7894857306951	61.7832467474442	22.3180996018967	50.3928270288748	3.03433171363701	4.45260445465473
50.3933270724406	11.052309918219	124.462816801182	93.1779381689477	61.8089353212431	22.3124744351415	50.3933270288748	3.03526575494074	4.45333521286871
50.3938270724406	11.0632873257438	124.508336753153	90.5581408338456	61.8348620558504	22.3068529339598	50.3938270288748	3.03619899775587	4.45406491981223
50.3943270724406	11.0739576968124	124.552543835418	87.9308267985066	61.8610251464016	22.3012350959778	50.3943270288748	3.0371314422049	4.45479357720843
50.3948270724406	11.0843193609629	124.595434579494	85.2967109943763	61.8874227948325	22.2956209187552	50.3948270288748	3.03806308841363	4.45552118677673
50.3953270724406	11.0943707532074	124.637005867169	82.656490571579	61.9140532108351	22.2900103997858	50.3953270288748	3.03899393651106	4.45624775023279
50.3958270724406	11.1041104125787	124.677254921771	80.0108452785744	61.9409146108516	22.2844035364974	50.3958270288748	3.03992398662936	4.45697326928866
50.3963270724406	11.1135369806799	124.716179299619	77.3604378596122	61.9680052190166	22.2788003262525	50.3963270288748	3.04085323890383	4.45769774565269
50.3968270724406	11.1226492002414	124.753776881692	74.7059144684994	61.9953232661653	22.2732007663484	50.3968270288748	3.04178169347278	4.45842118102969
50.3973270724406	11.1314459136863	124.790045865505	72.047905097258	62.0228669907596	22.2676048540173	50.3973270288748	3.04270935047755	4.45914357712084
50.3978270724406	11.1399260617089	124.824984757201	69.3870240183219	62.0506346379138	22.2620125864271	50.3978270288748	3.04363621006239	4.4598649356238
50.3983270724406	11.1480886818668	124.85859236388	66.7238702389241	62.0786244603052	22.2564239606815	50.3983270288748	3.04456227237448	4.46058525823271
50.3988270724406	11.155932907191	124.890867786151	64.0590279664455	62.1068347172147	22.2508389738202	50.3988270288748	3.04548753756382	4.46130454663823
50.3993270724406	11.1634579648144	124.921810410919	61.3930670835088	62.1352636754214	22.2452576228195	50.3993270288748	3.04641200578322	4.46202280252755
50.3998270724406	11.1706631746223	124.951419904425	58.7265436316837	62.1639096082604	22.2396799045925	50.3998270288748	3.04733567718826	4.46274002758441
50.4003270724406	11.1785639572032	124.979592408088	55.8138645343411	62.1927707965024	22.2341058159606	50.4003270288748	3.04825855193721	4.46345622348918
50.4008270724406	11.1905823016536	125.005862106967	51.8351442382396	62.2218455274258	22.2285353535484	50.4008270288748	3.04918063019102	4.46417139191881
50.4013270724406	11.2068838349668	125.029705756244	46.7885323696624	62.25113209568	22.2229685137647	50.4013270288748	3.05010191211329	4.46488553454689
50.4018270724406	11.2273468672703	125.050619880351	40.7422782795734	62.280628802376	22.2174052928637	50.4018270288748	3.0510223978702	4.46559865304369
50.4023270724406	11.2518558074643	125.068131190807	33.7606649165099	62.3103339559337	22.2118456870295	50.4023270288748	3.05194208763049	4.46631074907614
50.4028270724406	11.2803010577708	125.081796564355	25.904046621136	62.3402458711872	22.206289692451	50.4028270288748	3.05286098156543	4.46702182430788
50.4033270724406	11.3125785534391	125.091201479265	17.2290753719313	62.3703628702152	22.2007373053779	50.4033270288748	3.05377907984876	4.46773188039928
50.4038270724406	11.3485892852916	125.09595831024	7.78893966344274	62.4006832814657	22.195188522161	50.4038270288748	3.05469638265669	4.46844091900744
50.4043270724406	11.388537795354	125.096921007913	0	62.4312054405706	22.1896433396194	50.4043270288748	3.05561289016786	4.46914894178625
50.4048270724406	11.4331634974376	125.097115234845	0	62.4619276894829	22.1841017557097	50.4048270288748	3.05652860256328	4.46985595038634
50.4053270724406	11.4826152911179	125.097154808322	0	62.4928483772775	22.1785637688114	50.4053270288749	3.05744352002635	4.47056194645517
50.4058270724407	11.5369218178778	125.097163530986	0	62.5239658593049	22.1730293770508	50.4058270288749	3.05835764274278	4.471266931637
50.4063270724407	11.5960872675912	125.097166262484	0	62.5552784979789	22.1674985780654	50.4063270288749	3.0592709709006	4.47197090757294
50.4068270724407	11.6601107711838	125.097167976853	0	62.5867846619417	22.1619713690224	50.4068270288749	3.06018350469012	4.47267387590094
50.4073270724407	11.7289903073117	125.097169665617	0	62.6184827268356	22.1564477467146	50.4073270288749	3.06109524430388	4.47337583825581
50.4078270724407	11.802723486603	125.097171524844	0	62.6503710744881	22.1509277076569	50.4078270288749	3.06200618993668	4.47407679626925
50.4083270724407	11.8813077087199	125.097173592002	0	62.6824480936693	22.1454112481633	50.4083270288749	3.0629163417855	4.47477675156985
50.4088270724407	11.9647401938103	125.097175872938	0	62.7147121792871	22.1398983644	50.4088270288749	3.06382570004952	4.47547570578311
50.4093270724407	12.0530179888607	125.097178367157	0	62.7471617331301	22.1343890524192	50.4093270288749	3.06473426493005	4.47617366053148
50.4098270724407	12.1461379690459	125.097181072841	0	62.7797951630822	22.1288833081776	50.4098270288749	3.06564203663055	4.4768706174343
50.4103270724407	12.2440968380865	125.097183987855	0	62.8126108838523	22.1233811275449	50.4103270288749	3.06654901535659	4.47756657810791
50.4108270724407	12.3468911284139	125.097187109936	0	62.8456073161968	22.117882506304	50.4108270288749	3.06745520131585	4.47826154416558
50.4113270724407	12.4545172013021	125.097190436743	0	62.8787828876353	22.1123874401484	50.4113270288749	3.06836059471804	4.47895551721759
50.4118270724407	12.5669712469965	125.09719396586	0	62.9121360316944	22.1068959246761	50.4118270288749	3.06926519577496	4.47964849887119
50.4123270724407	12.6842492848488	125.097197694801	0	62.94566518861	22.1014079553842	50.4123270288749	3.07016900470044	4.48034049073063
50.4128270724407	12.8063471634559	125.097201621008	0	62.9793688045771	22.0959235276631	50.4128270288749	3.07107202171029	4.48103149439719
50.4133270724407	12.9332605608064	125.097205741856	0	63.0132453324373	22.0904426367911	50.4133270288749	3.07197424702236	4.48172151146916
50.4138270724407	13.0649849844316	125.097210054654	0	63.0472932309533	22.0849652779314	50.4138270288749	3.07287568085644	4.48241054354188
50.4143270724407	13.2015157715635	125.097214556643	0	63.0815109654824	22.079491446129	50.4143270288749	3.07377632343432	4.48309859220774
50.4148270724407	13.3428480892986	125.097219244998	0	63.1158970072545	22.0740211363094	50.4148270288749	3.0746761749797	4.48378565905616
50.4153270724407	13.4889769347671	125.097224116833	0	63.1504498340312	22.0685543432781	50.4153270288749	3.07557523571823	4.48447174567367
50.4158270724407	13.6398971353089	125.097229169195	0	63.1851679294109	22.0630910617211	50.4158270288749	3.07647350587746	4.48515685364386
50.4163270724407	13.7956033486553	125.097234399073	0	63.2200497834739	22.0576312862053	50.4163270288749	3.07737098568685	4.4858409845474
50.4168270724407	13.9560900631161	125.097239803392	0	63.2550938920876	22.0521750111804	50.4168270288749	3.07826767537774	4.48652413996208
50.4173270724407	14.1213515977739	125.097245379021	0	63.2902987575383	22.0467222309801	50.4173270288749	3.07916357518334	4.48720632146278
50.4178270724407	14.2913821026831	125.097251122768	0	63.3256628878658	22.0412729398246	50.4178270288749	3.08005868533869	4.48788753062151
50.4183270724407	14.4661755590754	125.097257031385	0	63.361184797482	22.035827131822	50.4183270288749	3.08095300608071	4.48856776900741
50.4188270724407	14.6457257795717	125.097263101568	0	63.3968630065012	22.0303848009713	50.4188270288749	3.08184653764811	4.48924703818675
50.4193270724407	14.830026408399	125.097269329959	0	63.4326960413451	22.0249459411635	50.4193270288749	3.08273928028143	4.48992533972295
50.4198270724407	15.0190709216141	125.097275713146	0	63.4686824341077	22.019510546185	50.4198270288749	3.08363123422302	4.49060267517657
50.4203270724407	15.2128526273327	125.097282247665	0	63.5048207231474	22.0140786097189	50.4203270288749	3.084522399717	4.49127904610535
50.4208270724407	15.4113646659646	125.097288930001	0	63.5411094524417	22.0086501253476	50.4208270288749	3.08541277700927	4.49195445406419
50.4213270724407	15.6146000104548	125.09729575659	0	63.5775471721643	22.0032250865552	50.4213270288749	3.08630236634749	4.49262890060519
50.4218270724407	15.8225514665308	125.097302723819	0	63.6141324380829	21.9978034867292	50.4218270288749	3.08719116798108	4.4933023872776
50.4223270724407	16.0352116729554	125.097309828029	0	63.6508638121247	21.9923853191631	50.4223270288749	3.0880791821612	4.49397491562791
50.4228270724407	16.2525731017851	125.097317065514	0	63.6877398617523	21.9869705770587	50.4228270288749	3.08896640914072	4.49464648719977
50.4233270724407	16.4746280586358	125.097324432524	0	63.7247591605158	21.981559253528	50.4233270288749	3.08985284917425	4.49531710353407
50.4238270724407	16.7013686829525	125.097331925267	0	63.7619202874814	21.9761513415957	50.4238270288749	3.09073850251809	4.49598676616891
50.4243270724407	16.9327869482863	125.097339539908	0	63.7992218277742	21.9707468342014	50.4243270288749	3.09162336943024	4.49665547663962
50.4248270724407	17.1688746625767	125.097347272573	0	63.8366623719709	21.9653457242019	50.4248270288749	3.09250745017039	4.49732323647874
50.4253270724407	17.4096234684395	125.097355119346	0	63.8742405166269	21.9599480043737	50.4253270288749	3.0933907449999	4.49799004721609
50.4258270724407	17.6550248434615	125.097363076277	0	63.9119548637409	21.9545536674151	50.4258270288749	3.09427325418178	4.49865591037871
50.4263270724407	17.9050701004999	125.097371139378	0	63.9498040212698	21.9491627059487	50.426327028875	3.09515497798072	4.49932082749089
50.4268270724408	18.159750387988	125.097379304624	0	63.9877866025405	21.9437751125237	50.426827028875	3.09603591666303	4.49998480007421
50.4273270724408	18.4190566902472	125.09738756796	0	64.0259012267497	21.9383908796186	50.427327028875	3.09691607049667	4.50064782964749
50.4278270724408	18.6829798278041	125.097395925296	0	64.0641465184663	21.9330099996435	50.427827028875	3.09779543975123	4.50130991772685
50.4283270724408	18.9515104577136	125.097404372512	0	64.1025211081227	21.9276324649422	50.428327028875	3.09867402469788	4.50197106582566
50.4288270724408	19.2246390738883	125.097412905459	0	64.1410236314372	21.9222582677956	50.428827028875	3.09955182560944	4.50263127545461
50.4293270724408	19.5023560074326	125.097421519958	0	64.1796527298889	21.9168874004232	50.429327028875	3.1004288427603	4.50329054812167
50.4298270724408	19.7846514269838	125.097430211806	0	64.2184070502625	21.9115198549865	50.429827028875	3.10130507642645	4.50394888533211
50.4303270724408	20.0715153390582	125.097438976772	0	64.2572852451155	21.906155623591	50.430327028875	3.10218052688546	4.50460628858852
50.4308270724408	20.362937588403	125.097447810602	0	64.2962859722051	21.900794698289	50.430827028875	3.10305519441645	4.50526275939079
50.4313270724408	20.6589078583543	125.097456709021	0	64.3354078949404	21.8954370710822	50.431327028875	3.10392907930013	4.50591829923614
50.4318270724408	20.9594156712006	125.097465667729	0	64.374649681973	21.8900827339244	50.431827028875	3.10480218181874	4.50657290961911
50.4323270724408	21.2644503885519	125.097474682411	0	64.4140100076419	21.8847316787239	50.432327028875	3.10567450225608	4.50722659203158
50.4328270724408	21.5740012117146	125.097483748729	0	64.4534875513996	21.8793838973463	50.432827028875	3.10654604089748	4.50787934796276
50.4333270724408	21.8880571820724	125.097492862332	0	64.4930809982341	21.8740393816173	50.433327028875	3.1074167980298	4.50853117889922
50.4338270724408	22.2066071814722	125.097502018851	0	64.5327890383228	21.8686981233252	50.433827028875	3.10828677394142	4.50918208632486
50.4343270724408	22.5296399326166	125.097511213902	0	64.5726103674522	21.8633601142234	50.434327028875	3.10915596892223	4.50983207172095
50.4348270724408	22.8571439994611	125.097520443092	0	64.6125436864285	21.8580253460337	50.434827028875	3.11002438326363	4.51048113656613
50.4353270724408	23.1891077876175	125.097529702014	0	64.6525877014759	21.8526938104484	50.435327028875	3.1108920172585	4.51112928233638
50.4358270724408	23.5255195447629	125.097538986251	0	64.6927411239608	21.8473654991335	50.435827028875	3.11175887120124	4.5117765105051
50.4363270724408	23.8663673610543	125.097548291379	0	64.7330026707907	21.8420404037311	50.436327028875	3.1126249453877	4.51242282254302
50.4368270724408	24.2116391695485	125.097557612965	0	64.773371063792	21.8367185158622	50.436827028875	3.11349024011521	4.51306821991829
50.4373270724408	24.561322746628	125.097566946573	0	64.8138450300838	21.8313998271298	50.437327028875	3.11435475568258	4.51371270409644
50.4378270724408	24.9154057124321	125.09757628776	0	64.8544233018914	21.8260843291212	50.437827028875	3.11521849239007	4.51435627654039
50.4383270724408	25.2738755312944	125.097585632084	0	64.8951046169272	21.8207720134111	50.438327028875	3.11608145053938	4.51499893871048
50.4388270724408	25.6367195121842	125.097594975097	0	64.9358877177098	21.8154628715642	50.438827028875	3.11694363043367	4.51564069206443
50.4393270724408	26.0039248091554	125.097604312355	0	64.9767713519124	21.8101568951381	50.439327028875	3.11780503237754	4.51628153805741
50.4398270724408	26.3754784217994	125.097613639414	0	65.0177542722971	21.8048540756861	50.439827028875	3.11866565667699	4.51692147814198
50.4403270724408	26.7513671957056	125.097622951837	0	65.058835237074	21.7995544047603	50.440327028875	3.11952550363946	4.51756051376814
50.4408270724408	27.1315778229267	125.097632245195	0	65.1000130091325	21.7942578739165	50.440827028875	3.12038457357383	4.5181986463833
50.4413270724408	27.5160968424416	125.097641515054	0	65.1412863563602	21.7889644747176	50.441327028875	3.12124286679034	4.51883587743233
50.4418270724408	27.904910640636	125.097650756987	0	65.1826540517375	21.7836741987354	50.441827028875	3.12210038360067	4.51947220835752
50.4423270724408	28.2980054517836	125.097659966579	0	65.2241148735238	21.7783870375528	50.442327028875	3.12295712431787	4.52010764059862
50.4428270724408	28.6953673585326	125.097669139425	0	65.2656676048679	21.7731029827649	50.442827028875	3.12381308925638	4.52074217559283
50.4433270724408	29.0969822923964	125.097678271133	0	65.3073110340587	21.767822025982	50.443327028875	3.12466827873205	4.52137581477479
50.4438270724408	29.5028360342511	125.097687357323	0	65.3490439540027	21.7625441588315	50.443827028875	3.12552269306205	4.52200855957661
50.4443270724408	29.9129142148378	125.097696393632	0	65.3908651625463	21.7572693729604	50.444327028875	3.12637633256497	4.52264041142787
50.4448270724408	30.3272023152704	125.097705375709	0	65.4327734623969	21.7519976600387	50.444827028875	3.12722919756072	4.52327137175563
50.4453270724408	30.7456856675489	125.097714299225	0	65.4747676614332	21.7467290117619	50.445327028875	3.1280812883706	4.52390144198441
50.4458270724408	31.1683494550781	125.097723159867	0	65.5168465720998	21.741463419854	50.445827028875	3.12893260531722	4.52453062353621
50.4463270724408	31.5951787131908	125.097731953343	0	65.559009011677	21.7362008760703	50.446327028875	3.12978314872455	4.52515891783054
50.4468270724408	32.0261583296778	125.097740675383	0	65.6012538023095	21.7309413722006	50.446827028875	3.1306329189179	4.52578632628437
50.4473270724408	32.4612730453216	125.09774932174	0	65.6435797712429	21.7256849000721	50.4473270288751	3.13148191622389	4.52641285031219
50.4478270724409	32.9005074544367	125.097757888191	0	65.6859857502748	21.720431451552	50.4478270288751	3.13233014097048	4.52703849132599
50.4483270724409	33.3438460054139	125.097766370541	0	65.7284705759854	21.7151810185506	50.4483270288751	3.13317759348692	4.52766325073525
50.4488270724409	33.7912730012709	125.09777476462	0	65.7710330896755	21.7099335930238	50.4488270288751	3.1340242741038	4.52828712994698
50.4493270724409	34.2427726002075	125.09778306629	0	65.8136721376315	21.7046891669765	50.4493270288751	3.13487018315299	4.5289101303657
50.4498270724409	34.6983288129733	125.09779126446	0	65.8563865705888	21.700686456956	50.4498270288751	3.13571532096765	4.52953225339345
50.4503270724409	35.1579254839134	125.097799299131	0	65.8991752439609	21.7099790805259	50.4503270288751	3.13655968788225	4.53015350042979
50.4508270724409	35.6215464030239	125.097807302904	0	65.9420370178866	21.7284409460083	50.4508270288751	3.13740328423253	4.53077387287184
50.4513270724409	36.0891751273106	125.097815211123	0	65.9849707573848	21.7541185952929	50.4513270288751	3.13824611035551	4.53139337211421
50.4518270724409	36.5607950933553	125.097823006728	0	66.0279753320055	21.785409977857	50.4518270288751	3.13908816658948	4.5320119995491
50.4523270724409	37.0363896012218	125.097830683312	0	66.0710496160085	21.8210852229368	50.4523270288751	3.139929453274	4.53262975656621
50.4528270724409	37.5159418114899	125.097838237293	0	66.1141924881107	21.8601937171109	50.4528270288751	3.14076997074987	4.53324664455283
50.4533270724409	37.9994347447459	125.097845665521	0	66.1574028317057	21.9020028743989	50.4533270288751	3.14160971935918	4.53386266489377
50.4538270724409	38.4868512819746	125.097852964836	0	66.2006795346619	21.9459490215072	50.4538270288751	3.14244869944522	4.53447781897144
50.4543270724409	38.9781741651332	125.097860132009	0	66.2440216378114	21.9915987336947	50.4543270288751	3.14328691135256	4.53509210816578
50.4548270724409	39.4733859977656	125.097867163749	0	66.2874285939072	22.0386185123029	50.4548270288751	3.14412435542697	4.53570553385431
50.4553270724409	39.9724692456246	125.097874056724	0	66.3308995870887	22.0867511958873	50.4553270288751	3.14496103201549	4.53631809741214
50.4558270724409	40.4754062372991	125.097880807576	0	66.3744337773877	22.1357977545489	50.4558270288751	3.14579694146634	4.53692980021194
50.4563270724409	40.9821791648463	125.097887412938	0	66.4180299512728	22.1856033427417	50.4563270288751	3.14663208412898	4.53754064362396
50.4568270724409	41.4927700844264	125.097893869445	0	66.4616861045649	22.236046683902	50.4568270288751	3.14746646035408	4.53815062901606
50.4573270724409	42.007160916943	125.097900173742	0	66.5054007882505	22.2870320341342	50.4573270288751	3.1483000704935	4.53875975775368
50.4578270724409	42.525333448687	125.0979063225	0	66.5491728148227	22.3384831221728	50.4578270288751	3.14913291490032	4.53936803119986
50.4583270724409	43.047269331985	125.097912312416	0	66.5930010848367	22.3903385897321	50.4583270288751	3.14996499392881	4.53997545071524
50.4588270724409	43.5729500858524	125.097918140226	0	66.6368845274001	22.4425485616652	50.4588270288751	3.1507963079344	4.54058201765807
50.4593270724409	44.1023570966502	125.097923802708	0	66.6808220827044	22.4950720611414	50.4593270288751	3.15162685727374	4.54118773338421
50.4598270724409	44.6354716187468	125.097929296684	0	66.7248126972347	22.5478750537095	50.4598270288751	3.15245664230463	4.54179259924714
50.4603270724409	45.1722747751839	125.09793461903	0	66.7688553224803	22.6009289581147	50.4603270288751	3.15328566338605	4.54239661659795
50.4608270724409	45.7127475583471	125.097939766673	0	66.8129489145697	22.6542095035155	50.4608270288751	3.15411392087814	4.54299978678537
50.4613270724409	46.2568708306407	125.0979447366	0	66.857092434143	22.707695844543	50.4613270288751	3.1549414151422	4.54360211115575
50.4618270724409	46.8046253251675	125.097949525856	0	66.9012848462891	22.7613698694819	50.4618270288751	3.15576814654069	4.54420359105308
50.4623270724409	47.3559916464122	125.097954131547	0	66.9455251204983	22.8152156544496	50.4623270288751	3.15659411543721	4.54480422781898
50.4628270724409	47.9109502709305	125.097958550843	0	66.9898122306209	22.8692190292706	50.4628270288751	3.1574193221965	4.54540402279273
50.4633270724409	48.4694815480417	125.097962780979	0	67.0341451548286	22.923367229971	50.4633270288751	3.15824376718445	4.54600297731124
50.4638270724409	49.0315657005263	125.097966819258	0	67.0785228755787	22.9776486193954	50.4638270288751	3.15906745076806	4.54660109270909
50.4643270724409	49.5971828253281	125.097970663051	0	67.1229443795776	23.0320524621033	50.4643270288751	3.15989037331546	4.5471983703185
50.4648270724409	50.1663128942608	125.097974309797	0	67.1674086577478	23.0865687430014	50.4648270288751	3.16071253519593	4.54779481146937
50.4653270724409	50.7389357547187	125.097977757008	0	67.2119147051947	23.1411880215094	50.4653270288751	3.16153393677981	4.54839041748924
50.4658270724409	51.3150311303922	125.097981002267	0	67.2564615211749	23.1959013147477	50.4658270288751	3.1623545784386	4.54898518970334
50.4663270724409	51.8945786219881	125.097984043231	0	67.3010481090673	23.2507000044787	50.4663270288751	3.16317446054487	4.54957912943458
50.4668270724409	52.4775577079534	125.097986877631	0	67.3456734763418	23.3055757634782	50.4668270288751	3.16399358347229	4.55017223800353
50.4673270724409	53.0639477452041	125.097989503274	0	67.3903366345334	23.3605204977524	50.4673270288751	3.16481194759565	4.55076451672846
50.4678270724409	53.6537279698585	125.097991918044	0	67.4350365992129	23.415526301613	50.4678270288751	3.1656295532908	4.55135596692532
50.4683270724409	54.2468774979744	125.097994119904	0	67.4797723899622	23.4705854231212	50.4683270288752	3.16644640093467	4.55194658990775
50.468827072441	54.8433753262908	125.097996106894	0	67.5245430303476	23.5256902378297	50.4688270288752	3.16726249090528	4.5525363869871
50.469327072441	55.4432003329737	125.097997877135	0	67.5693475478965	23.5808332291104	50.4693270288752	3.16807782358171	4.5531253594724
50.469827072441	56.0463312783671	125.097999428829	0	67.6141849740723	23.6360069736645	50.4698270288752	3.16889239934412	4.55371350867042
50.470327072441	56.6527468057465	125.098000760261	0	67.6590543442527	23.6912041310713	50.4703270288752	3.16970621857371	4.55430083588559
50.470827072441	57.2624254420786	125.098001869798	0	67.7039546977052	23.746417436457	50.4708270288752	3.17051928165275	4.55488734242011
50.471327072441	57.8753455987831	125.09800275589	0	67.7488850775683	23.8016396955512	50.4713270288752	3.17133158896455	4.55547302957385
50.471827072441	58.4914855725007	125.098003417074	0	67.7938445308275	23.8568637815517	50.4718270288752	3.17214314089347	4.55605789864444
50.472327072441	59.1108235458639	125.098003851971	0	67.838832108297	23.9120826333484	50.4723270288752	3.1729539378249	4.55664195092722
50.472827072441	59.7333375882719	125.09800405929	0	67.8838468645984	23.9672892547571	50.4728270288752	3.17376398014527	4.55722518771525
50.473327072441	60.3590056566704	125.098004037826	0	67.9288878581421	24.0224767144985	50.4733270288752	3.17457326824204	4.55780761029936
50.473827072441	60.9878055963346	125.098003786463	0	67.9739541511079	24.0776381467183	50.4738270288752	3.17538180250369	4.55838921996808
50.474327072441	61.619715141657	125.098003304174	0	68.0190448094266	24.1327667518993	50.4743270288752	3.17618958331971	4.55897001800771
50.474827072441	62.2547119169381	125.098002590022	0	68.0641589027633	24.1878557980495	50.4748270288752	3.17699661108062	4.5595500057023
50.475327072441	62.8927734371821	125.09800164316	0	68.1092955044973	24.2428986220836	50.4753270288752	3.17780288617793	4.56012918433365
50.475827072441	63.533877108896	125.098000462831	0	68.1544536917076	24.297888631334	50.4758270288752	3.17860840900417	4.56070755518129
50.476327072441	64.1780002308926	125.097999048371	0	68.1996325451548	24.3528193051442	50.4763270288752	3.17941317995284	4.56128511952256
50.476827072441	64.8251199950977	125.09799739921	0	68.2448311492651	24.4076841965105	50.4768270288752	3.18021719941845	4.56186187863254
50.477327072441	65.4752134873602	125.097995514866	0	68.290048592114	24.4624769337448	50.4773270288752	3.18102046779651	4.56243783378406
50.477827072441	66.1282576882674	125.097993394956	0	68.3352839654113	24.5171912221378	50.4778270288752	3.18182298548349	4.56301298624776
50.478327072441	66.784229473963	125.097991039188	0	68.3805363644849	24.5718208456077	50.4783270288752	3.18262475287683	4.56358733729205
50.478827072441	67.443105616969	125.097988447364	0	68.425804888267	24.6263596683217	50.4788270288752	3.18342577037497	4.5641608881831
50.479327072441	68.1048627870116	125.097985619383	0	68.4710886392772	24.6808016362798	50.4793270288752	3.18422603837729	4.56473364018489
50.479827072441	68.7694775518506	125.097982555236	0	68.5163867236105	24.7351407788537	50.4798270288752	3.18502555728415	4.56530559455919
50.480327072441	69.4369264059308	125.097979291	0	68.5616982509213	24.7893712102712	50.4803270288752	3.18582432749686	4.56587675256555
50.480827072441	70.1071858213471	125.097975961766	0	68.6070223344104	24.8434871310372	50.4808270288752	3.18662234941766	4.56644711546133
50.481327072441	70.7802321124597	125.097972624296	0	68.6523580908108	24.8974828292861	50.4813270288752	3.18741962344978	4.5670166845017
50.481827072441	71.4560414640034	125.097969294474	0	68.6977046403738	24.9513526820657	50.4818270288752	3.18821614999736	4.56758546093962
50.482327072441	72.1345899536743	125.097965976131	0	68.7430611068563	25.005091156552	50.4823270288752	3.18901192946548	4.56815344602588
50.482827072441	72.8158535598796	125.097962670094	0	68.7884266175079	25.0586928111947	50.4828270288752	3.18980696226016	4.56872064100907
50.483327072441	73.4998081643698	125.0979593765	0	68.8338003030569	25.1121522967916	50.4833270288752	3.19060124878833	4.56928704713561
50.483827072441	74.1864295535111	125.097956095332	0	68.8791812976987	25.1654643574923	50.4838270288752	3.19139478945787	4.56985266564974
50.484327072441	74.8756934192362	125.097952826542	0	68.9245687390825	25.2186238317294	50.4843270288752	3.19218758467755	4.57041749779353
50.484827072441	75.5675753599254	125.097949570076	0	68.9699617682994	25.2716256530766	50.4848270288752	3.19297963485706	4.57098154480689
50.485327072441	76.2620508812742	125.097946325877	0	69.0153595298691	25.3244648510323	50.4853270288752	3.19377094040701	4.57154480792755
50.485827072441	76.9590953971615	125.09794309389	0	69.0607611717292	25.3771365517282	50.4858270288752	3.1945615017389	4.57210728839109
50.486327072441	77.6586842305206	125.097939874059	0	69.1061658452228	25.4296359785634	50.4863270288752	3.19535131926511	4.57266898743093
50.486827072441	78.3607926142122	125.097936666326	0	69.1515727050857	25.4819584527621	50.4868270288752	3.19614039339895	4.57322990627835
50.487327072441	79.0653956919016	125.097933470638	0	69.1969809094364	25.534099393857	50.4873270288752	3.19692872455459	4.57379004616247
50.487827072441	79.7724685189384	125.097930286937	0	69.2423896197629	25.5860543200973	50.4878270288752	3.19771631314709	4.57434940831027
50.488327072441	80.48198606324	125.097927115169	0	69.2877980009124	25.6378188487828	50.4883270288752	3.1985031595924	4.57490799394659
50.488827072441	81.1336455967861	125.029399016234	0	69.3332052210795	25.6893886989452	50.4888270288752	3.19928926430731	4.57546580429415
50.489327072441	81.7895412780533	124.963928673639	0	69.3786104517949	25.7407596858179	50.4893270288753	3.20007462770952	4.57602284057351
50.4898270724411	82.3723105272678	124.81472156961	0	69.4240128679146	25.7919277266101	50.4898270288753	3.20085925021757	4.57657910400313
50.4903270724411	83.049703908051	124.770388932567	0	69.4694116476086	25.8428888308173	50.4903270288753	3.20164313225087	4.57713459579933
50.4908270724411	83.520835267682	124.495844075449	0	69.5147986808597	25.8936391206103	50.4908270288753	3.20242627422966	4.57768931717631
50.4913270724411	84.1954511142874	124.446268675489	0	69.5601415696472	25.9441748001508	50.4913270288753	3.20320867657506	4.57824326934618
50.4918270724411	84.693159689507	124.201629905436	0	69.6054078560936	25.9944921889897	50.4918270288753	3.20399033970901	4.57879645351889
50.4923270724411	85.3746865368375	124.157436664314	0	69.6505668420213	26.0445876924354	50.4923270288753	3.20477126405432	4.57934887090234
50.4928270724411	85.8318528196733	123.869456949177	0	69.6955892544548	26.0944578322294	50.4928270288753	3.20555145003461	4.57990052270228
50.4933270724411	86.5077350025678	123.817451829759	0	69.7404469692765	26.1440992098734	50.4933270288753	3.20633089807433	4.58045141012239
50.4938270724411	86.9703852634967	123.53672939958	0	69.7851127872698	26.1935085430806	50.4938270288753	3.20710960859878	4.58100153436425
50.4943270724411	87.6489114997962	123.486026676089	0	69.8295602535474	26.2426826294715	50.4943270288753	3.20788758203406	4.58155089662732
50.4948270724411	88.0788086842346	123.172241852878	0	69.8737635124505	26.2916183837976	50.4948270288753	3.20866481880709	4.58209949810902
50.4953270724411	88.7527248938021	123.115578593161	0	69.9176971913802	26.3403127957816	50.4953270288753	3.20944131934561	4.58264734000465
50.4958270724411	89.1798215242708	122.801065581529	0	69.9613363082207	26.3887629723045	50.4958270288753	3.21021708407816	4.58319442350744
50.4963270724411	89.8544471083033	122.744266243232	0	70.0046561979994	26.4369660940964	50.4963270288753	3.21099211343409	4.58374074980854
50.4968270724411	90.2546073115514	122.404412631387	0	70.0476324552243	26.4849194596754	50.4968270288753	3.21176640784355	4.58428632009705
50.4973270724411	90.9252939623623	122.343044671082	0	70.0902408890036	26.5326204367974	50.4973270288753	3.21253996773747	4.58483113555998
50.4978270724411	91.3177523754698	121.998304043709	0	70.1324574885753	26.5800665109241	50.4978270288753	3.21331279354759	4.58537519738228
50.4983270724411	91.9878464961391	121.93605147314	0	70.1742583973134	26.6272552345666	50.4983270288753	3.21408488570642	4.58591850674684
50.4988270724411	92.3570516497858	121.571130530105	0	70.2156198936313	26.674184278242	50.4988270288753	3.21485624464726	4.5864610648345
50.4993270724411	93.0234935023345	121.505239636101	0	70.2565183774905	26.7208513749291	50.4993270288753	3.21562687080418	4.58700287282404
50.4998270724411	93.381955297856	121.133298396916	0	70.2969303614566	26.7672543753919	50.4998270288753	3.21639676461202	4.5875439318922
50.5003270724411	94.0468565369554	121.066139300698	0	70.3368324654409	26.8133911898481	50.5003270288753	3.21716592650639	4.58808424321366
50.5008270724411	94.3844228951456	120.677593784182	0	70.3762014144174	26.8592598463481	50.5008270288753	3.21793435692367	4.58862380796107
50.5013270724411	95.04572492246	120.60744113446	0	70.4150140385345	26.9048584277235	50.5013270288753	3.21870205630099	4.58916262730505
50.5018270724411	95.3706581664008	120.210934889316	0	70.4532472751534	26.9501851343185	50.5018270288753	3.21946902507623	4.58970070241417
50.5023270724411	96.0296956078579	120.139345292525	0	70.4908781724107	26.9952382176342	50.5023270288753	3.22023526368803	4.59023803445497
50.5028270724411	96.3352913515863	119.728842396995	0	70.5278838940001	27.0400160465667	50.5028270288753	3.22100077257577	4.59077462459199
50.5033270724411	96.9906470885002	119.654729479886	0	70.564241724898	27.0845170363765	50.5033270288753	3.22176555217958	4.59131047398773
50.5038270724411	97.2824542215832	119.23603810387	0	70.5999290778265	27.1287397193459	50.5038270288753	3.2225296029403	4.59184558380266
50.5043270724411	97.9349693023947	119.160447815667	0	70.6349235002703	27.1726826700371	50.5043270288753	3.22329292529954	4.59237995519525
50.5048270724411	98.2085158027846	118.729764587499	0	70.6692026819046	27.2163445798224	50.5048270288753	3.2240555196996	4.59291358932197
50.5053270724411	98.8571908545803	118.652012558078	0	70.7027444623145	27.2597241774392	50.5053270288753	3.22481738658353	4.59344648733726
50.5058270724411	99.1162726659136	118.213339875018	0	70.7355268389047	27.3028203080515	50.5058270288753	3.22557852639509	4.59397865039358
50.5063270724411	99.761632641593	118.134146861029	0	70.7675279749195	27.3456318497611	50.5063270288753	3.22633893957876	4.59451007964136
50.5068270724411	100.003243754844	117.685102648684	0	70.798726207508	27.3881577968486	50.5068270288753	3.22709862657971	4.59504077622907
50.5073270724411	100.644566106643	117.604040164747	0	70.8291000557748	27.4303971715113	50.5073270288753	3.22785758784385	4.59557074130316
50.5078270724411	100.87135787076	117.147459520878	0	70.8586282287771	27.4723491117678	50.5078270288753	3.22861582381776	4.59609997600811
50.5083270724411	101.508963901228	117.06503812623	0	70.8872896334245	27.5140127788782	50.5083270288753	3.22937333494874	4.59662848148641
50.5088270724411	101.718907105477	116.599453595515	0	70.9150633822569	27.5553874496865	50.5088270288753	3.23013012168476	4.59715625887856
50.5093270724411	102.352261242815	116.51540944163	0	70.9419288010719	27.5964724191773	50.5093270288753	3.23088618447452	4.59768330932311
50.5098270724411	102.547252376822	116.042889646283	0	70.9674739614063	27.63726709762	50.5098270288753	3.23164152376736	4.5982096339566
50.5103270724412	103.176544340634	115.957595279167	0	70.9911984234131	27.677770908579	50.5103270288754	3.23239614001332	4.59873523391363
50.5108270724412	103.355214816778	115.477266930168	0	71.0127122386499	27.7179833907139	50.5108270288754	3.23315003366312	4.59926011032681
50.5113270724412	103.980038015876	115.390565435251	0	71.0317150250668	27.7579040908323	50.5113270288754	3.23390320516816	4.59978426432682
50.5118270724412	104.143781924464	114.90398537789	0	71.0479745264478	27.7975326706217	50.5118270288754	3.23465565498048	4.60030769704235
50.5123270724412	104.76424120056	114.816157151875	0	71.0613094290978	27.8368687949671	50.5123270288754	3.23540738355281	4.60083040960015
50.5128270724412	104.912143670413	114.322841052357	0	71.0715764571808	27.8759122435222	50.5128270288754	3.23615839133854	4.60135240312502
50.5133270724412	105.527923504946	114.233799167756	0	71.0786608053634	27.914662793979	50.5133270288754	3.23690867879169	4.60187367873981
50.5138270724412	105.661041510406	113.734955884477	0	71.0824690578354	27.9531203386868	50.5138270288754	3.23765824636696	4.60239423756542
50.5143270724412	106.272192454648	113.644918080023	0	71.0829239435591	27.9912847630344	50.5143270288754	3.23840709451969	4.60291408072082
50.5148270724412	106.389927705003	113.140319193255	0	71.0799604472122	28.0291560670569	50.5148270288754	3.23915522370586	4.60343320932304
50.5153270724412	106.996200208847	113.049244578538	0	71.0735229227984	28.0667342386906	50.5153270288754	3.23990263438209	4.60395162448718
50.5158270724412	107.099381862658	112.539857539469	0	71.0635629505414	28.1040193805258	50.5158270288754	3.24064932700563	4.6044693273264
50.5163270724412	107.700792411366	112.447920384163	0	71.0500377461792	28.1410115780547	50.5163270288754	3.24139530203437	4.60498631895194
50.5168270724412	107.789046663676	111.933685380471	0	71.0329089818833	28.1777110315273	50.5168270288754	3.24214055992683	4.60550260047312
50.5173270724412	108.385394817953	111.840875116502	0	71.0121419148035	28.2141179190099	50.5173270288754	3.24288510114215	4.60601817299735
50.5178270724412	108.459395960658	111.322588361722	0	70.9877047462229	28.2502325334625	50.5178270288754	3.24362892614008	4.6065330376301
50.5183270724412	109.050677622424	111.22904842257	0	70.9595681541917	28.2860551407018	50.5183270288754	3.244372035381	4.60704719547496
50.5188270724412	109.110213634284	110.706760731189	0	70.9277049571699	28.3215861216659	50.5188270288754	3.24511442932589	4.60756064763359
50.5193270724412	109.696265982343	110.612500436437	0	70.8920898770412	28.3568258251451	50.5193270288754	3.24585610843634	4.60807339520575
50.5198270724412	109.741905374589	110.086883526789	0	70.8526993778841	28.391774715319	50.5198270288754	3.24659707317456	4.60858543928931
50.5203270724412	110.322712772103	109.992023888686	0	70.8095115628418	28.4264332193344	50.5203270288754	3.24733732400333	4.60909678098023
50.5208270724412	110.354361991539	109.463200249185	0	70.7625061158511	28.4608018800816	50.5208270288754	3.24807686138605	4.60960742137258
50.5213270724412	110.929791266782	109.367763465799	0	70.7116642782874	28.4948811985203	50.5213270288754	3.2488156857867	4.61011736155855
50.5218270724412	110.947946294814	108.836311828109	0	70.6569688530325	28.5286717917534	50.5218270288754	3.24955379766985	4.61062660262842
50.5223270724412	111.517976360181	108.740402162882	0	70.5984042303051	28.5621742301706	50.5223270288754	3.25029119750066	4.61113514567062
50.5228270724412	111.522631718122	108.206490229468	0	70.535956430958	28.5953892007852	50.5228270288754	3.25102788574485	4.61164299177168
50.5233270724412	112.087153419153	108.110137998629	0	70.4696131639696	28.628317339128	50.5233270288754	3.25176386286875	4.61215014201624
50.5238270724412	112.078755189705	107.574273015599	0	70.3993638956142	28.6609593978793	50.5238270288754	3.25249912933923	4.61265659748711
50.5243270724412	112.637746082685	107.477569604723	0	70.3251999283616	28.6933160735823	50.5243270288754	3.25323368562374	4.61316235926519
50.5248270724412	112.616355172452	106.939946329996	0	70.247114487979	28.72538818053	50.5248270288754	3.25396753219031	4.61366742842954
50.5253270724412	113.169726050859	106.842926907286	0	70.1651028176131	28.757176472256	50.5253270288754	3.25470066950751	4.61417180605734
50.5258270724412	113.135754079394	106.30399596458	0	70.079162277852	28.788681820689	50.5258270288754	3.25543309804447	4.61467549322392
50.5263270724412	113.683483878062	106.20674171383	0	69.9892924519389	28.8199050324909	50.5263270288754	3.25616481827087	4.61517849100277
50.5268270724412	113.637042373591	105.666712341326	0	69.8954952554021	28.8508470334302	50.5268270288754	3.25689583065697	4.6156808004655
50.5273270724412	114.179058819132	105.569261021368	0	69.7977750494592	28.8815086795498	50.5273270288754	3.25762613567353	4.61618242268189
50.5278270724412	114.120535450126	105.028537640378	0	69.696138757587	28.9118909467526	50.5278270288754	3.25835573379189	4.61668335871988
50.5283270724412	114.656820651834	104.930962109554	0	69.5905959846767	28.9419947368723	50.5283270288754	3.2590846254839	4.61718360964555
50.5288270724412	114.586365882247	104.389759665509	0	69.4811591382004	28.971821072414	50.5288270288754	3.25981281122196	4.61768317652316
50.5293270724412	115.11686220277	104.292098696128	0	69.3678435508081	29.0013708975316	50.5293270288754	3.260540291479	4.61818206041513
50.5298270724412	115.034846862466	103.750782828722	0	69.2506676037595	29.0306452778992	50.5298270288754	3.26126706672847	4.61868026238204
50.5303270724412	115.559540726236	103.653102290177	0	69.1296528505724	29.0596451966729	50.5303270288754	3.26199313744435	4.61917778348266
50.5308270724412	115.466145367211	103.111887501271	0	69.0048241402389	29.0883717594274	50.5308270288754	3.26271850410113	4.61967462477392
50.5313270724413	115.984991968706	103.014226073992	0	68.876209739332	29.1168259851249	50.5313270288755	3.26344316717383	4.62017078731095
50.5318270724413	115.880575328414	102.473444602483	0	68.7438414522947	29.1450090160755	50.5318270288755	3.26416712713798	4.62066627214703
50.5323270724413	116.393566085916	102.37586213624	0	68.6077547391607	29.1729219039982	50.5323270288755	3.2648903844696	4.62116108033365
50.5328270724413	116.27833195638	101.835723721587	0	68.4679888299384	29.2005658249308	50.5328270288755	3.26561293964524	4.6216552129205
50.5333270724413	116.785433433896	101.738258029146	0	68.3245868348457	29.2279418604203	50.5333270288755	3.26633479314193	4.62214867095543
50.5338270724413	116.659731548632	101.199065493358	0	68.1775958495658	29.2550512173282	50.5338270288755	3.26705594543722	4.62264145548452
50.5343270724413	117.160940508505	101.101771122742	0	68.0270670546682	29.2818950042428	50.5343270288755	3.26777639700912	4.62313356755202
50.5348270724413	117.024992479587	100.563726420955	0	67.8730558083196	29.3084744560942	50.5348270288755	3.26849614833617	4.62362500820042
50.5353270724413	117.520285633044	100.466639774753	0	67.7156217314056	29.3347907058421	50.5353270288755	3.26921519989736	4.62411577847036
50.5358270724413	117.374434112224	99.9300193338917	0	67.5548287841685	29.3608450138338	50.5358270288755	3.26993355217221	4.62460587940076
50.5363270724413	117.863813680899	99.833190203069	0	67.3907453334825	29.3866385348654	50.5363270288755	3.27065120564066	4.62509531202869
50.5368270724413	117.70829371584	99.2981861024191	0	67.2234442098901	29.4121725521897	50.5368270288755	3.27136816078317	4.62558407738948
50.5373270724413	118.191745506855	99.2016491041866	0	67.0530027535473	29.4374482400179	50.5373270288755	3.27208441808067	4.62607217651665
50.5378270724413	118.026893768296	98.6685137315953	0	66.8795028482579	29.4624669020973	50.5378270288755	3.27279997801453	4.62655961044197
50.5383270724413	118.504425409285	98.5723143246731	0	66.7030309428123	29.4872297297598	50.5383270288755	3.27351484106662	4.62704638019542
50.5388270724413	118.33048676021	98.0412284684049	0	66.5236780588972	29.5117380449682	50.5388270288755	3.27422900771925	4.6275324868052
50.5393270724413	118.802092227046	97.945399231028	0	66.3415397849036	29.535993053989	50.5393270288755	3.27494247845519	4.62801793129778
50.5398270724413	118.61939788139	97.4165931333364	0	66.156716255025	29.5599960948179	50.5398270288755	3.27565525375767	4.62850271469782
50.5403270724413	119.085090033922	97.3211755334989	0	65.9693121131158	29.5837483865895	50.5403270288755	3.27636733411038	4.62898683802825
50.5408270724413	118.893891625167	96.794817774461	0	65.7794364608682	29.6072512812729	50.5408270288755	3.27707871999745	4.62947030231023
50.5413270724413	119.353671773339	96.6998421873332	0	65.5872027899535	29.6305060089072	50.5413270288755	3.27778941190344	4.62995310856319
50.5418270724413	119.15429518225	96.1761424348487	0	65.3927288978793	29.6535139334666	50.5418270288755	3.27849941027118	4.63043525780417
50.5423270724413	119.60818115905	96.0816466211661	0	65.1961367874087	29.6762762940426	50.5423270288755	3.27920871518543	4.63091675104292
50.5428270724413	119.40088218811	95.5607607010402	0	64.9975525495127	29.6987944647618	50.5428270288755	3.27991732690547	4.63139758928474
50.5433270724413	119.848881873905	95.4667727354955	0	64.7971062299177	29.7210696920117	50.5433270288755	3.28062524585635	4.63187777353219
50.5438270724413	119.633980921671	94.9488910874623	0	64.5949316794422	29.7431033583048	50.5438270288755	3.28133247251612	4.63235730478576
50.5443270724413	120.076116804495	94.8554452664367	0	64.3911663884153	29.7648967156722	50.5443270288755	3.28203900737765	4.6328361840444
50.5448270724413	119.853871591156	94.3407106953789	0	64.1859513055856	29.7864511533521	50.5448270288755	3.28274485093875	4.63331441230564
50.5453270724413	120.290157414781	94.2478327458631	0	63.979430642038	29.807767927457	50.5453270288755	3.28345000369985	4.63379199056568
50.5458270724413	120.060882528961	93.7364176519949	0	63.7717516607298	29.8288484323709	50.5458270288755	3.28415446616335	4.6342689198194
50.5463270724413	120.491345079221	93.6441386205054	0	63.5630644523639	29.849693926821	50.5463270288755	3.28485823883338	4.63474520106038
50.5468270724413	120.255298191547	93.1361727333363	0	63.3535216983959	29.8703058088564	50.5468270288755	3.28556132221562	4.63522083528095
50.5473270724413	120.679956415616	93.044515990034	0	63.1432784220544	29.8906853384358	50.5473270288755	3.28626371681718	4.63569582347213
50.5478270724413	120.437445868129	92.5401547482715	0	62.9324917283258	29.9108339158663	50.5478270288755	3.2869654231465	4.63617016662369
50.5483270724413	120.856330468517	92.4491482843258	0	62.7213205339097	29.9307528010436	50.5483270288755	3.28766644171325	4.63664386572414
50.5488270724413	120.607612151481	91.9485084496852	0	62.5099252882032	29.9504433952178	50.5488270288755	3.28836677302822	4.63711692176075
50.5493270724413	121.020746659427	91.8581732983732	0	62.2984676864087	29.9699069570026	50.5493270288755	3.28906641760328	4.63758933571952
50.5498270724413	120.766122174922	91.3613943479645	0	62.087110375886	29.9891448873442	50.5498270288755	3.28976537595132	4.63806110858519
50.5503270724413	121.173540816473	91.2717556255093	0	61.87601192872	30.0081584424379	50.5503270288755	3.29046364858611	4.63853224134129
50.5508270724413	120.913262745356	90.7789415847408	0	61.6653105283278	30.0269490217626	50.5508270288755	3.29116123602232	4.63900273497007
50.5513270724413	121.31499305297	90.6900180297015	0	61.4551232983768	30.0455178780282	50.5513270288755	3.29185813877541	4.63947259045254
50.5518270724413	121.049355746594	90.2012933583404	0	61.2455490180985	30.0638664081459	50.5518270288756	3.29255435736162	4.63994180876846
50.5523270724414	121.445435074024	90.1131073823203	0	61.0366709084271	30.0819958603477	50.5523270288756	3.29324989229785	4.64041039089636
50.5528270724414	121.17468645063	89.6285636953331	0	60.8285590640322	30.099907627954	50.5528270288756	3.29394474410169	4.64087833781348
50.5533270724414	121.565145782452	89.5411318012519	0	60.621272523073	30.1176029537901	50.5533270288756	3.29463891329131	4.64134565049584
50.5538270724414	121.289572444286	89.0608794450386	0	60.4148610202072	30.1350832266189	50.5538270288756	3.29533240038541	4.64181232991817
50.5543270724414	121.674451870825	88.9742215029026	0	60.2093664695127	30.1523496829982	50.5543270288756	3.29602520590323	4.64227837705396
50.5548270724414	121.394295876136	88.4983400788973	0	60.0048242182269	30.1694037062379	50.5548270288756	3.29671733036443	4.64274379287542
50.5553270724414	121.773629316904	88.4124704277839	0	59.801264106287	30.1862465258256	50.5553270288756	3.29740877428911	4.64320857835348
50.5558270724414	121.489169055445	87.9410570431425	0	59.5987113614272	30.2028795187733	50.5558270288756	3.2980995381977	4.64367273445781
50.5563270724414	121.862998956775	87.8559931690596	0	59.3971873550907	30.2193039067571	50.5563270288756	3.29878962261097	4.64413626215678
50.5568270724414	121.574469569184	87.3891158608126	0	59.1967102405933	30.2355210597119	50.5568270288756	3.29947902804997	4.64459916241748
50.5573270724414	121.942832298938	87.3048700201311	0	58.9972954917	30.2515321908136	50.5573270288756	3.30016775503596	4.64506143620568
50.5578270724414	121.650503551281	86.8426135074544	0	58.7989563570063	30.2673386621855	50.5578270288756	3.30085580409042	4.64552308448587
50.5583270724414	122.013443546511	86.7592009556213	0	58.6017042431528	30.2829416778709	50.5583270288756	3.30154317573494	4.64598410822121
50.5588270724414	121.717542730308	86.3016221969818	0	58.4055490378997	30.2983425915076	50.5588270288756	3.30222987049125	4.64644450837355
50.5593270724414	122.075098350203	86.2190531953497	0	58.2104993823892	30.3135425974197	50.5593270288756	3.30291588888114	4.6469042859034
50.5598270724414	121.775886261953	85.7662253550124	0	58.0165629004882	30.328543040126	50.5598270288756	3.30360123142643	4.64736344176995
50.5603270724414	122.128103588028	85.6845130785876	0	57.8237463918772	30.3433451036967	50.5603270288756	3.30428589864893	4.64782197693102
50.5608270724414	121.825798852494	85.2364825459463	0	57.6320559945233	30.3579501229526	50.5608270288756	3.3049698910704	4.64827989234309
50.5613270724414	122.172717806834	85.1556353529599	0	57.4414973213043	30.3723592712163	50.5613270288756	3.30565320921255	4.64873718896127
50.5618270724414	121.867571980454	84.7124645553889	0	57.2520755748035	30.3865738730674	50.5618270288756	3.30633585359696	4.64919386773931
50.5623270724414	122.209239964841	84.63249368778	0	57.06379564368	30.4005950906339	50.5623270288756	3.30701782474507	4.64964992962955
50.5628270724414	121.90146229023	84.1942189674898	0	56.8766621834797	30.4144242377613	50.5628270288756	3.30769912317814	4.65010537558296
50.5633270724414	122.23792038876	84.1151309744539	0	56.6906796843176	30.4280624649724	50.5633270288756	3.30837974941726	4.65056020654909
50.5638270724414	121.927752995098	83.6818048271402	0	56.5058525274739	30.4415110749166	50.5638270288756	3.30905970398326	4.6510144234761
50.5643270724414	122.259049630137	83.6036091625841	0	56.3221850326318	30.4547712061431	50.5643270288756	3.30973898739674	4.6514680273107
50.5648270724414	121.9466917531	83.1752584076272	0	56.1396814972195	30.4678441496898	50.5648270288756	3.310417600178	4.65192101899818
50.5653270724414	122.272868796216	83.0979599062037	0	55.9583462290825	30.4807310317957	50.5653270288756	3.31109554284708	4.65237339948241
50.5658270724414	121.958553040281	82.6746279018413	0	55.7781835735278	30.4934331314984	50.5658270288756	3.31177281592365	4.65282516970576
50.5663270724414	122.279659661257	82.5982343724519	0	55.5991979356155	30.5059515624282	50.5663270288756	3.3124494199271	4.65327633060917
50.5668270724414	121.963574708853	82.1799389330348	0	55.4213937984374	30.5182875912763	50.5668270288756	3.31312535537641	4.65372688313211
50.5673270724414	122.279653217077	82.1044535890712	0	55.2447757380056	30.5304423187943	50.5673270288756	3.31380062279024	4.65417682821255
50.5678270724414	121.962022145978	81.6912297203911	0	55.0693484352789	30.5424169990031	50.5678270288756	3.31447522268684	4.65462616678698
50.5683270724414	122.273122213718	81.6166588670956	0	54.8951166857671	30.5542127195395	50.5683270288756	3.31514915558408	4.65507489979038
50.5688270724414	121.954122672188	81.2085158812816	0	54.7220854070919	30.5658307214701	50.5688270288756	3.31582242199942	4.65552302815624
50.5693270724414	122.260286720094	81.1348612013407	0	54.5502596448151	30.5772720791054	50.5693270288756	3.31649502244991	4.65597055281652
50.5698270724414	121.940132358258	80.7318265296327	0	54.3796445768039	30.5885380202921	50.5698270288756	3.31716695745218	4.65641747470163
50.5703270724414	122.241410345923	80.6590929646743	0	54.2102455163532	30.5996296058338	50.5703270288756	3.31783822752245	4.65686379474048
50.5708270724414	121.92026734786	80.2611678966116	0	54.0420679142567	30.6105480501287	50.5708270288756	3.31850883317651	4.6573095138604
50.5713270724414	122.216701501543	80.189355684979	0	53.875117359985	30.6212944003133	50.5713270288756	3.31917877492971	4.65775463298721
50.5718270724414	121.894774296026	79.7965608507469	0	53.709399582103	30.631869857124	50.5718270288756	3.319848053297	4.65819915304512
50.5723270724414	122.186414678765	79.725673709691	0	53.5449204480402	30.6422754538982	50.5723270288756	3.32051666879287	4.65864307495682
50.5728270724414	121.863857590164	79.3380028244431	0	53.3816859633094	30.6525123775311	50.5728270288757	3.32118462193141	4.65908639964337
50.5733270724415	122.150745946408	79.268039628651	0	53.2197022702519	30.6625816474469	50.5733270288757	3.3218519132263	4.6595291280243
50.5738270724415	121.827754503254	78.8855072942968	0	53.0589756463775	30.6724844365314	50.5738270288757	3.32251854319077	4.65997126101753
50.5743270724415	122.109940848511	78.8164706757388	0	52.8995151108889	30.682221750207	50.5743270288757	3.32318451233767	4.66041279953936
50.5748270724415	121.786657135482	78.4390634411456	0	52.7413395635736	30.6917947472148	50.5748270288757	3.32384982117945	4.66085374450454
50.5753270724415	122.064182459946	78.3709509843056	0	52.5844705742579	30.7012044189008	50.5753270288757	3.32451447022816	4.66129409682617
50.5758270724415	121.740793551111	77.9986782001726	0	52.4289305277868	30.7104519097338	50.5758270288757	3.32517845999546	4.66173385741575
50.5763270724415	122.013707706604	77.9314915916002	0	52.2747421426431	30.7195381969324	50.5763270288757	3.32584179099265	4.66217302718318
50.5768270724415	121.69034306024	77.5643329989837	0	52.1219283399077	30.7284644105967	50.5768270288757	3.32650446373066	4.66261160703673
50.5773270724415	121.95868602126	77.4980685974679	0	51.9705122012136	30.7372315137783	50.5773270288757	3.32716647872008	4.66304959788303
50.5778270724415	121.63552484063	77.1360290839719	0	51.820516949216	30.7458406221163	50.5778270288757	3.32782783647116	4.6634870006271
50.5783270724415	121.899346216403	77.0706877724867	0	51.6719659337109	30.7542926844771	50.5783270288757	3.32848853749382	4.66392381617232
50.5788270724415	121.576504913337	76.713740569337	0	51.5248826191438	30.7625888019771	50.5788270288757	3.32914858229768	4.66436004542044
50.5793270724415	121.83584340736	76.6493175345862	0	51.3792905724329	30.7707299092881	50.5793270288757	3.32980797139205	4.66479568927158
50.5798270724415	121.513494053814	76.2974638745189	0	51.2352134508501	30.7787170929421	50.5798270288757	3.33046670528598	4.66523074862421
50.5803270724415	121.76839899423	76.2339593413644	0	51.0926749898965	30.7865512734268	50.5803270288757	3.33112478448823	4.66566522437516
50.5808270724415	121.446644469858	75.8871661703957	0	50.9516989911679	30.794233522659	50.5808270288757	3.33178220950733	4.66609911741963
50.5813270724415	121.697153034007	75.8245741938528	0	50.812309310212	30.8017647469585	50.5813270288757	3.33243898085157	4.66653242865116
50.5818270724415	121.376159199258	75.4828399302454	0	50.6745298443853	30.8091460035919	50.5818270288757	3.33309483346629	4.6669653076455
50.5823270724415	121.622320440414	75.4211602283206	0	50.538384520714	30.816378184747	50.5823270288757	3.33374704149944	4.66739928255772
50.5828270724415	121.302176051452	75.0844456684504	0	50.4038972837679	30.8234623330358	50.5828270288757	3.33439202184657	4.6678363677672
50.5833270724415	121.544025358346	75.0236711888295	0	50.2710920835499	30.8303993265523	50.5833270288757	3.33502620490705	4.66827857142038
50.5838270724415	121.22489119748	74.6919728250074	0	50.1399928634082	30.8371901932426	50.5838270288757	3.33564617050986	4.66872781569518
50.5843270724415	121.462477405228	74.6321029387678	0	50.0106235479741	30.8438357971637	50.5843270288757	3.3362486644908	4.66918592651041
50.5848270724415	121.144427358258	74.3053754446365	0	49.8830080311307	30.8503371516151	50.5848270288757	3.3368305961147	4.6696546347565
50.5853270724415	121.37778378789	74.246401996927	0	49.7571701640168	30.8566951066744	50.5853270288757	3.33738903266053	4.6701355792911
50.5858270724415	121.060974951019	73.9246408965719	0	49.6331337430671	30.8629106610023	50.5858270288757	3.33792119381683	4.67063031006723
50.5863270724415	121.290150334589	73.8665630839343	0	49.5109224980964	30.8689846507719	50.5863270288757	3.33842444630463	4.67114029113085
50.5868270724415	120.974640757392	73.5497168215357	0	49.3905600804253	30.874918060046	50.5868270288757	3.33889629878082	4.67166690345399
50.5873270724415	121.199666040665	73.4925253673093	0	49.2720700510567	30.8807117111663	50.5873270288757	3.33933439701628	4.6722114476085
50.5878270724415	120.88561084496	73.1805895534833	0	49.1554758688996	30.8863665736216	50.5878270288757	3.33973651933397	4.67277514629061
50.5883270724415	121.106534841107	73.1242836695487	0	49.0408008790482	30.8918834560131	50.5883270288757	3.34010057229104	4.67335914670749
50.5888270724415	120.793974973907	72.8172002463661	0	48.928068301115	30.8972633133153	50.5888270288757	3.3404245865896	4.67396452283633
50.5893270724415	121.010825902229	72.7617694851037	0	48.8173012176227	30.9025069404746	50.5893270288757	3.34070671320152	4.67459227756584
50.5898270724415	120.699916624775	72.459535338274	0	48.7085225624554	30.9076152779884	50.5898270288757	3.34094521969294	4.6752433447296
50.5903270724415	120.912743647377	72.4049791408837	0	48.6017551093733	30.9125891072526	50.5903270288757	3.34113848673513	4.67591859104034
50.5908270724415	120.603507131447	72.107529229606	0	48.497021460591	30.9174293543642	50.5908270288757	3.34128500478873	4.67661881793327
50.5913270724415	120.812335326711	72.0538358908812	0	48.3943440354228	30.9221367872647	50.5913270288757	3.34138337094917	4.67734476332656
50.5918270724415	120.504929600134	71.7611697470535	0	48.2937450589963	30.9267123176978	50.5918270288757	3.34143228594164	4.67809710330626
50.5923270724415	120.709808850279	71.7083391843792	0	48.1952465510369	30.9311567002665	50.5923270288757	3.34143055125431	4.67887645374269
50.5928270724415	120.404235091735	71.4203840397869	0	48.0988703147248	30.9354708324538	50.5928270288757	3.34137706639952	4.67968337184487
50.5933270724415	120.605186830891	71.3684031562358	0	48.0046379256254	30.9396554556275	50.5933270288757	3.34127082629274	4.68051835765901
50.5938270724415	120.30160912558	71.0851628073632	0	47.9125707206971	30.9437114530645	50.5938270288758	3.34111091873992	4.6813818555169
50.5943270724416	120.498684457405	71.0340322879247	0	47.822689787375	30.9476395530236	50.5943270288758	3.34089652202428	4.68227425543949
50.5948270724416	120.197080044159	70.7554251568572	0	47.7350159527372	30.9514406246821	50.5948270288758	3.34062690258399	4.68319589450055
50.5953270724416	120.390296132536	70.7051303179202	0	47.6495697727489	30.9551153832989	50.5953270288758	3.34030141277292	4.68414705815528
50.5958270724416	120.090839311589	70.4311664178538	0	47.5663715215927	30.9586646840112	50.5958270288758	3.33991948869675	4.68512798153781
50.5963270724416	120.280249149437	70.381709063555	0	47.4854411810815	30.962089229212	50.5963270288758	3.3394806481175	4.68613885073188
50.5968270724416	119.982889299245	70.1122964879577	0	47.4067984301592	30.9653898601192	50.5968270288758	3.33898448841988	4.68717980401805
50.5973270724416	120.168504986664	70.0636600743932	0	47.3304626344881	30.9685672663726	50.5973270288758	3.33843068463312	4.68825093310101
50.5978270724416	119.873431922502	69.7988174548296	0	47.2564528361279	30.9716222753311	50.5978270288758	3.33781898750259	4.68935228431989
50.5983270724416	120.055309225418	69.7510053378145	0	47.184787743305	30.9745555640238	50.5983270288758	3.3371492216058	4.69048385984437
50.5988270724416	119.762439242398	69.490628350661	0	47.1154857202747	30.977367946085	50.5988270288758	3.3364212835077	4.6916456188591
50.5993270724416	119.940584175983	69.4436217497948	0	47.04856477728	30.9800600860465	50.5993270288758	3.33563513995072	4.6928374787387
50.5998270724416	119.650129421084	69.1877406520221	0	46.9840425606046	30.9826327838773	50.5998270288758	3.33479082607517	4.69405931621518
50.6003270724416	119.824601691252	69.1415450163971	0	46.9219363427262	30.9850866917611	50.6003270288758	3.33388844366608	4.6953109685398
50.6008270724416	119.536438407018	68.8900402297085	0	46.8622630125687	30.9874225961505	50.6008270288758	3.33292815942291	4.69659223464058
50.6013270724416	119.707236614341	68.844634031278	0	46.8050390658571	30.9896411369938	50.6013270288758	3.33191020324879	4.69790287627698
50.6018270724416	119.421608122926	68.5975512611427	0	46.750280595575	30.9917430872811	50.6018270288758	3.33083486655623	4.6992426191928
50.6023270724416	119.588797455437	68.5529427309015	0	46.6980032825279	30.9937290748814	50.6023270288758	3.3297025005868	4.70061115426815
50.6028270724416	119.305530628749	68.3101433140254	0	46.6482223860142	30.9955998594868	50.6028270288758	3.32851351474221	4.70200813867123
50.6033270724416	119.469100524544	68.2663074862852	0	46.6009527346047	30.9973560569967	50.6033270288758	3.32726837492469	4.70343319701043
50.6038270724416	119.188481427726	68.0278575018318	0	46.5562087170327	30.9989984138501	50.6038270288758	3.32596760188486	4.70488592248716
50.6043270724416	119.348504600085	67.9848062766853	0	46.5140042731984	31.0005275341396	50.6043270288758	3.32461176957548	4.7063658780496
50.6048270724416	119.070298245148	67.7505428212851	0	46.4743528852863	31.0019441512337	50.6048270288758	3.3232015035096	4.70787259754728
50.6053270724416	119.22675265416	67.7082468667338	0	46.4372675690009	31.0032488575226	50.6053270288758	3.32173747912212	4.70940558688663
50.6058270724416	118.951303098447	67.4782628106299	0	46.4027608649207	31.0044423733345	50.6058270288758	3.32022042013375	4.71096432518712
50.6063270724416	119.104271699576	67.436738851921	0	46.3708448299734	31.0055252795282	50.6063270288758	3.31865109691672	4.71254826593766
50.6068270724416	118.831265307279	67.2108401175248	0	46.3415310290328	31.006498283596	50.6068270288758	3.31703032486164	4.71415683815283
50.6073270724416	118.980711494763	67.170053207141	0	46.3148305266439	31.0073619549612	50.6073270288758	3.31535896274534	4.71578944752835
50.6078270724416	118.710570563715	66.9483678995752	0	46.2907538788717	31.0081169882896	50.6078270288758	3.31363791109947	4.71744547759515
50.6083270724416	118.856591164064	66.9083411091063	0	46.269311125283	31.0087639417491	50.6083270288758	3.31186811057979	4.71912429087128
50.6088270724416	118.58890077149	66.6906346392264	0	46.2505117810577	31.0093034974117	50.6088270288758	3.31005054033664	4.72082523001086
50.6093270724416	118.731440471337	66.6513257234113	0	46.2343648292365	31.0097362022735	50.6093270288758	3.30818621638655	4.72254761894905
50.6098270724416	118.466728223617	66.4377726360792	0	46.2208787131025	31.0100627257925	50.6098270288758	3.30627618998583	4.72429076404233
50.6103270724416	118.605902590436	66.3992130315626	0	46.210061328705	31.010283603986	50.6103270288758	3.30432154600645	4.72605395520279
50.6108270724416	118.343621640761	66.1895256248328	0	46.2019200175233	31.0103994939654	50.6108270288758	3.30232340131514	4.72783646702565
50.6113270724416	118.479351068846	66.1516635182531	0	46.1964615592742	31.0104109208362	50.6113270288758	3.30028290315646	4.72963755990869
50.6118270724416	118.220170744439	65.9460777569156	0	46.1936921648671	31.0103185293043	50.6118270288758	3.29820122754078	4.73145648116265
50.6123270724416	118.35259610969	65.9089556490016	0	46.1936174695082	31.0101228337717	50.6123270288758	3.29607957763818	4.73329246611136
50.6128270724416	118.095796025089	65.7071136617716	0	46.1962425259562	31.0098244668519	50.6128270288758	3.29391918217942	4.73514473918049
50.6133270724416	118.224805862026	65.6706670978526	0	46.201571797934	31.0094239322889	50.6133270288758	3.29172129386509	4.73701251497378
50.6138270724416	117.971246334183	65.4728864306386	0	46.209609153696	31.0089218504914	50.6138270288758	3.28948718778419	4.73889499933554
50.6143270724416	118.097015727321	65.4371726082173	0	46.2203578597569	31.0083187147745	50.6143270288758	3.28721815984351	4.74079139039833
50.6148270724416	117.845746089198	65.2430020535744	0	46.2338205747836	31.0076151337162	50.6148270288759	3.2849155252089	4.74270087961468
50.6153270724417	117.968121411604	65.2079397023245	0	46.2499993436526	31.0068115902196	50.6153270288759	3.28258061676014	4.74462265277166
50.6158270724417	117.720259998386	65.0178056846883	0	46.2688955916771	31.0059086808466	50.6158270288759	3.28021478356041	4.74655589098738
50.6163270724417	117.839462662823	64.9834716176417	0	46.2905101190047	31.004906878346	50.6163270288759	3.27781938934205	4.74849977168811
50.6168270724417	117.593750852644	64.7967980094147	0	46.3148430951919	31.0038067677204	50.6168270288759	3.27539581100989	4.75045346956527
50.6173270724417	117.709570984706	64.7630884493049	0	46.3418940539549	31.0026088115416	50.6173270288759	3.27294543716353	4.75241615751116
50.6178270724417	117.46747678531	64.5804477161258	0	46.3716618881025	31.0013135829697	50.6178270288759	3.27046966664009	4.75438700753237
50.6183270724417	117.580198706788	64.5474657882354	0	46.4041448446528	30.9999215346966	50.6183270288759	3.26796990707865	4.75636519164034
50.6188270724417	117.340048801555	64.3681136550566	0	46.4393405201375	30.9984332286072	50.6188270288759	3.26544757350793	4.75834988271782
50.6193270724417	117.449387048066	64.335725285443	0	46.4772458560962	30.9968491074391	50.6193270288759	3.26290408695835	4.76034025536074
50.6198270724417	117.213125042141	64.1604311087263	0	46.517857134765	30.9951697213859	50.6198270288759	3.26034087309993	4.76233548669458
50.6203270724417	117.319449630455	64.1287748984861	0	46.5611699749625	30.9933955035816	50.6203270288759	3.25775936090725	4.76433475716471
50.6208270724417	117.084840261485	63.9565668593757	0	46.6071793281741	30.9915269932474	50.6208270288759	3.25516098135259	4.76633725129998
50.6213270724417	117.187763468199	63.9254677338936	0	46.6558794748423	30.9895646137693	50.6213270288759	3.25254716612858	4.76834215844908
50.6218270724417	116.957399720538	63.7573819845937	0	46.7072640208616	30.9875088927982	50.6218270288759	3.24991934640132	4.77034867348912
50.6223270724417	117.057408704993	63.7270266189011	0	46.7613258942848	30.9853602443975	50.6223270288759	3.2472789515951	4.7723559975062
50.6228270724417	116.828289465679	63.5617818636783	0	46.818057342242	30.9831191855747	50.6228270288759	3.24462740820975	4.77436333844727
50.6233270724417	116.924857330701	63.5319394163524	0	46.8774499280768	30.980786120831	50.6233270288759	3.24196613867135	4.77636991174341
50.6238270724417	116.700465792812	63.3709351262931	0	46.939494528701	30.978361555684	50.6238270288759	3.23929656021742	4.77837494090402
50.6243270724417	116.794240418781	63.341857742356	0	47.0041813321749	30.9758458856015	50.6243270288759	3.23662008381715	4.78037765808182
50.6248270724417	116.570526230033	63.1833896911141	0	47.0714998355118	30.9732396058243	50.6248270288759	3.23393811312744	4.78237730460871
50.6253270724417	116.660790258123	63.154770314474	0	47.1414388427133	30.9705431024179	50.6253270288759	3.2312520429803	4.78437313149518
50.6258270724417	116.442461871941	63.0007351168397	0	47.2139864630381	30.967756859158	50.6258270288759	3.22856325954851	4.78636439991436
50.6263270724417	116.530084524577	62.9729154825132	0	47.2891301095065	30.9648812533803	50.6263270288759	3.22587313879152	4.78835038165345
50.6268270724417	116.311647111852	62.8210282992547	0	47.3668564976435	30.9619167590042	50.6268270288759	3.22318304547306	4.79033035953169
50.6273270724417	116.395649057648	62.7935967158704	0	47.4471516444671	30.9588637440892	50.6273270288759	3.22049433234396	4.79230362778987
50.6278270724417	116.183504173567	62.646437561289	0	47.5300008677197	30.9557226710381	50.6278270288759	3.21780833934746	4.79426949245206
50.6283270724417	116.265060610191	62.6198589254409	0	47.6153887853497	30.9524938995067	50.6283270288759	3.21512639284801	4.79622727165935
50.6288270724417	116.051715879459	62.4743424185657	0	47.7032993152459	30.9491778825401	50.6288270288759	3.21244980489248	4.798176295976
50.6293270724417	116.129485459562	62.4480607617343	0	47.7937156752251	30.9457749705997	50.6293270288759	3.20977987250793	4.80011590866823
50.6298270724417	115.923691021897	62.3077104774159	0	47.8866203832788	30.9422856050565	50.6298270288759	3.20711787703729	4.80204546595614
50.6303270724417	115.999273474224	62.2823607526648	0	47.9819952580812	30.9387101283295	50.6303270288759	3.20446508351314	4.80396433723935
50.6308270724417	115.790763046766	62.1429829903571	0	48.0798214197596	30.9350489730423	50.6308270288759	3.20182274006958	4.80587190529686
50.6313270724417	115.862314605622	62.1178094727734	0	48.1800792909325	30.9313024724413	50.6313270288759	3.19919207739176	4.80776756646169
50.6318270724417	115.663108192342	61.9842359772734	0	48.2827485980166	30.9274710471724	50.6318270288759	3.19657430820286	4.80965073077101
50.6323270724417	115.732819714139	61.9601094016641	0	48.3878083728053	30.9235550228532	50.6323270288759	3.19397062678792	4.81152082209241
50.6328270724417	115.528784121501	61.8266060760791	0	48.4952369543219	30.9195548121522	50.6328270288759	3.19138220855418	4.81337727822694
50.6333270724417	115.594111799326	61.8024930722819	0	48.6050119909492	30.9154707314557	50.6333270288759	3.18881020962715	4.81521955098973
50.6338270724417	115.40183551376	61.6757124109428	0	48.717110442839	30.9113031809457	50.6338270288759	3.18625576648198	4.81704710626886
50.6343270724417	115.465796113897	61.6528118987229	0	48.8315085846029	30.9070524698708	50.6343270288759	3.18371999560936	4.81885942406332
50.6348270724417	115.265736063815	61.5248710501152	0	48.9481820082853	30.9027189914346	50.6348270288759	3.18120399321516	4.82065599850073
50.6353270724417	115.324806818378	61.5017623422754	0	49.0671056266239	30.8983030454846	50.6353270288759	3.17870883495314	4.82243633783573
50.6358270724417	115.139955339272	61.381857215167	0	49.1882536765967	30.8938050119413	50.635827028876	3.17623557568986	4.82419996442984
50.6363270724418	115.198310676253	61.3601976982867	0	49.3115997232583	30.889225184119	50.636327028876	3.17378524930086	4.82594641471347
50.6368270724418	115.001531234028	61.2374378028481	0	49.4371166638677	30.884563936286	50.636827028876	3.17135886849731	4.82767523913109
50.6373270724418	115.05427478601	61.2152646299661	0	49.5647767323077	30.8798215520314	50.637327028876	3.16895742468214	4.82938600207028
50.6378270724418	114.877563761275	61.1024108123419	0	49.6945515037995	30.8749983911383	50.637827028876	3.16658188783469	4.83107828177553
50.6383270724418	114.930497514299	61.0820240057443	0	49.8264118999105	30.8700947314312	50.638327028876	3.16423320642286	4.83275167024752
50.6388270724418	114.736027796499	60.9639625589167	0	49.9603281938612	30.8651109288356	50.638827028876	3.16191230734187	4.83440577312895
50.6393270724418	114.78232216352	60.9426379523203	0	50.0962700161264	30.8600472509117	50.639327028876	3.15962009587839	4.83604020957739
50.6398270724418	114.61478582813	60.8371420531526	0	50.2342063603361	30.854904037322	50.639827028876	3.15735745569919	4.83765461212634
50.6403270724418	114.662537345942	60.8180832657202	0	50.374105589475	30.8496815508685	50.640327028876	3.15512524886313	4.83924862653498
50.6408270724418	114.469015102704	60.7040917421102	0	50.5159354423798	30.8443801298215	50.640827028876	3.15292431585547	4.84082191162763
50.6413270724418	114.508665807668	60.6835024047811	0	50.6596630405381	30.8390000258761	50.641327028876	3.15075547564345	4.84237413912358
50.6418270724418	114.351796566848	60.58585590853	0	50.8052548951843	30.8335415584443	50.641827028876	3.14861952575193	4.8439049934581
50.6423270724418	114.394686092171	60.5682137924559	0	50.9526769146969	30.8280049758121	50.642327028876	3.14651724235823	4.84541417159544
50.6428270724418	114.200191947373	60.4574530722729	0	51.101894412294	30.8223905994252	50.642827028876	3.14444938040494	4.84690138283438
50.6433270724418	114.232902158434	60.4374477369048	0	51.2528721140279	30.8166986651915	50.643327028876	3.14241667372958	4.84836634860729
50.6438270724418	114.088850398714	60.3484044215907	0	51.4055741670777	30.8109294719375	50.643827028876	3.1404198352103	4.84980880227323
50.6443270724418	114.127315162592	60.3323149412105	0	51.5599641483391	30.8050832540041	50.644327028876	3.1384595569263	4.85122848890575
50.6448270724418	113.929134704833	60.2236427322612	0	51.7160050733103	30.7991603170543	50.644827028876	3.13653651033208	4.85262516507629
50.6453270724418	113.954462383045	60.2040154719898	0	51.8736594052735	30.7931608811704	50.645327028876	3.13465134644449	4.85399859863343
50.6458270724418	113.826322655198	60.1247023681678	0	52.0328890647695	30.7870852239713	50.645827028876	3.13280469604153	4.85534856847905
50.6463270724418	113.860968558894	60.1103688249988	0	52.1936554393637	30.7809335665237	50.646327028876	3.13099716987196	4.8566748643416
50.6468270724418	113.655251112291	60.0022069559552	0	52.3559193937035	30.7747062000597	50.646827028876	3.12922935887473	4.8579772865473
50.6473270724418	113.672547563282	59.9826732647345	0	52.519641279862	30.7684033286381	50.647327028876	3.12750183440731	4.85925564578977
50.6478270724418	113.564768506633	59.9147497039947	0	52.6847809479686	30.7620252076428	50.647827028876	3.12581514848197	4.86050976289854
50.6483270724418	113.596444138046	59.9024714488936	0	52.8512977571218	30.7555720456873	50.648327028876	3.12416983400919	4.86173946860704
50.6488270724418	113.377713748798	59.7926157115753	0	53.019150586583	30.7490441213759	50.648827028876	3.12256640504722	4.86294460332047
50.6493270724418	113.386035594547	59.7727782377637	0	53.188297847247	30.7424416223269	50.649327028876	3.12100535705703	4.86412501688413
50.6498270724418	113.305006921212	59.7186637834109	0	53.3586974933878	30.7357647800837	50.649827028876	3.11948716716189	4.86528056835243
50.6503270724418	113.334909540542	59.7088773798763	0	53.5303070346732	30.7290137918522	50.650327028876	3.11801229441057	4.86641112575928
50.6508270724418	113.095364910913	59.5942252260176	0	53.7030910040826	30.7221889260671	50.650827028876	3.11658118004373	4.86751656588999
50.6513270724418	113.093348139289	59.5735247216388	0	53.8770389351447	30.715290353179	50.651327028876	3.11519424776252	4.86859677405519
50.6518270724418	113.048240596431	59.5367256466769	0	54.0521424341648	30.708318278465	50.651827028876	3.11385190399872	4.86965164386711
50.6523270724418	113.031453681228	59.5118104988021	0	54.2283931158473	30.7012728979928	50.652327028876	3.11255453818593	4.87068107701848
50.6528270724418	112.895804604167	59.4411511927179	0	54.4057826026148	30.6941544385912	50.652827028876	3.11130252303094	4.87168498306442
50.6533270724418	112.906014403635	59.4283821437454	0	54.5843025244469	30.6869630707623	50.653327028876	3.11009621478485	4.87266327920754
50.6538270724418	112.710931992073	59.3360810569237	0	54.7639445188421	30.6796990212185	50.653827028876	3.10893595351325	4.87361589008663
50.6543270724418	112.707147273894	59.3194100508627	0	54.9447002308062	30.6723624425092	50.654327028876	3.10782206336497	4.874542747569
50.6548270724418	112.618056465513	59.2701632095125	0	55.1265613128497	30.6649535274019	50.654827028876	3.10675485283882	4.87544379054693
50.6553270724418	112.630165698872	59.2612579665664	0	55.3095194249863	30.6574724362506	50.655327028876	3.10573461504797	4.87631896473818
50.6558270724418	112.425636863767	59.1684769430311	0	55.4935662347316	30.649919388324	50.655827028876	3.10476162798124	4.87716822249101
50.6563270724418	112.41367034245	59.1517225795115	0	55.6786934171017	30.6422945230849	50.656327028876	3.10383615476122	4.87799152259366
50.6568270724418	112.353338235865	59.1168491398951	0	55.8648926546129	30.6345980110142	50.6568270288761	3.10295844389842	4.87878883008863
50.6573270724419	112.349766096043	59.1049126740124	0	56.0521556372807	30.626830005188	50.6573270288761	3.10212872954147	4.87956011609172
50.6578270724419	112.164734058011	59.0229079169869	0	56.2404740626175	30.6189907051306	50.6578270288761	3.10134723172261	4.88030535761619
50.6583270724419	112.149844301458	59.0080975453537	0	56.4298396356332	30.6110802392071	50.6583270288761	3.1006141565985	4.8810245374019
50.6588270724419	112.065499122785	58.9669485622841	0	56.6202440688327	30.6030987675034	50.6588270288761	3.09992969668582	4.88171764374974
50.6593270724419	112.065570237684	58.9595065628298	0	56.811679082216	30.5950464228349	50.6593270288761	3.09929403109142	4.88238467036128
50.6598270724419	111.875317716556	58.8785791337454	0	57.0041364032757	30.5869233892476	50.6598270288761	3.09870732573684	4.88302561618387
50.6603270724419	111.853079353393	58.8639646497499	0	57.1976098184792	30.5787297800884	50.6603270288761	3.09816973357687	4.88364048526107
50.6608270724419	111.796227934414	58.8366104303974	0	57.3921115903221	30.570465733884	50.6608270288761	3.09768139481197	4.88422928658869
50.6613270724419	111.769394211625	58.8217241939464	0	57.5876321614183	30.5621313787964	50.6613270288761	3.09724243709443	4.88479203397619
50.6618270724419	111.632925883627	58.7648437452724	0	57.7841599788115	30.5537268707859	50.6618270288761	3.09685500057296	4.8853276615328
50.6623270724419	111.614016921791	58.7545663546924	0	57.9816835227032	30.5452523173213	50.6623270288761	3.09653448579809	4.88582798750695
50.6628270724419	111.483167454362	58.7013967131431	0	58.1801918525907	30.5367078601263	50.6628270288761	3.09629959661804	4.88628296215407
50.6633270724419	111.462096432565	58.6917889165895	0	58.3796745971804	30.5280935986667	50.6633270288761	3.09616842237972	4.8866828042221
50.6638270724419	111.345779130973	58.6457972574256	0	58.5801218581027	30.5194096652039	50.6638270288761	3.09615792388116	4.88701830286051
50.6643270724419	111.321453663064	58.6374855152708	0	58.7815241125419	30.5105982827657	50.6643270288761	3.09628391617841	4.88728083165551
50.6648270724419	111.19033203399	58.5929215331934	0	58.9838721324562	30.5014568343222	50.6648270288761	3.0965611202713	4.88746231922454
50.6653270724419	111.138269461679	58.5848685698421	0	59.1871569207691	30.4919276883445	50.6653270288761	3.09700322102807	4.88755521493655
50.6658270724419	111.016071564046	58.5551250363277	0	59.3913696617144	30.4819370674421	50.6658270288761	3.09758264761748	4.8875740185231
50.6663270724419	110.941795595594	58.5497474806823	0	59.5965016823707	30.4715552148482	50.6663270288761	3.09818910956653	4.88757781393537
50.6668270724419	110.792675986046	58.5207961494864	0	59.8025444228797	30.4611257410731	50.6668270288761	3.09880164778589	4.88757858875123
50.6673270724419	110.689815231462	58.5155638362802	0	60.0094894133731	30.4507020969775	50.6673270288761	3.09941642052059	4.88757876093962
50.6678270724419	110.559031351147	58.5050588286059	0	60.2173282560594	30.4402918516179	50.6678270288761	3.10003288445011	4.88757881604563
50.6683270724419	110.435810638925	58.503156932046	0	60.4260526112872	30.4298951087547	50.6683270288761	3.10065113369783	4.88757885121901
50.6688270724419	110.271373692431	58.4907349378997	0	60.635654186669	30.419510730148	50.6688270288761	3.1012713847055	4.88757888582424
50.6693270724419	110.11854835104	58.4884897043883	0	60.846124728572	30.4091374284279	50.6693270288761	3.10189387603119	4.88757892368923
50.6698270724419	109.956066605125	58.4880781275479	0	61.057456015441	30.398774027638	50.6698270288761	3.10251884873545	4.88757896554431
50.6703270724419	109.780147839646	58.4880012989198	0	61.2696398525426	30.3884195405025	50.6703270288761	3.10314654247734	4.88757901150235
50.6708270724419	109.59014378826	58.4879863277728	0	61.4826680678239	30.3780731848302	50.6708270288761	3.10377719468279	4.88757906155235
50.6713270724419	109.385977322948	58.4879829145329	0	61.696532508639	30.367734372893	50.6713270288761	3.10441104031586	4.88757911565762
50.6718270724419	109.167679280353	58.4879816831073	0	61.911225039163	30.3574026873054	50.6718270288761	3.10504831176929	4.88757917377524
50.6723270724419	108.935303625984	58.4879808681506	0	62.1267375383438	30.3470778510534	50.6723270288761	3.10568923877939	4.88757923585997
50.6728270724419	108.688911723489	58.4879801343575	0	62.343061898285	30.3367596966511	50.6728270288761	3.10633404834669	4.88757930186504
50.6733270724419	108.42856937592	58.4879794175583	0	62.5601900229668	30.3264481375541	50.6733270288761	3.10698296465852	4.88757937174229
50.6738270724419	108.154346252212	58.487978705391	0	62.778113827236	30.3161431435319	50.6738270288761	3.10763620901314	4.88757944544226
50.6743270724419	107.866315762664	58.4879779954587	0	62.9968252360126	30.3058447206772	50.6743270288761	3.10829399974489	4.88757952291417
50.6748270724419	107.564555018988	58.4879772872915	0	63.2163161836651	30.295552896036	50.6748270288761	3.10895655215069	4.88757960410599
50.6753270724419	107.249144809758	58.487976580794	0	63.4365786135212	30.2852677064288	50.6753270288761	3.10962407841775	4.88757968896444
50.6758270724419	106.920169578014	58.4879758759439	0	63.657604477486	30.2749891908193	50.6758270288761	3.11029678755246	4.887579777435
50.6763270724419	106.577717398514	58.4879751727331	0	63.8793857357445	30.2647173855205	50.6763270288761	3.11097488531064	4.88757986946195
50.6768270724419	106.221879954122	58.4879744711564	0	64.1019143565302	30.2544523215474	50.6768270288761	3.11165857412894	4.88757996498838
50.6773270724419	105.852752511259	58.487973771209	0	64.3251823159474	30.2441940235067	50.6773270288761	3.11234805305766	4.88758006395623
50.6778270724419	105.470433894394	58.4879730728862	0	64.549181597832	30.2339425095142	50.6778270288762	3.11304351769478	4.88758016630627
50.678327072442	105.075026459588	58.4879723761836	0	64.7739041936475	30.2236977917385	50.6783270288762	3.11374516012137	4.88758027197818
50.678827072442	104.666636067089	58.4879716810964	0	64.9993421024028	30.2134598772734	50.6788270288762	3.11445316883825	4.88758038091055
50.679327072442	104.245372052993	58.4879709876201	0	65.2254873305906	30.2032287691271	50.6793270288762	3.11516772870412	4.88758049304086
50.679827072442	103.81134719997	58.4879702957502	0	65.4523318921416	30.1930044671931	50.6798270288762	3.11588902087487	4.88758060830558
50.680327072442	103.364677707071	58.4879696054822	0	65.679867808388	30.1827869691199	50.6803270288762	3.11661722274447	4.88758072664014
50.680827072442	102.905483158615	58.4879689168114	0	65.908087108038	30.1725762710407	50.6808270288762	3.11735250788703	4.88758084797896
50.681327072442	102.433886492178	58.4879682297333	0	66.1369818271561	30.1623723681518	50.6813270288762	3.11809504600037	4.88758097225549
50.681827072442	101.950013965677	58.4879675442435	0	66.3665440091492	30.1521752551473	50.6818270288762	3.11884500285098	4.88758109940224
50.682327072442	101.453995123569	58.4879668603375	0	66.5967657047554	30.1419849265269	50.6823270288762	3.11960254022035	4.88758122935076
50.682827072442	100.945962762165	58.4879661780109	0	66.8276389720388	30.1318013767993	50.6828270288762	3.12036781585272	4.88758136203171
50.683327072442	100.426052894083	58.487965497259	0	67.0591558763836	30.1216246006043	50.6833270288762	3.12114098340428	4.88758149737489
50.683827072442	99.8944047118297	58.4879648180776	0	67.2913084904915	30.1114545927745	50.6838270288762	3.12192219239378	4.88758163530922
50.684327072442	99.3511605505369	58.4879641404621	0	67.5240888943818	30.1012913483546	50.6843270288762	3.12271158815462	4.88758177576278
50.684827072442	98.7964658498546	58.4879634644082	0	67.7574891753899	30.0911348625947	50.6848270288762	3.12350931178832	4.88758191866286
50.685327072442	98.2304691150132	58.4879627899116	0	67.9915014281695	30.0809851309263	50.6853270288762	3.12431550011948	4.88758206393598
50.685827072442	97.6533218770652	58.4879621169677	0	68.226117754693	30.0708421489327	50.6858270288762	3.12513028565228	4.88758221150788
50.686327072442	97.0651786523164	58.4879614455722	0	68.4613302642546	30.0607059123166	50.6863270288762	3.12595379652827	4.88758236130358
50.686827072442	96.4661969009582	58.4879607757209	0	68.6971310734719	30.0505764168699	50.6868270288762	3.12678615648581	4.8875825132474
50.687327072442	95.8565369849115	58.4879601074093	0	68.9335123062897	30.040453658448	50.6873270288762	3.1276274848209	4.88758266726296
50.687827072442	95.2363621248943	58.4879594406332	0	69.1704660939821	30.0303376329477	50.6878270288762	3.12847789634952	4.88758282327326
50.688327072442	94.6058383567231	58.4879587753883	0	69.4079845751568	30.0202283362916	50.6883270288762	3.12933750137144	4.88758298120063
50.688827072442	93.9651344868613	58.4879581116701	0	69.6460598957572	30.0101257644148	50.6888270288762	3.13020640563555	4.88758314096683
50.689327072442	93.3144220472255	58.4879574494746	0	69.884684209067	30.0000299132577	50.6893270288762	3.13108471030669	4.88758330249302
50.689827072442	92.6538752492622	58.4879567887973	0	70.1238496757128	29.9899407787595	50.6898270288762	3.13197251193395	4.88758346569983
50.690327072442	91.9836709373073	58.4879561296342	0	70.3635484636675	29.9798583568564	50.6903270288762	3.13286990242054	4.88758363050734
50.690827072442	91.3039885412403	58.4879554719808	0	70.6037727482548	29.9697826434791	50.6908270288762	3.13377696899509	4.88758379683516
50.691327072442	90.6150100284468	58.4879548158331	0	70.8445147121512	29.9597136345535	50.6913270288762	3.13469379418455	4.88758396460241
50.691827072442	89.9169198551015	58.4879541611868	0	71.0857665453901	29.9496513260007	50.6918270288762	3.13562045578855	4.88758413372775
50.692327072442	89.2099049167841	58.4879535080377	0	71.3275204453654	29.9395957137381	50.6923270288762	3.13655702685531	4.88758430412944
50.692827072442	88.494154498444	58.4879528563817	0	71.5697686168335	29.9295467936803	50.6928270288762	3.13750357565907	4.88758447572534
50.693327072442	87.7698602237228	58.4879522062145	0	71.8125032719177	29.91950456174	50.6933270288762	3.13846016567903	4.88758464843294
50.693827072442	87.0372160036531	58.4879515575321	0	72.0557166301104	29.9094690138295	50.6938270288762	3.13942685557984	4.88758482216939
50.694327072442	86.2964179847432	58.4879509103302	0	72.2994009182762	29.8994401458605	50.6943270288762	3.14040369919365	4.88758499685151
50.694827072442	85.547664496464	58.4879502646049	0	72.5435483706548	29.8894179537458	50.6948270288762	3.14139074550363	4.88758517239586
50.695327072442	84.7911559981517	58.4879496203519	0	72.7881512288638	29.8794024333989	50.6953270288762	3.14238803862907	4.88758534871871
50.695827072442	84.0270950253395	58.4879489775671	0	73.0332017419004	29.8693935807348	50.6958270288762	3.14339561781203	4.88758552573612
50.696327072442	83.2556861355342	58.4879483362466	0	73.2786921661452	29.8593913916702	50.6963270288762	3.14441351740549	4.8875857033639
50.696827072442	82.4771358534515	58.4879476963862	0	73.5246147653633	29.8493958621235	50.6968270288762	3.14544176686308	4.88758588151772
50.697327072442	81.6916526157235	58.4879470579819	0	73.7709618107069	29.8394069880148	50.6973270288762	3.14648039073036	4.88758606011307
50.697827072442	80.8994467150962	58.4879464210296	0	74.0177255807169	29.8294247652663	50.6978270288762	3.14752940863758	4.88758623906532
50.698327072442	80.1007302441281	58.4879457855253	0	74.2648983613257	29.8194491898018	50.6983270288762	3.14858883529411	4.88758641828974
50.6988270724421	79.2957170384087	58.4879451514649	0	74.5124724458578	29.8094802575472	50.6988270288763	3.14965868048425	4.88758659770149
50.6993270724421	78.4846226193088	58.4879445188446	0	74.7604401356276	29.7995179644298	50.6993270288763	3.15073894906479	4.88758677721573
50.6998270724421	77.6676641362809	58.4879438876603	0	75.0087937403006	29.7895623063792	50.6998270288763	3.15182964096393	4.88758695674757
50.7003270724421	76.8450603087226	58.487943257908	0	75.257525578728	29.7796132793263	50.7003270288763	3.15293075118189	4.88758713621212
50.7008270724421	76.0170313674202	58.4879426295838	0	75.5066279785029	29.7696708792039	50.7008270288763	3.15404226979302	4.88758731552453
50.7013270724421	75.1837989955879	58.4879420026837	0	75.7560932774838	29.7597351019465	50.7013270288763	3.15516418194941	4.8875874946
50.7018270724421	74.3455862695175	58.4879413772038	0	76.0059138229051	29.7498059434903	50.7018270288763	3.15629646788832	4.88758767335387
50.7023270724421	73.5026175988555	58.4879407531401	0	76.2560819721317	29.7398833997729	50.7023270288763	3.15743910294923	4.88758785170169
50.7028270724421	72.6551186665235	58.4879401304888	0	76.5065900915733	29.729967466734	50.7028270288763	3.15859205756352	4.88758802955897
50.7033270724421	71.8033163682974	58.487939509246	0	76.757430557875	29.7200581403145	50.7033270288763	3.1597552972657	4.88758820684132
50.7038270724421	70.9474387520616	58.4879388894077	0	77.0085957568339	29.7101554164574	50.7038270288763	3.16092878270812	4.8875883834646
50.7043270724421	70.0877149567554	58.4879382709702	0	77.2600780843693	29.700259291107	50.7043270288763	3.16211246967518	4.8875885593449
50.7048270724421	69.2243751510269	58.4879376539295	0	77.5118699453562	29.6903697602093	50.7048270288763	3.16330630909816	4.88758873439858
50.7053270724421	68.3576504716113	58.4879370382818	0	77.7639637548882	29.6804868197122	50.7053270288763	3.16451024707139	4.88758890854226
50.7058270724421	67.4877729614502	58.4879364240232	0	78.016351937079	29.6706104655649	50.7058270288763	3.16572422486993	4.88758908169288
50.7063270724421	66.6149755075678	58.48793581115	0	78.2690269261989	29.6607406937185	50.7063270288763	3.16694817896882	4.88758925376766
50.7068270724421	65.7394917787215	58.4879351996584	0	78.5219811654031	29.6508775001258	50.7068270288763	3.16818204106377	4.88758942468423
50.7073270724421	64.8615561628436	58.4879345895445	0	78.7752071080645	29.6410208807411	50.7073270288763	3.16942573809352	4.88758959436056
50.7078270724421	63.9814037042893	58.4879339808045	0	79.028697216464	29.6311708315204	50.7078270288763	3.1706791922637	4.88758976271503
50.7083270724421	63.0992700409103	58.4879333734348	0	79.2824439630601	29.6213273484214	50.7083270288763	3.17194232107224	4.88758992966646
50.7088270724421	62.2153913409686	58.4879327674315	0	79.5364398291156	29.6114904274034	50.7088270288763	3.17321503733629	4.88759009513412
50.7093270724421	61.3300042399085	58.4879321627908	0	79.7906773061081	29.6016600644277	50.7093270288763	3.17449724922077	4.88759025903778
50.7098270724421	60.4433457770038	58.4879315595091	0	80.045148894315	29.5918362554567	50.7098270288763	3.17578886026841	4.88759042129771
50.7103270724421	59.5556533318968	58.4879309575827	0	80.2998471042006	29.582018996455	50.7103270288763	3.17708976943131	4.88759058183471
50.7108270724421	58.6671645610455	58.4879303570078	0	80.5547644549446	29.5722082833886	50.7108270288763	3.17839987110408	4.88759074057016
50.7113270724421	57.7781173340979	58.4879297577807	0	80.8098934759337	29.5624041122252	50.7113270288763	3.17971905515853	4.88759089742603
50.7118270724421	56.8887496702085	58.4879291598977	0	81.0652267052496	29.5526064789343	50.7118270288763	3.18104717914868	4.88759105193257
50.7123270724421	55.9992996743143	58.4879285633553	0	81.3207566911579	29.5428153794869	50.7123270288763	3.18238407983079	4.8875912037113
50.7128270724421	55.1100054733891	58.4879279681496	0	81.5764759905472	29.5330308098559	50.7128270288763	3.18372972848214	4.88759135458982
50.7133270724421	54.2211051526908	58.487927374277	0	81.8323771704979	29.5232527660157	50.7133270288763	3.18508399632001	4.88759150348945
50.7138270724421	53.3328366920205	58.487926781734	0	82.0884528066833	29.5134812439426	50.7138270288763	3.18644674787314	4.88759165012004
50.7143270724421	52.4454379020092	58.4879261905169	0	82.3446954849468	29.5037162396142	50.7143270288763	3.1878178434893	4.88759179436997
50.7148270724421	51.5591463604508	58.487925600622	0	82.6010977996608	29.4939577490102	50.7148270288763	3.18919714030183	4.88759193617364
50.7153270724421	50.6741993486963	58.4879250120458	0	82.8576523553673	29.4842057681117	50.7153270288763	3.19058449211806	4.88759207547228
50.7158270724421	49.7908337881282	58.4879244247847	0	83.1143517650996	29.4744602929017	50.7158270288763	3.19197974930277	4.88759221220667
50.7163270724421	48.9092861767308	58.4879238388351	0	83.3711886520397	29.4647213193648	50.7163270288763	3.19338275868971	4.88759234631628
50.7168270724421	48.0297925257742	58.4879232541934	0	83.6281556478024	29.4549888434873	50.7168270288763	3.19479336352101	4.8875924777395
50.7173270724421	47.1525882966283	58.4879226708561	0	83.8852453941428	29.4452628612571	50.7173270288763	3.19621140340858	4.88759260641397
50.7178270724421	46.2779083377242	58.4879220888197	0	84.1424505412079	29.435543368664	50.7178270288763	3.19763671431343	4.88759273227688
50.7183270724421	45.4059868216797	58.4879215080805	0	84.3997637492634	29.4258303616993	50.7183270288763	3.19906912854044	4.88759285526531
50.7188270724421	44.5370571826056	58.4879209286351	0	84.6571776869113	29.4161238363561	50.7188270288763	3.20050847474606	4.88759297531639
50.7193270724421	43.67135205361	58.4879203504799	0	84.9146850328584	29.4064237886291	50.7193270288764	3.20195457795738	4.88759309236754
50.7198270724422	42.8091030839666	58.4879196527883	0	85.1722784741044	29.3967301838941	50.7198270288764	3.20340725960078	4.88759320635665
50.7203270724422	41.9505412728931	58.4879189864496	0	85.4299507077313	29.3870429715512	50.7203270288764	3.20486633753871	4.88759331722219
50.7208270724422	41.095896514709	58.4879183919185	0	85.6876944390603	29.3773621148702	50.7208270288764	3.20633162611333	4.88759342490337
50.7213270724422	40.2453975695389	58.48791782191	0	85.9455023834765	29.3676875994651	50.7213270288764	3.2078029361961	4.88759352934021
50.7218270724422	39.399272117388	58.4879172575219	0	86.20336726456	29.3580194285494	50.7218270288764	3.20928007524208	4.88759363047369
50.7223270724422	38.5577466813521	58.4879166937491	0	86.4612818159304	29.34835761547	50.7223270288764	3.2107628473485	4.88759372824573
50.7228270724422	37.7210465570884	58.4879161298027	0	86.7192387793493	29.3387021775889	50.7228270288764	3.21225105331671	4.88759382259933
50.7233270724422	36.8893957493071	58.4879155658817	0	86.9772309065973	29.329053132216	50.7233270288764	3.21374449071714	4.8875939134786
50.7238270724422	36.0630169109854	58.4879150023177	0	87.235250957552	29.3194104942825	50.7238270288764	3.21524295395685	4.88759400082879
50.7243270724422	35.2421312835943	58.4879144393921	0	87.4932917020818	29.309774275272	50.7243270288764	3.21674623434925	4.88759408459636
50.7248270724422	34.4269586378566	58.4879138773159	0	87.7513459181032	29.300144482982	50.7248270288764	3.21825412018585	4.88759416472898
50.7253270724422	33.6177172149261	58.487913316243	0	88.0094063934987	29.2905211217845	50.7253270288764	3.21976639680977	4.88759424117558
50.7258270724422	32.8146236679759	58.4879127562846	0	88.267465924153	29.2809041931455	50.7258270288764	3.22128284669095	4.88759431388639
50.7263270724422	32.0178930042087	58.4879121975212	0	88.5255173158886	29.2712936962396	50.7263270288764	3.22280324950279	4.88759438281296
50.7268270724422	31.2277385273033	58.4879116400117	0	88.783553382481	29.2616896285571	50.7268270288764	3.22432738220032	4.88759444790816
50.7273270724422	30.4443717803147	58.4879110837993	0	89.0415669476169	29.2520919864438	50.7273270288764	3.2258550190997	4.88759450912623
50.7278270724422	29.6680024890436	58.4879105289159	0	89.2995508428905	29.2425007655456	50.7278270288764	3.22738593195903	4.88759456642281
50.7283270724422	28.8988385058913	58.4879099753856	0	89.5574979097761	29.232915961153	50.7283270288764	3.22891989006043	4.88759461975493
50.7288270724422	28.1370857542145	58.4879094232266	0	89.815400997609	29.2233375684493	50.7288270288764	3.23045666029341	4.88759466908108
50.7293270724422	27.3829481731967	58.4879088724529	0	90.0732529655751	29.213765582678	50.7293270288764	3.23199600723937	4.88759471436116
50.7298270724422	26.6366276632494	58.4879083230756	0	90.331046680676	29.2041999992432	50.7298270288764	3.23353769325733	4.88759475555658
50.7303270724422	25.8983240319601	58.4879077751034	0	90.5887750197318	29.1946408137612	50.7303270288764	3.23508147857075	4.88759479263021
50.7308270724422	25.1682349405988	58.4879072285435	0	90.8464308673333	29.1850880220753	50.7308270288764	3.23662712135552	4.88759482554647
50.7313270724422	24.4465558512006	58.4879066834015	0	91.1040071178572	29.1755416202487	50.7313270288764	3.23817437782899	4.88759485427127
50.7318270724422	23.7334799742354	58.4879061396823	0	91.3614966734072	29.1660016045421	50.7318270288764	3.2397230023401	4.88759487877208
50.7323270724422	23.0291982168815	58.4879055973898	0	91.6188924458396	29.1564679713854	50.7323270288764	3.2412727474605	4.88759489901795
50.7328270724422	22.3338991319155	58.4879050565271	0	91.8761873546932	29.1469407173478	50.7328270288764	3.24282336407672	4.88759491497949
50.7333270724422	21.6477688672319	58.4879045170967	0	92.1333743292258	29.1374198391091	50.7333270288764	3.24437460148327	4.88759492662895
50.7338270724422	20.9709911160073	58.4879039791003	0	92.390446306334	29.1279053334337	50.7338270288764	3.24592620747674	4.88759493394014
50.7343270724422	20.3037470675215	58.4879034425392	0	92.6473962325998	29.1183971971502	50.7343270288764	3.24747792845072	4.88759493688855
50.7348270724422	19.6462153586486	58.4879029074138	0	92.9042170622009	29.1088954271331	50.7348270288764	3.24902950949172	4.8875949354513
50.7353270724422	18.9985720260322	58.4879023737238	0	93.1609017589645	29.0994000202904	50.7353270288764	3.25058069447586	4.88759492960716
50.7358270724422	18.3609904589556	58.4879018414681	0	93.4174432942716	29.0899109735529	50.7358270288764	3.25213122616643	4.8875949193366
50.7363270724422	17.7336413529221	58.4879013106449	0	93.6738346491178	29.0804282838669	50.7363270288764	3.25368084631217	4.88759490462178
50.7368270724422	17.1166926639555	58.4879007812514	0	93.9300688120098	29.0709519481889	50.7368270288764	3.25522929574643	4.88759488544653
50.7373270724422	16.5103095636344	58.487900253284	0	94.1861387810331	29.0614819634817	50.7373270288764	3.2567763144869	4.88759486179645
50.7378270724422	15.9146543948719	58.487899726738	0	94.442037561744	29.0520183267107	50.7378270288764	3.25832164183614	4.88759483365881
50.7383270724422	15.3298866284526	58.4878992016075	0	94.6977581692397	29.0425610348418	50.7383270288764	3.25986501648274	4.88759480102266
50.7388270724422	14.7561628203386	58.4878986778857	0	94.9532936260486	29.0331100848386	50.7388270288764	3.26140617660305	4.8875947638788
50.7393270724422	14.1936365697558	58.4878981555645	0	95.2086369642028	29.0236654736602	50.7393270288764	3.26294485996353	4.88759472221976
50.7398270724422	13.6424584780719	58.4878976346344	0	95.4637812231258	29.014227198258	50.7398270288764	3.26448080402366	4.88759467603988
50.7403270724422	13.1027761084768	58.4878971150848	0	95.7187194517077	29.0047952555731	50.7403270288765	3.26601374603931	4.88759462533524
50.7408270724423	12.5747339464765	58.4878965969036	0	95.9734447061903	28.9953696425329	50.7408270288765	3.26754342316659	4.88759457010373
50.7413270724423	12.0584733612111	58.4878960800773	0	96.2279500522444	28.9859503560475	50.7413270288765	3.26906957256616	4.88759451034504
50.7418270724423	11.5544362366667	58.4889838493722	2.56719338932232	96.4822285628544	28.9765373925483	50.7418270288765	3.2705919580376	4.88759444643462
50.7423270724423	11.0758521417878	58.5402038581108	120.615823147215	96.7362733203954	28.9671307277419	50.7423270288765	3.2721105199105	4.88759438092918
50.7428270724423	10.6221533594107	58.6452543589161	229.769813042153	96.9900774145189	28.9577303317952	50.7428270288765	3.27362525979507	4.88759431515683
50.7433270724423	10.1910800883716	58.801225804271	330.731442717569	97.2436339442277	28.9483361831895	50.7433270288765	3.27513618989324	4.88759424950801
50.7438270724423	9.78042800966546	59.0045127813492	424.232913934474	97.4969360157649	28.9389482716271	50.7438270288765	3.27664332421917	4.88759418407918
50.7443270724423	9.38827051221696	59.2516829800759	510.93060882812	97.7499767446858	28.9295665953443	50.7443270288765	3.27814667705726	4.88759411889167
50.7448270724423	9.01296034087529	59.539574484928	591.397963149919	98.0027492537496	28.920191157282	50.7448270288765	3.27964626268757	4.88759405394927
50.7453270724423	8.65310287192701	59.8652783262256	666.132588282579	98.25524667499	28.9108219618268	50.7453270288765	3.28114209533645	4.88759398925193
50.7458270724423	8.30752882628576	60.2261070473468	735.564566035877	98.5074621476081	28.9014590124897	50.7458270288765	3.28263418916757	4.88759392479875
50.7463270724423	7.97526998946157	60.619564369701	800.064010107035	98.7593888200401	28.8921023104453	50.7463270288765	3.28412255828049	4.88759386058866
50.7468270724423	7.65553799748802	61.0433178749513	859.947727289428	99.0110198478555	28.8827518537466	50.7468270288765	3.28560721671049	4.88759379662057
50.7473270724423	7.34770579716795	61.4951746487093	915.485067175019	99.26234839582	28.8734076370281	50.7473270288765	3.28708817842869	4.88759373289336
50.7478270724423	7.05129138062569	61.9730595761538	966.903072952634	99.5133676357976	28.8640696515363	50.7478270288765	3.28856545734226	4.88759366940595
50.7483270724423	6.76594344201576	62.4749959853558	1014.39103555813	99.76407074881	28.8547378853593	50.7483270288765	3.29003906729456	4.88759360615722
50.7488270724423	6.49142865266974	62.9990883732226	1058.10453982706	100.014450922944	28.84541232376	50.7488270288765	3.29150902206537	4.88759354314608
50.7493270724423	6.22762029308627	63.5435069879264	1098.16907898827	100.264501355403	28.8360929495467	50.7493270288765	3.29297533537105	4.88759348037144
50.7498270724423	5.97448801610348	64.1064740760055	1134.68330323103	100.514215250426	28.826779743436	50.7498270288765	3.29443802086475	4.88759341783221
50.7503270724423	5.73208854629674	64.6862516319875	1167.72195898515	100.763585821326	28.8174726843829	50.7503270288765	3.29589709213658	4.88759335552731
50.7508270724423	5.50055714703328	65.2811305139436	1197.33856772806	101.012606288422	28.8081717498664	50.7508270288765	3.29733592675873	4.88721505187274
50.7513270724423	5.28009970946527	65.8894208103807	1223.56788635807	101.261269881067	28.7988769161255	50.7513270288765	3.29869403400818	4.88476937301019
50.7518270724423	5.07098533769966	66.5094433627845	1246.42818526789	101.509569835588	28.7895881583502	50.7518270288765	3.3002144554265	4.88432758217466
50.7523270724423	4.87353932198077	67.1395223643179	1265.92337506496	101.757499397307	28.7803054508316	50.7523270288765	3.3014654986024	4.87919598160741
50.7528270724423	4.68813640740135	67.7779789689879	1282.04500829249	102.00505181849	28.7710287670798	50.7528270288765	3.30305853426291	4.87826902214915
50.7533270724423	4.5151942797833	68.4231258572661	1294.77417840243	102.252220360359	28.761758079917	50.7533270288765	3.30438184000602	4.8741405188267
50.7538270724423	4.35516720323662	69.0732627139238	1304.08333453703	102.498998291049	28.7524933615519	50.7538270288765	3.30594531458611	4.87339426333191
50.7543270724423	4.20853975575221	69.7266725818813	1309.93802731999	102.745378887613	28.743234583643	50.7543270288765	3.30718535415377	4.86780231841954
50.7548270724423	4.07582062019909	70.3816190623416	1312.29859778841	102.991355433987	28.7339817173555	50.7548270288765	3.30878148718247	4.86679196980957
50.7553270724423	3.95753639842112	71.0363443365025	1311.12181877166	103.236921222985	28.7247347334145	50.7553270288765	3.31005749669819	4.86175528039243
50.7558270724423	3.85422542586548	71.6890679878341	1306.36249541127	103.482069554277	28.7154936021599	50.7558270288765	3.31163404994832	4.86084497031552
50.7563270724423	3.76643157339132	72.3379866063674	1297.97502909742	103.726793736374	28.7062582936027	50.7563270288765	3.31285301593263	4.85481884231286
50.7568270724423	3.69469803163577	72.9812741577632	1285.91494685807	103.971087084611	28.6970287774858	50.7568270288765	3.31444972759722	4.85372996128148
50.7573270724423	3.63956108156281	73.6170831002008	1270.14039617276	104.214942923128	28.6878050233493	50.7573270288765	3.31568504932682	4.84794625169733
50.7578270724423	3.6015438625686	74.2435462314366	1250.61360329349	104.458354582862	28.6785870006011	50.7578270288765	3.31727017013038	4.84690099430814
50.7583270724423	3.58115015672547	74.8587792468219	1227.30229144707	104.701315403512	28.6693746785933	50.7583270288765	3.31846464465272	4.84040609997871
50.7588270724423	3.57885821435921	75.4608839867303	1200.18105377563	104.943818731554	28.6601680267042	50.7588270288765	3.32006275826836	4.83923246679418
50.7593270724423	3.59511465210268	76.0479523488324	1169.23267455718	105.185857922185	28.6509670144254	50.7593270288765	3.32126212785568	4.83279610412431
50.7598270724423	3.63032845977692	76.6180708370694	1134.44939114995	105.42742633735	28.6417716114548	50.7598270288765	3.32285339087045	4.83163293336403
50.7603270724423	3.68045555743582	77.1697723262318	1096.91422187677	105.668517347681	28.6325817877152	50.7603270288765	3.32402196033201	4.82465999563357
50.7608270724423	3.73065619118339	77.7031961259428	1060.32862678098	105.909124330531	28.6233975131968	50.7608270288765	3.32562172875025	4.82339994928459
50.7613270724423	3.77969840521236	78.2188724684462	1024.97205755788	106.149240671904	28.6142187580604	50.7613270288766	3.32678845682462	4.81637979380922
50.7618270724424	3.82759154087941	78.7173848759334	990.810841816452	106.388859764498	28.6050454929419	50.7618270288766	3.32838410843275	4.81511114172885
50.7623270724424	3.87434746570162	79.1993121150631	957.810944831149	106.627975009622	28.5958776892675	50.7623270288766	3.32952642701522	4.8076679669215
50.7628270724424	3.91997952076792	79.6652184025005	925.938763427508	106.866579815262	28.5867153194867	50.7628270288766	3.33112766771428	4.80632292715873
50.7633270724424	3.96450224145113	80.1156519493628	895.16127509741	107.104667597972	28.5775583572048	50.7633270288766	3.33226421420407	4.79877337416464
50.7638270724424	4.00793121685266	80.5511449524728	865.44607241827	107.342231780961	28.5684067772338	50.7638270288766	3.33386287309525	4.79740906354608
50.7643270724424	4.05028297724244	80.9722138407436	836.761376245995	107.579265795971	28.559260555583	50.7643270288766	3.33497920287642	4.78951326395157
50.7648270724424	4.0915748902494	81.3793595699416	809.076044113403	107.815763081372	28.5501196694107	50.7648270288766	3.33658148135279	4.7880864189416
50.7653270724424	4.13182506251695	81.7730679294007	782.359576721444	108.051717084032	28.5409840969537	50.7653270288766	3.33768979655281	4.7800531130285
50.7658270724424	4.17105224629553	82.1538098537597	756.582123041981	108.287121257426	28.5318538174472	50.7658270288766	3.33929030639706	4.77860138808618
50.7663270724424	4.20927575089835	82.5220417379208	731.714484143299	108.521969063492	28.5227288110439	50.7663270288766	3.34038125758455	4.77027608980059
50.7668270724424	4.24651535899884	82.8782057543391	707.728115784384	108.756253970749	28.5136090587367	50.7668270288766	3.34198399752559	4.76877162198364
50.7673270724424	4.28279124773426	83.2227301719315	684.595129817946	108.989969456142	28.5044945422899	50.7673270288766	3.34306571906967	4.76029472374336
50.7678270724424	4.31812391455675	83.5560296759522	662.288294445388	109.223109003184	28.4953852441779	50.7678270288766	3.344667064673	4.75876283931928
50.7683270724424	4.3525341077512	83.8785056882142	640.781033371123	109.45566610377	28.4862811475332	50.7683270288766	3.34573344545728	4.75003418917827
50.7688270724424	4.38604276151965	84.1905466870706	620.047423907226	109.687634256343	28.4771822361026	50.7688270288766	3.34733599288838	4.74845682560559
50.7693270724424	4.4186709355158	84.4925285265997	600.062194082164	109.919006967698	28.4680884942099	50.7693270288766	3.3483925607173	4.73957292074617
50.7698270724424	4.45043975869904	84.7848147544733	580.800718809488	110.149777751154	28.4589999067245	50.7698270288766	3.34999381902527	4.73796748665151
50.7703270724424	4.48137037736616	85.0677569280178	562.239015173758	110.379940128346	28.4499164590346	50.7703270288766	3.35103654785284	4.72886319530889
50.7708270724424	4.51148390720979	85.3416949280135	544.353736891752	110.609487627415	28.4408381370247	50.7708270288766	3.35263820865404	4.72721794486489
50.7713270724424	4.54080138924558	85.6069572698066	527.122168007338	110.838413784782	28.4317649270543	50.7713270288766	3.35367093322062	4.7179611825534
50.7718270724424	4.56934374944483	85.8638614113445	510.522215878154	111.066712143358	28.4226968159397	50.7718270288766	3.35527124407138	4.71628836889155
50.7723270724424	4.5971317619062	86.1127140577739	494.532403511625	111.294376254297	28.4136337909371	50.7723270288766	3.35629129815937	4.70683686054657
50.7728270724424	4.62418601539757	86.3538114622726	479.131861306927	111.521399675223	28.4045758397258	50.7728270288766	3.35789135993725	4.705128860593
50.7733270724424	4.65052688309906	86.5874397228175	464.300318258183	111.747775971971	28.3955229503934	50.7733270288766	3.35890146369117	4.69553165569553
50.7738270724424	4.67617449537855	86.8138750746183	450.018092672682	111.973498716829	28.3864751114201	50.7738270288766	3.36050001169613	4.69379731953253
50.7743270724424	4.70114871543253	87.0333841779755	436.266082456159	112.198561490259	28.377432311665	50.7743270288766	3.36149839709055	4.68402724869347
50.7748270724424	4.72546911762779	87.2462244013483	423.02575501528	112.422957879161	28.3683945403514	50.7748270288766	3.3630961415179	4.68226167792087
50.7753270724424	4.74915496838256	87.452644099443	410.279136825382	112.646681478574	28.359361787053	50.7753270288766	3.36408478510549	4.67235516968822
50.7758270724424	4.77222520942972	87.6528828861588	398.008802709422	112.86972588996	28.3503340416808	50.7758270288766	3.36568078768073	4.67056493780142
50.7763270724424	4.79469844330893	87.847171902248	386.197864871816	113.092084722883	28.3413112944698	50.7763270288766	3.36665852221805	4.66050493110174
50.7768270724424	4.81659292093958	88.035734077573	374.82996172859	113.313751593317	28.3322935359663	50.7768270288766	3.36825323147516	4.65868696298013
50.7773270724424	4.83792653113146	88.2187843878617	363.889246572964	113.534720125305	28.3232807570157	50.7773270288766	3.36922153074494	4.64850132865511
50.7778270724424	4.8587167918957	88.3965301058824	353.360376113194	113.754983949281	28.3142729487508	50.7778270288766	3.37081422979005	4.64666065411999
50.7783270724424	4.87898084342397	88.5691710469776	343.228498917171	113.974536703719	28.30527010258	50.7783270288766	3.3717723332037	4.63633917395428
50.7788270724424	4.89873544260983	88.7368998089147	333.479243796044	114.193372033465	28.2962722101765	50.7788270288766	3.37336329325356	4.6344739521583
50.7793270724424	4.91799695899193	88.8999020060245	324.098708156918	114.411483591375	28.2872792634676	50.7793270288766	3.37431232974681	4.62403860695956
50.7798270724424	4.9367813720046	89.0583564976175	315.073446352447	114.628865036662	28.2782912546248	50.7798270288766	3.37590098629798	4.62215280523899
50.7803270724424	4.95510426942723	89.212435610677	306.390458053123	114.845510036516	28.2693081760535	50.7803270288766	3.37684047331166	4.61159804899935
50.7808270724424	4.97298084692956	89.3623053568442	298.037176665932	115.061412264468	28.260330020384	50.7808270288766	3.37842697640343	4.60969066924452
50.7813270724424	4.99042590861585	89.5081256437203	290.001457821134	115.276565401998	28.2513567804625	50.7813270288766	3.37935780244153	4.5990343529386
50.7818270724424	5.00745386847625	89.6500504805224	282.27156794703	115.490963136911	28.2423884493421	50.7818270288766	3.38094169448294	4.59710861749968
50.7823270724424	5.02407875265923	89.7882281781371	274.836172950758	115.704599164927	28.2334250202747	50.7823270288767	3.38186356841925	4.58634839549865
50.7828270724425	5.04031420248431	89.9228015436287	267.684327021432	115.917467188082	28.2244664867034	50.7828270288767	3.3834449164472	4.58440388351244
50.7833270724425	5.05617347811923	90.0539080692622	260.805461570343	116.129560916292	28.2155128422541	50.7833270288767	3.38435855595875	4.5735546428143
50.7838270724425	5.07166946285079	90.1816801161113	254.189374321333	116.340874065778	28.2065640807287	50.7838270288767	3.38593697925546	4.57159404193286
50.7843270724425	5.08681466788318	90.3062450923275	247.826218563047	116.55140036061	28.1976201960981	50.7843270288767	3.38684222551495	4.56065562153966
50.7848270724425	5.1016212376023	90.4277256261511	241.706492573329	116.761133531148	28.188681182495	50.7848270288767	3.38841773457122	4.55867890491634
50.7853270724425	5.11610095524881	90.5462397337495	235.8210292248	116.970067315573	28.179747034208	50.7853270288767	3.38931518133589	4.54766400625237
50.7858270724425	5.13026524894679	90.6619009819754	230.160985779363	117.178195458343	28.1708177456748	50.7858270288767	3.3908874523306	4.5456734672383
50.7863270724425	5.14412519803883	90.7748186461362	224.717833878337	117.385511711704	28.1618933114766	50.7863270288767	3.39177703226858	4.53458340524915
50.7868270724425	5.15769153968217	90.8850978628742	219.483349733771	117.592009834171	28.1529737263323	50.7868270288767	3.39334603768554	4.53257928316945
50.7873270724425	5.17097467566384	90.9928397782565	214.449604525592	117.797683592014	28.1440589850928	50.7873270288767	3.39422825270929	4.52142510157127
50.7878270724425	5.18398467939641	91.0981416911758	209.608955008256	118.002526757763	28.1351490827361	50.7878270288767	3.39579371212691	4.51940939068199
50.7883270724425	5.19673130305876	91.2010971921674	204.954034329795	118.206533111672	28.1262440143618	50.7883270288767	3.39666855804484	4.50819338388616
50.7888270724425	5.20922398484954	91.3017962977462	200.477743065313	118.409696440241	28.1173437751865	50.7888270288767	3.39823041896952	4.50616650011868
50.7893270724425	5.22147185632355	91.4003255803698	196.173240466349	118.612010537668	28.1084483605389	50.7893270288767	3.39909832815402	4.49489841991859
50.7898270724425	5.23348374978401	91.4967682941338	192.033935926774	118.813469204386	28.0995577658557	50.7898270288767	3.40065634422762	4.49286212440601
50.7903270724425	5.24526820570621	91.5912044963072	188.053480665382	119.014066248494	28.0906719866768	50.7903270288767	3.40151735580719	4.48154489656941
50.7908270724425	5.25683348017003	91.683711164813	184.225759624734	119.21379548432	28.0817910186416	50.7908270288767	3.40307145870719	4.47949971904905
50.7913270724425	5.2681875522813	91.7743623117609	180.544883585349	119.412650733824	28.0729148574847	50.7913270288767	3.40392595128482	4.46814206277992
50.7918270724425	5.27933813156382	91.8632290931391	177.005181493858	119.610625825187	28.0640434990323	50.7918270288767	3.40547592209288	4.46608957803525
50.7923270724425	5.29029266530555	91.9503799147677	173.601193003387	119.807714594196	28.0551769391985	50.7923270288767	3.40632396417219	4.45469480601083
50.7928270724425	5.30105834584454	92.0358805346203	170.327661224025	120.003910882844	28.0463151739815	50.7928270288767	3.4078697251586	4.4526356134863
50.7933270724425	5.31164211778145	92.1197941616157	167.179525680916	120.199208540704	28.0374581994608	50.7933270288767	3.40871165289226	4.44121159991879
50.7938270724425	5.32205068510724	92.2021815509815	164.151915477282	120.393601423546	28.0286060117936	50.7938270288767	3.41025300777421	4.43914712188432
50.7943270724425	5.33229051823575	92.2831010962899	161.240142659347	120.587083394692	28.0197586072116	50.7943270288767	3.41108890915222	4.42769739401226
50.7948270724425	5.34236786093236	92.3626089182651	158.439695780006	120.77964832365	28.0109159820181	50.7948270288767	3.41262577531286	4.42562826852812
50.7953270724425	5.35228873713094	92.4407589504589	155.746233657796	120.971290087453	28.0020781325856	50.7953270288767	3.41345595227023	4.41415999351569
50.7958270724425	5.36205895763246	92.5176030218905	153.155579327656	121.162002569312	27.9932450553521	50.7958270288767	3.41498815251637	4.41208751521962
50.7963270724425	5.37168412667958	92.5931909367441	150.663714179745	121.351779659933	27.9844167468195	50.7963270288767	3.41581270545501	4.40060431258009
50.7968270724425	5.38116964840237	92.6675705512156	148.266772282529	121.540615256193	27.9755932035503	50.7968270288767	3.41734015548207	4.39852913608856
50.7973270724425	5.39052073313135	92.7407878476	145.961034886208	121.728503262438	27.9667744221656	50.7973270288767	3.41815935818181	4.38703756878812
50.7978270724425	5.39974240357452	92.8128870057057	143.742925102523	121.915437589172	27.9579603993425	50.7978270288767	3.41968189723149	4.38496087965902
50.7983270724425	5.40883950085595	92.883910471683	141.60900275688	122.101412154343	27.9491511318121	50.7983270288767	3.42049585739968	4.37346457209478
50.7988270724425	5.41781669041408	92.9538990243506	139.555959408723	122.286420882052	27.9403466163573	50.7988270288767	3.42201340175952	4.37138702573674
50.7993270724425	5.42667846775826	93.0228918391022	137.580613536036	122.470457703814	27.9315468498105	50.7993270288767	3.42282236954112	4.35989201439007
50.7998270724425	5.435429164083	93.0909265494729	135.679905879869	122.653516557287	27.922751829052	50.7998270288767	3.42433477287348	4.35781470129992
50.8003270724425	5.44407295173932	93.1580393064439	133.850894944732	122.83559138752	27.9139615510078	50.8003270288767	3.42513885956507	4.34632455260826
50.8008270724425	5.45261384956349	93.2242648355615	132.090752650781	123.016676145695	27.9051760126478	50.8008270288767	3.42664604038358	4.34424811765126
50.8013270724425	5.46105572806356	93.2896364919435	130.396760133664	123.19676479036	27.8963952109844	50.8013270288767	3.42744547591084	4.33276840118527
50.8018270724425	5.46940231446442	93.3541863132466	128.766303687987	123.375851286188	27.8876191430702	50.8018270288767	3.42894730074778	4.33069385054448
50.8023270724425	5.47765719761264	93.4179450706625	127.196870850355	123.55392960519	27.8788478059972	50.8023270288767	3.42974219727366	4.31922802942632
50.8028270724425	5.48582383274226	93.4809423180134	125.68604661801	123.730993725498	27.8700811968943	50.8028270288767	3.43123858804319	4.31715598924305
50.8033270724425	5.49390554610336	93.5432064390099	124.231509799104	123.907037632552	27.8613193129267	50.8033270288768	3.43202915789327	4.30570921256957
50.8038270724426	5.50190553945497	93.6047646927384	122.831029490762	124.082055317909	27.8525621512939	50.8038270288768	3.43351999278303	4.30364061309094
50.8043270724426	5.50982689442458	93.6656432574374	121.482461681072	124.256040780408	27.8438097092287	50.8043270288768	3.43430634698235	4.2922162079554
50.8048270724426	5.51767257673617	93.7258672726253	120.183745971272	124.428988024995	27.8350619839955	50.8048270288768	3.43579155214917	4.29015165069884
50.8053270724426	5.52544544030913	93.7854608796367	118.932902414419	124.600891063876	27.8263189728894	50.8053270288768	3.43657388746504	4.27875438262944
50.8058270724426	5.53314823123049	93.8444472606244	117.728028466926	124.771743915354	27.8175806732347	50.8058270288768	3.43805335178145	4.27669472856479
50.8063270724426	5.54078359160295	93.9028486760822	116.567296049414	124.941540604969	27.8088470823842	50.8063270288768	3.43883177662249	4.26532776519096
50.8068270724426	5.54835406327117	93.9606865009413	115.448948713412	125.110275164351	27.8001181977174	50.8068270288768	3.44030543108604	4.26327358698582
50.8073270724426	5.55586209142911	94.0179812592912	114.371298910496	125.277941632342	27.79139401664	50.8073270288768	3.44108012828275	4.25194134025398
50.8078270724426	5.56331002811101	94.0747526577773	113.332725360533	125.444534053865	27.7826745365827	50.8078270288768	3.4425478716571	4.24989343501176
50.8083270724426	5.57070013556869	94.1310196177193	112.331670515825	125.610046481032	27.7739597550002	50.8083270288768	3.4433189459125	4.23859889656241
50.8088270724426	5.57803458953804	94.1868003060014	111.366638117944	125.77447297203	27.7652496693702	50.8088270288768	3.4447807144517	4.23655780512152
50.8093270724426	5.58531548239735	94.2421121647761	110.436190844204	125.937807592212	27.7565442771924	50.8093270288768	3.44554833597347	4.22530505828816
50.8098270724426	5.59254482622029	94.296971940027	109.538948040756	126.100044412994	27.7478435759881	50.8098270288768	3.44700403766638	4.22327151839147
50.8103270724426	5.59972455572628	94.3513957090314	108.673583539373	126.261177512936	27.7391475632989	50.8103270288768	3.44776830665379	4.2120633675148
50.8108270724426	5.60685653113106	94.4053989067642	107.838823555091	126.421200976659	27.730456236686	50.8108270288768	3.44921788328875	4.21003788613288
50.8113270724426	5.61394254090012	94.4589963512831	107.033444661925	126.580108895901	27.7217695937294	50.8113270288768	3.44997895841537	4.19887810727026
50.8118270724426	5.62098430440774	94.5122022681303	106.256271843979	126.73789536845	27.7130876320275	50.8118270288768	3.45142232663243	4.19686136663627
50.8123270724426	5.62798347450439	94.5650303137906	105.506176619348	126.894554499193	27.7044103491959	50.8123270288768	3.45218030301513	4.18575256949777
50.8128270724426	5.634941639995	94.617493598239	104.782075234231	127.05008039906	27.6957377428671	50.8128270288768	3.45361741030883	4.18374504139393
50.8133270724426	5.64186032803085	94.6696047066127	104.082926924861	127.204467186054	27.6870698106895	50.8133270288768	3.45437243601038	4.17269071347816
50.8138270724426	5.64874100641764	94.7213757200407	103.407732244798	127.357708984217	27.6784065503272	50.8138270288768	3.45580320716373	4.17069302800636
50.8143270724426	5.65558508584223	94.772818235662	102.755531455317	127.50979992464	27.669747959459	50.8143270288768	3.4565553718066	4.15969558012644
50.8148270724426	5.66239392202057	94.8239433858634	102.125402976618	127.660734144445	27.6610940357782	50.8148270288768	3.45797976011036	4.15770817311297
50.8153270724426	5.66916881776926	94.8747618567669	101.516461897703	127.810505787781	27.6524447769917	50.8153270288768	3.45872920194843	4.14677082105051
50.8158270724426	5.67591102500317	94.9252839059939	100.927858542804	127.959109004824	27.6438001808195	50.8158270288768	3.46014713986696	4.14479427350627
50.8163270724426	5.68262174666143	94.9755193797355	100.358777092323	128.106537952751	27.6351602449946	50.8163270288768	3.46089394274319	4.13391922728222
50.8168270724426	5.68930213856407	95.0254777291529	99.8084342563352	128.25278679476	27.626524967262	50.8168270288768	3.46230538938969	4.1319539387378
50.8173270724426	5.69595331120165	95.0751680261364	99.2760779986956	128.397849701028	27.6178943453786	50.8173270288768	3.46304968246247	4.12114415793122
50.8178270724426	5.70257633145991	95.1245989784448	98.7609863099657	128.54172084775	27.6092683771124	50.8178270288768	3.46445457755342	4.1191906631075
50.8183270724426	5.70917222428176	95.1737789442503	98.2624660273261	128.684394418074	27.6006470602425	50.8183270288768	3.46519643869763	4.10844815688721
50.8188270724426	5.71574197426854	95.2227159461116	97.7798516997874	128.825864601156	27.5920303925584	50.8188270288768	3.46659474714533	4.10650681901055
50.8193270724426	5.72228652722262	95.271417684397	97.3125044969951	128.966125593091	27.5834183718594	50.8193270288768	3.46733429707318	4.0958343053473
50.8198270724426	5.72880679163348	95.3198915501787	96.8598111600458	129.105171595972	27.5748109959548	50.8198270288768	3.46872596543908	4.09390561548361
50.8203270724426	5.73530364010881	95.3681446376181	96.4211829927635	129.242996818806	27.5662082626632	50.8203270288768	3.46946327594158	4.08330490404352
50.8208270724426	5.741777910753	95.4161837558632	95.9960548918928	129.379595476596	27.5576101698119	50.8208270288768	3.47084827487524	4.08138918936071
50.8213270724426	5.74823040849431	95.4640154404752	95.5838844148191	129.514961791236	27.549016715237	50.8213270288768	3.47158345882254	4.07086277048623
50.8218270724426	5.75466190636301	95.5116459644037	95.184150883352	129.649089990611	27.540427896783	50.8218270288768	3.47296174133751	4.06896048091967
50.8223270724426	5.76107314672173	95.5590813485275	94.7963545222767	129.781974309471	27.5318437123023	50.8223270288768	3.47369486437467	4.05850996718663
50.8228270724426	5.76746484244998	95.6063273717781	94.4200156313328	129.913608988554	27.5232641596548	50.8228270288768	3.47506640676685	4.0566213942834
50.8233270724426	5.77383767808437	95.653389580862	94.0546737893722	130.043988275442	27.5146892367081	50.8233270288768	3.47579757449549	4.04624906200568
50.8238270724426	5.7801923109161	95.7002732995972	93.6998870894936	130.173106423698	27.5061189413369	50.8238270288768	3.47716233584595	4.04437461702648
50.8243270724426	5.7865293720471	95.7469836378792	93.3552314039714	130.300957693708	27.4975532714225	50.8243270288769	3.4778916077411	4.03408188487232
50.8248270724427	5.7928494674066	95.793525500291	93.020299677858	130.42753635183	27.4889922248532	50.8248270288769	3.47924956987983	4.03222182432008
50.8253270724427	5.79915317872916	95.8399035943706	92.6947012501613	130.552836671227	27.4804357995233	50.8253270288769	3.47997704482932	4.02201076797884
50.8258270724427	5.80544106449593	95.8861224385499	92.3780612015652	130.676852931028	27.4718839933336	50.8258270288769	3.48132817252414	4.02016546686026
50.8263270724427	5.81171366084009	95.9321863697774	92.0700197276683	130.799579417144	27.4633368041906	50.8263270288769	3.4820539038334	4.01003731479082
50.8268270724427	5.81797148241807	95.9780995508372	91.7702315367792	130.921010421447	27.4547942300067	50.8268270288769	3.48339818432166	4.0082069952344
50.8273270724427	5.82421502324763	96.0238659773765	91.478365271314	131.041140242569	27.4462562686995	50.8273270288769	3.48412226471055	3.99816363586224
50.8278270724427	5.83044475751401	96.0694894846527	91.194102951917	131.159963185097	27.4377229181921	50.8278270288769	3.48545966806604	3.99634863903363
50.8283270724427	5.83666114034541	96.1149737540112	90.9171394434041	131.27747356036	27.4291941764128	50.8283270288769	3.48618214468334	3.9863911145901
50.8288270724427	5.84286460855885	96.1603223191044	90.6471819417132	131.393665685631	27.4206700412948	50.8288270288769	3.48751266341591	3.98459162896427
50.8293270724427	5.84905558137744	96.2055385718624	90.3839494810461	131.508533884905	27.4121505107759	50.8293270288769	3.48823362335931	3.97472165406296
50.8298270724427	5.8552344611203	96.2506257682249	90.1271724604249	131.622072488122	27.4036355827986	50.8298270288769	3.48955723246456	3.97293798939396
50.8303270724427	5.86140163386592	96.2955870336436	89.8765921889058	131.734275831916	27.3951252553099	50.8303270288769	3.49027671674025	3.96315642408409
50.8308270724427	5.8675574700901	96.3404253683645	89.6319604487523	131.845138258857	27.3866195262611	50.8308270288769	3.49159341386351	3.96138873592581
50.8313270724427	5.87370232527939	96.3851436524985	89.3930390758404	131.954654118197	27.3781183936076	50.8313270288769	3.49231150450119	3.95169713468056
50.8318270724427	5.87983654052082	96.4297446508891	89.1595995566623	132.062817765117	27.3696218553086	50.8318270288769	3.49362126916925	3.94994570384454
50.8323270724427	5.88596044306898	96.4742310177841	88.9314226412608	132.169623561453	27.3611299093274	50.8323270288769	3.49433800103668	3.94034474842238
50.8328270724427	5.89207434689121	96.518605301321	88.7082979714808	132.275065874966	27.352642553631	50.8328270288769	3.49564083589709	3.93860969824607
50.8333270724427	5.89817855319166	96.5628699478316	88.490023723959	132.379139080054	27.3441597861901	50.8333270288769	3.49635628652717	3.92910079700465
50.8338270724427	5.90427335091516	96.6070273059733	88.2764062672501	132.481837557037	27.3356816049785	50.8338270288769	3.49765217523742	3.92738238189
50.8343270724427	5.9103590172315	96.6510796306956	88.0672598325674	132.583155692846	27.3272080079738	50.8343270288769	3.4983663733421	3.9179660418075
50.8348270724427	5.91643581800102	96.6950290870461	87.8624061975835	132.683087880325	27.3187389931567	50.8348270288769	3.4996553234286	3.91626435351143
50.8353270724427	5.92250400822205	96.7388777538235	87.6616743827947	132.781628518915	27.310274558511	50.8353270288769	3.50036834264166	3.90694185135854
50.8358270724427	5.928563832461	96.7826276270844	87.464900359963	132.878772013967	27.3018147020236	50.8358270288769	3.5016503414786	3.90525712049722
50.8363270724427	5.93461552526575	96.8262806235074	87.2719267721405	132.974512777404	27.2933594216844	50.8363270288769	3.50236220430462	3.89602879135657
50.8368270724427	5.9406593115629	96.8698385836232	87.082602664845	133.068845227045	27.2849087154861	50.8368270288769	3.50363726419052	3.89436107862941
50.8373270724427	5.94669540703961	96.9133032749134	86.8967832279473	133.16176378727	27.2764625814241	50.8373270288769	3.50434804099933	3.88522808289551
50.8378270724427	5.95272401851046	96.956676394785	86.7143295478308	133.253262888356	27.2680210174968	50.8378270288769	3.50561615259287	3.88357759787975
50.8383270724427	5.95874534427008	96.9999595734242	86.5351083694497	133.343336967112	27.2595840217049	50.8383270288769	3.5063258595817	3.87454010072309
50.8388270724427	5.96475957443192	97.043154376536	86.3589918678693	133.43198046623	27.2511515920516	50.8388270288769	3.50758703987081	3.87290687342103
50.8393270724427	5.97076689125389	97.086262307972	86.1858574289323	133.519187834921	27.2427237265429	50.8393270288769	3.50829574483123	3.86396593497295
50.8398270724427	5.97676746945108	97.1292848122529	86.0155874386874	133.604953528286	27.2343004231867	50.8398270288769	3.50954998730313	3.86235015683258
50.8403270724427	5.98276147649645	97.1722232769887	85.8480690812309	133.689272007915	27.2258816799936	50.8403270288769	3.51025769995991	3.85350577311343
50.8408270724427	5.98874907290952	97.2150790352009	85.683194144641	133.772137741265	27.2174674949763	50.8408270288769	3.51150502624186	3.85190744357991
50.8413270724427	5.99473041253389	97.2578533675506	85.5208588346685	133.853545202279	27.2090578661496	50.8413270288769	3.51221181256089	3.84316059175157
50.8418270724427	6.00070564280382	97.3005475044775	85.3609635958885	133.933488870774	27.2006527915305	50.8418270288769	3.5134522184817	3.84157988726629
50.8423270724427	6.00667490500027	97.3431626282505	85.2034129400232	134.011963233018	27.1922522691381	50.8423270288769	3.51415808146467	3.83293039335695
50.8428270724427	6.01263833449701	97.3856998749368	85.048115281138	134.08896278113	27.1838562969933	50.8428270288769	3.51539159328387	3.83136728265849
50.8433270724427	6.01859606099691	97.4281603362905	84.8949827774501	134.164482013678	27.1754648731192	50.8433270288769	3.51609659791087	3.82281605969171
50.8438270724427	6.024548208759	97.4705450615641	84.7439311794833	134.238515435095	27.1670779955406	50.8438270288769	3.51732321327158	3.82127070761488
50.8443270724427	6.03049489681657	97.5128550592478	84.594879684319	134.311057556222	27.1586956622843	50.8443270288769	3.51802735546026	3.81281740871267
50.8448270724427	6.0364362391867	97.5550912987373	84.4477507956998	134.382102893734	27.1503178713786	50.8448270288769	3.51924710530268	3.81128975276614
50.8453270724427	6.04237234507143	97.5972547119336	84.3024701897557	134.451645970722	27.1419446208539	50.845327028877	3.51995045000076	3.80293524764466
50.8458270724428	6.0483033190511	97.6393461947788	84.158966586128	134.51968131613	27.1335759087421	50.845827028877	3.52116333320259	3.80142544481746
50.8463270724428	6.05422926127001	97.6813666087289	84.0171716242746	134.58620346527	27.1252117330768	50.846327028877	3.52186586874092	3.79316920812331
50.8468270724428	6.06015026761469	97.7233167821664	83.8770197447587	134.651206959268	27.1168520918932	50.846827028877	3.52307192104254	3.7916771636917
50.8473270724428	6.0660664298852	97.7651975117567	83.7384480753087	134.714686345633	27.1084969832281	50.847327028877	3.52377371343714	3.78352004526565
50.8478270724428	6.07197783595961	97.8070095637473	83.6013963214797	134.776636177721	27.1001464051198	50.847827028877	3.52497293430285	3.78204591260296
50.8483270724428	6.07788456995194	97.8487536752162	83.4658066617093	134.837051015208	27.0918003556082	50.848327028877	3.52567396361335	3.77398719965366
50.8488270724428	6.0837867123639	97.8904305552682	83.3316236466104	134.895925423568	27.0834588327345	50.848827028877	3.52686639379396	3.77253085018895
50.8493270724428	6.08968434023058	97.9320408861828	83.198794102326	134.953253974623	27.0751218345415	50.849327028877	3.52756672839641	3.7645713995021
50.8498270724428	6.09557752726036	97.9735853245151	83.0672670377828	135.00903124604	27.0667893590733	50.849827028877	3.52875236720582	3.76313298783437
50.8503270724428	6.10146634396924	98.0150645021525	82.9369935556934	135.063251821756	27.0584614043754	50.850327028877	3.52945197797128	3.75527188587946
50.8508270724428	6.10735085780992	98.0564790273275	82.8079267671418	135.115910291487	27.0501379684946	50.850827028877	3.53063087149687	3.75385124719292
50.8513270724428	6.11323113329565	98.0978294855898	82.680021709636	135.167001251264	27.0418190494792	50.851327028877	3.53132983070143	3.74608938894187
50.8518270724428	6.11910723211922	98.1391164407379	82.553235268465	135.216519302965	27.0335046453785	50.851827028877	3.53250197725336	3.74468668470012
50.8523270724428	6.12497921326719	98.1803404357137	82.4275261012357	135.264459054686	27.0251947542433	50.852327028877	3.53320024536251	3.73702293702005
50.8528270724428	6.13084713312957	98.22150199346	82.3028545654656	135.310815120272	27.0168893741255	50.852827028877	3.53436569683937	3.73563796276118
50.8533270724428	6.13671104560513	98.2626016177424	82.1791826491061	135.355582119866	27.0085885030782	50.853327028877	3.53506335189261	3.7280732958337
50.8538270724428	6.14257100220258	98.3036397939391	82.0564739038816	135.398754679455	27.0002921391557	50.853827028877	3.53622210459506	3.72670622656808
50.8543270724428	6.14842705213758	98.344616989797	81.9346933813221	135.44032743119	26.9920002804136	50.854327028877	3.53691909504871	3.71923926163593
50.8548270724428	6.154279242426	98.3855336561571	81.8138075714023	135.48029501294	26.9837129249085	50.854827028877	3.53807120735212	3.71788984856251
50.8553270724428	6.16012761797343	98.426390227651	81.6937843436503	135.51865206885	26.9754300706981	50.855327028877	3.53876761929479	3.71052167562282
50.8558270724428	6.16597222166106	98.4671871233679	81.5745928906659	135.555393248923	26.9671517158413	50.855827028877	3.53991308428445	3.70919011534891
50.8563270724428	6.1718130944282	98.5079247474953	81.4562036739081	135.590513209262	26.9588778583981	50.856327028877	3.54060885205831	3.70191907473903
50.8568270724428	6.17765027535149	98.5486034899321	81.3385883717057	135.624006611644	26.9506084964293	50.856827028877	3.54174773549862	3.70060506776078
50.8573270724428	6.18348380172088	98.589223726878	81.2217198293641	135.655868124119	26.9423436279972	50.857327028877	3.54244295608073	3.69343242387226
50.8578270724428	6.18931370911261	98.6297858213977	81.1055720113114	135.686092420606	26.9340832511647	50.857827028877	3.54357524637229	3.69213619824346
50.8583270724428	6.19514003145934	98.6702901239623	80.9901199551761	135.714674181058	26.9258273639959	50.858327028877	3.54426983723238	3.6850599631889
50.8588270724428	6.20096280111734	98.7107369729689	80.8753397277429	135.741608091047	26.917575964556	50.858827028877	3.54539560876137	3.683781160167
50.8593270724428	6.20678204893107	98.7511266952379	80.7612083826965	135.76688884242	26.9093290509109	50.859327028877	3.5460896813326	3.67680284047052
50.8598270724428	6.21259780429515	98.7914596064909	80.6477039200881	135.790511132928	26.9010866211278	50.859827028877	3.54720891599755	3.67554173177958
50.8603270724428	6.21841009521385	98.8317360118083	80.5348052474428	135.812469666264	26.8928486732746	50.860327028877	3.54790236726338	3.66865894827106
50.8608270724428	6.22421894835821	98.8719562060684	80.4224921424657	135.832759151675	26.8846152054203	50.860827028877	3.54901514972385	3.66741510455421
50.8613270724428	6.23002438912079	98.912120474368	80.3107452172538	135.851374304704	26.8763862156346	50.861327028877	3.549708110103	3.66062969105295
50.8618270724428	6.23582644166833	98.9522290924268	80.1995458839779	135.868309846846	26.8681617019884	50.861827028877	3.55081441347673	3.65940344307211
50.8623270724428	6.24162512899221	98.9922823269734	80.0888763219556	135.883560505436	26.8599416625534	50.862327028877	3.55150675472626	3.6527125453761
50.8628270724428	6.24742047295694	99.0322804361174	79.9787194460708	135.897121013421	26.851726095402	50.862827028877	3.55260667614814	3.65150337805103
50.8633270724428	6.25321249434664	99.0722236697044	79.8690588764852	135.908986109731	26.8435149986078	50.863327028877	3.55329855347722	3.64490926559403
50.8638270724428	6.25900121290967	99.1121122696576	79.759878909579	135.919150538998	26.835308370245	50.863827028877	3.55439205439209	3.64371758827017
50.8643270724428	6.26478664740154	99.151946470305	79.6511644900848	135.927609052053	26.8271062083889	50.864327028877	3.55508330810078	3.63721682071584
50.8648270724428	6.27056881562596	99.1917264986925	79.5429011843556	135.934356405583	26.8189085111154	50.864827028877	3.55617050104797	3.63604201254506
50.8653270724428	6.27634773447432	99.2314525748851	79.4350751547299	135.939387362185	26.8107152765014	50.865327028877	3.55686131863923	3.62963743415458
50.8658270724428	6.28212341996356	99.2711249122547	79.3276731349462	135.942696690028	26.8025265026245	50.865827028877	3.55794214967964	3.62848000818563
50.8663270724429	6.28789588727253	99.3107437177571	79.2206824065489	135.944279163429	26.7943421875634	50.8663270288771	3.55863233178343	3.62216744502839
50.8668270724429	6.29366515077683	99.3503091921963	79.1140907762817	135.944129562568	26.7861623293973	50.8668270288771	3.55970693275643	3.62102664804062
50.8673270724429	6.29943122408231	99.389821530479	79.0078865543919	135.942242673428	26.7779869262063	50.8673270288771	3.56039670894422	3.61480969979785
50.8678270724429	6.30519412005715	99.4292809218577	78.9020585338227	135.938613287534	26.7698159760714	50.8678270288771	3.56146500571823	3.6136861811292
50.8683270724429	6.31095385086272	99.4686875501648	78.7965959702632	135.933236202472	26.7616494770742	50.8683270288771	3.56215412608645	3.60755974423439
50.8688270724429	6.31671042798312	99.5080415940357	78.6914885630186	135.926106221637	26.7534874272973	50.8688270288771	3.5632162749876	3.60645258292128
50.8693270724429	6.32246386225357	99.5473432271238	78.5867264366547	135.917218154277	26.7453298248239	50.8693270288771	3.56390502400182	3.60042124871922
50.8698270724429	6.32821416388762	99.586592618306	78.482300123405	135.906566815188	26.7371766677381	50.8698270288771	3.56496092442093	3.59933127301578
50.8703270724429	6.33396134250329	99.62578993188	78.3782005462945	135.894154230548	26.7290279541246	50.8703270288771	3.56564898722003	3.59338874701182
50.8708270724429	6.33970540714815	99.6649353277531	78.2744190029561	135.880006265181	26.7208836820691	50.8708270288771	3.56669882689066	3.5923148210678
50.8713270724429	6.34544636632333	99.7040289616237	78.1709471501133	135.864148111875	26.7127438496577	50.8713270288771	3.56738655977537	3.58646699766743
50.8718270724429	6.35118422800666	99.7430709851544	78.0677769887002	135.846602500435	26.7046084549775	50.8718270288771	3.56843020333087	3.58541018484014
50.8723270724429	6.35691899967472	99.7820615461391	77.9649008495926	135.827390078538	26.6964774961164	50.8723270288771	3.56911720725207	3.57964922925396
50.8728270724429	6.36265068832419	99.8210007886621	77.8623113799226	135.806529726162	26.6883509711627	50.8728270288771	3.57015488309445	3.57860811577118
50.8733270724429	6.36837930049212	99.8598888532513	77.7600015299618	135.78403881171	26.6802288782058	50.8733270288771	3.57084160870479	3.57294163877503
50.8738270724429	6.37410484227558	99.8987258770248	77.6579645405386	135.759933399134	26.6721112153356	50.8738270288771	3.57187313572425	3.57191759767251
50.8743270724429	6.37982731935036	99.9375119938311	77.5561939309768	135.734228415859	26.6639979806427	50.8743270288771	3.57255907403744	3.56633575536249
50.8748270724429	6.38554673698895	99.976247334384	77.4546834875312	135.706937637976	26.6558891722185	50.8748270288771	3.57358473373967	3.56532701035745
50.8753270724429	6.39126310007787	100.014932026392	77.3534272522911	135.678073533782	26.6477847881551	50.8753270288771	3.57427045986333	3.55983968196209
50.8758270724429	6.39697641313418	100.053566194681	77.2524195125544	135.647648030417	26.6396848265453	50.8758270288771	3.57529001072428	3.55884801538296
50.8763270724429	6.40268668032136	100.092149961315	77.1516547906306	135.615672343254	26.6315892854825	50.8763270288771	3.57597487110488	3.55344271630198
50.8768270724429	6.4083939054646	100.130683445706	77.0511278340646	135.582157386429	26.6234981630609	50.8768270288771	3.57698866449428	3.55246587539914
50.8773270724429	6.41409809206537	100.169166764728	76.9508336062625	135.547114248744	26.6154114573754	50.8773270288771	3.57767339916297	3.5471554951373
50.8778270724429	6.41979924331545	100.207600032816	76.8507672775203	135.510552886445	26.6073291665215	50.8778270288771	3.57868111343139	3.54619580538159
50.8783270724429	6.42549736211041	100.24598336207	76.7509242163911	135.472482435373	26.5992512885954	50.8783270288771	3.5793648774848	3.54096436429676
50.8788270724429	6.43119245106247	100.284316862349	76.6512999814388	135.432911402312	26.591177821694	50.8788270288771	3.58036695654631	3.54001894232148
50.8793270724429	6.43688451251293	100.322600641364	76.5518903133175	135.391847740223	26.5831087639149	50.8793270288771	3.58105070962902	3.53488334249813
50.8798270724429	6.44257354854398	100.360834804765	76.4526911271797	135.349298878415	26.5750441133562	50.8798270288771	3.58204672507724	3.53395523776539
50.8803270724429	6.44825956099012	100.399019456226	76.3536985054059	135.305271737152	26.566983868117	50.8803270288771	3.58272936745373	3.52889484398024
50.8808270724429	6.45394255144907	100.437154697525	76.2549086906175	135.259772736328	26.5589280262968	50.8808270288771	3.58371988656502	3.52798033310837
50.8813270724429	6.45962252129227	100.475240628623	76.1563180790004	135.212807801264	26.5508765859957	50.8813270288771	3.58440267177339	3.52301742133839
50.8818270724429	6.46529947167485	100.513277347736	76.0579232138914	135.164382366728	26.5428295453147	50.8818270288771	3.58538712321315	3.5221205234068
50.8823270724429	6.47097340354535	100.55126495141	75.9597207796292	135.114501379709	26.5347869023552	50.8823270288771	3.5860686101608	3.51722821969918
50.8828270724429	6.47664431765489	100.589203534584	75.86170759567	135.063169301262	26.5267486552195	50.8828270288771	3.58704772661812	3.51634408566046
50.8833270724429	6.4823122145661	100.627093190658	75.7638806109322	135.010390107684	26.5187148020104	50.8833270288771	3.58772956410838	3.51155189791782
50.8838270724429	6.48797709466155	100.664934011559	75.6662368983918	134.956167291217	26.5106853408313	50.8838270288771	3.58870258194821	3.5106858517197
50.8843270724429	6.49363895815191	100.702726087794	75.5687736498911	134.900503860422	26.5026602697863	50.8843270288771	3.58938286908644	3.50595849851481
50.8848270724429	6.4992978050838	100.740469508513	75.4714881711631	134.843402340361	26.4946395869802	50.8848270288771	3.59035074402696	3.50510417413193
50.8853270724429	6.50495363534725	100.77816436156	75.3743778770675	134.784864772686	26.4866232905184	50.8853270288771	3.59103166386082	3.50048094315524
50.8858270724429	6.5106064486829	100.815810733531	75.2774402870202	134.724892715726	26.4786113785068	50.8858270288771	3.59199337225872	3.49964542912308
50.8863270724429	6.51625624468886	100.853408709818	75.1806730206146	134.663487244624	26.4706038490522	50.8863270288771	3.59267240126188	3.49507964820747
50.8868270724429	6.52190302282736	100.890958374663	75.0840737934213	134.6006489516	26.4626007002616	50.8868270288771	3.59362920113378	3.49425452324326
50.887327072443	6.52754678243104	100.928459811203	74.9876404129701	134.536377946356	26.4546019302432	50.8873270288772	3.59430924797259	3.48979876920046
50.887827072443	6.53318752270908	100.965913101511	74.8913707748868	134.470673856685	26.4466075371053	50.8878270288772	3.59525976240017	3.48899351962904
50.888327072443	6.53882524275294	101.003318326642	74.7952628592024	134.403535829289	26.4386175189572	50.8883270288772	3.59593745614677	3.48458560924836
50.888827072443	6.54445994154204	101.040675566676	74.699314726808	134.334962530835	26.4306318739085	50.8888270288772	3.59688335494389	3.48378901508943
50.889327072443	6.55009161794901	101.07798490075	74.6035245160619	134.264952149271	26.4226506000696	50.8893270288772	3.59756259451092	3.4794996683617
50.889827072443	6.5557202707449	101.115246407101	74.5078904395402	134.193502395392	26.4146736955516	50.8898270288772	3.59850201846645	3.47872448956539
50.890327072443	6.56134589860407	101.152460163103	74.412410780907	134.120610504688	26.4067011584659	50.8903270288772	3.59917827401702	3.47447029920422
50.890827072443	6.5669685001089	101.189626245295	74.3170838919387	134.046273239465	26.3987329869249	50.8908270288772	3.60011345658921	3.47370148626948
50.891327072443	6.57258807375434	101.22674472942	74.2219081896478	133.970486891237	26.3907691790413	50.8913270288772	3.6007919846659	3.46957805647008
50.891827072443	6.57820461795218	101.263815690455	74.1268821535535	133.893247283405	26.3828097329286	50.8918270288772	3.60172040516066	3.4688328592823
50.892327072443	6.58381813103527	101.300839202637	74.0320043230398	133.814549774201	26.3748546467007	50.8923270288772	3.60239508364984	3.46472760731904
50.892827072443	6.58942861126148	101.3378153395	73.9372732948393	133.73438925991	26.3669039184724	50.8928270288772	3.60331975053606	3.46398571216067
50.893327072443	6.59503605681752	101.374744173894	73.8426877206151	133.652760178363	26.3589575463587	50.8933270288772	3.60399770559136	3.46002852363695
50.893827072443	6.60064046582258	101.411625778019	73.7482463046524	133.569656512681	26.3510155284756	50.8938270288772	3.60491518687014	3.45931336590539
50.894327072443	6.60624183633184	101.448460223445	73.6539478016387	133.485071795288	26.3430778629395	50.8943270288772	3.60558809899894	3.45535137597388
50.894827072443	6.61184016633988	101.485247581139	73.5597910145291	133.398999112169	26.3351445478674	50.8948270288772	3.60650247342581	3.45463537370984
50.895327072443	6.61743545378381	101.52198792149	73.4657747925274	133.311431107364	26.3272155813769	50.8953270288772	3.60718005445795	3.45084589662231
50.895827072443	6.62302769654644	101.558681314324	73.3718980291207	133.222359987708	26.3192909615862	50.8958270288772	3.60808662917965	3.4501610429494
50.896327072443	6.62861689245922	101.595327828937	73.278159660213	133.131777527789	26.311370686614	50.8963270288772	3.60875751441667	3.44633536421695
50.896827072443	6.63420303930502	101.631927534104	73.1845586623407	133.039675075128	26.3034547545799	50.8968270288772	3.60966185238805	3.44564400001763
50.897327072443	6.63978613482093	101.668480498107	73.0910940509457	132.946043555565	26.2955431636037	50.8973270288772	3.61033934425142	3.44202531885986
50.897827072443	6.64536617670079	101.704986788748	72.9977648787379	132.850873478852	26.287635911806	50.8978270288772	3.61123500101531	3.44137132514232
50.898327072443	6.65094316259774	101.741446473371	72.9045702341149	132.754154944435	26.2797329973079	50.8983270288772	3.61190349778308	3.43767318637866
50.898827072443	6.65651709012659	101.777859618877	72.8115092396582	132.655877647412	26.2718344182312	50.8988270288772	3.61279810259416	3.43700487696326
50.899327072443	6.66208795686607	101.814226291743	72.7185810506796	132.556030884681	26.2639401726981	50.8993270288772	3.61347591208549	3.43356235683015
50.899827072443	6.6676557603611	101.850546558035	72.6257848538419	132.454603561238	26.2560502588316	50.8998270288772	3.61436057769833	3.4329401904793
50.900327072443	6.67322049812484	101.886820483422	72.5331198658237	132.351584196641	26.248164674755	50.9003270288772	3.61502618061788	3.42935821564415
50.900827072443	6.67878216764071	101.923048133197	72.4405853320553	132.246960931618	26.2402834185925	50.9008270288772	3.61591142371649	3.42871090774626
50.901327072443	6.68434076636435	101.959229572284	72.3481805254915	132.140721534815	26.2324064884686	50.9013270288772	3.61659013114104	3.4254531453071
50.901827072443	6.68989629172542	101.995364865254	72.2559047454543	132.032853409674	26.2245338825085	50.9018270288772	3.61746364531076	3.42486435683999
50.902327072443	6.69544874112941	102.031454076339	72.1637573165048	131.923343601434	26.216665598838	50.9023270288772	3.61812564384027	3.42138343793088
50.902827072443	6.70099811195931	102.067497269442	72.0717375873781	131.812178804244	26.2088016355833	50.9028270288772	3.61900199480923	3.42075440492126
50.903327072443	6.70654440157725	102.103494508149	71.9798449299522	131.699345368384	26.2009419908715	50.9033270288772	3.61968242783805	3.41769458956082
50.903827072443	6.71208760732607	102.139445855742	71.8880787382672	131.584829307579	26.1930866628299	50.9038270288772	3.6205445069549	3.4171415582004
50.904327072443	6.71762772653076	102.175351375208	71.7964384275846	131.468616306409	26.1852356495866	50.9043270288772	3.62120189724909	3.4137412349146
50.904827072443	6.72316475649992	102.21121112925	71.704923433483	131.350691727793	26.1773889492702	50.9048270288772	3.62206996691199	3.41312678443526
50.905327072443	6.72869869452715	102.247025180295	71.6135332109926	131.231040620557	26.1695465600098	50.9053270288772	3.62275330656083	3.41028465066142
50.905827072443	6.73422953789232	102.282793590508	71.5222672337694	131.109647727056	26.1617084799352	50.9058270288772	3.62360349174596	3.40977093662245
50.906327072443	6.73975728386281	102.318516421794	71.4311249933013	130.986497490869	26.1538747071767	50.9063270288772	3.62425484994076	3.40642306572603
50.906827072443	6.74528192969477	102.354193735814	71.3401059981509	130.86157406454	26.146045239865	50.9068270288772	3.62511545236683	3.40581811916167
50.907327072443	6.7508034726342	102.389825593989	71.2492097732222	130.734861317362	26.1382200761317	50.9073270288772	3.62580338528762	3.40322275173354
50.907827072443	6.7563219099181	102.425412057506	71.1584358590696	130.606342843211	26.1303992141086	50.9078270288773	3.62664096775011	3.4027536023702
50.9083270724431	6.7618372387755	102.460953187332	71.0677838112257	130.4760019684	26.1225826519283	50.9083270288773	3.62728426765207	3.39941900353892
50.9088270724431	6.76734945642848	102.496449044215	70.9772531995629	130.34382175957	26.114770387724	50.9088270288773	3.6281385093922	3.39881649080687
50.9093270724431	6.77285856009308	102.531899688695	70.8868436076879	130.209785031601	26.1069624196291	50.9093270288773	3.62883344696118	3.39651036003426
50.9098270724431	6.77836454698033	102.567305181108	70.7965546323423	130.07387435553	26.099158745778	50.9098270288773	3.62965736061611	3.3960934379554
50.9103270724431	6.78386741429701	102.602665581594	70.7063858828538	129.936072066487	26.0913593643053	50.9103270288773	3.63028971124676	3.39271706439498
50.9108270724431	6.7893671592466	102.637980950102	70.616336980587	129.796360271635	26.0835642733463	50.9108270288773	3.63113911981381	3.39210705255205
50.9113270724431	6.79486377903001	102.673251346396	70.5264075584382	129.654720858104	26.0757734710369	50.9113270288773	3.63184451357508	3.39015182454665
50.9118270724431	6.80035727084639	102.708476830062	70.4365972603365	129.511135500919	26.0679869555135	50.9118270288773	3.6326531804192	3.38979825599709
50.9123270724431	6.8058476318939	102.743657460512	70.346905740768	129.365585670929	26.0602047249131	50.9123270288773	3.63327044803007	3.38630223905108
50.9128270724431	6.81133485937032	102.778793296987	70.2573326643341	129.218052642701	26.052426777373	50.9128270288773	3.63411715692846	3.38567067729122
50.9133270724431	6.81681895047385	102.813884398568	70.1678777053025	129.068517502411	26.0446531110314	50.9133270288773	3.63483795302409	3.38415558511957
50.9138270724431	6.82229990240365	102.848930824174	70.0785405472113	128.916961155703	26.0368837240268	50.9138270288773	3.63562906034126	3.38388147044199
50.9143270724431	6.82777771236053	102.88393263257	69.9893208824536	128.763364335521	26.0291186144984	50.9143270288773	3.63622532395404	3.380155101697
50.9148270724431	6.83325237754751	102.918889882372	69.9002184119073	128.60770760991	26.0213577805858	50.9148270288773	3.63707233915235	3.37948201376398
50.9153270724431	6.8387238951704	102.953802632046	69.8112328445701	128.449971389782	26.0136012204293	50.9153270288773	3.63781563317909	3.37853592272341
50.9158270724431	6.84419226243833	102.988670939921	69.7223638972051	128.290135936634	26.0058489321695	50.9158270288773	3.63854025909208	3.37732590479488
50.9163270724431	6.84965747656426	103.023494864183	69.6336112940126	128.128181370241	25.9981009139479	50.9163270288773	3.63927754368927	3.37623840761893
50.9168270724431	6.85511953476548	103.058274462884	69.5449747663079	127.964087676283	25.9903571639061	50.9168270288773	3.639984949459	3.37456678294657
50.9173270724431	6.86057843426412	103.093009793945	69.4564540522107	127.797834713937	25.9826176801866	50.9173270288773	3.64077068944215	3.37423843315297
50.9178270724431	6.86603417228754	103.12770091516	69.3680488963615	127.629402223409	25.9748824609323	50.9178270288773	3.64136018075496	3.37049603604331
50.9183270724431	6.8714867460688	103.162347884195	69.2797590496312	127.458769833416	25.9671515042867	50.9183270288773	3.64219908762814	3.36982001889462
50.9188270724431	6.87693615284703	103.196950758595	69.1915842688613	127.285917068605	25.9594248083937	50.9188270288773	3.64294907501457	3.36922640146944
50.9193270724431	6.8823823898679	103.231509595787	69.1035243165967	127.11082335692	25.9517023713978	50.9193270288773	3.64363054638787	3.36752948586985
50.9198270724431	6.88782545438391	103.266024453079	69.0155789608435	126.933468036898	25.9439841914441	50.9198270288773	3.64440853113918	3.36722272561357
50.9203270724431	6.89326534365481	103.300495387668	68.9277479748363	126.753830364903	25.9362702666781	50.9203270288773	3.64503002156333	3.36438295425571
50.9208270724431	6.8987020549479	103.334922456637	68.8400311368103	126.5718895223	25.928560595246	50.9208270288773	3.6458366738536	3.36386992738002
50.9213270724431	6.90413558553839	103.369305716961	68.7524282297798	126.387624622548	25.9208551752944	50.9213270288773	3.64654279664613	3.36268740168702
50.9218270724431	6.90956593270969	103.40364522551	68.6649390413416	126.201014718233	25.9131540049705	50.9218270288773	3.64730232153409	3.36247343505718
50.9223270724431	6.91499309375368	103.437941039047	68.5775633634695	126.012038808024	25.9054570824219	50.9223270288773	3.64790557739171	3.35947950571614
50.9228270724431	6.92041706597108	103.472193214234	68.490300992323	125.820675843555	25.897764405797	50.9228270288773	3.64871044156477	3.35893871914445
50.9233270724431	6.92583784667164	103.506401807633	68.4031517280697	125.626904736232	25.8900759732444	50.9233270288773	3.64943523593352	3.35825621057722
50.9238270724431	6.93125543317441	103.540566875707	68.3161153747143	125.430704363966	25.8823917829135	50.9238270288773	3.65013367725064	3.35717151718795
50.9243270724431	6.93666982280801	103.574688474822	68.2291917399236	125.232053577824	25.874711832954	50.9243270288773	3.65086984463915	3.35667183015767
50.9248270724431	6.94208101291086	103.60876666125	68.1423806348749	125.030931208601	25.8670361215163	50.9248270288773	3.65151185047386	3.35448560451369
50.9253270724431	6.94748900083138	103.642801491171	68.0556818740996	124.827316073319	25.8593646467512	50.9253270288773	3.6522891656003	3.35409054372317
50.9258270724431	6.95289378392821	103.676793020672	67.9690952753418	124.621186981632	25.8516974068101	50.9258270288773	3.6529571707691	3.35248583987657
50.9263270724431	6.95829535957044	103.71074130575	67.8826206594088	124.412522742164	25.844034399845	50.9263270288773	3.65371599435637	3.35219574286989
50.9268270724431	6.96369372513776	103.744646402315	67.7962578500508	124.201302168753	25.8363756240081	50.9268270288773	3.65436032125138	3.35027618228312
50.9273270724431	6.96908887802066	103.778508366188	67.7100066738237	123.987504086612	25.8287210774525	50.9273270288773	3.65512434362532	3.34992932161978
50.9278270724431	6.97448081562062	103.812327253107	67.6238669599663	123.771107338418	25.8210707583316	50.9278270288773	3.65579461022889	3.34857009416819
50.9283270724431	6.97986953535026	103.846103118723	67.5378385402896	123.552090790302	25.8134246647994	50.9283270288773	3.65654091406906	3.34832436165311
50.9288270724431	6.98525503463345	103.879836018607	67.4519212490625	123.330433337762	25.8057827950104	50.9288270288774	3.65717855896668	3.34643899744203
50.9293270724432	6.99063731090557	103.913526008245	67.3661149228992	123.106113911494	25.7981451471196	50.9293270288774	3.65793614172879	3.34609834946986
50.9298270724432	6.99601636161355	103.947173143043	67.2804194006655	122.879111483127	25.7905117192825	50.9298270288774	3.65861155148723	3.34498018305165
50.9303270724432	7.00139218421603	103.980777478329	67.1948345233695	122.649801228534	25.7828825096552	50.9303270288774	3.65934603320742	3.3447779825113
50.9308270724432	7.00676477618354	104.014339069352	67.1093601340769	122.418657597824	25.7752575163942	50.9308270288774	3.65997496373908	3.34287598483435
50.9313270724432	7.01213413499853	104.04785797128	67.0239960778161	122.186055192683	25.7676367376566	50.9313270288774	3.66072762462825	3.34253237007013
50.9318270724432	7.01750025815555	104.081334239209	66.9387422014993	121.952287439434	25.7600201715999	50.9318270288774	3.66141100303898	3.34170359594432
50.9323270724432	7.02286314316135	104.114767928156	66.853598353827	121.717586256928	25.7524078163823	50.9323270288774	3.66213245022857	3.34155364630041
50.9328270724432	7.02822278753495	104.148159093065	66.7685643852216	121.48213790753	25.7447996701624	50.9328270288774	3.66274938739734	3.33957291120349
50.9333270724432	7.03357918880777	104.181507788805	66.6836401477466	121.24609491297	25.7371957310992	50.9333270288774	3.66349883364567	3.33921512328964
50.9338270724432	7.0389323445237	104.214814070171	66.5988254950356	121.009584889445	25.7295959973524	50.9338270288774	3.66419504960678	3.3387679048096
50.9343270724432	7.04428225223919	104.248077991887	66.5141202822244	120.772717086332	25.7220004670821	50.9343270288774	3.66487692220224	3.33813729695819
50.9348270724432	7.04962890952335	104.281299608603	66.4295243658799	120.535587229225	25.714409138449	50.9348270288774	3.66557698762109	3.33781692408497
50.9353270724432	7.05497231395798	104.314478974901	66.3450376039443	120.298281111364	25.7068220096142	50.9353270288774	3.66623186719713	3.33672747958098
50.9358270724432	7.06031246313772	104.347616145289	66.2606598556663	120.060877259507	25.6992390787393	50.9358270288774	3.66695086850988	3.33653056546481
50.9363270724432	7.06564935467003	104.380711174209	66.1763909815534	119.823448913684	25.6916603439866	50.9363270288774	3.66762044039261	3.33586937024936
50.9368270724432	7.07098298617529	104.41376411603	66.0922308433114	119.586065496901	25.6840858035186	50.9368270288774	3.66832461585015	3.33574980022769
50.9373270724432	7.07631335528688	104.446775025054	66.0081793037865	119.348793704558	25.6765154554986	50.9373270288774	3.66899310596934	3.33524445847915
50.9378270724432	7.08164045965122	104.479743955517	65.9242362269259	119.111698309346	25.6689492980902	50.9378270288774	3.66968954206917	3.33515309400652
50.9383270724432	7.08696429692779	104.512670961582	65.8404014777185	118.874842752494	25.6613873294576	50.9383270288774	3.67036960624376	3.33501466540952
50.9388270724432	7.09228486478924	104.545556097352	65.7566749221579	118.638289573853	25.6538295477654	50.9388270288774	3.67105290261517	3.33498957552818
50.9393270724432	7.09760216092139	104.578399416856	65.6730564271899	118.402100719818	25.6462759511788	50.9393270288774	3.67173049933798	3.33495723013994
50.9398270724432	7.10291618302326	104.611200974064	65.5895458606786	118.166337758056	25.6387265378635	50.9398270288774	3.67240762683997	3.3349513503478
50.9403270724432	7.10822692880716	104.643960822874	65.506143091357	117.931062020666	25.6311813059858	50.9403270288774	3.67308276280368	3.3349502546385
50.9408270724432	7.11353439599869	104.676679017124	65.4228479887968	117.69633469185	25.6236402537121	50.9408270288774	3.67375642664648	3.33495003493062
50.9413270724432	7.11883858233678	104.709355610582	65.3396604233665	117.46221685217	25.6161033792098	50.9413270288774	3.67442885129265	3.33494997756794
50.9418270724432	7.1241394855737	104.741990656957	65.2565802661975	117.228769488376	25.6085706806464	50.9418270288774	3.67510010499257	3.33494995064552
50.9423270724432	7.12943710347515	104.77458420989	65.1736073891482	116.996053475586	25.6010421561902	50.9423270288774	3.67577020651738	3.33494992951496
50.9428270724432	7.13473143382018	104.807136322959	65.0907416647799	116.764129536871	25.5935178040097	50.9428270288774	3.67643916219956	3.33494990952534
50.9433270724432	7.14002247440134	104.83964704968	65.007982966311	116.533058184079	25.5859976222743	50.9433270288774	3.67710697549102	3.33494988979155
50.9438270724432	7.14531022302459	104.872116443504	64.925331167603	116.302899642785	25.5784816091534	50.9438270288774	3.67777364920316	3.33494987014385
50.9443270724432	7.15059467750939	104.904544557821	64.8427861431233	116.073713763544	25.5709697628173	50.9443270288774	3.67843918600469	3.33494985054939
50.9448270724432	7.15587583568867	104.936931445956	64.7603477679215	115.845559921128	25.5634620814365	50.9448270288774	3.67910358852871	3.33494983100173
50.9453270724432	7.16115369540888	104.969277161175	64.6780159175979	115.618496903051	25.5559585631823	50.9453270288774	3.67976685939519	3.33494981149949
50.9458270724432	7.16642825452996	105.001581756679	64.5957904682948	115.392582788376	25.5484592062261	50.9458270288774	3.68042900121565	3.33494979204231
50.9463270724432	7.17169951092542	105.03384528561	64.5136712966494	115.167874817629	25.5409640087403	50.9463270288774	3.6810900165941	3.33494977263003
50.9468270724432	7.17696746248227	105.066067801046	64.4316582797901	114.944429254503	25.5334729688972	50.9468270288774	3.68174990812721	3.3349497532625
50.9473270724432	7.18223210710107	105.098249356006	64.34975129531	114.722301239916	25.5259860848701	50.9473270288774	3.68240867840438	3.33494973393961
50.9478270724432	7.18749344269593	105.130390003448	64.2679502212422	114.501544638951	25.5185033548325	50.9478270288774	3.68306633000775	3.33494971466121
50.9483270724432	7.19275146719452	105.162489796266	64.1862549360441	114.282211881163	25.5110247769584	50.9483270288774	3.68372286551221	3.3349496954272
50.9488270724432	7.19800617853804	105.194548787297	64.1046653185822	114.064353794738	25.5035503494225	50.9488270288774	3.68437828748542	3.33494967623743
50.9493270724432	7.20325757468126	105.226567029316	64.0231812481036	113.84801943497	25.4960800703997	50.9493270288774	3.6850325984878	3.3349496570918
50.9498270724432	7.20850565359252	105.258544575038	63.9418026042267	113.633255907572	25.4886139380656	50.9498270288775	3.68568580107263	3.33494963799018
50.9503270724433	7.21375041325368	105.290481477118	63.8605292669263	113.420108187351	25.4811519505963	50.9503270288775	3.68633789778596	3.33494961893243
50.9508270724433	7.21899185166017	105.322377788152	63.7793611165147	113.208618932802	25.4736941061681	50.9508270288775	3.68698889116675	3.33494959991845
50.9513270724433	7.22422996682095	105.354233560675	63.6982980336256	112.998828297241	25.4662404029581	50.9513270288775	3.6876387837468	3.3349495809481
50.9518270724433	7.22946475675855	105.386048847164	63.6173398992048	112.790773737136	25.4587908391438	50.9518270288775	3.68828757805083	3.33494956202127
50.9523270724433	7.234696219509	105.417823700034	63.5364865944894	112.584489818328	25.4513454129031	50.9523270288775	3.68893527659651	3.33494954313782
50.9528270724433	7.23992435312188	105.449558171643	63.4557380010023	112.380008020911	25.4439041224144	50.9528270288775	3.68958188189443	3.33494952429765
50.9533270724433	7.24514915566027	105.48125231429	63.3750940005362	112.177356543575	25.4364669658567	50.9533270288775	3.69022739644818	3.33494950550063
50.9538270724433	7.25037062520079	105.512906180214	63.2945544751395	111.976557530768	25.4290339414092	50.9538270288775	3.69087182275435	3.33494948674664
50.9543270724433	7.25558875983351	105.544519821596	63.2141193071147	111.777619882708	25.421605047252	50.9543270288775	3.69151516330255	3.33494946803555
50.9548270724433	7.26080355766204	105.576093290557	63.1337883789949	111.580546414715	25.4141802815654	50.9548270288775	3.69215742057547	3.33494944936726
50.9553270724433	7.26601501680343	105.60762663916	63.0535615735417	111.385335555057	25.4067596425302	50.9553270288775	3.69279859704884	3.33494943074163
50.9558270724433	7.27122313538821	105.639119919411	62.9734387737326	111.191981645129	25.3993431283277	50.9558270288775	3.6934386951915	3.33494941215856
50.9563270724433	7.27642791156035	105.670573183255	62.893419862756	111.000474887078	25.3919307371396	50.9563270288775	3.69407771746542	3.33494939361792
50.9568270724433	7.28162934347726	105.70198648258	62.8135047239955	110.810801206587	25.3845224671484	50.9568270288775	3.6947156663257	3.33494937511959
50.9573270724433	7.28682742930978	105.733359869217	62.7336932410243	110.622942099727	25.3771183165367	50.9573270288775	3.69535254422062	3.33494935666346
50.9578270724433	7.29202216724213	105.764693394936	62.653985297604	110.436874482201	25.3697182834876	50.9578270288775	3.69598835359165	3.33494933824941
50.9583270724433	7.29721355547194	105.795987111453	62.5743807776633	110.25257054639	25.3623223661851	50.9583270288775	3.69662309687346	3.33494931987732
50.9588270724433	7.30240159221021	105.827241070421	62.4948795653022	110.069997628375	25.3549305628131	50.9588270288775	3.69725677649396	3.33494930154707
50.9593270724433	7.30758627568131	105.85845532344	62.4154815447764	109.889118086244	25.3475428715564	50.9593270288775	3.69788939487432	3.33494928325855
50.9598270724433	7.3127676041229	105.889629922049	62.3361866005023	109.709889190726	25.3401592906	50.9598270288775	3.698520954429	3.33494926501165
50.9603270724433	7.31794557578601	105.920764917731	62.256994617039	109.532263029126	25.3327798181296	50.9603270288775	3.69915145756573	3.33494924680624
50.9608270724433	7.32312018893494	105.95186036191	62.1779054790899	109.356186423431	25.3254044523312	50.9608270288775	3.6997809066856	3.33494922864222
50.9613270724433	7.32829144184728	105.982916305954	62.0989190714905	109.181600863405	25.3180331913914	50.9613270288775	3.70040930418302	3.33494921051947
50.9618270724433	7.33345933281388	106.013932801173	62.0200352792069	109.008442455405	25.3106660334971	50.9618270288775	3.70103665244578	3.33494919243787
50.9623270724433	7.33862386013883	106.044909898818	61.9412539873363	108.836641887555	25.3033029768359	50.9623270288775	3.70166295385505	3.3349491743973
50.9628270724433	7.34378502213942	106.075847650084	61.8625750810897	108.66612441183	25.2959440195956	50.9628270288775	3.70228821078543	3.33494915639767
50.9633270724433	7.34894281714618	106.10674610611	61.7839984457962	108.4968098435	25.2885891599648	50.9633270288775	3.70291242560493	3.33494913843885
50.9638270724433	7.35409724350278	106.137605317975	61.7055239668927	108.328612578267	25.2812383961323	50.9638270288775	3.70353560067503	3.33494912052072
50.9643270724433	7.35924829956605	106.168425336702	61.6271515299278	108.161441627327	25.2738917262874	50.9643270288775	3.70415773835069	3.33494910264319
50.9648270724433	7.36439598370598	106.199206213258	61.5488810205509	107.995200670473	25.2665491486201	50.9648270288775	3.70477884098034	3.33494908480613
50.9653270724433	7.36954029430563	106.229947998552	61.4707123245088	107.829788127244	25.2592106613204	50.9653270288775	3.70539891090597	3.33494906700943
50.9658270724433	7.37468122976116	106.260650743434	61.392645327649	107.665097245999	25.2518762625794	50.9658270288775	3.70601795046307	3.33494904925299
50.9663270724433	7.37981878848181	106.2913144987	61.3146799159032	107.501016210703	25.2445459505881	50.9663270288775	3.70663596198072	3.33494903153669
50.9668270724433	7.38495296888985	106.321939315088	61.2368159752978	107.337428265102	25.2372197235382	50.9668270288775	3.70725294778157	3.33494901386042
50.9673270724433	7.39008376942055	106.352525243279	61.1590533919426	107.174211853832	25.2298975796219	50.9673270288775	3.70786891018188	3.33494899622407
50.9678270724433	7.39521118852221	106.383072333896	61.0813920520303	107.011240779973	25.2225795170319	50.9678270288775	3.70848385149153	3.33494897862753
50.9683270724433	7.40033522465603	106.413580637506	61.0038318418376	106.848384378397	25.2152655339612	50.9683270288775	3.70909777401404	3.33494896107069
50.9688270724433	7.40545587629624	106.444050204621	60.9263726477105	106.685507704255	25.2079556286034	50.9688270288775	3.70971068004661	3.33494894355345
50.9693270724433	7.4105731419299	106.474481085693	60.8490143560774	106.522471735809	25.2006497991524	50.9693270288775	3.71032257188012	3.33494892607569
50.9698270724433	7.41568702005705	106.50487333112	60.7717568534332	106.359133590814	25.1933480438028	50.9698270288775	3.71093345179914	3.3349489086373
50.9703270724433	7.42079750919053	106.535226991242	60.6946000263466	106.195346755555	25.1860503607495	50.9703270288775	3.711543322082	3.33494889123818
50.9708270724433	7.42590460785604	106.565542116342	60.6175437614558	106.030966110379	25.1787567481878	50.9708270288776	3.71215218500077	3.33494887387821
50.9713270724434	7.43100831459211	106.595818756646	60.5405879454641	105.865864496241	25.1714672043137	50.9713270288776	3.71276004282126	3.3349488565573
50.9718270724434	7.43610862795006	106.626056962326	60.4637324651374	105.699933844964	25.1641817273235	50.9718270288776	3.7133668978031	3.33494883927534
50.9723270724434	7.44120554649395	106.656256783496	60.3869772073049	105.533082903947	25.156900315414	50.9723270288776	3.71397275219973	3.33494882203221
50.9728270724434	7.4462990688006	106.686418270211	60.3103220588606	105.365234829317	25.1496229667823	50.9728270288776	3.71457760825839	3.33494880482781
50.9733270724434	7.45138919345956	106.716541472473	60.233766906749	105.196325075101	25.1423496796262	50.9733270288776	3.71518146822021	3.33494878766204
50.9738270724434	7.45647591907301	106.746626440227	60.157311637983	105.026299594469	25.1350804521439	50.9738270288776	3.71578433432015	3.33494877053479
50.9743270724434	7.46155924425583	106.776673223359	60.0809561396265	104.855113315021	25.127815282534	50.9743270288776	3.71638620878708	3.33494875344595
50.9748270724434	7.46663916763553	106.806681871702	60.0047002987991	104.682728847992	25.1205541689955	50.9748270288776	3.71698709384379	3.33494873639542
50.9753270724434	7.47171568785223	106.83665243503	59.9285440026736	104.50911539597	25.113297109728	50.9753270288776	3.71758699170697	3.3349487193831
50.9758270724434	7.47678880355858	106.866584963062	59.8524871384822	104.33424782888	25.1060441029314	50.9758270288776	3.71818590458727	3.33494870240888
50.9763270724434	7.48185851341984	106.89647950546	59.7765295935011	104.158105902437	25.0987951468062	50.9763270288776	3.71878383468933	3.33494868547265
50.9768270724434	7.48692481611378	106.92633611183	59.700671255057	103.980673597178	25.0915502395534	50.9768270288776	3.71938078421175	3.33494866857431
50.9773270724434	7.49198771033064	106.956154831722	59.6249120105352	103.801938559502	25.0843093793742	50.9773270288776	3.71997675534714	3.33494865171377
50.9778270724434	7.49704719477315	106.985935714628	59.5492517473637	103.621891628963	25.0770725644704	50.9778270288776	3.72057175028215	3.33494863489091
50.9783270724434	7.50210326815647	107.015678809988	59.4736903530191	103.440526438458	25.0698397930444	50.9783270288776	3.72116577119746	3.33494861810564
50.9788270724434	7.50715592920819	107.04538416718	59.3982277150278	103.257839076026	25.0626110632989	50.9788270288776	3.72175882026782	3.33494860135784
50.9793270724434	7.51220517666828	107.07505183553	59.32286372096	103.073827798665	25.055386373437	50.9793270288776	3.72235089966208	3.33494858464743
50.9798270724434	7.51725100928905	107.104681864307	59.247598258434	102.888492790096	25.0481657216623	50.9798270288776	3.72294201154317	3.3349485679743
50.9803270724434	7.52229342583516	107.134274302723	59.1724312151167	102.701835955608	25.0409491061789	50.9803270288776	3.72353215806815	3.33494855133834
50.9808270724434	7.52733242508357	107.163829199934	59.0973624787159	102.513860748201	25.0337365251914	50.9808270288776	3.72412134138822	3.33494853473945
50.9813270724434	7.53236800582349	107.19334660504	59.0223919369874	102.324572021143	25.0265279769047	50.9813270288776	3.72470956364875	3.33494851817755
50.9818270724434	7.53740016685642	107.222826567087	58.9475194777276	102.133975902778	25.0193234595243	50.9818270288776	3.72529682698927	3.33494850165251
50.9823270724434	7.54242890699603	107.252269135061	58.8727449887809	101.94207969013	25.012122971256	50.9823270288776	3.72588313354352	3.33494848516425
50.9828270724434	7.54745422506823	107.281674357895	58.7980683580291	101.748891758312	25.0049265103062	50.9828270288776	3.72646848543945	3.33494846871267
50.9833270724434	7.55247611991104	107.311042284464	58.7234894734072	101.554421483273	24.9977340748816	50.9833270288776	3.72705288479925	3.33494845229766
50.9838270724434	7.55749459037465	107.34037296359	58.6490082228826	101.358679175772	24.9905456631895	50.9838270288776	3.72763633373935	3.33494843591913
50.9843270724434	7.56250963532133	107.369666444036	58.5746244944723	101.161676024794	24.9833612734376	50.9843270288776	3.72821883437048	3.33494841957698
50.9848270724434	7.56752125362546	107.398922774509	58.5003381762321	100.963424048914	24.9761809038339	50.9848270288776	3.72880038879762	3.3349484032711
50.9853270724434	7.57252944417341	107.428142003663	58.426149156265	100.763936054351	24.9690045525871	50.9853270288776	3.72938099912008	3.33494838700141
50.9858270724434	7.57753420586363	107.457324180094	58.352057322711	100.563225598618	24.9618322179062	50.9858270288776	3.72996066743149	3.3349483707678
50.9863270724434	7.58253553760653	107.486469352341	58.2780625637507	100.361306958899	24.9546638980006	50.9863270288776	3.73053939581984	3.33494835457017
50.9868270724434	7.58753343832449	107.51557756889	58.2041647676132	100.158195104366	24.9474995910803	50.9868270288776	3.73111718636745	3.33494833840844
50.9873270724434	7.59252790695181	107.544648878169	58.130363822565	99.9539056718019	24.9403392953557	50.9873270288776	3.73169404115106	3.33494832228249
50.9878270724434	7.59751894243472	107.573683328551	58.0566596169159	99.7484549440014	24.9331830090374	50.9878270288776	3.73226996224176	3.33494830619224
[truncated: 138,025 more rows]
