# Supplementary material for: Multimodal cardiovascular model for hemodynamic analysis: Simulation study on mitral valve disorders
Source: PLoS One. 2021 Mar 4;16(3):e0247921. doi: 10.1371/journal.pone.0247921 (PMC7932118; doi:10.1371/journal.pone.0247921)
Supplement: S1 Data — (ZIP) [file pone.0247921.s001.zip › Code Version 2/CVS_modMR_PLOSONE.csv]

allData_modMR1	allData_modMR2	allData_modMR3	allData_modMR4	allData_modMR5	allData_modMR6	allData_modMR7	allData_modMR8	allData_modMR9
49.8598656276963	23.834347481178	16.8757657721408	-2.83248562583864	39.9933318165094	31.5734348416297	49.8598656276963	4.61042977103431	1.75940723381738
49.8603656276963	23.8188495821854	16.8742707382555	-2.75983973236379	40.1071720799946	31.5678488938263	49.8603656276963	4.60969018135272	1.75932929863721
49.8608656276963	23.8033912345277	16.8728123292473	-2.68744413538393	40.2217488084463	31.5621897807548	49.8608656276963	4.60895177240297	1.75925326936225
49.8613656276964	23.7879718142609	16.8713904128728	-2.61529271160082	40.3370567695787	31.5564576177441	49.8613656276964	4.6082145437347	1.75917913934509
49.8618656276964	23.7725907024721	16.8700048600205	-2.54337939406049	40.453090736446	31.550652516379	49.8618656276964	4.60747849484202	1.75910690209434
49.8623656276964	23.7572472851395	16.8686555446807	-2.47169817068919	40.5698454909686	31.5447745845075	49.8623656276964	4.60674362516415	1.75903655127314
49.8628656276964	23.7419409529973	16.8673423439168	-2.4002430828611	40.687315820239	31.5388239262478	49.8628656276964	4.606009934086	1.75896808069778
49.8633656276964	23.7266711014014	16.8660651378366	-2.32900822399742	40.8054965200193	31.5328006419947	49.8633656276964	4.60527742093874	1.75890148433626
49.8638656276964	23.7114371302	16.8648238095643	-2.2579877381974	40.9243823910749	31.5267048284263	49.8638656276964	4.60454608500035	1.75883675630699
49.8643656276964	23.6955253654027	16.8636190773825	-2.18004685964743	41.0439682426367	31.5204618203615	49.8643656276964	4.60381590909914	1.75877393427252
49.8648656276964	23.6770984692338	16.8624544443016	-2.07682014880767	41.1642488887698	31.5138715974865	49.8648656276964	4.60308682239111	1.75871320111486
49.8653656276964	23.656136177026	16.8613355720391	-1.9481171423956	41.2852191517937	31.5068813560067	49.8653656276964	4.60235871578382	1.75865485231197
49.8658656276964	23.6327355798436	16.8602696615822	-1.79492385804153	41.4068738586937	31.4995410650632	49.8658656276964	4.60163145379931	1.75859926364831
49.8663656276964	23.6070070477898	16.8592649622665	-1.61836105661813	41.5292078444919	31.4921573539868	49.8663656276964	4.6009048832907	1.75854686561925
49.8668656276964	23.5790692370581	16.8583303858308	-1.41963354922506	41.6522159487097	31.4847780061348	49.8668656276964	4.60017884030209	1.75849812330331
49.8673656276964	23.5490451565578	16.8574752054387	-1.19999028969762	41.7758930186827	31.477409889637	49.8673656276964	4.59945315522604	1.75845352066022
49.8678656276964	23.5170591006882	16.8567088236422	-0.960693252352378	41.9002339060809	31.4700532224894	49.8678656276964	4.59872765685187	1.75841354842034
49.8683656276964	23.4832342854251	16.8560405958986	-0.702993452412812	42.0252334701623	31.4627071014927	49.8683656276964	4.59800217543089	1.75837869486811
49.8688656276964	23.447691054749	16.8554796987757	-0.428112757794743	42.1508865743575	31.4553704831644	49.8688656276964	4.59727654495248	1.75834943895388
49.8693656276964	23.4105455480931	16.8550350339754	-0.137230381218174	42.2771880894553	31.448042405037	49.8693656276964	4.59655060479027	1.75832624527228
49.8697654365986	23.3901941395226	16.855608746411	-9.61719592851296e-11	42.4041328902588	31.44218892048	49.8697654365986	4.59595331500389	1.75835617001128
49.8697654365992	23.3901941394942	16.8556087464117	5.00044450291171e-09	42.5317158586987	31.4421889204722	49.8697654365992	4.59595331500309	1.75835617001132
49.8702654365992	23.3738248599193	16.857282165287	3.96550494630432	42.659931880565	31.4348744357143	49.8702654365992	4.59519281575612	1.75844345233439
49.8707654365992	23.3630988294906	16.8596630791977	5.04230916104831	42.7887758485433	31.4275664382116	49.8707654365992	4.59442009126209	1.75856762877678
49.8712654365992	23.3534159065866	16.8623828650158	5.57748868827801	42.9182426590292	31.4202647145984	49.8712654365992	4.59364361149418	1.75870946833774
49.8717654365992	23.3437894471354	16.8653635421642	6.0707743138515	43.0483272150817	31.4129690310875	49.8717654365992	4.5928645303509	1.75886490050675
49.8722654365992	23.3341071513833	16.8685977348406	6.57812766197097	43.1790244233254	31.4056792273042	49.8722654365992	4.59208281248842	1.7590335371115
49.8727654365992	23.3243773165101	16.8720879597562	7.09492141827361	43.310329196818	31.3983952115011	49.8727654365992	4.59129837012452	1.75921550556069
49.8732654365992	23.3146072997168	16.8758368076802	7.617201655302	43.4422364520435	31.3911169427253	49.8732654365992	4.59051115211394	1.75941093676965
49.8737654365992	23.3047984230026	16.8798465285658	8.14410347895844	43.5747411116907	31.3838444140488	49.8737654365992	4.58972112016239	1.75961994352456
49.8742654365992	23.2949500260388	16.8841193611034	8.67575689745337	43.7078381017427	31.37657763913	49.8742654365992	4.58892823661754	1.75984263765861
49.8747654365992	23.2850610589998	16.8886576645044	9.21247392325952	43.8415223541607	31.3693166421993	49.8747654365992	4.58813246149328	1.76007913691096
49.8752654365992	23.2751304129092	16.8934639482026	9.75458101849824	43.9757888040748	31.3620614510496	49.8752654365992	4.58733375203727	1.76032956646127
49.8757654365992	23.2651569482312	16.8985408771965	10.3024046383098	44.110632392372	31.3548120924864	49.8757654365992	4.58653206269912	1.76059405919311
49.8762654365992	23.2551394859845	16.9038912745162	10.8562755381989	44.2460480629883	31.3475685896759	49.8762654365992	4.58572734510299	1.76087275580644
49.8767654365992	23.2450768020235	16.9095181241464	11.4165313759091	44.3820307653997	31.3403309608792	49.8767654365992	4.58491954799814	1.76116580495267
49.8772654365992	23.2349676244416	16.9154245744134	11.9835176944481	44.5185754520197	31.3330992191384	49.8772654365992	4.58410861719898	1.76147336339261
49.8777654365992	23.2248106318411	16.9216139416578	12.5575884431974	44.6556770805899	31.3258733725653	49.8777654365992	4.58329449551976	1.76179559616815
49.8782654365992	23.2146044516749	16.9280897141365	13.1391064417041	44.7933306116845	31.3186534249654	49.8782654365992	4.58247712270538	1.76213267678439
49.8787654365992	23.2043476585024	16.9348555561488	13.7284438641085	44.9315310110011	31.3114393766082	49.8787654365992	4.58165643535797	1.76248478740211
49.8792654365992	23.1940387721513	16.9419153123944	14.3259827483995	45.0702732469721	31.3042312250154	49.8792654365992	4.58083236685939	1.7628521190408
49.8797654365992	23.1836762557868	16.9492730125723	14.9321155278805	45.209552292955	31.2970289656862	49.8797654365992	4.58000484728917	1.76323487179259
49.8802654365992	23.1732585138869	16.9569328762304	15.5472455849122	45.3493631249525	31.2898325927197	49.8802654365992	4.57917380333794	1.76363325504764
49.8807654365992	23.1627838901214	16.9648993178759	16.1717878274601	45.4897007237008	31.2826420993184	49.8807654365992	4.578339158216	1.7640474877313
49.8812654365992	23.1522506651282	16.9731769523564	16.806169290053	45.6305600725001	31.2754574781731	49.8812654365992	4.57750083155696	1.76447779855352
49.8817654365992	23.1416570541819	16.9817706005235	17.4508297607208	45.7719361591997	31.2682787217413	49.8817654365992	4.57665873931614	1.76492442627101
49.8822654365992	23.1310012047509	16.9906852951905	18.106222435172	45.9138239741396	31.261105822437	49.8822654365992	4.5758127936636	1.76538761996254
49.8827654365992	23.120281193935	16.9999262873965	18.7728146000961	46.0562185120326	31.253938772748	49.8827654365992	4.57496290287144	1.76586763931806
49.8832654365992	23.1094950257789	17.00949905299	19.4510883473118	46.1991147700166	31.2467775653005	49.8832654365992	4.5741089711953	1.76636475494209
49.8837654365992	23.0986406284546	17.0194092995466	20.1415413203865	46.342507749435	31.2396221928846	49.8837654365992	4.57325089874959	1.76687924867195
49.8842654365992	23.0877158513064	17.0296629736357	20.8446874959076	46.4863924539977	31.2324726484549	49.8842654365992	4.57238858137632	1.7674114139116
49.8847654365992	23.0767184617503	17.0402662684511	21.5610580012573	46.6307638914614	31.2253289251153	49.8847654365992	4.57152191050722	1.76796155598151
49.8852654365992	23.0656461420213	17.0512256318229	22.2912019711288	46.7756170718988	31.2181910160963	49.8852654365992	4.5706507730187	1.76852999248549
49.8857654365992	23.0544964857599	17.0625477746288	23.0356874452085	46.9209470092794	31.2110589147292	49.8857654365992	4.56977505107951	1.76911705369504
49.8862654365992	23.0432669944285	17.0742396796221	23.7951023091973	47.0667487198458	31.2039326144212	49.8862654365992	4.56889462199056	1.76972308295208
49.8867654365992	23.0319550735505	17.0863086106981	24.5700552820125	47.2130172235959	31.1968121086333	49.8867654365992	4.5680093580167	1.77034843709086
49.8872654365992	23.0205580287605	17.0987621226184	25.3611769516713	47.3597475427654	31.1896973908618	49.8872654365992	4.56711912620986	1.77099348687987
49.8877654365992	23.0090730616565	17.1116080712158	26.169120863015	47.5069347032131	31.1825884546233	49.8877654365992	4.56622378822334	1.77165861748467
49.8882654365992	22.9974972654421	17.1248546241043	26.9945646602281	47.6545737330073	31.1754852934439	49.8882654365992	4.56532320011663	1.77234422895273
49.8887654365992	22.9858276203488	17.1385102719175	27.8382112873317	47.8026596637154	31.1683879008512	49.8887654365992	4.56441721215036	1.77305073672101
49.8892654365992	22.9740609888247	17.1525838401037	28.7007902504115	47.951187529094	31.1612962703689	49.8892654365992	4.56350566857084	1.77377857214763
49.8897654365992	22.9621941104769	17.167084501304	29.5830589450432	48.1001523662836	31.1542103955143	49.8897654365992	4.56258840738374	1.77452818306865
49.8902654365993	22.9502235967542	17.1820217883451	30.485804052967	48.2495492145992	31.1471302697956	49.8902654365993	4.56166526011619	1.77530003438103
49.8907654365993	22.9381459253548	17.1974056078765	31.4098430122538	48.3993731166348	31.1400558867122	49.8907654365993	4.56073605156683	1.77609460865329
49.8912654365993	22.9259574343436	17.2132462546864	32.3560255653899	48.5496191171499	31.1329872397539	49.8912654365993	4.55980059954306	1.77691240676491
49.8917654365993	22.9136543159629	17.2295544267322	33.3252353899418	48.7002822640857	31.1259243224019	49.8917654365993	4.55885871458491	1.77775394857613
49.8922654365993	22.9012326101174	17.2463412409227	34.3183918170009	48.8513576075477	31.1188671281289	49.8922654365993	4.55791019967473	1.77861977362938
49.8927654365993	22.8886881975169	17.2636182496912	35.3364516427881	49.0028402007336	31.1118156504002	49.8927654365993	4.55695484993192	1.77951044188417
49.8932654365993	22.876016792454	17.2813974584037	36.3804110392625	49.1547250990084	31.1047698826734	49.8932654365993	4.55599245229195	1.78042653448683
49.8937654365993	22.8632139351976	17.2996913436456	37.4513075695528	49.307007360749	31.0977298183997	49.8937654365993	4.55502278516875	1.78136865457703
49.8942654365993	22.8502749839788	17.3185128724352	38.5502223151448	49.4596820465084	31.0906954510235	49.8942654365993	4.55404561809949	1.78233742813286
49.8947654365993	22.8371951065442	17.3378755224145	39.6782821215602	49.6127442197779	31.0836667739828	49.8947654365993	4.5530607113709	1.78333350485641
49.8952654365993	22.8239692712519	17.3577933030718	40.8366619700757	49.7661889462386	31.0766437807094	49.8952654365993	4.55206781562595	1.78435755910187
49.8957654365993	22.8105922376824	17.3782807780524	42.0265874835	49.920011294444	31.0696264646283	49.8957654365993	4.5510666714498	1.78541029084844
49.8962654365993	22.7970585467342	17.3993530886189	43.2493375743395	50.0742063351556	31.0626148191581	49.8962654365993	4.55005700893394	1.78649242672023
49.8967654365993	22.7833625101745	17.4210259783256	44.5062472444597	50.2287691419486	31.0556088377103	49.8967654365993	4.54903854721705	1.78760472105566
49.8972654365993	22.7694981996101	17.4433158189754	45.7987105462028	50.3836947906287	31.0486085136893	49.8972654365993	4.54801099400138	1.78874795702883
49.8977654365993	22.7554594348436	17.4662396379324	47.1281837149267	50.5389783597627	31.0416138404922	49.8977654365993	4.54697404504323	1.78992294782576
49.8982654365993	22.7412397715767	17.4898151468691	48.4961884843287	50.6946149301746	31.0346248115079	49.8982654365993	4.5459273836158	1.79113053787812
49.8987654365993	22.7268324884209	17.5140607720289	49.9043155962671	50.8505995854038	31.0276414201172	49.8987654365993	4.54487067994308	1.79237160415771
49.8992654365993	22.7122305731707	17.5389956860937	51.3542285177486	51.0069274112762	31.0206636596925	49.8992654365993	4.54380359060264	1.79364705753483
49.8997654365993	22.6974267082938	17.5646398417501	52.8476673787761	51.1635934962942	31.013691523597	49.8997654365993	4.54272575789592	1.79495784420385
49.9002654365993	22.6824132555901	17.5910140070534	54.3864531453355	51.3205929312788	31.0067250051846	49.9002654365993	4.54163680918354	1.79630494717968
49.9007654365993	22.6671822399641	17.6181398026966	55.9724920432583	51.4779208096941	30.9997640977994	49.9007654365993	4.54053635618395	1.797689387869
49.9012654365993	22.6517253322563	17.6460397412978	57.6077802493717	51.6355722273582	30.9928087947756	49.9012654365993	4.5394239942328	1.79911222772005
49.9017654365993	22.6360338310728	17.6747372688266	59.2944088679594	51.7935422827041	30.9858590894365	49.9017654365993	4.53829930150086	1.80057456995547
49.9022654365993	22.6200986435469	17.7042568082985	61.0345692114453	51.9518260765565	30.9789149750947	49.9022654365993	4.53716183816767	1.8020775613926
49.9027654365993	22.6039102649668	17.7346238058751	62.8305584055937	52.1104187123317	30.9719764450514	49.9027654365993	4.5360111455484	1.803622394356
49.9032654365993	22.5874587571913	17.7658647795169	64.6847853415444	52.2693152958778	30.9650434925958	49.9032654365993	4.53484674517071	1.80521030868723
49.9037654365993	22.5707337257782	17.7980073703442	66.5997769975739	52.428510935616	30.9581161110053	49.9037654365993	4.53366813779857	1.80684259385733
49.9042654365993	22.5537242957379	17.8310803968757	68.5781851560545	52.5880007424412	30.9511942935445	49.9042654365993	4.53247480239963	1.80852059118746
49.9047654365993	22.5364190858223	17.8651139123194	70.6227935426291	52.7477798298064	30.9442780334649	49.9047654365993	4.53126619505251	1.81024569618395
49.9052654365993	22.5188061812529	17.9001392651108	72.7365254160315	52.9078433136824	30.9373673240048	49.9052654365993	4.53004174779001	1.81201936099378
49.9057654365993	22.5008731047817	17.9361891628983	74.9224516400773	53.0681863125879	30.9304621583884	49.9057654365993	4.52880086737422	1.81384309698745
49.9062654365993	22.4826067859751	17.9732977401956	77.1837992705784	53.2288039476033	30.9235625298257	49.9062654365993	4.52754293399895	1.81571847747622
49.9067654365993	22.4639935286003	18.0115006299324	79.5239606930789	53.3896913424017	30.916668431512	49.9067654365993	4.52626729991469	1.81764714057116
49.9072654365993	22.4450189759868	18.0508350391529	81.9465033494868	53.5508436233056	30.9097798566274	49.9072654365993	4.524973287971	1.81963079219209
49.9077654365993	22.4256680742248	18.0913398291265	84.4551800945688	53.7122559193559	30.9028967983365	49.9077654365993	4.52366019007077	1.82167120923461
49.9082654365993	22.4059250330534	18.1330556001571	87.0539402262676	53.8739233623853	30.8960192497876	49.9082654365993	4.52232726553042	1.82377024290431
49.9087654365993	22.3857732842813	18.1760247813925	89.7469412369709	54.035841087088	30.889147204113	49.9087654365993	4.52097373933968	1.82592982222735
49.9092654365993	22.36519543757	18.2202917259613	92.5385613363137	54.1980042310865	30.8822806544278	49.9092654365993	4.51959880031418	1.82815195774745
49.9097654365993	22.3441732333984	18.2659028117847	95.4334127995331	54.3604079349954	30.87541959383	49.9097654365993	4.51820159913335	1.83043874541965
49.9102654365993	22.3226874930144	18.3129065484356	98.436356199775	54.523047342481	30.8685640154	49.9102654365993	4.51678124625596	1.83279237071207
49.9107654365993	22.300718065164	18.3613536904445	101.552515586395	54.6859176003182	30.8617139122	49.9107654365993	4.51533680970463	1.83521511292717
49.9112654365994	22.2782437693753	18.4112973574794	104.787294676173	54.8490138584435	30.854869277274	49.9112654365994	4.51386731271023	1.83770934975502
49.9117654365994	22.2552423355569	18.462793161856	108.146394129001	55.0123312700053	30.8480301036471	49.9117654365994	4.51237173120653	1.84027756207146
49.9122654365994	22.2316903396536	18.5158993438703	111.635829984614	55.1758649914122	30.8411963843256	49.9122654365994	4.51084899116429	1.8429223389949
49.9127654365994	22.2075631350848	18.5706769154758	115.261953342619	55.3396101823771	30.8343681122962	49.9127654365994	4.50929796575364	1.84564638321629
49.9132654365994	22.182834779669	18.6271898128692	119.031471373598	55.5035620059599	30.8275452805262	49.9132654365994	4.50771747232244	1.84845251661737
49.9137654365994	22.1574779577196	18.685505058585	122.951469755243	55.6677156286076	30.820727881963	49.9137654365994	4.5061062691775	1.85134368619329
49.9142654365994	22.1314638969725	18.745692933746	127.029436634292	55.8320662201922	30.8139159095342	49.9142654365994	4.5044630521545	1.85432297029638
49.9147654365994	22.1047622799838	18.8078271611578	131.273288221447	55.9966089540456	30.8071093561472	49.9147654365994	4.50278645096134	1.85739358521878
49.9152654365994	22.0773411496084	18.8719850999894	135.691396134181	56.1613390069941	30.8003082146893	49.9152654365994	4.50107502527852	1.86055889213248
49.9157654365994	22.0491668081476	18.9382479528312	140.292616609656	56.3262515593894	30.7935124780277	49.9157654365994	4.49932726059882	1.86382240440606
49.9162654365994	22.0202037097186	19.0067009859789	145.086321718317	56.491341795139	30.7867221390096	49.9162654365994	4.49754156378731	1.86718779531862
49.9167654365994	21.9904143453763	19.0774337638532	150.082432716889	56.6566049017341	30.7799371904623	49.9167654365994	4.495716258341	1.870658906192
49.9172654365994	21.9597591204803	19.1505403985259	155.291455688499	56.8220360702759	30.7731576251935	49.9172654365994	4.49384957932613	1.87423975496337
49.9177654365994	21.9281962237686	19.2261198153954	160.724519626463	56.9876304955015	30.7663834359919	49.9177654365994	4.4919396679692	1.8779345452213
49.9182654365994	21.8956814875664	19.3042760361246	166.393417127926	57.1533833758067	30.7596146156274	49.9182654365994	4.48998456587607	1.88174767572898
49.9187654365994	21.8621682385178	19.3851184800312	172.310647872985	57.3192899132687	30.7528511568519	49.9187654365994	4.48798220885136	1.88568375045951
49.9192654365994	21.8276071381953	19.468762285206	178.489465074524	57.4853453136667	30.7460930524001	49.9192654365994	4.48593042028843	1.88974758916859
49.9197654365994	21.7919460128979	19.555328650717	184.943925094061	57.6515447865022	30.7393402949905	49.9197654365994	4.48382690409781	1.89394423853083
49.9202654365994	21.755129671913	19.6449452013533	191.688940428314	57.8178835450168	30.7325928773266	49.9202654365994	4.48166923713929	1.89827898386649
49.9207654365994	21.717099713474	19.7377463764582	198.740336280618	57.9843568062108	30.7258507920981	49.9207654365994	4.47945486112067	1.90275736148609
49.9212654365994	21.6777943176039	19.8338738445026	206.114910940574	58.1509597908585	30.719114031983	49.9212654365994	4.47718107392288	1.90738517168042
49.9217654365994	21.6371480249973	19.9334769451594	213.830500203136	58.3176877235243	30.7123825896489	49.9217654365994	4.47484502030837	1.91216849238397
49.9222654365994	21.5950915010497	20.0367131607499	221.906046065849	58.4845358325776	30.7056564577558	49.9222654365994	4.47244368196638	1.91711369353956
49.9227654365994	21.5515512841067	20.1437486190506	230.361669948881	58.6514993502057	30.6989356289582	49.9227654365994	4.46997386684519	1.92222745219169
49.9232654365994	21.5064495169703	20.2547586295712	239.218750686341	58.8185735124274	30.6922200959084	49.9232654365994	4.46743219771776	1.92751676833554
49.9237654365994	21.4597036606658	20.3699282555383	248.5000075387	58.9857535591047	30.6855098512595	49.9237654365994	4.4648150999233	1.93298898154744
49.9242654365994	21.4112261894481	20.4894529239461	258.229588475563	59.1530347339545	30.6788048876694	49.9242654365994	4.46211878822308	1.93865178842122
49.9247654365994	21.3609242660065	20.6135390761692	268.433163971405	59.3204122845585	30.6721051978052	49.9247654365994	4.45933925270446	1.94451326083274
49.9252654365994	21.3086993958173	20.7424048617571	279.138026548328	59.4878814623749	30.6654107743477	49.9252654365994	4.45647224366249	1.95058186505213
49.9257654365994	21.2544470595959	20.8762808781635	290.373196282282	59.6554375227454	30.6587216099972	49.9257654365994	4.45351325538353	1.95686648172005
49.9262654365994	21.1980563228168	21.0154109592868	302.169532467293	59.8230757249059	30.6520376974795	49.9262654365994	4.45045750875056	1.96337642669959
49.9267654365994	21.1394094213088	21.1600530158191	314.559851599011	59.9907913319942	30.6453590295531	49.9267654365994	4.44729993258428	1.97012147281035
49.9272654365994	21.0783813219917	21.310479930509	327.579051796784	60.1585796110576	30.6386855990165	49.9272654365994	4.44403514362909	1.97711187244441
49.9277654365994	21.014839257908	21.4669805115452	341.264243727112	60.32643583306	30.632017398717	49.9277654365994	4.44065742508751	1.98435838105597
49.9282654365994	20.9486422368337	21.6298605073392	355.654888020757	60.4943552728889	30.6253544215606	49.9282654365994	4.43716070360099	1.99187228150696
49.9287654365994	20.8796405229119	21.7994436860473	370.792939085415	60.6623332093616	30.6186966605224	49.9287654365994	4.43353852456996	1.99966540923923
49.9292654365994	20.80767509098	21.9760729831891	386.72299510454	60.830364925231	30.6120441086589	49.9292654365994	4.42978402570049	2.0077501782307
49.9297654365994	20.7325769775957	22.1601116940474	403.492307387419	60.9984457071913	30.6053967523228	49.9297654365994	4.42588987407642	2.01613960646376
49.9302654365994	20.6541668287897	22.3519448168353	421.15140546796	61.1665708458827	30.5987545772791	49.9302654365994	4.42184833657533	2.02484734551749
49.9307654365994	20.5722542229536	22.5519804090536	439.753822302935	61.3347356358965	30.5921175738121	49.9307654365994	4.4176511601641	2.03388770773459
49.9312654365994	20.4866370093772	22.7606510372485	459.356323299588	61.5029353757797	30.5854857369347	49.9312654365994	4.41328954730724	2.04327569439486
49.9317654365994	20.3971006257652	22.978415310436	480.019136314109	61.6711653680384	30.5788590647324	49.9317654365994	4.40875412895928	2.05302702417165
49.9322654365995	20.3034173955416	23.2057594986753	501.806132756284	61.8394209191417	30.5722375567206	49.9322654365995	4.40403492574029	2.06315816165075
49.9327654365995	20.205345813431	23.4431992403623	524.785000909109	62.0076973395263	30.5656212127098	49.9327654365995	4.39912130568656	2.07368634577056
49.9332654365995	20.102629822624	23.6912813388331	549.027413060585	62.1759899435982	30.5590100321626	49.9332654365995	4.39400193907398	2.08462961789537
49.9337654365995	19.9949980883015	23.9505856478541	574.609184838668	62.3442940497361	30.5524040139134	49.9337654365995	4.388664750335	2.09600684917892
49.9342654365995	19.8821632744428	24.2217270445032	601.610423577016	62.512604980295	30.5458031561284	49.9342654365995	4.38309686698327	2.10783776682287
49.9347654365995	19.7638213333018	24.5053574866251	630.115661404675	62.6809180616074	30.5392074564087	49.9347654365995	4.37728456546053	2.12014297877489
49.9352654365995	19.6396508196241	24.8021681503822	660.213967616134	62.8492286239867	30.5326169119677	49.9352654365995	4.37121321384017	2.13294399634301
49.9357654365995	19.5093122446324	25.1128916413434	691.999033667658	63.0175320017285	30.5260315198366	49.9357654365995	4.36486721135111	2.14626325412403
49.9362654365995	19.3724474881233	25.438304269997	725.569222820621	63.1858235331125	30.5194512770693	49.9362654365995	4.35822992472488	2.16012412655382
49.9367654365995	19.228679290769	25.7792283794662	761.027574974518	63.3540985604049	30.5128761809298	49.9367654365995	4.35128362141878	2.17455094028638
49.9372654365995	19.077610853013	26.1365347094808	798.481755564428	63.5223524298589	30.5063062290568	49.9372654365995	4.34400939983096	2.18956898149507
49.9377654365995	18.9188255718669	26.5111447762122	838.043935507697	63.6905804917168	30.4997414196024	49.9377654365995	4.33638711670177	2.20520449706479
49.9382654365995	18.7518869525388	26.904033242332	879.830587044749	63.858778100211	30.4931817513485	49.9382654365995	4.32839531199215	2.2214846885059
49.9387654365995	18.5763387382416	27.3162302454771	923.962177903668	64.0269406135645	30.4866272238037	49.9387654365995	4.32001113164768	2.23843769727099
49.9392654365995	18.3917053087955	27.7488236460867	970.562743509873	64.1950633939931	30.4800778372862	49.9392654365995	4.31121024880004	2.25609257999288
49.9397654365995	18.1974924068269	28.2029611471821	1019.75931394752	64.3631418077042	30.4735335929954	49.9397654365995	4.30196678413018	2.27447927198716
49.9402654365995	17.9931882595189	28.679852228941	1071.68116905111	64.5311712248993	30.4669944930771	49.9402654365995	4.29225322632431	2.29362853717588
49.9407654365995	17.7782651740151	29.1807698297345	1126.45889136941	64.6991470197736	30.4604605406836	49.9407654365995	4.28204035380108	2.31357190239102
49.9412654365995	17.5521816957297	29.7070516924878	1184.22318281565	64.8670645705165	30.4539317400317	49.9412654365995	4.27129715918137	2.33434157380935
49.9417654365995	17.3143854309299	30.2601012806504	1245.10340663157	65.0349192593117	30.4474080964566	49.9417654365995	4.25999077831894	2.35597033305504
49.9422654365995	17.0643166479634	30.8413881515741	1309.22581190642	65.2027064723381	30.4408896164646	49.9422654365995	4.2480864261178	2.37849141028773
49.9427654365995	16.8014127852468	31.4524476565749	1376.71139339113	65.3704215997689	30.4343763077804	49.9427654365995	4.23554734183999	2.401938331373
49.9432654365995	16.5251140083904	32.0948798163097	1447.67333485572	65.5380600357725	30.427868179388	49.9432654365995	4.22233474716358	2.42634473601641
49.9437654365995	16.2348699732683	32.7703471972709	1522.21397992513	65.7056171785116	30.4213652415617	49.9437654365995	4.20840782089645	2.45174416353598
49.9442654365995	15.9301479659877	33.4805715902189	1600.42127042091	65.8730884301435	30.4148675058842	49.9442654365995	4.19372369499657	2.47816980275901
49.9447654365995	15.6104426039278	34.2273292643227	1682.3645890284	66.0404691968204	30.4083749852456	49.9447654365995	4.17823747740494	2.50565420236675
49.9452654365995	15.275287293489	35.0124445418874	1768.08994097789	66.2077548886878	30.4018876938173	49.9452654365995	4.16190230817456	2.53422893788497
49.9457654365995	14.92426764884	35.837781408178	1857.61440884619	66.3749409198848	30.3954056469963	49.9457654365995	4.14466945648806	2.56392423144239
49.9462654365995	14.5570370804466	36.7052328395487	1950.91981613016	66.5420227085438	30.3889288613084	49.9462654365995	4.12648846740798	2.59476852040717
49.9467654365995	14.1733347608535	37.6167075016615	2047.94553962243	66.7089956767899	30.3824573542633	49.9467654365995	4.10730736860419	2.62678797108143
49.9472654365995	13.7730061660765	38.57411343909	2148.58041866383	66.8758552507397	30.3759911441502	49.9472654365995	4.0870729488592	2.66000593380287
49.9477654365995	13.3560263716484	39.5793383494954	2252.65372203599	67.0425968605015	30.3695302497606	49.9477654365995	4.06573112186231	2.69444233609467
49.9482654365995	12.9225262500905	40.6342260116525	2359.92515170718	67.2092159401741	30.3630746900255	49.9482654365995	4.04322739066362	2.73011301094187
49.9487654365995	12.4728216681481	41.7405484192113	2470.07388810235	67.3757079278462	30.35662448355	49.9487654365995	4.01950743015148	2.76702895788177
49.9492654365995	12.0074457140085	42.8999731640368	2582.68671539234	67.5420682655954	30.3501796480276	49.9492654365995	3.99451780701452	2.80519553540586
49.9497654365995	11.5271838930577	44.1140256176962	2697.24530890863	67.7082923994879	30.3437401995154	49.9497654365995	3.96820685880365	2.8446115842098
49.9502654365995	11.0331121115298	45.3840454812129	2813.11282160592	67.8743757795766	30.3373061515471	49.9502654365995	3.94052575584952	2.88526848212893
49.9507654365995	10.526637116692	46.7111373162381	2929.51997382752	68.0403138599013	30.3308775140617	49.9507654365995	3.91142977181121	2.92714913318838
49.9512654365995	10.009538876357	48.0961147405856	3045.55093154003	68.2061020984871	30.3244542921224	49.9512654365995	3.88087979038251	2.97022689510952
49.9517654365995	9.48401415665783	49.539438073406	3160.1293533121	68.3717359573433	30.3180364844008	49.9517654365995	3.84884407695464	3.01446445187403
49.9522654365995	8.95272029359284	51.0411453562552	3272.00509553941	68.5372109024625	30.3116240813994	49.9522654365995	3.81530034454082	3.05981264057313
49.9527654365995	8.41881785132404	52.6007768621262	3379.7421876798	68.7025224038197	30.3052170633879	49.9527654365995	3.78023814262241	3.10620924477392
49.9532654365996	7.88601052195956	54.2172934409921	3481.70882208106	68.8676659353712	30.2988153980284	49.9532654365996	3.74366159525995	3.15357777001502
49.9537654365996	7.35858025489573	55.8889893425134	3576.07024206551	69.0326369750526	30.292419037671	49.9537654365996	3.70559251014467	3.20182622077881
49.9542654365996	6.84141522116072	57.6134005075765	3660.78555069237	69.1974310047787	30.2860279163026	49.9542654365996	3.66607387236587	3.25084590233234
49.9547654365996	6.34002783834947	59.3872097310098	3733.60959170966	69.3620435104419	30.2796419461434	49.9547654365996	3.62517372441491	3.30051027510505
49.9552654365996	5.86055973087735	61.206150565202	3792.10116114902	69.5264699819106	30.2732610138937	49.9552654365996	3.58298941594546	3.350673893662
49.9557654365996	5.40977021292595	63.0649123505225	3833.63887696366	69.6907059130287	30.2668849766497	49.9557654365996	3.53965218139033	3.40117146666904
49.9562654365996	4.99500470069537	64.9570493092262	3855.44604594814	69.8547468016132	30.2605136575232	49.9562654365996	3.49533196877707	3.45181707831204
49.9567654365996	4.62413943735707	66.8748972032252	3854.62580012279	70.0185881494541	30.2541468410271	49.9567654365996	3.45024239694107	3.50240361514678
49.9572654365996	4.30549910509073	68.8095016026436	3828.20760563118	70.182225462312	30.2477842683131	49.9572654365996	3.4046456588901	3.55270244498515
49.9577654365996	4.04774436211872	70.7505623027871	3773.20595360383	70.3456542499175	30.2414256323831	49.9577654365996	3.35885711502506	3.60246339579363
49.9582654365996	3.85972713233334	72.6863988157803	3686.69160603873	70.5088700259695	30.2350705734374	49.9582654365996	3.31324923137487	3.65141508230157
49.9587654365996	3.75031263099784	74.6039420983133	3565.87518052334	70.6718683081335	30.2287186745626	49.9587654365996	3.26825441768367	3.69926562574077
49.9592654365996	3.72816864761153	76.4887577068599	3408.20211897554	70.8346446180412	30.2223694580112	49.9592654365996	3.22436621508553	3.74570380761732
49.9597654365996	3.80152450533363	78.3251053506874	3211.45721956746	70.9971944812874	30.2160223823748	49.9597654365996	3.18213818644437	3.79040069160697
49.9602654365996	3.96263426426071	80.0968350708865	2981.2591495075	71.15951342743	30.2096768444502	49.9602654365996	3.14211197809326	3.83303077942155
49.9607654365996	4.13374303196416	81.791751449415	2756.85613645108	71.3215969899879	30.2033322030344	49.9607654365996	3.10447976936606	3.87337355205414
49.9612654365996	4.30173765604053	83.4017313227071	2544.65151773921	71.4834407064399	30.1969878126825	49.9612654365996	3.06929344214109	3.91130931123115
49.9617654365996	4.46541080890043	84.9219644845429	2344.91473092347	71.6450401182221	30.1906430571807	49.9617654365996	3.03655066138551	3.94679568577234
49.9622654365996	4.623785970674	86.3502548680329	2157.69959023113	71.806390770728	30.1842973783098	49.9622654365996	3.00621430017679	3.97984758772923
49.9627654365996	4.77609991588289	87.6864349948544	1982.8900924004	71.9674882133058	30.1779502976172	49.9627654365996	2.97822127705763	4.01052137715561
49.9632654365996	4.9217836324554	88.9318846391766	1820.2351596598	72.1283279992567	30.171601430178	49.9632654365996	2.95248892158334	4.0389025689864
49.9637654365996	5.06044218648031	90.0891382742621	1669.37763831244	72.2889056858346	30.1652504904994	49.9637654365996	2.92892016035124	4.06509636469132
49.9642654365996	5.1918340846491	91.1615670406811	1529.87898324232	72.4492168342428	30.1588972916051	49.9642654365996	2.9074078271372	4.08922040990008
49.9647654365996	5.31585070296944	92.1531229102721	1401.24033452547	72.6092570096342	30.152541738806	49.9647654365996	2.88783824054737	4.11139929825108
49.9652654365996	5.43249630333416	93.0681345243943	1282.92046935665	72.7690217811079	30.146183819794	49.9652654365996	2.87009415356604	4.13176044097823
49.9657654365996	5.541869071963	93.911145772936	1174.35100279442	72.9285067217094	30.1398235925886	49.9657654365996	2.85405716120682	4.15043100174641
49.9662654365996	5.6441435088523	94.6867895642415	1074.94914597848	73.0877074084273	30.1334611726285	49.9662654365996	2.83960964015153	4.16753566004457
49.9667654365996	5.73955439136035	95.3996904348547	984.12829018236	73.2466194221925	30.1270967200093	49.9667654365996	2.8266362848704	4.18319501704881
49.9672654365996	5.82838243786337	96.0543906797786	901.306658935356	73.4052383478766	30.1207304275775	49.9672654365996	2.81502529720016	4.19752449785109
49.9677654365996	5.9109417143464	96.6552955661315	825.914251996825	73.5635597742902	30.1143625103271	49.9677654365996	2.80466928008589	4.21063363545466
49.9682654365996	5.98756875993417	97.2066339426359	757.398290134525	73.721579294181	30.1079931963271	49.9682654365996	2.79546588074827	4.22262564671433
49.9687654365996	6.05861335669813	97.7124311907398	695.22735606768	73.8792925042318	30.1016227192441	49.9687654365996	2.78731822364866	4.23359722986219
49.9692654365996	6.12443083329419	98.1764919958732	638.894413349009	74.0366950050597	30.0952513124005	49.9692654365996	2.78013516912834	4.2436385285402
49.9697654365996	6.18537576910955	98.6023908637011	587.918870884374	74.1937824012137	30.0888792042366	49.9697654365996	2.77383142940893	4.25283321925891
49.9702654365996	6.24179695337454	98.9934686790755	541.847846181351	74.3505503011731	30.0825066149985	49.9702654365996	2.76832756972417	4.26125868862769
49.9707654365996	6.29403344988587	99.3528339160695	500.256765479028	74.5069943173463	30.0761337544582	49.9707654365996	2.76354991870044	4.26898627411394
49.9712654365996	6.34241162051568	99.6833673658106	462.74942394792	74.6631100660679	30.0697608204743	49.9712654365996	2.75943040872324	4.27608154792499
49.9717654365996	6.38724296773464	99.9877294632646	428.957614485989	74.8188931675989	30.0633879982152	49.9717654365996	2.75590636392844	4.28260462820692
49.9722654365996	6.42882266643577	100.268369471798	398.54041956812	74.9743392461221	30.0570154598871	49.9722654365996	2.75292025064962	4.28861050538631
49.9727654365996	6.46742866718323	100.527535931319	371.183247367763	75.1294439297436	30.0506433648342	49.9727654365996	2.75041940263827	4.29414937435099
49.9732654365996	6.5033212656746	100.767287897144	346.596681130999	75.2842028504884	30.0442718599002	49.9732654365996	2.74835573114872	4.29926696543483
49.9737654365996	6.5367430459813	100.989506596663	324.515199650698	75.4386116443001	30.0379010799662	49.9737654365996	2.74668542803365	4.30400486896681
49.9742654365997	6.5679191175138	101.195907213018	304.695816709823	75.5926659510388	30.0315311485959	49.9742654365997	2.74536866831427	4.30840084956262
49.9747654365997	6.59705757729987	101.388050572228	286.916678540094	75.7463614144787	30.0251621787396	49.9747654365997	2.74436931725227	4.31248914745661
49.9752654365997	6.62435013985625	101.567354565078	270.975650639417	75.8996936823071	30.0187942734608	49.9752654365997	2.74365464573674	4.31630076505218
49.9757654365997	6.6499728865655	101.735105179618	256.688918647344	76.0526584061227	30.0124275266593	49.9757654365997	2.74319505678583	4.31986373755872
49.9762654365997	6.67408709500459	101.892467056122	243.889622312802	76.2052512414331	30.0060620237752	49.9762654365997	2.7429638251268	4.32320338711997
49.9767654365997	6.69684011612843	102.04049350521	232.426536813152	76.3574678476531	29.9996978424623	49.9767654365997	2.74293685113662	4.32634256025298
49.9772654365997	6.71836627364257	102.180135952815	222.162811704197	76.509303888103	29.9933350532259	49.9772654365997	2.74309242987755	4.32930184873272
49.9777654365997	6.7387877653821	102.312252793793	212.974774503829	76.6607550300076	29.9869737200211	49.9777654365997	2.74341103552845	4.33209979429425
49.9782654365997	6.75821555113537	102.437617650044	204.750803246869	76.8118169444928	29.9806139008116	49.9782654365997	2.743875121175	4.33475307769787
49.9787654365997	6.7767502152071	102.556927039875	197.390270210994	76.9624853065852	29.974255648089	49.9787654365997	2.74446893366497	4.33727669282553
49.9792654365997	6.79448279519618	102.670807473383	190.802557325436	77.1127557952094	29.9678990093548	49.9792654365997	2.7451783430438	4.33968410655977
49.9797654365997	6.81149557106099	102.779821994645	184.906142465281	77.2626240931864	29.9615440275646	49.9797654365997	2.74599068594975	4.34198740524686
49.9802654365997	6.82786281064016	102.884476195636	179.627754842179	77.4120858872317	29.9551907415402	49.9802654365997	2.74689462225519	4.34419742857199
49.9807654365997	6.84365146946608	102.985223729573	174.901596972374	77.5611368679536	29.9488391863471	49.9807654365997	2.74788000418353	4.34632389168041
49.9812654365997	6.85892184402008	103.082471353023	170.668630187591	77.7097727298513	29.9424893936439	49.9812654365997	2.74893775710182	4.34837549636991
49.9817654365997	6.87372817859036	103.17658352688	166.875920312656	77.8579891713129	29.9361413920017	49.9817654365997	2.75005977118086	4.35036003216032
49.9822654365997	6.88811922666014	103.26788660639	163.476039931072	78.0057818946132	29.9297952071973	49.9822654365997	2.75123880312343	4.35228446801731
49.9827654365997	6.90213876831735	103.356672649947	160.426523566839	78.1531466059129	29.9234508624826	49.9827654365997	2.75246838718138	4.35415503547415
49.9832654365997	6.91582608557756	103.443202875565	157.689372103175	78.3000790152556	29.9171083788294	49.9832654365997	2.7537427547124	4.35597730385696
49.9837654365997	6.92921639778103	103.527710792821	155.230602816097	78.4465748365661	29.9107677751535	49.9837654365997	2.7550567615623	4.3577562482788
49.9842654365997	6.94234125938903	103.610405036721	153.019841506643	78.5926297876493	29.9044290685192	49.9842654365997	2.75640582259867	4.35949631102658
49.9847654365997	6.95522892258765	103.691471928544	151.029953356004	78.7382395901872	29.8980922743238	49.9847654365997	2.75778585276293	4.36120145692286
49.9852654365997	6.96790466712651	103.771077787183	149.236709292414	78.8833999697381	29.8917574064671	49.9852654365997	2.75919321405111	4.36287522320375
49.9857654365997	6.98039109979178	103.849371012987	147.618484838244	79.0281066557333	29.8854244775029	49.9857654365997	2.76062466787551	4.36452076441363
49.9862654365997	6.99270842584856	103.926483964537	146.155988593866	79.1723553814766	29.8790934987775	49.9862654365997	2.76207733230179	4.36614089277894
49.9867654365997	7.00487469469821	104.00253464734	144.832017705756	79.3161418841417	29.8727644805545	49.9867654365997	2.76354864369565	4.36773811448631
49.9872654365997	7.01690602188919	104.077628231913	143.631237856341	79.4594619047703	29.866437432127	49.9872654365997	2.76503632235234	4.36931466225495
49.9877654365997	7.02881678950151	104.151858417365	142.539985498642	79.6023111882697	29.8601123619192	49.9877654365997	2.76653834171828	4.37087252456065
49.9882654365997	7.04061982680014	104.225308655248	141.546090238324	79.7446854834123	29.8537892775775	49.9882654365997	2.76805290084869	4.37241347183738
49.9887654365997	7.05232657292571	104.298053247194	140.638715436935	79.8865805428321	29.8474681860526	49.9887654365997	2.76957839977685	4.37393907995377
49.9892654365997	7.06394722326431	104.370158328675	139.808215272556	80.0279921230233	29.8411490936731	49.9892654365997	2.77111341750062	4.37545075123508
49.9897654365997	7.07549086101381	104.441682750143	139.046006646859	80.1689159843388	29.834832006212	49.9897654365997	2.7726566923193	4.37694973327614
49.9902654365997	7.08696557534472	104.512678865765	138.344454470294	80.3093478909876	29.8285169289454	49.9902654365997	2.77420710427912	4.37843713576824
49.9907654365997	7.09837856743885	104.583193239047	137.696768990074	80.4492836110335	29.8222038667063	49.9907654365997	2.77576365950935	4.37991394554172
49.9912654365997	7.10973624558054	104.653267273761	137.09691394867	80.5887189163925	29.8158928239317	49.9912654365997	2.77732547625174	4.3813810400067
49.9917654365997	7.12104431037331	104.722937777798	136.539524474033	80.7276495828308	29.8095838047055	49.9917654365997	2.77889177240603	4.38283919915688
49.9922654365997	7.13230783105942	104.792237466817	136.019833707214	80.8660713899637	29.8032768127964	49.9922654365997	2.78046185443163	4.38428911628522
49.9927654365997	7.14353131383093	104.861195413935	135.533607268655	81.0039801212529	29.7969718516921	49.9927654365997	2.78203510746177	4.38573140754549
49.9932654365997	7.154718762939	104.92983745104	135.077084752089	81.1413715640041	29.7906689246297	49.9932654365997	2.78361098650109	4.3871666204806
49.9937654365997	7.16587373533231	104.998186526795	134.646927514654	81.2782415093664	29.7843680346228	49.9937654365997	2.78518900859084	4.3885952416262
49.9942654365997	7.17699938948592	105.066263025874	134.240172104552	81.4145857523287	29.7780691844861	49.9942654365997	2.78676874583758	4.39001770328743
49.9947654365997	7.18809852901813	105.134085053517	133.854188733636	81.5504000917192	29.7717723768565	49.9947654365997	2.78834981921259	4.39143438957631
49.9952654365998	7.19917364163474	105.201668689081	133.486644262046	81.6856803302025	29.7654776142129	49.9952654365998	2.78993189303832	4.39284564178878
49.9957654365998	7.2102269338865	105.26902821189	133.135469216474	81.8204222742772	29.7591848988932	49.9957654365998	2.79151467008739	4.39425176319178
49.9962654365998	7.22126036217816	105.336176302329	132.798828412311	81.9546217342755	29.75289423311	49.9962654365998	2.79309788722741	4.39565302328387
49.9967654365998	7.23227566042232	105.403124220847	132.475094794625	82.0882745243595	29.7466056189635	49.9967654365998	2.79468131155189	4.39704966158602
49.9972654365998	7.24327436469271	105.469881967251	132.162826152499	82.2213764625199	29.7403190584548	49.9972654365998	2.79626473694404	4.39844189101331
49.9977654365998	7.25425783519461	105.536458422393	131.860744397501	82.3539233705741	29.7340345534957	49.9977654365998	2.79784798102578	4.39982990087306
49.9982654365998	7.26522727583793	105.602861474194	131.567717129319	82.4859110741641	29.727752105919	49.9982654365998	2.79943088244952	4.40121385952999
49.9987654365998	7.27618375166901	105.669098129672	131.282741240831	82.6173354027542	29.7214717174869	49.9987654365998	2.80101329849492	4.40259391677467
49.9992654365998	7.28712820439058	105.735174614516	131.004928341009	82.7481921896296	29.7151933898989	49.9992654365998	2.80259510293667	4.40397020592778
49.9997654365998	7.29806146617539	105.801096461572	130.733491797603	82.8784772718935	29.7089171247979	49.9997654365998	2.80417618415328	4.40534284570914
50.0002654365998	7.30898427195762	105.866868589436	130.467735222671	83.0081864904656	29.7026429237773	50.0002654365998	2.80575644345007	4.40671194189732
50.0007654365998	7.31989727036674	105.93249537226	130.207042242871	83.1373156900798	29.6963707883853	50.0007654365998	2.8073357935724	4.40807758880304
50.0012654365998	7.33080103345106	105.997980701728	129.95086741352	83.2658607192829	29.6901007201305	50.0012654365998	2.80891415738789	4.40943987057675
50.0017654365998	7.3416960653227	106.063328042069	129.698728150458	83.3938174304315	29.6838327204857	50.0017654365998	2.81049146671871	4.41079886236895
50.0022654365998	7.35258280984151	106.128540478877	129.45019756749	83.5211816796906	29.6775667908919	50.0022654365998	2.81206766130701	4.41215463135946
50.0027654365998	7.36346165744322	106.193620762427	129.204898119239	83.6479493270311	29.6713029327614	50.0027654365998	2.81364268789863	4.41350723767027
50.0032654365998	7.37433295120548	106.258571346092	128.962495960174	83.7741162362287	29.6650411474811	50.0032654365998	2.81521649943166	4.41485673517498
50.0037654365998	7.38519699223555	106.323394420417	128.722695940292	83.8996782748599	29.6587814364147	50.0037654365998	2.81678905431802	4.41620317221631
50.0042654365998	7.39605404445438	106.388091943325	128.485237166609	84.0246313143027	29.6525238009055	50.0042654365998	2.81836031580759	4.41754659224204
50.0047654365998	7.40690433884373	106.452665666891	128.249889067352	84.1489712297316	29.6462682422782	50.0047654365998	2.81993025142544	4.41888703436848
50.0052654365998	7.41774807721563	106.517117161075	128.016447902709	84.272693900118	29.6400147618408	50.0052654365998	2.82149883247392	4.42022453387971
50.0057654365998	7.42858543555724	106.58144783474	127.784733672153	84.3957952082265	29.6337633608862	50.0057654365998	2.82306603359223	4.42155912266963
50.0062654365998	7.43941656699815	106.645658954278	127.554587373853	84.5182710406136	29.6275140406937	50.0062654365998	2.82463183236688	4.42289082963353
50.0067654365998	7.45024160444224	106.709751660101	127.32586857661	84.6401172876251	29.6212668025302	50.0067654365998	2.82619620898725	4.42421968101467
50.0072654365998	7.46106066290145	106.773726981245	127.098453269158	84.761329843395	29.6150216476515	50.0072654365998	2.8277591459411	4.42554570071105
50.0077654365998	7.47187384156481	106.837585848297	126.872231955533	84.8819046058419	29.6087785773032	50.0077654365998	2.82932062774545	4.42686891054692
50.0082654365998	7.48268122563226	106.901329104834	126.64710796872	85.0018374766677	29.6025375927214	50.0082654365998	2.83088064070873	4.428189330513
50.0087654365998	7.4934828879398	106.964957517549	126.422995977888	85.1211243613565	29.5962986951338	50.0087654365998	2.8324391727207	4.42950697897889
50.0092654365998	7.50427889039926	107.028471785203	126.199820667237	85.2397611691704	29.5900618857604	50.0092654365998	2.83399621306678	4.43082187288109
50.0097654365998	7.51506928527363	107.091872546553	125.977515567011	85.3577438131492	29.5838271658136	50.0097654365998	2.83555175226421	4.43213402788903
50.0102654365998	7.52585411630654	107.155160387351	125.756022019332	85.4750682101075	29.5775945364997	50.0102654365998	2.83710578191727	4.43344345855207
50.0107654365998	7.53663341972217	107.218335846538	125.535288263518	85.5917302806324	29.5713639990182	50.0107654365998	2.83865829458952	4.43475017842926
50.0112654365998	7.54740722511054	107.281399421723	125.315268627232	85.7077259490819	29.5651355545633	50.0112654365998	2.84020928369104	4.43605420020409
50.0117654365998	7.55817555621087	107.344351574014	125.095922811403	85.8230511435824	29.5589092043235	50.0117654365998	2.84175874337889	4.43735553578583
50.0122654365998	7.56893843160484	107.407192732299	124.877215258096	85.9377017960271	29.5526849494825	50.0122654365998	2.84330666846935	4.4386541963991
50.0127654365998	7.57969586532978	107.469923297018	124.659114591923	86.0516738420732	29.5464627912192	50.0127654365998	2.84485305436044	4.43995019266292
50.0132654365998	7.5904478674211	107.532543643499	124.441593126471	86.16496322114	29.5402427307077	50.0132654365998	2.84639789696364	4.44124353466052
50.0137654365998	7.60119444439191	107.595054124904	124.224626428308	86.2775658764071	29.5340247691183	50.0137654365998	2.84794119264362	4.44253423200101
50.0142654365998	7.61193559965699	107.657455074828	124.0081929319	86.389477754812	29.5278089076169	50.0142654365998	2.84948293816521	4.44382229387377
50.0147654365998	7.62267133390764	107.719746809596	123.792273599594	86.5006948070475	29.5215951473656	50.0147654365998	2.85102313064655	4.44510772909647
50.0152654365998	7.63340164544285	107.781929630282	123.57685162142	86.6112129875609	29.5153834895228	50.0152654365998	2.85256176751787	4.44639054615739
50.0157654365998	7.64412653046193	107.844003824503	123.361912150162	86.7210282545503	29.5091739352433	50.0157654365998	2.85409884648513	4.44767075325287
50.0162654365999	7.65484598332302	107.905969667992	123.147442067518	86.8301365699632	29.5029664856784	50.0162654365999	2.85563436549805	4.4489483583202
50.0167654365999	7.66555999677129	107.967827425987	122.933429777828	86.9385338994948	29.4967611419761	50.0167654365999	2.85716832272187	4.45022336906669
50.0172654365999	7.6762685621406	108.029577354456	122.719865026097	87.0462162125845	29.4905579052811	50.0172654365999	2.85870071651255	4.45149579299535
50.0177654365999	7.6869716695313	108.091219701181	122.506738737534	87.1531794824156	29.4843567767348	50.0177654365999	2.8602315453949	4.45276563742742
50.0182654365999	7.69766930796732	108.152754706708	122.294042876042	87.2594196859112	29.4781577574758	50.0182654365999	2.86176080804333	4.45403290952229
50.0187654365999	7.70836146553474	108.214182605184	122.081770319474	87.3649328037331	29.4719608486393	50.0187654365999	2.86328850326496	4.4552976162951
50.0192654365999	7.71904812950391	108.2755036251	121.869914749731	87.4697148202804	29.4657660513577	50.0192654365999	2.86481462998462	4.4565597646321
50.0197654365999	7.72972928643735	108.33671798994	121.65847055585	87.5737617236853	29.4595733667606	50.0197654365999	2.86633918723183	4.45781936130436
50.0202654365999	7.74040492228472	108.397825918756	121.447432748688	87.6770695058122	29.4533827959743	50.0202654365999	2.86786217412921	4.45907641297972
50.0207654365999	7.75107502246661	108.458827626668	121.236796885747	87.7796341622562	29.4471943401226	50.0207654365999	2.86938358988236	4.46033092623335
50.0212654365999	7.76173957194842	108.519723325315	121.026559004977	87.8814516923393	29.4410080003263	50.0212654365999	2.87090343377091	4.46158290755706
50.0217654365999	7.77239855530538	108.580513223242	120.816715566499	87.9825180991092	29.4348237777036	50.0217654365999	2.87242170514069	4.46283236336751
50.0222654365999	7.78305195677985	108.641197526244	120.607263401317	88.0828293893368	29.4286416733697	50.0222654365999	2.87393840339681	4.46407930001339
50.0227654365999	7.79369976033184	108.701776437672	120.398199666161	88.1823815735149	29.4224616884372	50.0227654365999	2.87545352799762	4.46532372378177
50.0232654365999	7.80434194968337	108.762250158693	120.189521803789	88.281170665854	29.4162838240159	50.0232654365999	2.87696707844936	4.46656564090371
50.0237654365999	7.81497850835764	108.822618888529	119.981227508027	88.3791926842825	29.410108081213	50.0237654365999	2.87847905430145	4.46780505755915
50.0242654365999	7.82560941971342	108.882882824664	119.773314693048	88.4764436504422	29.4039344611328	50.0242654365999	2.87998945514242	4.46904197988125
50.0247654365999	7.83623466697532	108.943042163018	119.565781466378	88.5729195896886	29.3977629648773	50.0247654365999	2.88149828059623	4.4702764139602
50.0252654365999	7.84685423326042	109.003097098113	119.358626105114	88.6686165310861	29.3915935935453	50.0252654365999	2.88300553031914	4.47150836584656
50.0257654365999	7.85746810160164	109.063047823207	119.151847035083	88.7635305074082	29.3854263482335	50.0257654365999	2.88451120399687	4.47273784155422
50.0262654365999	7.86807625496837	109.122894530422	118.945442812481	88.8576575551332	29.3792612300355	50.0262654365999	2.88601530134214	4.47396484706299
50.0267654365999	7.87867867628446	109.182637410844	118.739412107792	88.9509937144431	29.3730982400425	50.0267654365999	2.88751782209255	4.47518938832089
50.0272654365999	7.88927534844415	109.242276654627	118.533753691601	89.0435350292218	29.366937379343	50.0272654365999	2.88901876600863	4.47641147124615
50.0277654365999	7.89986625432599	109.301812451068	118.328466422209	89.1352775470516	29.3607786490229	50.0277654365999	2.8905181328722	4.47763110172899
50.0282654365999	7.91045137680501	109.361244988682	118.123549234713	89.2262173192124	29.3546220501654	50.0282654365999	2.89201592248486	4.47884828563318
50.0287654365999	7.92103069876351	109.420574455268	117.919001131433	89.3163504006779	29.3484675838511	50.0287654365999	2.89351213466674	4.48006302879739
50.0292654365999	7.93160420310042	109.479801037962	117.714821173522	89.4056728501147	29.3423152511581	50.0292654365999	2.89500676925534	4.48127533703645
50.0297654365999	7.94217187273954	109.538924923288	117.511008473603	89.4941807298798	29.3361650531617	50.0297654365999	2.89649982610453	4.48248521614237
50.0302654365999	7.95273369063675	109.597946297199	117.307562189306	89.5818701060177	29.3300169909348	50.0302654365999	2.89799130508366	4.48369267188528
50.0307654365999	7.96328963978633	109.656865345117	117.104481517602	89.6687370482594	29.3238710655473	50.0307654365999	2.89948120607677	4.48489771001432
50.0312654365999	7.97383970322646	109.715682251964	116.901765689853	89.7547776300184	29.317727278067	50.0312654365999	2.90096952898195	4.4861003362583
50.0317654365999	7.98438386404407	109.774397202192	116.699413967447	89.8399879283901	29.3115856295588	50.0317654365999	2.90245627371066	4.48730055632637
50.0322654365999	7.99492210537902	109.833010379807	116.497425638002	89.9243640241485	29.3054461210849	50.0322654365999	2.90394144018727	4.48849837590862
50.0327654365999	8.00545441042782	109.891521968392	116.295800012025	90.0079020017456	29.2993087537051	50.0327654365999	2.90542502834851	4.48969380067657
50.0332654365999	8.01598076244675	109.949932151127	116.094536419986	90.0905979493064	29.2931735284765	50.0332654365999	2.90690703814313	4.4908868362836
50.0337654365999	8.02650114475476	110.008241110806	115.893634209767	90.1724479586288	29.2870404464536	50.0337654365999	2.90838746953145	4.49207748836539
50.0342654365999	8.03701554073578	110.066449029849	115.693092744428	90.2534481251806	29.2809095086883	50.0342654365999	2.90986632248507	4.49326576254024
50.0347654365999	8.0475239338409	110.124556090316	115.492911400245	90.3335945480981	29.27478071623	50.0347654365999	2.91134359698657	4.4944516644094
50.0352654365999	8.05802630759014	110.182562473923	115.293089564996	90.4128833301823	29.2686540701252	50.0352654365999	2.91281929302925	4.49563519955735
50.0357654365999	8.06852264557406	110.240468362045	115.093626636479	90.4913105778975	29.262529571418	50.0357654365999	2.91429341061688	4.49681637355205
50.0362654365999	8.07901293145513	110.298273935727	114.894522021183	90.5688724013698	29.2564072211499	50.0362654365999	2.91576594976348	4.49799519194518
50.0367654365999	8.08949714896882	110.355979375694	114.695775133178	90.6455649143829	29.2502870203598	50.0367654365999	2.91723691049317	4.49917166027233
50.0372654366	8.09997528192472	110.413584862355	114.497385393088	90.721384234378	29.2441689700839	50.0372654366	2.91870629283995	4.50034578405318
50.0377654366	8.11044731420728	110.471090575809	114.299352227236	90.7963264824499	29.2380530713558	50.0377654366	2.92017409684759	4.50151756879168
50.0382654366	8.12091322977663	110.528496695851	114.101675066883	90.8703877833455	29.2319393252066	50.0382654366	2.92164032256946	4.50268701997618
50.0387654366	8.13137301266914	110.585803401973	113.90435334757	90.9435642654616	29.2258277326647	50.0387654366	2.9231049700684	4.50385414307959
50.0392654366	8.14182664699795	110.643010873373	113.707386508535	91.0158520608419	29.2197182947558	50.0392654366	2.92456803941662	4.50501894355948
50.0397654366	8.15227411695343	110.700119288955	113.510773992219	91.0872473051757	29.2136110125032	50.0397654366	2.92602953069558	4.50618142685822
50.0402654366	8.16271540680351	110.757128827331	113.31451524381	91.1577461377947	29.2075058869274	50.0402654366	2.92748944399589	4.50734159840307
50.0407654366	8.17315050089395	110.814039666828	113.118609710895	91.2273447016716	29.2014029190464	50.0407654366	2.92894777941724	4.50849946360628
50.0412654366	8.18357938364862	110.870851985483	112.923056843099	91.2960391434167	29.1953021098756	50.0412654366	2.93040453706827	4.50965502786519
50.0417654366	8.19400203956965	110.927565961052	112.727856091819	91.3638256132769	29.1892034604277	50.0417654366	2.93185971706654	4.51080829656227
50.0422654366	8.20441845323757	110.984181771007	112.533006909956	91.4307002651327	29.1831069717127	50.0422654366	2.93331331953841	4.51195927506529
50.0427654366	8.21482860931144	111.040699592538	112.338508751704	91.4966592564958	29.1770126447383	50.0427654366	2.934765344619	4.5131079687273
50.0432654366	8.22523249252885	111.097119602558	112.144361072391	91.5616987485067	29.1709204805092	50.0432654366	2.9362157924521	4.51425438288674
50.0437654366	8.23563008770601	111.153441977699	111.950563328267	91.6258149059333	29.1648304800278	50.0437654366	2.93766466319014	4.51539852286752
50.0442654366	8.24602137973775	111.209666894314	111.757114976405	91.6890038971676	29.1587426442937	50.0442654366	2.93911195699409	4.51654039397907
50.0447654366	8.25640635359748	111.265794528482	111.564015474561	91.7512618942238	29.1526569743039	50.0447654366	2.94055767403341	4.5176800015164
50.0452654366	8.26678499433717	111.321825056002	111.371264281077	91.8125850727365	29.1465734710529	50.0452654366	2.94200181448602	4.51881735076014
50.0457654366	8.27715728708732	111.377758652399	111.178860854787	91.8729696119567	29.1404921355323	50.0457654366	2.94344437853821	4.51995244697664
50.0462654366	8.28752321705683	111.433595492922	110.986804654948	91.9324116947519	29.1344129687315	50.0462654366	2.94488536638462	4.52108529541799
50.0467654366	8.297882769533	111.489335752546	110.79509514116	91.9909075076022	29.128335971637	50.0467654366	2.94632477822816	4.52221590132207
50.0472654366	8.3082359298814	111.54497960597	110.603731773327	92.0484532405977	29.1222611452326	50.0472654366	2.94776261427997	4.52334426991263
50.0477654366	8.31858268354572	111.600527227618	110.412714011598	92.1050450874378	29.1161884904996	50.0477654366	2.94919887475938	4.52447040639931
50.0482654366	8.32892301604776	111.655978791642	110.222041316328	92.1606792454273	29.1101180084169	50.0482654366	2.95063355989387	4.52559431597772
50.0487654366	8.33925691298722	111.711334471919	110.031713148048	92.2153519154745	29.1040496999603	50.0487654366	2.95206666991897	4.52671600382944
50.0492654366	8.34958436004161	111.766594442051	109.841728967447	92.2690593020899	29.0979835661034	50.0492654366	2.95349820507829	4.52783547512214
50.0497654366	8.35990534296612	111.82175887537	109.652088235317	92.3217976133824	29.091919607817	50.0497654366	2.95492816562343	4.52895273500953
50.0502654366	8.37021984759349	111.876827944931	109.462790412557	92.3735630610574	29.0858578260691	50.0502654366	2.95635655181392	4.5300677886315
50.0507654366	8.38052785983384	111.931801823517	109.273834960163	92.4243518604154	29.0797982218255	50.0507654366	2.95778336391722	4.53118064111411
50.0512654366	8.39082936567454	111.98668068364	109.085221339198	92.4741602303483	29.073740796049	50.0512654366	2.95920860220865	4.53229129756963
50.0517654366	8.40112435118005	112.041464697535	108.896949010793	92.5229843933382	29.0676855496999	50.0517654366	2.96063226697134	4.53339976309663
50.0522654366	8.4114128024918	112.096154037168	108.709017436127	92.5708205754542	29.0616324837359	50.0522654366	2.96205435849623	4.53450604277997
50.0527654366	8.42169470582798	112.150748874229	108.521426076436	92.617665006351	29.055581599112	50.0527654366	2.96347487708195	4.53561014169087
50.0532654366	8.43197004748343	112.205249380137	108.334174393009	92.6635139192651	29.0495328967807	50.0532654366	2.96489382303487	4.53671206488696
50.0537654366	8.44223881382944	112.259655726038	108.147261847173	92.7083635510143	29.0434863776918	50.0537654366	2.96631119666899	4.53781181741229
50.0542654366	8.45250099131361	112.313968082806	107.960687900302	92.7522101419939	29.0374420427924	50.0542654366	2.9677269983059	4.53890940429743
50.0547654366	8.4627565664597	112.36818662104	107.774452013806	92.7950499361749	29.031399893027	50.0547654366	2.96914122827481	4.54000483055943
50.0552654366	8.47300552586741	112.422311511068	107.588553649152	92.8368791811019	29.0253599293376	50.0552654366	2.97055388691242	4.54109810120193
50.0557654366	8.48324785621229	112.476342922947	107.402992267843	92.8776941278905	29.0193221526634	50.0557654366	2.97196497456294	4.54218922121518
50.0562654366	8.49348354424551	112.530281026458	107.217767331437	92.9174910312243	29.0132865639411	50.0562654366	2.973374491578	4.54327819557605
50.0567654366	8.5037125767937	112.584125991113	107.032878301546	92.9562661493536	29.0072531641046	50.0567654366	2.97478243831667	4.54436502924813
50.0572654366	8.5139349407588	112.637877986149	106.848324639834	92.994015744093	29.0012219540854	50.0572654366	2.97618881514537	4.54544972718172
50.0577654366001	8.52415062311788	112.691537180532	106.664105808027	93.0307360808181	28.9951929348122	50.0577654366001	2.97759362243785	4.54653229431388
50.0582654366001	8.53435961092297	112.745103742955	106.480221267918	93.0664234284643	28.9891661072112	50.0582654366001	2.97899686057516	4.54761273556849
50.0587654366001	8.54456189130086	112.798577841841	106.296670481374	93.1010740595229	28.9831414722057	50.0587654366001	2.98039852994557	4.54869105585627
50.0592654366001	8.55475745145297	112.851959645336	106.113452910328	93.1346842500404	28.9771190307167	50.0592654366001	2.9817986309446	4.54976726007483
50.0597654366001	8.56494627865517	112.905249321319	105.930568016795	93.1672502796155	28.9710987836624	50.0597654366001	2.9831971639749	4.55084135310872
50.0602654366001	8.57512836025757	112.958447037394	105.748015262883	93.1987684313962	28.9650807319584	50.0602654366001	2.98459412944628	4.55191333982942
50.0607654366001	8.58530368368436	113.011552960893	105.565794110783	93.2292349920778	28.9590648765176	50.0607654366001	2.98598952777563	4.55298322509543
50.0612654366001	8.59547223643366	113.064567258877	105.383904022795	93.2586462519013	28.9530512182503	50.0612654366001	2.9873833593869	4.55405101375232
50.0617654366001	8.60563400607732	113.117490098134	105.202344461314	93.28699850465	28.9470397580643	50.0617654366001	2.98877562471104	4.55511671063269
50.0622654366001	8.61578898026074	113.170321645182	105.021114888847	93.3142880476471	28.9410304968646	50.0622654366001	2.990166324186	4.55618032055631
50.0627654366001	8.62593714670272	113.223062066264	104.840214768013	93.3405111817539	28.9350234355536	50.0627654366001	2.99155545825664	4.55724184833007
50.0632654366001	8.63607849319524	113.275711527355	104.659643561561	93.3656642113676	28.9290185750311	50.0632654366001	2.99294302737475	4.55830129874808
50.0637654366001	8.64621300760335	113.328270194155	104.479400732359	93.389743444418	28.9230159161942	50.0637654366001	2.99432903199897	4.55935867659167
50.0642654366001	8.65634067786491	113.380738232094	104.299485743418	93.4127451923657	28.9170154599376	50.0642654366001	2.99571347259476	4.56041398662945
50.0647654366001	8.66646149199048	113.43311580633	104.119898057879	93.4346657702003	28.911017207153	50.0647654366001	2.99709634963437	4.56146723361735
50.0652654366001	8.67657543806311	113.485403081751	103.940637139042	93.4555014964367	28.9050211587297	50.0652654366001	2.99847766359679	4.56251842229864
50.0657654366001	8.68668250423815	113.537600222971	103.761702450349	93.4752486931133	28.8990273155544	50.0657654366001	2.99985741496775	4.56356755740395
50.0662654366001	8.69678267874313	113.589707394335	103.583093455405	93.4939036857905	28.8930356785111	50.0662654366001	3.00123560423963	4.56461464365139
50.0667654366001	8.70687594987751	113.641724759915	103.404809617982	93.5114628035469	28.887046248481	50.0667654366001	3.00261223191144	4.56565968574649
50.0672654366001	8.71696230601253	113.693652483513	103.226850402019	93.5279223789773	28.8810590263429	50.0672654366001	3.00398729848882	4.56670268838227
50.0677654366001	8.72704173559107	113.745490728659	103.049215271631	93.5432787481913	28.8750740129729	50.0677654366001	3.00536080448396	4.56774365623933
50.0682654366001	8.73711422712739	113.797239658614	102.871903691131	93.5575282508094	28.8690912092445	50.0682654366001	3.00673275041556	4.56878259398579
50.0687654366001	8.74717976920704	113.848899436366	102.694915125002	93.5706672299619	28.8631106160284	50.0687654366001	3.00810313680883	4.56981950627743
50.0692654366001	8.7572383504866	113.900470224633	102.518249037927	93.5826920322856	28.8571322341928	50.0692654366001	3.00947196419543	4.57085439775763
50.0697654366001	8.76728995969357	113.951952185863	102.341904894798	93.5935990079219	28.8511560646034	50.0697654366001	3.01083923311344	4.57188727305749
50.0702654366001	8.77733458562613	114.003345482233	102.165882160707	93.6033878333659	28.8451821081229	50.0702654366001	3.0122049441073	4.5729181367958
50.0707654366001	8.787372217153	114.054650275649	101.990180300965	93.6120755551552	28.8392103656118	50.0707654366001	3.01356909772783	4.57394699357912
50.0712654366001	8.79740284321327	114.105866727747	101.814798781095	93.6196799520514	28.8332408379275	50.0712654366001	3.01493169453213	4.57497384800181
50.0717654366001	8.80742645281616	114.156994999893	101.63973706685	93.6262169641608	28.8272735259252	50.0717654366001	3.01629273508358	4.57599870464604
50.0722654366001	8.81744303504091	114.208035253184	101.464994624212	93.631700946077	28.8213084304573	50.0722654366001	3.0176522199518	4.57702156808185
50.0727654366001	8.82745257903656	114.258987648445	101.290570919401	93.6361448788386	28.8153455523735	50.0727654366001	3.01901014971262	4.57804244286719
50.0732654366001	8.83745507402178	114.309852346232	101.116465418873	93.6395605472591	28.8093848925208	50.0732654366001	3.02036652494803	4.57906133354794
50.0737654366001	8.84745050928468	114.360629506832	100.942677589334	93.6419586881963	28.8034264517438	50.0737654366001	3.02172134624613	4.58007824465794
50.0742654366001	8.85743887418266	114.411319290261	100.769206897749	93.6433491144441	28.7974702308844	50.0742654366001	3.02307461420114	4.58109318071905
50.0747654366001	8.86742015814218	114.461921856267	100.596052811334	93.6437408181862	28.7915162307817	50.0747654366001	3.02442632941335	4.58210614624118
50.0752654366001	8.87739435065864	114.512437364328	100.423214797572	93.6431420573104	28.7855644522724	50.0752654366001	3.02577649248905	4.58311714572229
50.0757654366001	8.88736144129614	114.562865973653	100.250692324216	93.6415604273623	28.7796148961904	50.0757654366001	3.02712510404052	4.58412618364849
50.0762654366001	8.89732141968734	114.613207843182	100.078484859295	93.6390029214602	28.773667563367	50.0762654366001	3.02847216468602	4.58513326449401
50.0767654366001	8.90727427553328	114.663463131586	99.9065918711066	93.6354759801367	28.7677224546309	50.0767654366001	3.02981767504972	4.58613839272127
50.0772654366001	8.91721999860315	114.713631997267	99.7350128282495	93.6309855327434	28.7617795708083	50.0772654366001	3.03116163576166	4.58714157278092
50.0777654366001	8.92715857873418	114.763714598358	99.5637471996078	93.6255370318096	28.7558389127224	50.0777654366001	3.03250404745776	4.58814280911184
50.0782654366001	8.93709000583141	114.813711092726	99.3927944543591	93.6191354815091	28.7499004811942	50.0782654366001	3.03384491077974	4.58914210614123
50.0787654366002	8.9470142698675	114.863621637966	99.2221540619882	93.6117854612181	28.7439642770417	50.0787654366002	3.03518422637511	4.59013946828458
50.0792654366002	8.95693136088263	114.913446391408	99.0518254922748	93.6034911449846	28.7380303010806	50.0792654366002	3.03652199489714	4.59113489994576
50.0797654366002	8.96684126898421	114.963185510113	98.8818082153173	93.594274270081	28.7320985541238	50.0797654366002	3.03785821700479	4.59212840551702
50.0802654366002	8.97674398434678	115.012839150873	98.7121017015333	93.5842098927686	28.7261690369815	50.0802654366002	3.03919289336273	4.59311998937903
50.0807654366002	8.98663949721178	115.062407470214	98.542705421651	93.5732124990096	28.7202417504614	50.0807654366002	3.04052602464126	4.59410965590094
50.0812654366002	8.99652779788742	115.111890624395	98.3736188467317	93.5612847720828	28.7143166953685	50.0812654366002	3.04185761151631	4.59509740944038
50.0817654366002	9.00640887674843	115.161288769404	98.2048414481733	93.5484290510243	28.7083938725053	50.0817654366002	3.04318765466939	4.59608325434351
50.0822654366002	9.01628272423593	115.210602060967	98.0363726977007	93.5346473331295	28.7024732826714	50.0822654366002	3.04451615478755	4.59706719494504
50.0827654366002	9.02614933085726	115.259830654539	97.8682120673762	93.5199412785214	28.6965549266642	50.0827654366002	3.04584311256337	4.59804923556829
50.0832654366002	9.03600868718576	115.30897470531	97.7003590296155	93.5043122143852	28.690638805278	50.0832654366002	3.04716852869489	4.5990293805252
50.0837654366002	9.04586078386058	115.358034368204	97.5328130571871	93.4877611386217	28.6847249193047	50.0837654366002	3.04849240388562	4.60000763411639
50.0842654366002	9.05570561158657	115.407009797877	97.3655736232057	93.4702887230088	28.6788132695337	50.0842654366002	3.04981473884449	4.60098400063114
50.0847654366002	9.06554316113402	115.455901148719	97.1986402011522	93.4518953159793	28.6729038567516	50.0847654366002	3.05113553428579	4.6019584843475
50.0852654366002	9.07537342333852	115.504708574855	97.0320122648616	93.4325809451134	28.6669966817425	50.0852654366002	3.0524547909292	4.60293108953226
50.0857654366002	9.08519638910078	115.553432230143	96.8656892885473	93.4123453194353	28.6610917452876	50.0857654366002	3.05377250949969	4.603901820441
50.0862654366002	9.09501204938643	115.602072268177	96.6996707467906	93.3911878315791	28.6551890481658	50.0862654366002	3.05508869072752	4.60487068131814
50.0867654366002	9.10482039522586	115.650628842283	96.5339561145537	93.3691075598842	28.6492885911533	50.0867654366002	3.05640333534823	4.60583767639694
50.0872654366002	9.114621417714	115.699102105524	96.3685448671772	93.3461032704722	28.6433903750235	50.0872654366002	3.05771644410255	4.6068028098996
50.0877654366002	9.12441510801022	115.747492210696	96.2034364803861	93.3221734193362	28.6374944005474	50.0877654366002	3.05902801773643	4.60776608603719
50.0882654366002	9.13420145733805	115.795799310332	96.0386304303045	93.2973161544848	28.6316006684933	50.0882654366002	3.06033805700097	4.60872750900978
50.0887654366002	9.14398045698506	115.844023556699	95.874126193439	93.2715293181581	28.6257091796269	50.0887654366002	3.06164656265238	4.60968708300641
50.0892654366002	9.15375209830269	115.892165101799	95.7099232467025	93.2448104491424	28.6198199347111	50.0892654366002	3.062953535452	4.61064481220515
50.0897654366002	9.16351637270602	115.940224097372	95.5460210674097	93.2171567851956	28.6139329345065	50.0897654366002	3.06425897616622	4.61160070077313
50.0902654366002	9.17327327167362	115.988200694893	95.3824191332826	93.188565265599	28.6080481797708	50.0902654366002	3.06556288556646	4.61255475286655
50.0907654366002	9.18302278674735	116.03609504557	95.2191169224603	93.1590325338416	28.6021656712592	50.0907654366002	3.06686526442914	4.61350697263076
50.0912654366002	9.19276490953223	116.083907300352	95.0561139134827	93.1285549404447	28.5962854097243	50.0912654366002	3.06816611353567	4.61445736420024
50.0917654366002	9.2024996316962	116.131637609923	94.893409585322	93.0971285459315	28.5904073959161	50.0917654366002	3.06946543367239	4.61540593169866
50.0922654366002	9.21222694496996	116.179286124701	94.7310034173725	93.0647491239424	28.5845316305819	50.0922654366002	3.07076322563055	4.6163526792389
50.0927654366002	9.22194684114681	116.226852994846	94.5688948894503	93.0314121644959	28.5786581144665	50.0927654366002	3.07205949020628	4.61729761092309
50.0932654366002	9.23165931208244	116.27433837025	94.4070834818076	92.9971128773979	28.5727868483119	50.0932654366002	3.07335422820056	4.61824073084265
50.0937654366002	9.24136434969477	116.321742400547	94.2455686751291	92.9618461957895	28.5669178328577	50.0937654366002	3.07464744041919	4.6191820430783
50.0942654366002	9.25106194596375	116.369065235106	94.0843499505402	92.9256067798406	28.5610510688408	50.0942654366002	3.07593912767276	4.62012155170009
50.0947654366002	9.26075209293123	116.416307023033	93.9234267896047	92.8883890205745	28.5551865569954	50.0947654366002	3.07722929077661	4.62105926076747
50.0952654366002	9.2704347827007	116.463467913175	93.7627986743417	92.850187043827	28.5493242980532	50.0952654366002	3.07851793055082	4.62199517432926
50.0957654366002	9.28011000743717	116.510548054116	93.6024650872094	92.8109947143306	28.5434642927433	50.0957654366002	3.07980504782017	4.62292929642375
50.0962654366002	9.28977775936699	116.557547594178	93.442425511129	92.7708056399186	28.537606541792	50.0962654366002	3.08109064341408	4.62386163107868
50.0967654366002	9.29943803077762	116.604466681423	93.282679429481	92.7296131758446	28.5317510459233	50.0967654366002	3.08237471816666	4.62479218231127
50.0972654366002	9.30909081401751	116.65130546365	93.123226326103	92.6874104292093	28.5258978058584	50.0972654366002	3.08365727291657	4.6257209541283
50.0977654366002	9.31873610149591	116.698064088399	92.9640656852904	92.6441902634889	28.5200468223159	50.0977654366002	3.0849383085071	4.62664795052607
50.0982654366002	9.32837388568264	116.744742702949	92.8051969918178	92.5999453031582	28.5141980960119	50.0982654366002	3.08621782578606	4.62757317549051
50.0987654366002	9.33800415910798	116.79134145432	92.6466197309237	92.5546679384035	28.5083516276596	50.0987654366002	3.0874958256058	4.62849663299714
50.0992654366002	9.34762691436244	116.837860489269	92.488333388328	92.5083503299145	28.50250741797	50.0992654366002	3.08877230882314	4.62941832701114
50.0997654366003	9.35724214409661	116.884299954297	92.3303374502273	92.4609844137518	28.4966654676513	50.0997654366003	3.09004727629938	4.63033826148736
50.1002654366003	9.36684984102096	116.930659995642	92.1726314032964	92.4125619062828	28.490825777409	50.1002654366003	3.09132072890026	4.63125644037037
50.1007654366003	9.37644999790567	116.976940759284	92.0152147347064	92.3630743091789	28.4849883479461	50.1007654366003	3.0925926674959	4.63217286759449
50.1012654366003	9.38604260758049	117.023142390946	91.8580869320964	92.3125129144663	28.4791531799631	50.1012654366003	3.09386309296082	4.63308754708378
50.1017654366003	9.39562766293446	117.069265036089	91.701247483627	92.2608688096258	28.4733202741577	50.1017654366003	3.09513200617388	4.63400048275212
50.1022654366003	9.40520515691587	117.115308839917	91.5446958779258	92.2081328827352	28.4674896312252	50.1022654366003	3.09639940801826	4.63491167850323
50.1027654366003	9.41477508253195	117.161273947377	91.3884316041358	92.1542958276461	28.4616612518581	50.1027654366003	3.09766529938143	4.63582113823065
50.1032654366003	9.42433743284879	117.207160503154	91.2324541518998	92.0993481491916	28.4558351367465	50.1032654366003	3.09892968115512	4.63672886581786
50.1037654366003	9.43389220099109	117.252968651681	91.0767630113609	92.043280168417	28.4500112865777	50.1037654366003	3.1001925542353	4.63763486513821
50.1042654366003	9.44343938014206	117.298698537128	90.9213576731647	91.9860820278312	28.4441897020366	50.1042654366003	3.10145391952215	4.63853914005503
50.1047654366003	9.45297896354316	117.344350303411	90.7662376284808	91.9277436966673	28.4383703838054	50.1047654366003	3.10271377792003	4.63944169442163
50.1052654366003	9.46251094449395	117.389924094188	90.6114023689914	91.8682549761551	28.4325533325637	50.1052654366003	3.10397213033743	4.64034253208129
50.1057654366003	9.47203531635198	117.435420052861	90.4568513868797	91.8076055047928	28.4267385489886	50.1057654366003	3.10522897768699	4.64124165686736
50.1062654366003	9.48155207253249	117.480838322574	90.3025841748732	91.7457847636193	28.4209260337544	50.1062654366003	3.10648432088544	4.64213907260325
50.1067654366003	9.49106120650836	117.526179046217	90.1486002261951	91.6827820814781	28.4151157875331	50.1067654366003	3.10773816085356	4.64303478310244
50.1072654366003	9.50056271180982	117.571442366422	89.99489903462	91.6185866402708	28.4093078109939	50.1072654366003	3.10899049851621	4.64392879216856
50.1077654366003	9.51005658202435	117.616628425566	89.841480094436	91.5531874801953	28.4035021048035	50.1077654366003	3.11024133480222	4.64482110359538
50.1082654366003	9.51954281079649	117.661737365771	89.6883429004651	91.4865735049657	28.3976986696259	50.1082654366003	3.11149067064443	4.64571172116685
50.1087654366003	9.52902139182761	117.706769328905	89.5354869480727	91.4187334870056	28.3918975061227	50.1087654366003	3.11273850697965	4.64660064865713
50.1092654366003	9.53849231887584	117.751724456578	89.3829117331437	91.3496560726209	28.3860986149528	50.1092654366003	3.1139848447486	4.6474878898306
50.1097654366003	9.54795558575577	117.796602890149	89.2306167521211	91.2793297871358	28.3803019967726	50.1097654366003	3.11522968489593	4.64837344844194
50.1102654366003	9.55741118633837	117.841404770719	89.0786015019787	91.2077430400021	28.3745076522357	50.1102654366003	3.11647302837014	4.64925732823609
50.1107654366003	9.56685911455077	117.886130239139	88.9268654802384	91.1348841298664	28.3687155819933	50.1107654366003	3.11771487612362	4.65013953294834
50.1112654366003	9.57629936437608	117.930779436004	88.7754081849756	91.0607412496025	28.3629257866941	50.1112654366003	3.11895522911255	4.6510200663043
50.1117654366003	9.58573192985326	117.975352501655	88.6242291148065	90.9853024913023	28.357138266984	50.1117654366003	3.12019408829695	4.65189893201998
50.1122654366003	9.59515680507688	118.019849576181	88.4733277689094	90.9085558512177	28.3513530235065	50.1122654366003	3.12143145464057	4.6527761338018
50.1127654366003	9.60457398419699	118.064270799418	88.3227036470142	90.8304892346629	28.3455700569024	50.1127654366003	3.12266732911095	4.65365167534658
50.1132654366003	9.61398346141893	118.108616310949	88.1723562494061	90.7510904608639	28.3397893678101	50.1132654366003	3.12390171267933	4.65452556034165
50.1137654366003	9.62338523100316	118.152886250104	88.0222850769403	90.6703472677582	28.3340109568651	50.1137654366003	3.12513460632065	4.65539779246479
50.1142654366003	9.63277928726509	118.197080755964	87.8724896310263	90.5882473167436	28.3282348247008	50.1142654366003	3.12636601101351	4.65626837538433
50.1147654366003	9.6421656245749	118.241199967354	87.7229694136394	90.504778197373	28.3224609719475	50.1147654366003	3.12759592774018	4.6571373127591
50.1152654366003	9.65154423735735	118.285244022851	87.5737239273331	90.4199274319908	28.3166893992334	50.1152654366003	3.12882435748652	4.65800460823855
50.1157654366003	9.66091512009165	118.329213060779	87.4247526752132	90.3336824803173	28.3109201071837	50.1157654366003	3.13005130124202	4.65887026546269
50.1162654366003	9.67027826731122	118.373107219211	87.2760551609773	90.2460307439724	28.3051530964215	50.1162654366003	3.13127675999971	4.6597342880622
50.1167654366003	9.67963367360358	118.41692663597	87.1276308888875	90.1569595709388	28.2993883675669	50.1167654366003	3.13250073475616	4.66059667965837
50.1172654366003	9.68898133361016	118.460671448629	86.9794793637801	90.0664562599681	28.2936259212377	50.1172654366003	3.13372322651149	4.66145744386319
50.1177654366003	9.69832124202608	118.504341794512	86.8316000910889	89.9745080649246	28.2878657580491	50.1177654366003	3.13494423626927	4.66231658427937
50.1182654366003	9.70765339360007	118.54793781069	86.6839925768037	89.8811021990667	28.2821078786136	50.1182654366003	3.13616376503659	4.66317410450033
50.1187654366003	9.71697778313418	118.591459633987	86.5366563275245	89.7862258392659	28.2763522835412	50.1187654366003	3.13738181382393	4.66403000811028
50.1192654366003	9.72629440548373	118.634907400978	86.3895908504162	89.6898661301633	28.2705989734395	50.1192654366003	3.13859838364522	4.66488429868418
50.1197654366003	9.73560325555704	118.678281247989	86.2427956532459	89.5920101882633	28.2648479489134	50.1197654366003	3.13981347551778	4.66573697978785
50.1202654366003	9.74490432831532	118.721581311096	86.0962702443597	89.4926451059611	28.2590992105652	50.1202654366003	3.14102709046231	4.66658805497793
50.1207654366004	9.75419761877246	118.764807726129	85.9500141327079	89.3917579555083	28.2533527589946	50.1207654366004	3.14223922950282	4.66743752780192
50.1212654366004	9.76348312199485	118.807960628668	85.8040268278319	89.2893357929129	28.247608594799	50.1212654366004	3.14344989366668	4.66828540179823
50.1217654366004	9.77276083310129	118.851040154047	85.6583078398652	89.1853656617744	28.241866718573	50.1217654366004	3.14465908398454	4.66913168049618
50.1222654366004	9.78203074726271	118.894046437352	85.5128566795464	89.0798345970548	28.2361271309088	50.1222654366004	3.14586680149031	4.66997636741605
50.1227654366004	9.79129285970205	118.936979613423	85.3676728582151	88.9727296287857	28.230389832396	50.1227654366004	3.14707304722118	4.67081946606908
50.1232654366004	9.80054716569415	118.979839816851	85.2227558878011	88.8640377857099	28.2246548236215	50.1232654366004	3.14827782221754	4.67166097995752
50.1237654366004	9.80979366056544	119.022627181983	85.0781052808536	88.7537460988577	28.2189221051699	50.1237654366004	3.14948112752299	4.67250091257464
50.1242654366004	9.81903233969389	119.065341842918	84.9337205505245	88.6418416050608	28.2131916776232	50.1242654366004	3.15068296418429	4.67333926740478
50.1247654366004	9.82826319850878	119.107983933512	84.78960121057	88.5283113504019	28.2074635415606	50.1247654366004	3.1518833332514	4.67417604792332
50.1252654366004	9.83748623249059	119.150553587372	84.6457467753572	88.4131423935993	28.2017376975591	50.1252654366004	3.15308223577735	4.67501125759678
50.1257654366004	9.84670143717072	119.193050937862	84.5021567598714	88.2963218093295	28.1960141461929	50.1257654366004	3.15427967281832	4.67584489988279
50.1262654366004	9.85590880813145	119.235476118101	84.3588306797098	88.1778366914861	28.1902928880339	50.1262654366004	3.15547564543357	4.67667697823014
50.1267654366004	9.86510834100567	119.277829260963	84.2157680510764	88.0576741563782	28.1845739236513	50.1267654366004	3.15667015468539	4.67750749607881
50.1272654366004	9.87430003147678	119.320110499078	84.0729683908039	87.9358213458623	28.1788572536117	50.1272654366004	3.15786320163914	4.67833645685996
50.1277654366004	9.88348387527848	119.362319964833	83.9304312163422	87.8122654304198	28.1731428784793	50.1277654366004	3.15905478736319	4.67916386399601
50.1282654366004	9.89265986819461	119.404457790369	83.7881560457605	87.6869936121667	28.1674307988157	50.1282654366004	3.16024491292888	4.67998972090062
50.1287654366004	9.90182800605899	119.446524107587	83.6461423977424	87.5599931278077	28.16172101518	50.1287654366004	3.16143357941054	4.68081403097874
50.1292654366004	9.91098828475525	119.488519048142	83.5043897916137	87.4312512515286	28.1560135281288	50.1292654366004	3.16262078788544	4.68163679762661
50.1297654366004	9.92014070021667	119.530442743449	83.3628977473122	87.3007552978317	28.1503083382161	50.1297654366004	3.16380653943377	4.68245802423184
50.1302654366004	9.92928524842598	119.572295324678	83.2216657854037	87.1684926243107	28.1446054459933	50.1302654366004	3.16499083513863	4.68327771417335
50.1307654366004	9.93842192541525	119.614076922759	83.0806934270845	87.0344506343702	28.1389048520095	50.1307654366004	3.16617367608599	4.68409587082147
50.1312654366004	9.94755072726566	119.65578766838	82.939980194193	86.8986167798883	28.133206556811	50.1312654366004	3.16735506336468	4.68491249753794
50.1317654366004	9.95667165010737	119.697427691987	82.7995256091878	86.7609785638221	28.1275105609418	50.1317654366004	3.16853499806636	4.68572759767591
50.1322654366004	9.96578469011935	119.738997123785	82.6593291951623	86.6215235427608	28.1218168649433	50.1322654366004	3.16971348128551	4.68654117458001
50.1327654366004	9.97488984352922	119.78049609374	82.5193904758441	86.4802393294213	28.1161254693543	50.1327654366004	3.17089051411939	4.68735323158634
50.1332654366004	9.98398710661304	119.821924731575	82.3797089756093	86.3371135950945	28.1104363747112	50.1332654366004	3.17206609766805	4.6881637720225
50.1337654366004	9.99307647569522	119.863283166774	82.2402842194574	86.192134072035	28.1047495815478	50.1337654366004	3.17324023303425	4.68897279920762
50.1342654366004	10.0021579471483	119.904571528583	82.1011157330283	86.045288555804	28.0990650903954	50.1342654366004	3.17441292132351	4.68978031645241
50.1347654366004	10.0112315173928	119.945789946006	81.9622030426137	85.8965649075579	28.0933829017829	50.1347654366004	3.17558416364403	4.69058632705912
50.1352654366004	10.020297182897	119.986938547808	81.823545675145	85.7459510562893	28.0877030162365	50.1352654366004	3.17675396110671	4.69139083432163
50.1357654366004	10.029354940177	120.028017462518	81.6851431581895	85.5934350010186	28.08202543428	50.1357654366004	3.17792231482509	4.69219384152543
50.1362654366004	10.0384047857961	120.069026818424	81.5469950199601	85.4390048129395	28.0763501564346	50.1362654366004	3.17908922591537	4.69299535194768
50.1367654366004	10.0474467163652	120.109966743576	81.4091007893278	85.2826486375153	28.0706771832192	50.1367654366004	3.18025469549636	4.6937953688572
50.1372654366004	10.0564807285422	120.150837365788	81.2714599958007	85.1243546965329	28.0650065151499	50.1372654366004	3.18141872468945	4.69459389551452
50.1377654366004	10.0655068190321	120.191638812635	81.1340721695437	84.9641112901088	28.0593381527405	50.1377654366004	3.18258131461863	4.69539093517187
50.1382654366004	10.0745249845865	120.232371211455	80.996936841359	84.8019067986542	28.0536720965022	50.1382654366004	3.18374246641043	4.69618649107327
50.1387654366004	10.0835352220039	120.27303468935	80.8600535427191	84.6377296847964	28.0480083469438	50.1387654366004	3.18490218119393	4.69698056645446
50.1392654366004	10.0925375281294	120.313629373185	80.7234218057298	84.4715684952589	28.0423469045715	50.1392654366004	3.18606046010069	4.697773164543
50.1397654366004	10.101531899854	120.354155389589	80.5870411631622	84.303411862701	28.0366877698891	50.1397654366004	3.1872173042648	4.69856428855828
50.1402654366004	10.1105183341154	120.394612864955	80.4509111484402	84.1337325940812	28.0310309433977	50.1402654366004	3.1883727148228	4.69935394171151
50.1407654366004	10.1194968278969	120.435001925441	80.3150312956431	83.962991765699	28.0253764255962	50.1407654366004	3.18952669291368	4.70014212720577
50.1412654366004	10.128467378228	120.475322696969	80.1794011395129	83.791558298791	28.0197242169808	50.1412654366004	3.19067923967889	4.70092884823603
50.1417654366005	10.1374299821835	120.515575305227	80.0440202154453	83.6197350293737	28.0140743180452	50.1417654366005	3.19183035626224	4.70171410798916
50.1422654366005	10.1463846368842	120.555759875668	79.9088880594914	83.4477727303259	28.0084267292807	50.1422654366005	3.19298004380998	4.70249790964399
50.1427654366005	10.1553313394958	120.595876533512	79.774004208363	83.275881378258	28.0027814511761	50.1427654366005	3.1941283034707	4.70328025637129
50.1432654366005	10.1642700872297	120.635925403744	79.6393681994436	83.1042388659079	27.9971384842178	50.1432654366005	3.19527513639535	4.70406115133381
50.1437654366005	10.1732008773419	120.675906611117	79.5049795707756	82.9329977694027	27.9914978288894	50.1437654366005	3.19642054373721	4.7048405976863
50.1442654366005	10.1821237071335	120.715820280148	79.3708378610578	82.7622906088018	27.9858594856724	50.1442654366005	3.19756452665188	4.70561859857555
50.1447654366005	10.1910385739504	120.755666535124	79.2369426096542	82.5922339400415	27.9802234550455	50.1447654366005	3.19870708629722	4.70639515714039
50.1452654366005	10.199945475183	120.795445500098	79.1032933566074	82.4229315382237	27.9745897374852	50.1452654366005	3.19984822383341	4.70717027651172
50.1457654366005	10.2088444082661	120.835157298893	78.9698896426083	82.254476872587	27.9689583334653	50.1457654366005	3.20098794042283	4.70794395981255
50.1462654366005	10.2177353706788	120.874802055098	78.8367310090345	82.0869550279138	27.9633292434573	50.1462654366005	3.20212623723012	4.70871621015798
50.1467654366005	10.2266183599441	120.914379892071	78.7038169979253	81.9204441921576	27.9577024679301	50.1467654366005	3.20326311542214	4.70948703065529
50.1472654366005	10.2354933736293	120.95389093294	78.5711471519752	81.7550168032332	27.9520780073501	50.1472654366005	3.20439857616793	4.71025642440387
50.1477654366005	10.2443604093452	120.993335300601	78.4387210145718	81.5907404272269	27.9464558621814	50.1477654366005	3.2055326206387	4.71102439449535
50.1482654366005	10.2532194647463	121.03271311772	78.3065381297545	81.4276784243602	27.9408360328855	50.1482654366005	3.20666525000782	4.71179094401352
50.1487654366005	10.2620705375306	121.072024506733	78.1745980422439	81.2658904467016	27.9352185199214	50.1487654366005	3.2077964654508	4.71255607603443
50.1492654366005	10.2709136254394	121.111269589847	78.0429002974312	81.1054328021082	27.9296033237457	50.1492654366005	3.20892626814527	4.71331979362637
50.1497654366005	10.279748726257	121.150448489038	77.9114444413871	80.9463587114713	27.9239904448127	50.1497654366005	3.21005465927095	4.71408209984992
50.1502654366005	10.288575837811	121.189561326054	77.7802300208492	80.7887184806187	27.9183798835739	50.1502654366005	3.21118164000964	4.71484299775792
50.1507654366005	10.2973949579717	121.228608222416	77.6492565832258	80.6325596037497	27.9127716404785	50.1507654366005	3.2123072115452	4.71560249039556
50.1512654366005	10.3062060846519	121.267589299413	77.5185236766145	80.4779268118209	27.9071657159734	50.1512654366005	3.21343137506354	4.71636058080036
50.1517654366005	10.3150092158071	121.306504678108	77.3880308497823	80.3248620765929	27.9015621105028	50.1517654366005	3.21455413175259	4.71711727200221
50.1522654366005	10.3238043494352	121.345354479336	77.2577776521697	80.1734045789325	27.8959608245085	50.1522654366005	3.21567548280227	4.71787256702336
50.1527654366005	10.3325914835764	121.384138823707	77.1277636339018	80.0235906483407	27.89036185843	50.1527654366005	3.21679542940452	4.71862646887849
50.1532654366005	10.3413706163126	121.422857831599	76.9979883457808	79.8754536793727	27.8847652127042	50.1532654366005	3.21791397275321	4.7193789805747
50.1537654366005	10.350141745768	121.461511623168	76.8684513392879	79.729024029636	27.8791708877656	50.1537654366005	3.2190311140442	4.72013010511153
50.1542654366005	10.3589048701084	121.500100318341	76.7391521665832	79.584328903264	27.8735788840463	50.1542654366005	3.22014685447524	4.720879845481
50.1547654366005	10.3676599875411	121.53862403682	76.6100903805089	79.4413922231624	27.8679892019758	50.1547654366005	3.22126119524603	4.72162820466762
50.1552654366005	10.3764070963151	121.577082898083	76.4812655345812	79.3002333393664	27.8624018419813	50.1552654366005	3.22237413755814	4.7223751856484
50.1557654366005	10.3851461947204	121.615477021379	76.3526771830198	79.1608586041737	27.8568168044875	50.1557654366005	3.22348568261505	4.72312079139292
50.1562654366005	10.3938772810884	121.653806525736	76.2243248807035	79.0232694068248	27.8512340899168	50.1562654366005	3.22459583162206	4.72386502486327
50.1567654366005	10.4026003537913	121.692071529954	76.0962081831984	78.887463300265	27.845653698689	50.1567654366005	3.22570458578635	4.72460788901414
50.1572654366005	10.4113154112422	121.730272152612	75.9683266467599	78.7534340547382	27.8400756312214	50.1572654366005	3.2268119463169	4.72534938679283
50.1577654366005	10.4200224518949	121.768408512062	75.8406798283273	78.6211715461275	27.8344998879291	50.1577654366005	3.22791791442451	4.72608952113923
50.1582654366005	10.4287214742438	121.806480726436	75.7132672855274	78.4906616213696	27.8289264692246	50.1582654366005	3.22902249132177	4.7268282949859
50.1587654366005	10.4374124768236	121.844488913639	75.5860885766681	78.3618859642622	27.8233553755181	50.1587654366005	3.23012567822305	4.72756571125804
50.1592654366005	10.4460954582092	121.882433191356	75.459143260737	78.2348219664338	27.8177866072172	50.1592654366005	3.23122747634444	4.72830177287353
50.1597654366005	10.4547704170156	121.920313677049	75.3324308974124	78.1094426052982	27.8122201647272	50.1597654366005	3.23232788690382	4.72903648274298
50.1602654366005	10.4634373518978	121.958130487956	75.2059510470655	77.9857163303209	27.806656048451	50.1602654366005	3.23342691112076	4.72976984376969
50.1607654366005	10.4720962615505	121.995883741096	75.0797032707426	77.8636069587854	27.8010942587889	50.1607654366005	3.23452455021654	4.73050185884972
50.1612654366005	10.4807471447081	122.033573553265	74.9536871301935	77.7430735821833	27.795534796139	50.1612654366005	3.23562080541413	4.7312325308719
50.1617654366005	10.4893900001444	122.071200041038	74.8279021878435	77.6240704842795	27.789977660897	50.1617654366005	3.23671567793817	4.73196186271784
50.1622654366005	10.4980248266725	122.108763320769	74.7023480068112	77.5065470718502	27.7844228534558	50.1622654366005	3.23780916901495	4.73268985726195
50.1627654366006	10.5066516231449	122.146263508592	74.5770241508987	77.3904478189994	27.7788703742064	50.1627654366006	3.23890127987241	4.73341651737147
50.1632654366006	10.515270388453	122.183700720421	74.4519301846056	77.2757122259059	27.7733202235371	50.1632654366006	3.2399920117401	4.7341418459065
50.1637654366006	10.5238811215269	122.221075071951	74.327065673101	77.1622747927493	27.7677724018339	50.1637654366006	3.24108136584917	4.73486584571998
50.1642654366006	10.5324838213357	122.258386678657	74.2024301822814	77.0500650094879	27.7622269094801	50.1642654366006	3.24216934343236	4.73558851965776
50.1647654366006	10.541078486887	122.295635655793	74.0780232786919	76.9390073620625	27.7566837468571	50.1647654366006	3.243255945724	4.73630987055859
50.1652654366006	10.5496651172269	122.332822118399	73.9538445295969	76.8290213555011	27.7511429143435	50.1652654366006	3.24434117395994	4.73702990125415
50.1657654366006	10.5582437114397	122.369946181292	73.82989350294	76.7200215542947	27.7456044123157	50.1657654366006	3.2454250293776	4.73774861456906
50.1662654366006	10.5668142686478	122.407007959074	73.7061697673544	76.6119176403116	27.7400682411476	50.1662654366006	3.24650751321591	4.73846601332091
50.1667654366006	10.5753767880118	122.444007566128	73.5826728921713	76.5046144884048	27.7345344012108	50.1667654366006	3.24758862671531	4.73918210032029
50.1672654366006	10.5839312687299	122.480945116621	73.4594024474067	76.3980122597566	27.7290028928743	50.1672654366006	3.24866837111771	4.73989687837078
50.1677654366006	10.5924777100383	122.517820724501	73.3363580037807	76.2920065128924	27.723473716505	50.1677654366006	3.24974674766653	4.740610350269
50.1682654366006	10.6010161112106	122.554634503502	73.2135391326798	76.1864883321894	27.7179468724672	50.1682654366006	3.25082375760662	4.7413225188046
50.1687654366006	10.6095464715578	122.591386567141	73.090945406209	76.0813444735914	27.7124223611228	50.1687654366006	3.25189940218428	4.74203338676033
50.1692654366006	10.6180687904282	122.628077028717	72.9685763971544	75.9764575271407	27.7069001828316	50.1692654366006	3.25297368264725	4.74274295691199
50.1697654366006	10.6265830672072	122.664706001317	72.8464316789994	75.8717060958349	27.7013803379506	50.1697654366006	3.25404660024467	4.7434512320285
50.1702654366006	10.6350893013174	122.70127359781	72.7245108259114	75.7669649902187	27.6958628268347	50.1702654366006	3.25511815622707	4.74415821487191
50.1707654366006	10.6435874922179	122.737779930852	72.6028134127636	75.6621083487369	27.6903476498364	50.1707654366006	3.25618835184637	4.74486390819741
50.1712654366006	10.6520776394048	122.774225112884	72.4813390151082	75.557025083765	27.6848348073056	50.1712654366006	3.25725718835586	4.74556831475336
50.1717654366006	10.6605597424106	122.810609256133	72.3600872092041	75.4516195148291	27.6793242995902	50.1717654366006	3.25832466701017	4.74627143728129
50.1722654366006	10.6690338008041	122.846932472612	72.2390575719913	75.345809352101	27.6738161270355	50.1722654366006	3.25939078906526	4.74697327851595
50.1727654366006	10.6774998141907	122.88319487412	72.1182496811128	75.239523895127	27.6683102899843	50.1727654366006	3.26045555577842	4.74767384118529
50.1732654366006	10.6859577822117	122.919396572244	71.9976631149066	75.1327024784665	27.6628067887772	50.1732654366006	3.26151896840824	4.74837312801053
50.1737654366006	10.6944077045443	122.955537678358	71.877297452394	75.0252931323901	27.6573056237526	50.1737654366006	3.2625810282146	4.74907114170614
50.1742654366006	10.7028495809018	122.991618303625	71.7571522733031	74.9172514293333	27.6518067952462	50.1742654366006	3.26364173645866	4.74976788497984
50.1747654366006	10.7112834110331	123.027638558994	71.6372271580399	74.8085394906261	27.6463103035915	50.1747654366006	3.26470109440282	4.75046336053269
50.1752654366006	10.7197091947226	123.063598555202	71.5175216877189	74.6991251314133	27.6408161491197	50.1752654366006	3.26575910331075	4.75115757105905
50.1757654366006	10.72812693179	123.099498402777	71.3980354441439	74.5889811246716	27.6353243321595	50.1757654366006	3.26681576444733	4.75185051924661
50.1762654366006	10.7365366220907	123.135338212035	71.2787680098135	74.4780845678146	27.6298348530374	50.1762654366006	3.26787107907867	4.75254220777642
50.1767654366006	10.7449382655149	123.171118093082	71.1597189679258	74.3664163376334	27.6243477120774	50.1767654366006	3.26892504847206	4.75323263932291
50.1772654366006	10.7533318619878	123.206838155811	71.0408879023499	74.2539606212715	27.6188629096012	50.1772654366006	3.26997767389601	4.7539218165539
50.1777654366006	10.7617174114696	123.242498509909	70.9222743976783	74.1407045126281	27.6133804459282	50.1777654366006	3.27102895662016	4.75460974213061
50.1782654366006	10.7700949139552	123.278099264852	70.8038780391815	74.0266376650441	27.6079003213754	50.1782654366006	3.27207889791533	4.7552964187077
50.1787654366006	10.778464369474	123.313640529905	70.6856984128343	73.911751992393	27.6024225362574	50.1787654366006	3.27312749905349	4.75598184893327
50.1792654366006	10.7868257780899	123.349122414128	70.5677351052918	73.7960414117903	27.5969470908867	50.1792654366006	3.27417476130773	4.7566660354489
50.1797654366006	10.7951791399012	123.384545026368	70.4499877039124	73.6795016220784	27.5914739855732	50.1797654366006	3.27522068595224	4.75734898088964
50.1802654366006	10.8035244550402	123.419908475268	70.3324557967493	73.562129913058	27.5860032206246	50.1802654366006	3.27626527426233	4.75803068788406
50.1807654366006	10.8118617236734	123.455212869262	70.2151389725367	73.4439250011368	27.5805347963462	50.1807654366006	3.2773085275144	4.75871115905422
50.1812654366006	10.820190946001	123.490458316574	70.0980368207293	73.3248868876757	27.5750687130409	50.1812654366006	3.27835044698589	4.75939039701577
50.1817654366006	10.8285121222571	123.525644925225	69.981148931455	73.2050167368218	27.5696049710094	50.1817654366006	3.27939103395535	4.76006840437786
50.1822654366006	10.8368252527095	123.560772803026	69.8644748955406	73.0843167700803	27.5641435705501	50.1822654366006	3.28043028970231	4.76074518374327
50.1827654366006	10.8451303376593	123.595842057583	69.7480143045004	72.9627901752544	27.558684511959	50.1827654366006	3.2814682155074	4.76142073770833
50.1832654366006	10.853427377441	123.630852796298	69.6317667505548	72.8404410277145	27.5532277955296	50.1832654366006	3.28250481265221	4.76209506886302
50.1837654366007	10.8617163724224	123.665805126363	69.5157318266091	72.7172742222472	27.5477734215535	50.1837654366007	3.28354008241937	4.76276817979091
50.1842654366007	10.8699973230043	123.700699154769	69.3999091262647	72.5932954139794	27.5423213903195	50.1842654366007	3.28457402609248	4.76344007306924
50.1847654366007	10.8782702296205	123.735534988298	69.2842982438124	72.4685109670827	27.5368717021145	50.1847654366007	3.28560664495612	4.76411075126894
50.1852654366007	10.8865350927375	123.770312733532	69.1688987742438	72.3429279101481	27.5314243572229	50.1852654366007	3.28663794029584	4.76478021695457
50.1857654366007	10.8947919128547	123.805032496845	69.0537103132289	72.2165538972725	27.5259793559266	50.1857654366007	3.28766791339814	4.76544847268444
50.1862654366007	10.9030406905038	123.839694384408	68.9387324571458	72.0893971740406	27.5205366985056	50.1862654366007	3.28869656555044	4.76611552101054
50.1867654366007	10.9112814262491	123.87429850219	68.8239648030633	71.961466547693	27.5150963852372	50.1867654366007	3.28972389804111	4.76678136447863
50.1872654366007	10.919514120687	123.908844955955	68.7094069487335	71.8327713608774	27.5096584163967	50.1872654366007	3.2907499121594	4.76744600562821
50.1877654366007	10.9277387744463	123.943333851265	68.5950584926012	71.7033214684607	27.5042227922569	50.1877654366007	3.29177460919549	4.76810944699254
50.1882654366007	10.9359553881874	123.977765293479	68.4809190338234	71.5731272169558	27.4987895130884	50.1882654366007	3.29279799044041	4.76877169109868
50.1887654366007	10.944163962603	124.012139387755	68.3669881722171	71.4421994261799	27.4933585791594	50.1887654366007	3.29382005718609	4.76943274046751
50.1892654366007	10.9523644984173	124.046456239049	68.2532655083063	71.3105493728124	27.4879299907359	50.1892654366007	3.29484081072529	4.77009259761371
50.1897654366007	10.9605569963862	124.080715952113	68.1397506433186	71.1781887755736	27.4825037480816	50.1897654366007	3.29586025235165	4.77075126504582
50.1902654366007	10.9687414572971	124.114918631502	68.0264431791517	71.0451297817748	27.4770798514578	50.1902654366007	3.2968783833596	4.77140874526622
50.1907654366007	10.9769178819688	124.149064381567	67.9133427184046	70.9113849550365	27.4716583011237	50.1907654366007	3.29789520504444	4.77206504077118
50.1912654366007	10.985086271251	124.18315330646	67.8004488643627	70.7776930452798	27.466239097336	50.1912654366007	3.29891071870223	4.77272015405086
50.1917654366007	10.993246626025	124.217185510133	67.6877612210074	70.6442385888541	27.4608222403493	50.1917654366007	3.29992492562984	4.77337408758933
50.1922654366007	11.0013989472027	124.251161096338	67.575279393008	70.5101152197313	27.4554077304158	50.1922654366007	3.30093782712495	4.77402684386458
50.1927654366007	11.0095432357269	124.285080168628	67.4630029857175	70.3753363605965	27.4499955677854	50.1927654366007	3.30194942448596	4.77467842534856
50.1932654366007	11.0176794925712	124.318942830357	67.3509316051817	70.2399158612238	27.4445857527059	50.1932654366007	3.30295971901208	4.77532883450716
50.1937654366007	11.0258077187396	124.352749184679	67.2390648581427	70.1038679472414	27.4391782854227	50.1937654366007	3.30396871200321	4.77597807380026
50.1942654366007	11.0339279152668	124.386499334552	67.1274023520203	69.9672072056786	27.4337731661788	50.1942654366007	3.30497640476004	4.77662614568173
50.1947654366007	11.0420400832176	124.420193382735	67.0159436949325	69.8299485764495	27.4283703952152	50.1947654366007	3.30598279858393	4.77727305259947
50.1952654366007	11.0501442236872	124.453831431788	66.9046884956686	69.6921073449312	27.4229699727704	50.1952654366007	3.30698789477698	4.77791879699537
50.1957654366007	11.0582403378005	124.487413584076	66.7936363637329	69.5536991348619	27.4175718990808	50.1957654366007	3.30799169464197	4.77856338130539
50.1962654366007	11.0663284267127	124.520939941766	66.6827869092925	69.4147399013916	27.4121761743804	50.1962654366007	3.30899419948238	4.77920680795956
50.1967654366007	11.0744084916086	124.554410606829	66.572139743216	69.2752459242455	27.406782798901	50.1967654366007	3.30999541060234	4.77984907938197
50.1972654366007	11.0824805337029	124.58782568104	66.4616944770451	69.1352338009635	27.4013917728722	50.1972654366007	3.31099532930667	4.78049019799082
50.1977654366007	11.0905445542395	124.621185265976	66.3514507230234	68.9947204401907	27.3960030965212	50.1977654366007	3.31199395690081	4.78113016619839
50.1982654366007	11.0986005544921	124.65448946302	66.2414080940668	68.8537230550035	27.3906167700731	50.1982654366007	3.31299129469085	4.78176898641112
50.1987654366007	11.1066485357635	124.687738373362	66.1315662037918	68.7122591562467	27.3852327937508	50.1987654366007	3.31398734398352	4.78240666102958
50.1992654366007	11.1146884993857	124.720932097993	66.0219246664866	68.5703465458724	27.3798511677746	50.1992654366007	3.31498210608612	4.78304319244851
50.1997654366007	11.1227204467197	124.754070737713	65.9124830971303	68.4280033102644	27.3744718923629	50.1997654366007	3.3159755823066	4.78367858305681
50.2002654366007	11.1307443791555	124.787154393125	65.8032411113796	68.2852478135387	27.3690949677318	50.2002654366007	3.31696777395348	4.78431283523758
50.2007654366007	11.138760298112	124.820183164641	65.6941983255921	68.1420986908106	27.363720394095	50.2007654366007	3.31795868233585	4.78494595136814
50.2012654366007	11.1467682050366	124.853157152479	65.5853543567888	67.9985748414205	27.3583481716641	50.2012654366007	3.31894830876338	4.78557793382002
50.2017654366007	11.1547681014054	124.886076456661	65.4767088226871	67.8546954221118	27.3529783006484	50.2017654366007	3.3199366545463	4.78620878495898
50.2022654366007	11.1627599887228	124.918941177021	65.3682613416793	67.7104798401543	27.3476107812551	50.2022654366007	3.32092372099538	4.78683850714508
50.2027654366007	11.1707438685216	124.951751413196	65.2600115328434	67.5659477464121	27.342245613689	50.2027654366007	3.3219095094219	4.7874671027326
50.2032654366007	11.1787197423627	124.984507264634	65.1519590159397	67.4211190283458	27.3368827981527	50.2032654366007	3.32289402113771	4.78809457407015
50.2037654366007	11.1866876118352	125.01720883059	65.0441034114042	67.2760138029527	27.3315223348466	50.2037654366007	3.32387725745513	4.78872092350062
50.2042654366007	11.194647478556	125.049856210129	64.9364443403613	67.1306524096372	27.3261642239689	50.2042654366007	3.32485921968701	4.78934615336124
50.2047654366008	11.2025993441699	125.082449502124	64.828981424621	66.9850554030117	27.3208084657155	50.2047654366008	3.32583990914666	4.78997026598355
50.2052654366008	11.2105432103494	125.114988805256	64.7217142866552	66.8392435456259	27.3154550602802	50.2052654366008	3.3268193271479	4.79059326369347
50.2057654366008	11.2184790787946	125.147474218018	64.614642549631	66.6932378006227	27.3101040078546	50.2057654366008	3.32779747500499	4.79121514881127
50.2062654366008	11.2264069512329	125.179905838711	64.5077658373889	66.54705932432	27.3047553086279	50.2062654366008	3.32877435403266	4.79183592365161
50.2067654366008	11.2343268294192	125.212283765449	64.40108377444	66.4007294587185	27.2994089627872	50.2067654366008	3.32974996554609	4.79245559052355
50.2072654366008	11.2422387151355	125.244608096154	64.2945959859871	66.2542697239337	27.2940649705173	50.2072654366008	3.3307243108609	4.79307415173055
50.2077654366008	11.2501426101911	125.276878928561	64.1883020979028	66.1077018105523	27.2887233320011	50.2077654366008	3.3316973912931	4.79369160957052
50.2082654366008	11.2580385164221	125.309096360216	64.0822017367393	65.9610475719134	27.2833840474189	50.2082654366008	3.33266920815916	4.79430796633582
50.2087654366008	11.2659264356914	125.341260488474	63.976294529728	65.8143290163151	27.278047116949	50.2087654366008	3.33363976277592	4.79492322431323
50.2092654366008	11.2738063698887	125.373371410507	63.8705801047621	65.6675682991456	27.2727125407675	50.2092654366008	3.33460905646063	4.79553738578406
50.2097654366008	11.2816783209305	125.405429223295	63.7650580904294	65.5207877149394	27.2673803190482	50.2097654366008	3.33557709053093	4.79615045302407
50.2102654366008	11.2895422907596	125.437434023634	63.6597281159776	65.3740096893612	27.2620504519629	50.2102654366008	3.3365438663048	4.79676242830356
50.2107654366008	11.2973982813451	125.46938590813	63.5545898113481	65.2272567711151	27.256722939681	50.2107654366008	3.33750938510061	4.79737331388731
50.2112654366008	11.3052462946826	125.501284973206	63.4496428071225	65.080551623783	27.2513977823698	50.2112654366008	3.33847364823708	4.79798311203467
50.2117654366008	11.3130863327937	125.533131315096	63.3448867345949	64.9339170175913	27.2460749801944	50.2117654366008	3.33943665703326	4.79859182499954
50.2122654366008	11.3209183977261	125.564925029849	63.2403212257007	64.787375821107	27.2407545333178	50.2122654366008	3.34039841280854	4.79919945503038
50.2127654366008	11.3287424915534	125.596666213329	63.1359459130652	64.6409509928659	27.2354364419007	50.2127654366008	3.34135891688263	4.79980600437023
50.2132654366008	11.3365586163749	125.628354961214	63.0317604299773	64.4946655729326	27.2301207061016	50.2132654366008	3.34231817057554	4.80041147525673
50.2137654366008	11.3443667743158	125.659991368998	62.9277644103983	64.3485426743937	27.2248073260769	50.2137654366008	3.34327617520759	4.80101586992213
50.2142654366008	11.3521669675266	125.691575531989	62.8239574889511	64.2026054747877	27.2194963019809	50.2142654366008	3.34423293209941	4.80161919059332
50.2147654366008	11.3599591981834	125.723107545313	62.7203393009532	64.0568772074704	27.2141876339656	50.2147654366008	3.34518844257187	4.80222143949181
50.2152654366008	11.3677434684877	125.754587503909	62.6169094823696	63.9113811529193	27.2088813221808	50.2152654366008	3.34614270794615	4.80282261883379
50.2157654366008	11.3755197806661	125.786015502537	62.5136676698261	63.7661406299771	27.2035773667743	50.2157654366008	3.34709572954367	4.80342273083009
50.2162654366008	11.3832881369703	125.81739163577	62.4106135006501	63.6211789870395	27.1982757678915	50.2162654366008	3.34804750868611	4.80402177768627
50.2167654366008	11.391048539677	125.848715997999	62.3077466128077	63.4765195931843	27.1929765256759	50.2167654366008	3.34899804669539	4.80461976160255
50.2172654366008	11.3988009910879	125.879988683435	62.2050666449372	63.3321858292479	27.1876796402687	50.2172654366008	3.34994734489366	4.80521668477389
50.2177654366008	11.4065454935293	125.911209786102	62.1025732363503	63.1882010788488	27.182385111809	50.2177654366008	3.35089540460329	4.80581254938997
50.2182654366008	11.4142820493523	125.942379399848	62.0002660270229	63.0445887193628	27.1770929404336	50.2182654366008	3.35184222714689	4.80640735763521
50.2187654366008	11.4220106609324	125.973497618334	61.8981446575857	62.901372110885	27.1718031262772	50.2187654366008	3.35278781384724	4.80700111168881
50.2192654366008	11.4297313306696	126.004564535045	61.7962087693424	62.7585745872246	27.1665156694726	50.2192654366008	3.35373216602733	4.80759381372472
50.2197654366008	11.4374440609882	126.03558024328	61.6944580042604	62.6162194440328	27.1612305701501	50.2197654366008	3.35467528501034	4.80818546591169
50.2202654366008	11.4451488543367	126.066544836163	61.5928920049642	62.4743299310459	27.1559478284381	50.2202654366008	3.35561717211961	4.80877607041327
50.2207654366008	11.4528457131878	126.097458406633	61.4915104147471	62.3329292405692	27.1506674444627	50.2207654366008	3.35655782867866	4.80936562938783
50.2212654366008	11.4605346400379	126.128321047451	61.3903128775615	62.1920405002689	27.145389418348	50.2212654366008	3.35749725601116	4.80995414498856
50.2217654366008	11.4682156374075	126.159132851201	61.2892990380143	62.0516867619371	27.1401137502159	50.2217654366008	3.35843545544095	4.8105416193635
50.2222654366008	11.4758887078409	126.189893910284	61.1884685413848	61.9118909944699	27.1348404401861	50.2222654366008	3.35937242829197	4.81112805465556
50.2227654366008	11.4835538539058	126.220604316925	61.0878210336026	61.7726760722652	27.1295694883763	50.2227654366008	3.36030817588833	4.81171345300251
50.2232654366008	11.4912110781937	126.251264163168	60.9873561612568	61.6340647682726	27.1243008949019	50.2232654366008	3.36124269955423	4.81229781653701
50.2237654366008	11.4988603833193	126.281873540881	60.8870735716014	61.4960797423235	27.1190346598763	50.2237654366008	3.362176000614	4.81288114738663
50.2242654366008	11.5065017719208	126.312432541754	60.7869729125428	61.3587435342979	27.1137707834109	50.2242654366008	3.36310808039206	4.81346344767385
50.2247654366008	11.5141352466595	126.342941257299	60.6870538326421	61.2220785522142	27.1085092656146	50.2247654366008	3.36403894021295	4.81404471951607
50.2252654366008	11.5217608102198	126.373399778851	60.5873159811239	61.086107065496	27.1032501065946	50.2252654366008	3.36496858140127	4.81462496502565
50.2257654366009	11.5293784653092	126.403808197567	60.4877590078603	60.9508511929624	27.0979933064558	50.2257654366009	3.36589700528171	4.81520418630989
50.2262654366009	11.5369882146579	126.434166604431	60.3883825633744	60.8163328962187	27.0927388653008	50.2262654366009	3.36682421317901	4.81578238547108
50.2267654366009	11.5445900610191	126.464475090246	60.2891862988679	60.682573967494	27.0874867832304	50.2267654366009	3.36775020641799	4.81635956460647
50.2272654366009	11.5521840071685	126.494733745643	60.1901698661642	60.5495960231554	27.0822370603432	50.2272654366009	3.36867498632352	4.81693572580835
50.2277654366009	11.5597700559044	126.524942661077	60.0913329177519	60.417420491462	27.0769896967356	50.2277654366009	3.36959855422049	4.81751087116397
50.2282654366009	11.5673482100475	126.555101926826	59.9926751067832	60.286068606217	27.071744692502	50.2282654366009	3.37052091143386	4.81808500275565
50.2287654366009	11.574918472441	126.585211632995	59.8941960870523	60.1555613944331	27.0665020477347	50.2287654366009	3.37144205928858	4.81865812266073
50.2292654366009	11.5824808459501	126.615271869513	59.7958955130018	60.025919670126	27.0612617625237	50.2292654366009	3.37236199910963	4.81923023295159
50.2297654366009	11.5900353334625	126.645282726137	59.6977730397121	59.8971640219339	27.0560238369572	50.2297654366009	3.37328073222201	4.81980133569571
50.2302654366009	11.5975819378876	126.675244292448	59.5998283229386	59.7693148070656	27.0507882711211	50.2302654366009	3.3741982599507	4.82037143295563
50.2307654366009	11.6051206621568	126.705156657854	59.5020610190735	59.6423914626702	27.0455550650993	50.2307654366009	3.37511458362069	4.82094052678897
50.2312654366009	11.6126515092234	126.735019911591	59.4044707851484	59.5164068847587	27.0403242189737	50.2312654366009	3.37602970455693	4.82150861924849
50.2317654366009	11.6201744820623	126.764834142722	59.3070572788506	59.3913588865211	27.0350957328239	50.2317654366009	3.37694362408437	4.82207571238205
50.2322654366009	11.6276895836701	126.794599440136	59.2098201585136	59.2672431558039	27.0298696067275	50.2322654366009	3.37785634352792	4.82264180823265
50.2327654366009	11.635196817065	126.82431589255	59.1127590831046	59.1440553898469	27.0246458407602	50.2327654366009	3.37876786421244	4.82320690883843
50.2332654366009	11.6426961852863	126.853983588512	59.0158737122559	59.0217912990028	27.0194244349953	50.2332654366009	3.37967818746275	4.82377101623269
50.2337654366009	11.6501876913948	126.883602616394	58.9191637062196	58.9004466034171	27.0142053895044	50.2337654366009	3.3805873146036	4.82433413244392
50.2342654366009	11.6576713384726	126.9131730644	58.8226287259142	58.7800170365906	27.0089887043566	50.2342654366009	3.38149524695969	4.82489625949579
50.2347654366009	11.6651471296226	126.942695020562	58.7262684328884	58.6604983419707	27.0037743796194	50.2347654366009	3.38240198585565	4.82545739940715
50.2352654366009	11.672615067969	126.972168572742	58.6300824893371	58.5418862765612	26.9985624153578	50.2352654366009	3.383307532616	4.82601755419209
50.2357654366009	11.6800751566566	127.001593808632	58.5340705580801	58.4241766074663	26.993352811635	50.2357654366009	3.38421188856522	4.82657672585991
50.2362654366009	11.6875273988511	127.030970815752	58.4382323025983	58.3073651155441	26.9881455685121	50.2362654366009	3.38511505502763	4.82713491641516
50.2367654366009	11.694971797739	127.060299681454	58.3425673870019	58.1914475919135	26.9829406860481	50.2367654366009	3.38601703332751	4.82769212785764
50.2372654366009	11.7024083565273	127.089580492922	58.2470754760411	58.0764198416393	26.9777381643	50.2372654366009	3.38691782478898	4.8282483621824
50.2377654366009	11.7098370784434	127.11881333717	58.1517562350999	57.9622776802124	26.9725380033226	50.2377654366009	3.38781743073607	4.82880362137979
50.2382654366009	11.7172579667351	127.147998301041	58.0566093302028	57.8490169372586	26.9673402031688	50.2382654366009	3.38871585249266	4.82935790743543
50.2387654366009	11.7246710246706	127.177135471213	57.9616344280121	57.7366334529984	26.9621447638895	50.2387654366009	3.38961309138252	4.82991122233027
50.2392654366009	11.7320762555381	127.206224934194	57.8668311958195	57.62512308197	26.9569516855333	50.2392654366009	3.39050914872925	4.83046356804054
50.2397654366009	11.739473662646	127.235266776327	57.7721993015583	57.514481689479	26.9517609681471	50.2397654366009	3.39140402585631	4.83101494653784
50.2402654366009	11.7468632493227	127.264261083784	57.677738413795	57.404705155325	26.9465726117754	50.2402654366009	3.39229772408702	4.83156535978909
50.2407654366009	11.7542450189165	127.293207942572	57.5834482017168	57.2957893702499	26.941386616461	50.2407654366009	3.39319024474452	4.83211480975655
50.2412654366009	11.7616189747952	127.322107438532	57.489328335155	57.1877302396592	26.9362029822444	50.2412654366009	3.39408158915177	4.83266329839788
50.2417654366009	11.7689851203466	127.350959657337	57.3953784845695	57.0805236800763	26.9310217091642	50.2417654366009	3.39497175863156	4.8332108276661
50.2422654366009	11.776343458978	127.379764684495	57.3015983210468	56.9741656228506	26.9258427972571	50.2422654366009	3.3958607545065	4.83375739950962
50.2427654366009	11.7836939941162	127.408522605349	57.2079875163078	56.8686520106254	26.9206662465574	50.2427654366009	3.39674857809899	4.83430301587227
50.2432654366009	11.7910367292072	127.437233505073	57.1145457427082	56.7639788010229	26.9154920570977	50.2432654366009	3.39763523073124	4.83484767869329
50.2437654366009	11.7983716677166	127.46589746868	57.02127267321	56.6601419631357	26.9103202289085	50.2437654366009	3.39852071372524	4.83539138990734
50.2442654366009	11.8056988131288	127.494514581017	56.9281679814235	56.5571374811786	26.9051507620183	50.2442654366009	3.39940502840279	4.83593415144453
50.2447654366009	11.8130181689478	127.523084926766	56.8352313415765	56.4549613510113	26.8999836564534	50.2447654366009	3.40028817608544	4.83647596523043
50.2452654366009	11.8203297386961	127.551608590444	56.7424624285247	56.35360958375	26.8948189122384	50.2452654366009	3.40117015809452	4.83701683318607
50.2457654366009	11.8276335259155	127.580085656406	56.6498609177524	56.2530782023266	26.8896565293956	50.2457654366009	3.40205097575112	4.83755675722797
50.246265436601	11.8349295341663	127.608516208843	56.5574264853455	56.1533632450535	26.8844965079455	50.246265436601	3.4029306303761	4.83809573926812
50.246765436601	11.8422177670277	127.636900331781	56.465158808046	56.0544607622266	26.8793388479065	50.246765436601	3.40380912329005	4.83863378121404
50.247265436601	11.8494982280974	127.665238109086	56.3730575631958	55.9563668196352	26.874183549295	50.247265436601	3.40468645581332	4.83917088496873
50.247765436601	11.8567709209917	127.69352962446	56.2811224287625	55.8590774952149	26.8690306121253	50.247765436601	3.40556262926598	4.83970705243077
50.248265436601	11.8640358493453	127.721774961442	56.1893530833473	55.7625888824957	26.86388003641	50.248265436601	3.40643764496784	4.84024228549423
50.248765436601	11.8712930168112	127.749974203411	56.0977492061481	55.6668970873122	26.8587318221594	50.248765436601	3.40731150423842	4.84077658604876
50.249265436601	11.8785424270608	127.778127433581	56.0063104769934	55.5719982311818	26.853585969382	50.249265436601	3.40818420839698	4.84130995597956
50.249765436601	11.8857840837833	127.806234735009	55.9150365763372	55.4778884480783	26.8484424780842	50.249765436601	3.40905575876246	4.84184239716742
50.250265436601	11.8930179906863	127.834296190588	55.8239271852337	55.3845638877343	26.8433013482705	50.250265436601	3.40992615665352	4.84237391148871
50.250765436601	11.9002441514952	127.862311883051	55.7329819853729	55.2920207124841	26.8381625799433	50.250765436601	3.4107954033885	4.84290450081541
50.251265436601	11.9074625699532	127.890281894971	55.6422006590402	55.2002551004834	26.8330261731031	50.251265436601	3.41166350028546	4.84343416701509
50.251765436601	11.9146732498214	127.918206308761	55.5515828891453	55.1092632426266	26.8278921277484	50.251765436601	3.4125304486621	4.84396291195096
50.252265436601	11.9218761948785	127.946085206673	55.4611283592106	55.01904134568	26.8227604438758	50.252265436601	3.41339624983583	4.84449073748188
50.252765436601	11.9290714089208	127.973918670801	55.3708367533856	54.9295856292762	26.8176311214798	50.252765436601	3.41426090512372	4.84501764546231
50.253265436601	11.936258895762	128.001706783079	55.2807077564088	54.8408923289572	26.8125041605531	50.253265436601	3.41512441584248	4.84554363774243
50.253765436601	11.9434386592335	128.029449625283	55.1907410536279	54.7529576932497	26.8073795610863	50.253765436601	3.41598678330852	4.84606871616804
50.254265436601	11.9506107031836	128.057147279031	55.1009363310291	54.6657779866137	26.8022573230679	50.254265436601	3.41684800883787	4.84659288258065
50.254765436601	11.9577750314781	128.084799825779	55.0112932751814	54.5793494866031	26.7971374464849	50.254765436601	3.41770809374621	4.84711613881746
50.255265436601	11.9649316479998	128.11240734683	54.9218115732737	54.4936684867144	26.7920199313217	50.255265436601	3.41856703934885	4.84763848671138
50.255765436601	11.9720805566486	128.139969923327	54.8324909130917	54.4087312936376	26.7869047775614	50.255765436601	3.41942484696076	4.84815992809101
50.256265436601	11.9792217613414	128.167487636255	54.7433309830474	54.3245342300012	26.7817919851846	50.256265436601	3.4202815178965	4.84868046478072
50.256765436601	11.9863552660118	128.194960566444	54.6543314721442	54.2410736317155	26.7766815541703	50.256765436601	3.42113705347027	4.8492000986006
50.257265436601	11.9934810746103	128.222388794566	54.5654920699929	54.1583458506123	26.7715734844955	50.257265436601	3.42199145499589	4.84971883136648
50.257765436601	12.000599191104	128.249772401137	54.4768124668096	54.0763472518827	26.766467776135	50.257765436601	3.42284472378675	4.85023666488997
50.258265436601	12.0077096194766	128.277111466516	54.3882923534174	53.9950742166082	26.761364429062	50.258265436601	3.42369686115589	4.85075360097845
50.258765436601	12.0148123637283	128.304406070908	54.2999314212285	53.9145231392958	26.7562634432476	50.258765436601	3.42454786841592	4.85126964143509
50.259265436601	12.0219074278757	128.331656294361	54.2117293622661	53.8346904302997	26.7511648186609	50.259265436601	3.42539774687903	4.85178478805885
50.259765436601	12.0289948159518	128.358862216768	54.1236858691665	53.7555725134537	26.7460685552692	50.259765436601	3.42624649785702	4.85229904264451
50.260265436601	12.0360745320058	128.38602391787	54.0358006351349	53.6771658283823	26.7409746530378	50.260265436601	3.42709412266123	4.85281240698265
50.260765436601	12.043146580103	128.413141477248	53.9480733539985	53.5994668282324	26.73588311193	50.260765436601	3.42794062260261	4.85332488285971
50.261265436601	12.0502109643247	128.440214974334	53.8605037201787	53.5224719818733	26.7307939319073	50.261265436601	3.42878599899165	4.85383647205794
50.261765436601	12.0572676887683	128.467244488402	53.7730914286936	53.4461777717276	26.7257071129292	50.261765436601	3.42963025313842	4.85434717635548
50.262265436601	12.0643167575471	128.494230098576	53.6858361751564	53.370580695859	26.7206226549534	50.262265436601	3.43047338635253	4.85485699752629
50.262765436601	12.0713581747901	128.521171883824	53.5987376557747	53.2956772659041	26.7155405579355	50.262765436601	3.43131539994313	4.85536593734025
50.263265436601	12.078391944642	128.548069922962	53.5117955673439	53.2214640090484	26.7104608218293	50.263265436601	3.43215629521893	4.8558739975631
50.263765436601	12.0854180712632	128.574924294652	53.4250096072597	53.1479374660582	26.7053834465866	50.263765436601	3.43299607348817	4.85638117995648
50.264265436601	12.0924365588296	128.601735077406	53.3383794735123	53.0750941931447	26.7003084321574	50.264265436601	3.43383473605863	4.85688748627795
50.264765436601	12.0994474115326	128.628502349583	53.2519048646805	53.0029307600966	26.6952357784898	50.264765436601	3.4346722842376	4.85739291828099
50.265265436601	12.1064506335789	128.655226189388	53.1655854799364	52.9314437520334	26.6901654855299	50.265265436601	3.4355087193319	4.857897477715
50.265765436601	12.1134462291906	128.681906674876	53.0794210190377	52.8606297676371	26.6850975532218	50.265765436601	3.43634404264787	4.85840116632532
50.266265436601	12.1204342026048	128.708543883953	52.9934111823414	52.7904854207963	26.6800319815081	50.266265436601	3.43717825549135	4.85890398585326
50.266765436601	12.1274145580738	128.73513789437	52.9075556707692	52.7210073389372	26.674968770329	50.266765436601	3.43801135916768	4.85940593803607
50.2672654366011	12.1343872998651	128.761688783729	52.8218541858543	52.652192164558	26.6699079196231	50.2672654366011	3.43884335498172	4.859907024607
50.2677654366011	12.141352432261	128.788196629484	52.7363064297006	52.5840365536585	26.6648494293272	50.2677654366011	3.43967424423779	4.86040724729526
50.2682654366011	12.1483099595585	128.814661508934	52.6509121050118	52.5165371771685	26.6597932993759	50.2682654366011	3.44050402823973	4.86090660782607
50.2687654366011	12.1552598860698	128.841083499234	52.565670915059	52.4496907194726	26.6547395297022	50.2687654366011	3.44133270829085	4.86140510792066
50.2692654366011	12.1622022161213	128.867462677384	52.4805825637129	52.383493879735	26.649688120237	50.2692654366011	3.44216028569392	4.86190274929626
50.2697654366011	12.1691369540545	128.893799120239	52.3956467554152	52.3179433705188	26.6446390709094	50.2697654366011	3.44298676175122	4.86239953366614
50.2702654366011	12.176064104225	128.920092904503	52.3108631951867	52.2530359190078	26.6395923816468	50.2702654366011	3.44381213776447	4.86289546273962
50.2707654366011	12.1829836710031	128.946344106731	52.2262315886479	52.1887682657199	26.6345480523745	50.2707654366011	3.44463641503484	4.86339053822205
50.2712654366011	12.1898956587735	128.972552803333	52.1417516419698	52.1251371656283	26.6295060830159	50.2712654366011	3.445459594863	4.86388476181483
50.2717654366011	12.1968000719349	128.998719070567	52.0574230619317	52.0621393869667	26.6244664734927	50.2717654366011	3.44628167854902	4.86437813521546
50.2722654366011	12.2036969149006	129.024842984544	51.9732455558746	51.9997717122525	26.6194292237247	50.2722654366011	3.44710266739245	4.8648706601175
50.2727654366011	12.2105861920977	129.050924621231	51.8892188317182	51.9380309371806	26.6143943336298	50.2727654366011	3.44792256269229	4.8653623382106
50.2732654366011	12.2174679079675	129.076964056444	51.8053425979588	51.8769138715539	26.609361803124	50.2732654366011	3.44874136574693	4.86585317118053
50.2737654366011	12.2243420669653	129.102961365853	51.7216165636629	51.8164173382632	26.6043316321214	50.2737654366011	3.44955907785424	4.86634316070915
50.2742654366011	12.2312086735601	129.128916624983	51.6380404384922	51.7565381741239	26.5993038205344	50.2742654366011	3.45037570031148	4.86683230847446
50.2747654366011	12.2380677322348	129.154829909211	51.5546139326588	51.6972732289447	26.5942783682735	50.2747654366011	3.45119123441537	4.86732061615056
50.2752654366011	12.244919247486	129.18070129377	51.4713367569488	51.638619366273	26.5892552752473	50.2752654366011	3.45200568146201	4.86780808540774
50.2757654366011	12.2517632238241	129.206530853745	51.3882086227424	51.580573462545	26.5842345413626	50.2757654366011	3.45281904274692	4.86829471791241
50.2762654366011	12.2585996657729	129.232318664077	51.3052292419678	51.5231324077482	26.5792161665243	50.2762654366011	3.45363131956505	4.86878051532715
50.2767654366011	12.2654285778696	129.258064799562	51.2223983271189	51.4662931046501	26.5742001506355	50.2767654366011	3.45444251321072	4.86926547931072
50.2772654366011	12.272249964665	129.28376933485	51.1397155912787	51.4100524693764	26.5691864935974	50.2772654366011	3.45525262497767	4.86974961151805
50.2777654366011	12.2790638307231	129.309432344448	51.0571807480869	51.3544074307204	26.5641751953095	50.2777654366011	3.45606165615903	4.87023291360027
50.2782654366011	12.2858701806212	129.335053902718	50.974793511755	51.2993549306393	26.5591662556693	50.2782654366011	3.4568696080473	4.87071538720473
50.2787654366011	12.2926690189498	129.360634083877	50.8925535970413	51.2448919236386	26.5541596745726	50.2787654366011	3.45767648193439	4.87119703397497
50.2792654366011	12.2994603503124	129.386172962002	50.8104607193021	51.1910153771934	26.5491554519134	50.2792654366011	3.45848227911156	4.87167785555076
50.2797654366011	12.3062441793256	129.411670611021	50.7285145944367	51.1377222712038	26.5441535875836	50.2797654366011	3.45928700086947	4.87215785356811
50.2802654366011	12.3130205106383	129.437127104798	50.6467150906245	51.085009598343	26.5391540814813	50.2802654366011	3.46009064853737	4.87263702966065
50.2807654366011	12.319789349	129.462542517377	50.5650627184657	51.0328743635836	26.5341569335513	50.2807654366011	3.46089322361044	4.87311538546444
50.2812654366011	12.3265506991044	129.487916922408	50.4835572144815	50.9813135844735	26.5291621437862	50.2812654366011	3.46169472738654	4.87359292260697
50.2817654366011	12.3333045656527	129.513250393373	50.4021980937415	50.9303242907316	26.5241697121981	50.2817654366011	3.46249516110829	4.8740696427116
50.2822654366011	12.3400509533686	129.538543003651	50.3209848686943	50.8799035244552	26.51917963879	50.2822654366011	3.46329452601816	4.87454554739868
50.2827654366011	12.3467898669924	129.563794826497	50.2399170772758	50.8300483397802	26.514191923537	50.2827654366011	3.46409282336457	4.87502063828514
50.2832654366011	12.3535213112755	129.589005935015	50.1589942854439	50.7807558030249	26.5092065663782	50.2832654366011	3.46489005440178	4.87549491698409
50.2837654366011	12.3602452909759	129.614176402147	50.0782160858666	50.7320229924123	26.5042235672167	50.2837654366011	3.46568622038908	4.87596838510455
50.2842654366011	12.3669618108561	129.639306300666	49.9975820957408	50.6838469981527	26.4992429259232	50.2842654366011	3.46648132259	4.87644104425129
50.2847654366011	12.3736708756822	129.66439570317	49.9170919543932	50.6362249222257	26.4942646423431	50.2847654366011	3.46727536227156	4.87691289602482
50.2852654366011	12.3803724902231	129.689444682083	49.8367453207793	50.5891538784034	26.4892887163027	50.2852654366011	3.46806834070366	4.87738394202131
50.2857654366011	12.3870666592517	129.714453309658	49.7565418710009	50.5426309920914	26.4843151476164	50.2857654366011	3.46886025915853	4.87785418383272
50.2862654366011	12.3937533875448	129.739421657977	49.6764812959896	50.4966534002954	26.4793439360919	50.2862654366011	3.46965111891024	4.87832362304681
50.2867654366011	12.4004326798846	129.76434979896	49.5965632992856	50.4512182515169	26.4743750815349	50.2867654366011	3.47044092123427	4.87879226124722
50.2872654366011	12.4071045410594	129.789237804365	49.5167875950928	50.4063227056677	26.469408583752	50.2872654366011	3.47122966740722	4.87926010001361
50.2877654366011	12.4137689758652	129.814085745797	49.4371539064469	50.3619639339675	26.464444442553	50.2877654366011	3.47201735870642	4.8797271409217
50.2882654366012	12.420425989106	129.838893694707	49.3576619636356	50.3181391188174	26.4594826577522	50.2882654366012	3.47280399640975	4.88019338554339
50.2887654366012	12.4270755855953	129.863661722401	49.2783115028219	50.2748454536636	26.4545232291685	50.2887654366012	3.47358958179539	4.88065883544682
50.2892654366012	12.4337177701568	129.888389900043	49.1991022648435	50.232080142859	26.449566156626	50.2892654366012	3.47437411614164	4.88112349219647
50.2897654366012	12.4403525476251	129.913078298654	49.1200339941678	50.1898404015304	26.4446114399529	50.2897654366012	3.47515760072674	4.88158735735319
50.2902654366012	12.4469799228463	129.937726989121	49.0411064380352	50.1481234554506	26.4396590789818	50.2902654366012	3.47594003682879	4.88205043247428
50.2907654366012	12.4535999006786	129.962336042194	48.9623193457227	50.1069265409155	26.4347090735482	50.2907654366012	3.47672142572562	4.88251271911357
50.2912654366012	12.4602124859927	129.986905528494	48.8836724679542	50.0662469046282	26.4297614234904	50.2912654366012	3.47750176869468	4.8829742188214
50.2917654366012	12.4668176836722	130.01143551851	48.8051655564057	50.0260818035865	26.4248161286488	50.2917654366012	3.47828106701298	4.88343493314471
50.2922654366012	12.4734154986138	130.0359260826	48.7267983632904	49.9864285049772	26.4198731888647	50.2922654366012	3.47905932195704	4.88389486362705
50.2927654366012	12.4800059357272	130.060377290996	48.6485706410793	49.9472842860724	26.4149326039808	50.2927654366012	3.47983653480282	4.88435401180861
50.2932654366012	12.4865889999357	130.084789213802	48.5704821422051	49.9086464341332	26.4099943738397	50.2932654366012	3.4806127068257	4.88481237922622
50.2937654366012	12.4931646961758	130.109161920997	48.4925326189201	49.870512246315	26.4050584982846	50.2937654366012	3.4813878393004	4.88526996741339
50.2942654366012	12.4997330293974	130.133495482433	48.4147218231472	49.8328790295782	26.4001249771579	50.2942654366012	3.48216193350099	4.88572677790034
50.2947654366012	12.5062940045637	130.157789967834	48.3370495063573	49.7957441006022	26.395193810302	50.2947654366012	3.48293499070086	4.88618281221396
50.2952654366012	12.512847626651	130.182045446803	48.2595154195291	49.7591047857025	26.3902649975584	50.2952654366012	3.48370701217269	4.88663807187784
50.2957654366012	12.5193939006489	130.206261988814	48.1821193130951	49.7229584207514	26.3853385387679	50.2957654366012	3.48447799918841	4.8870925584123
50.2962654366012	12.5259328315598	130.230439663216	48.1048609369337	49.6873023511023	26.3804144337705	50.2962654366012	3.48524795301922	4.88754627333436
50.2967654366012	12.5324644243989	130.254578539233	48.0277400403475	49.6521339315164	26.3754926824049	50.2967654366012	3.48601687493557	4.88799921815775
50.2972654366012	12.5389886841942	130.278678685965	47.9507563720931	49.617450526092	26.3705732845092	50.2972654366012	3.48678476620711	4.88845139439293
50.2977654366012	12.5455056159859	130.302740172383	47.8739096803773	49.5832495081968	26.3656562399199	50.2977654366012	3.48755162810274	4.88890280354706
50.2982654366012	12.5520152248267	130.326763067335	47.7971997129014	49.5495282604037	26.3607415484727	50.2982654366012	3.48831746189053	4.88935344712405
50.2987654366012	12.5585175157812	130.350747439539	47.720626216881	49.5162841744261	26.3558292100018	50.2987654366012	3.48908226883776	4.88980332662449
50.2992654366012	12.5650124939261	130.374693357592	47.6441889390777	49.4835146510593	26.3509192243403	50.2992654366012	3.48984605021089	4.89025244354572
50.2997654366012	12.5715001643496	130.398600889959	47.567887625835	49.4512171001207	26.34601159132	50.2997654366012	3.49060880727557	4.89070079938178
50.3002654366012	12.5779805321516	130.422470104982	47.4917220231257	49.4193889403942	26.341106310771	50.3002654366012	3.49137054129658	4.89114839562344
50.3007654366012	12.5844536024432	130.446301070874	47.4156918765569	49.3880275995748	26.3362033825225	50.3007654366012	3.49213125353789	4.89159523375819
50.3012654366012	12.5909193803468	130.470093855723	47.3397969314302	49.3571305142169	26.3313028064018	50.3012654366012	3.49289094526258	4.89204131527023
50.3017654366012	12.5973778709955	130.493848527487	47.2640369327779	49.3266951296826	26.3264045822349	50.3017654366012	3.49364961773291	4.89248664164049
50.3022654366012	12.6038290795335	130.517565153998	47.1884116253651	49.2967189000926	26.3215087098464	50.3022654366012	3.49440727221023	4.89293121434663
50.3027654366012	12.6102730111155	130.54124380296	47.1129207537651	49.2671992882782	26.316615189059	50.3027654366012	3.49516390995502	4.893375034863
50.3032654366012	12.6167096709065	130.564884541951	47.0375640623697	49.2381337657351	26.3117240196941	50.3032654366012	3.4959195322269	4.89381810466072
50.3037654366012	12.6231390640818	130.588487438418	46.9623412953952	49.2095198125786	26.3068352015714	50.3037654366012	3.49667414028455	4.8942604252076
50.3042654366012	12.629561195827	130.612052559683	46.887252196945	49.1813549174989	26.3019487345088	50.3042654366012	3.49742773538576	4.89470199796818
50.3047654366012	12.6359760713376	130.635579972937	46.8122965110149	49.1536365777201	26.2970646183225	50.3047654366012	3.49818031878743	4.89514282440375
50.3052654366012	12.6423836958186	130.659069745246	46.7374739815432	49.1263622989576	26.292182852827	50.3052654366012	3.49893189174551	4.89558290597231
50.3057654366012	12.648784074485	130.682521943545	46.6627843524066	49.0995295953789	26.2873034378351	50.3057654366012	3.49968245551504	4.8960222441286
50.3062654366012	12.655177212561	130.705936634643	46.588227367466	49.0731359895637	26.2824263731578	50.3062654366012	3.5004320113501	4.89646084032411
50.3067654366012	12.6615631152804	130.72931388522	46.5138027705798	49.0471790124663	26.2775516586041	50.3067654366012	3.50118056050387	4.89689869600705
50.3072654366012	12.6679417878861	130.752653761826	46.4395103056354	49.0216562033782	26.2726792939813	50.3072654366012	3.50192810422854	4.89733581262239
50.3077654366012	12.6743132356299	130.775956330885	46.3653497165497	48.9965651098918	26.2678092790947	50.3077654366012	3.50267464377537	4.89777219161183
50.3082654366012	12.6806774637727	130.799221658691	46.2913207473239	48.9719032878651	26.2629416137478	50.3082654366012	3.50342018039465	4.89820783441382
50.3087654366012	12.6870344775842	130.822449811412	46.2174231420391	48.9476683013869	26.2580762977421	50.3087654366012	3.5041647153357	4.89864274246358
50.3092654366013	12.6933842823426	130.845640855084	46.1436566448903	48.9238577227429	26.2532133308772	50.3092654366013	3.50490824984688	4.89907691719307
50.3097654366013	12.699726883335	130.868794855618	46.0700210002027	48.900469132383	26.2483527129507	50.3097654366013	3.50565078517555	4.89951036003102
50.3102654366013	12.7060622858564	130.891911878796	45.9965159524574	48.8775001188884	26.2434944437583	50.3102654366013	3.50639232256812	4.89994307240293
50.3107654366013	12.7123904952105	130.914991990271	45.9231412463073	48.85494827894	26.2386385230934	50.3107654366013	3.50713286326999	4.90037505573107
50.3112654366013	12.7187115167091	130.938035255568	45.8498966265894	48.8328112172871	26.2337849507478	50.3112654366013	3.50787240852557	4.90080631143446
50.3117654366013	12.7250253556719	130.961041740084	45.7767818383639	48.811086546717	26.2289337265111	50.3117654366013	3.50861095957828	4.90123684092895
50.3122654366013	12.7313320174269	130.984011509089	45.7037966269294	48.789771888025	26.2240848501706	50.3122654366013	3.50934851767056	4.90166664562712
50.3127654366013	12.7376315073095	131.006944627725	45.6309407378299	48.7688648699847	26.2192383215119	50.3127654366013	3.51008508404382	4.90209572693838
50.3132654366013	12.7439238306632	131.029841161004	45.5582139168831	48.7483631293193	26.2143941403183	50.3132654366013	3.51082065993849	4.90252408626892
50.3137654366013	12.7502089928391	131.052701173814	45.485615910196	48.7282643106731	26.2095523063713	50.3137654366013	3.51155524659396	4.90295172502173
50.3142654366013	12.7564869991958	131.075524730912	45.4131464641971	48.7085660665829	26.2047128194499	50.3142654366013	3.51228884524866	4.90337864459663
50.3147654366013	12.7627578550992	131.098311896931	45.340805325651	48.6892660574515	26.1998756793314	50.3147654366013	3.51302145713997	4.90380484639022
50.3152654366013	12.769021565923	131.121062736374	45.2685922416567	48.6703619515194	26.1950408857908	50.3152654366013	3.51375308350428	4.90423033179594
50.3157654366013	12.7752781370477	131.143777313618	45.196506959682	48.6518514248388	26.1902084386011	50.3157654366013	3.51448372557695	4.90465510220405
50.3162654366013	12.7815275738612	131.166455692913	45.12454922759	48.6337321612468	26.185378337533	50.3162654366013	3.51521338459234	4.90507915900166
50.3167654366013	12.7877698817587	131.189097938382	45.0527187936434	48.6160018523395	26.1805505823554	50.3167654366013	3.51594206178379	4.90550250357268
50.3172654366013	12.7940050661421	131.211704114023	44.9810154065249	48.5986581974462	26.1757251728349	50.3172654366013	3.51666975838362	4.90592513729792
50.3177654366013	12.8002331324205	131.234274283706	44.9094388153544	48.5816989036044	26.1709021087361	50.3177654366013	3.51739647562314	4.90634706155498
50.3182654366013	12.8064540860097	131.256808511175	44.8379887697117	48.5651216855339	26.1660813898213	50.3182654366013	3.51812221473264	4.90676827771839
50.3187654366013	12.8126679323324	131.279306860049	44.7666650196474	48.5489242656129	26.161263015851	50.3187654366013	3.51884697694139	4.90718878715948
50.3192654366013	12.8188746768181	131.30176939382	44.6954673156919	48.5331043738532	26.1564469865835	50.3192654366013	3.51957076347764	4.9076085912465
50.3197654366013	12.8250743249028	131.324196175856	44.62439540894	48.5176597478758	26.1516333017749	50.3197654366013	3.52029357556864	4.90802769134457
50.3202654366013	12.8312693254384	131.346596102316	44.6368555503582	48.5025881328872	26.1468219612169	50.3202654366013	3.52101467230715	4.90844625385958
50.3207654366013	12.8374770715287	131.369032052631	45.1708238628292	48.4878872816554	26.1420129649856	50.3207654366013	3.52172928252837	4.90886545373674
50.3212654366013	12.843728536372	131.391615841206	46.2556336930664	48.4735549544869	26.1372063137804	50.3212654366013	3.5224316234392	4.90928737971763
50.3217654366013	12.8500640791849	131.41449296393	47.8474339662593	48.4595889192029	26.1324020092317	50.3217654366013	3.52311598302095	4.90971474900171
50.3222654366013	12.856529839171	131.437829502959	49.9003771785826	48.4459869511167	26.1276000541195	50.3222654366013	3.52377693977265	4.91015066235171
50.3227654366013	12.8631749168365	131.461801900397	52.3683404428184	48.4327468330106	26.1228004524788	50.3227654366013	3.52440944109232	4.91059841288527
50.3232654366013	12.8700492363797	131.486589208379	55.2061407433539	48.4198663551132	26.1180032095919	50.3232654366013	3.52500884148876	4.9110613411898
50.3237654366013	12.8772019636002	131.512367356013	58.3703846853503	48.4073433150774	26.1132083318846	50.3237654366013	3.52557091914665	4.91154272815379
50.3242654366013	12.8846803693688	131.53930503214	61.8200353891591	48.3951755179579	26.1084158267519	50.3242654366013	3.52609187750009	4.91204571800794
50.3247654366013	12.8925290464121	131.567560848391	65.5167602029598	48.3833607761888	26.1036257023409	50.3247654366013	3.52656833606772	4.91257326530055
50.3252654366013	12.900789402962	131.597281505203	69.4251107279848	48.3718969095621	26.0988379673181	50.3252654366013	3.5269973137862	4.9131281006208
50.3257654366013	12.9094993704101	131.628600733147	73.5125768718836	48.360781745206	26.0940526306404	50.3257654366013	3.5273762073656	4.91371271081531
50.3262654366013	12.9186932736703	131.661638824095	77.7495484931681	48.3500131175628	26.0892697013464	50.3262654366013	3.52770276662079	4.91432933023237
50.3267654366013	12.9284018227385	131.696502602266	82.109211397424	48.339588868368	26.0844891883774	50.3267654366013	3.52797506827034	4.91497994019192
50.3272654366013	12.9386521921445	131.733285714908	86.5673988007662	48.3295068466287	26.0797111004324	50.3272654366013	3.52819148932017	4.91566627443515
50.3277654366013	12.9494681618497	131.772069147101	91.1024147204378	48.3197649086026	26.0749354458587	50.3277654366013	3.52835068084848	4.91638982876949
50.3282654366013	12.9608702988193	131.812921885666	95.6948419413255	48.3103609177766	26.0701622325766	50.3282654366013	3.52845154276974	4.91715187350727
50.3287654366013	12.9728761631694	131.855901673951	100.32734410961	48.3012927448463	26.0653914680336	50.3287654366013	3.52849319996701	4.91795346761009
50.3292654366013	12.9855005266048	131.901055813025	104.984469008535	48.2925582676955	26.0606231591842	50.3292654366013	3.52847498003578	4.91879547370771
50.3297654366013	12.9987555939522	131.948421975919	109.65245807733	48.2841553713745	26.0558573124901	50.3297654366013	3.52839639277022	4.91967857336741
50.3302654366014	13.0126512210749	131.99802901049	114.319065657148	48.2760819480803	26.0510939339363	50.3302654366014	3.52825711143854	4.92060328215717
50.3307654366014	13.0271951244292	132.049897713618	118.97339021526	48.2683358971363	26.0463330290584	50.3307654366014	3.52805695583159	4.92156996417871
50.3312654366014	13.0423930790761	132.104041565041	123.605718847546	48.2609151249718	26.0415746029765	50.3312654366014	3.52779587702483	4.92257884585128
50.3317654366014	13.058249103167	132.1604674135	128.207385637717	48.2538175451013	26.0368186604346	50.3317654366014	3.52747394376319	4.92363002880872
50.3322654366014	13.0747656278514	132.219176111235	132.770643914621	48.247041078105	26.0320652058404	50.3322654366014	3.52709133035879	4.92472350183492
50.3327654366014	13.0919436522452	132.280163095382	137.288552060013	48.2405836516088	26.0273142433057	50.3327654366014	3.52664830598072	4.92585915181032
50.3332654366014	13.1097828836133	132.343418916705	141.754872247462	48.2344432002638	26.0225657766849	50.3332654366014	3.52614522521095	4.9270367736767
50.3337654366014	13.1282818632848	132.408929717405	146.163981312949	48.2286176657271	26.017819809611	50.3337654366014	3.5255825197409	4.92825607945275
50.3342654366014	13.1474380790675	132.476677660702	150.510792849007	48.2231049966417	26.0130763455286	50.3342654366014	3.5249606910863	4.92951670634989
50.3347654366014	13.1672480650886	132.546641315438	154.790689559666	48.2179031486168	26.0083353877237	50.3347654366014	3.52428030420394	4.93081822404904
50.3352654366014	13.1877074900785	132.618795999301	158.999464899451	48.2130100842088	26.0035969393504	50.3352654366014	3.52354198190123	4.93216014120513
50.3357654366014	13.2088112351518	132.693114084426	163.133273035513	48.2084237729009	25.9988610034535	50.3357654366014	3.52274639993779	4.93354191124912
50.3362654366014	13.2305534621393	132.769565269095	167.188586208794	48.2041421910848	25.9941275829896	50.3362654366014	3.52189428272715	4.934962937557
50.3367654366014	13.2529276734926	132.848116819198	171.162158621103	48.2001633220402	25.9893966808436	50.3367654366014	3.52098639955516	4.93642257805376
50.3372654366014	13.2759267647392	132.928733782907	175.050996035131	48.1964851559163	25.9846682998445	50.3372654366014	3.5200235612409	4.93792014931667
50.3377654366014	13.2995430703985	133.011379181818	178.85233033928	48.193105689713	25.9799424427776	50.3377654366014	3.51900661717376	4.93945493023832
50.3382654366014	13.3237684042039	133.09601418155	182.563598396192	48.1900229272608	25.9752191123953	50.3382654366014	3.51793645266854	4.94102616530519
50.3387654366014	13.3485940944021	133.182598244524	186.182424559838	48.1872348792025	25.9704983114266	50.3387654366014	3.51681398658748	4.94263306754239
50.3392654366014	13.3740110148266	133.271089267404	189.706606311067	48.1847395629739	25.9657800425842	50.3392654366014	3.51564016918522	4.94427482117036
50.3397654366014	13.4000096123698	133.361443705371	193.134102522281	48.1825350027851	25.9610643085714	50.3397654366014	3.51441598013835	4.94595058401435
50.3402654366014	13.4265799314107	133.453616685199	196.463023919697	48.180619229602	25.9563511120871	50.3402654366014	3.51314242672722	4.94765948970285
50.3407654366014	13.4537116356857	133.547562108824	199.691625364741	48.1789902811269	25.9516404558304	50.3407654366014	3.51182054214211	4.94940064968652
50.3412654366014	13.4813940280346	133.643232748899	202.818299624915	48.1776462017801	25.9469323425041	50.3412654366014	3.51045138389088	4.95117315510512
50.3417654366014	13.5096160683917	133.740580337611	205.841572348798	48.1765850426818	25.9422267748179	50.3417654366014	3.50903603228832	4.95297607852624
50.3422654366014	13.5383663903454	133.839555649864	208.760097999654	48.1758048616327	25.9375237554909	50.3422654366014	3.50757558901162	4.95480847557601
50.3427654366014	13.5676333165408	133.940108581747	211.572656538014	48.175303723096	25.9328232872533	50.3427654366014	3.50607117570866	4.95666938647885
50.3432654366014	13.5974048731605	134.042188225075	214.278150675115	48.1750796981789	25.9281253728485	50.3432654366014	3.50452393264874	4.95855783752081
50.3437654366014	13.6276688036792	134.145742938645	216.875603547453	48.1751308646146	25.9234300150341	50.3437654366014	3.50293501740762	4.9604728424481
50.3442654366014	13.6584125820578	134.250720416742	219.364156687096	48.1754553067431	25.9187372165831	50.3442654366014	3.5013056035802	4.96241340381093
50.3447654366014	13.6896234255131	134.357067755329	221.743068184243	48.1760511154938	25.9140469802844	50.3447654366014	3.49963687951632	4.96437851426016
50.3452654366014	13.7212883069727	134.464731516256	224.011710957189	48.1769163883671	25.9093593089441	50.3452654366014	3.49793004707596	4.96636715780329
50.3457654366014	13.7533939673056	134.573657789767	226.169571061236	48.1780492294161	25.9046742053856	50.3457654366014	3.49618632040174	4.96837831102447
50.3462654366014	13.7859269273982	134.683792255493	228.216245981965	48.1794477492285	25.8999916724497	50.3462654366014	3.49440692470702	4.97041094427229
50.3467654366014	13.8188735001301	134.795080242095	230.151442870608	48.1811100649088	25.8953117129954	50.3467654366014	3.49259309507917	4.97246402281802
50.3472654366014	13.8522198022899	134.907466785656	231.974976689259	48.1830343000605	25.8906343298999	50.3472654366014	3.49074607529773	4.97453650798605
50.3477654366014	13.8859517664601	135.020896686883	233.686768242595	48.1852185847676	25.8859595260585	50.3477654366014	3.48886711666797	4.97662735825786
50.3482654366014	13.9200551528898	135.135314567158	235.286842080083	48.1876610555772	25.8812873043849	50.3482654366014	3.48695747687064	4.97873553034999
50.3487654366014	13.9545155613663	135.250664923453	236.77532425873	48.1903598554818	25.8766176678109	50.3487654366014	3.48501841882881	4.98085998026625
50.3492654366014	13.989318443089	135.36689218209	238.152439961773	48.1933131339011	25.8719506192866	50.3492654366014	3.48305120959329	4.98299966432394
50.3497654366014	14.0244491125447	135.483940751331	239.418510972835	48.1965190466646	25.8672861617802	50.3497654366014	3.48105711924771	4.98515354015367
50.3502654366014	14.059892759377	135.601755072755	240.57395300851	48.199975755994	25.8626242982778	50.3502654366014	3.47903741983504	4.98732056767209
50.3507654366014	14.0956344602419	135.720279671384	241.619272915218	48.2036814304854	25.8579650317831	50.3507654366014	3.47699338430673	4.98949971002693
50.3512654366015	14.1316591906351	135.839459204509	242.555065738395	48.2076342450922	25.8533083653174	50.3512654366015	3.47492628549616	4.99168993451322
50.3517654366015	14.1679518366786	135.959238509158	243.382011673718	48.2118323811069	25.848654301919	50.3517654366015	3.47283739511779	4.99389021346005
50.3522654366015	14.2044972068481	136.079562648163	244.100872911534	48.2162740261444	25.8440028446432	50.3522654366015	3.4707279827933	4.99609952508698
50.3527654366015	14.2412800436267	136.200376954765	244.712490386412	48.2209573741237	25.8393539965616	50.3527654366015	3.46859931510612	4.99831685432902
50.3532654366015	14.278285035065	136.321627075719	245.21778044457	48.225880625252	25.834707760762	50.3532654366015	3.46645265468552	5.00054119362968
50.3537654366015	14.3154968262309	136.443259012841	245.617731442205	48.2310419860056	25.8300641403476	50.3537654366015	3.46428925932127	5.00277154370114
50.3542654366015	14.3529000305306	136.565219162956	245.913400287868	48.2364396691143	25.8254231384369	50.3542654366015	3.46211038110992	5.005006914251
50.3547654366015	14.390479240884	136.687454356225	246.105908942195	48.242071893543	25.8207847581626	50.3547654366015	3.45991726563349	5.00724632467501
50.3552654366015	14.4282190407363	136.80991189279	246.196440887926	48.2479368844754	25.8161490026716	50.3552654366015	3.45771115117132	5.00948880471544
50.3557654366015	14.4661040148896	136.932539577737	246.186237583004	48.2540328732961	25.8115158751237	50.3557654366015	3.45549326794556	5.01173339508451
50.3562654366015	14.5041187601399	137.055285754341	246.076594908978	48.2603580975744	25.8068853786914	50.3562654366015	3.45326483740086	5.01397914805301
50.3567654366015	14.5422478957024	137.178099335574	245.8688596267	48.2669108010465	25.8022575165589	50.3567654366015	3.45102707151861	5.01622512800364
50.3572654366015	14.5804760734142	137.300929833878	245.56442585043	48.2736892335991	25.797632291921	50.3572654366015	3.44878117216568	5.01847041194927
50.3577654366015	14.6187879876991	137.423727389189	245.164731551142	48.2806916512521	25.793009707983	50.3577654366015	3.44652833047814	5.02071409001624
50.3582654366015	14.6571683852837	137.546442795211	244.671255099013	48.2879163161421	25.7883897679587	50.3582654366015	3.44426972627951	5.02295526589271
50.3587654366015	14.6956020746549	137.669027523957	244.085511854447	48.2953614965052	25.7837724750703	50.3587654366015	3.4420065275337	5.02519305724262
50.3592654366015	14.7340739352477	137.791433748556	243.409050816309	48.3030254666604	25.7791578325468	50.3592654366015	3.43973988983219	5.02742659608545
50.3597654366015	14.7725689263566	137.913614364349	242.643451335281	48.310906506993	25.7745458436231	50.3597654366015	3.43747095591528	5.02965502914244
50.3602654366015	14.8110720957618	138.035523008297	241.790319899665	48.3190029039376	25.7699365115387	50.3602654366015	3.43520085522674	5.03187751814965
50.3607654366015	14.8495685880652	138.157114076713	240.851287000034	48.3273129499614	25.7653298395367	50.3607654366015	3.43293070350156	5.03409324013878
50.3612654366015	14.8880436527304	138.27834274137	239.828004078753	48.3358349435482	25.7607258308623	50.3612654366015	3.43066160238604	5.03630138768621
50.3617654366015	14.9264826518228	138.399164963988	238.722140569294	48.3445671891814	25.7561244887613	50.3617654366015	3.42839463908964	5.0385011691312
50.3622654366015	14.9648710674466	138.51953750917	237.535381030061	48.353507997327	25.7515258164792	50.3622654366015	3.42613088606774	5.04069180876407
50.3627654366015	15.0031945088771	138.639417955792	236.269422376346	48.3626556844181	25.7469298172593	50.3627654366015	3.42387140073466	5.04287254698523
50.3632654366015	15.0414387193864	138.758764706914	234.925971213795	48.3720085728381	25.7423364943415	50.3632654366015	3.42161722520593	5.04504264043606
50.3637654366015	15.0795895827629	138.877536998254	233.506741275881	48.3815649909038	25.7377458509606	50.3637654366015	3.41936938606906	5.04720136210253
50.3642654366015	15.1176331295248	138.995694905246	232.013450967441	48.3913232728497	25.7331578903446	50.3642654366015	3.41712889418175	5.04934800139267
50.3647654366015	15.1555555428288	139.113199348772	230.447821015794	48.4012817588115	25.7285726157136	50.3647654366015	3.41489674449667	5.05148186418885
50.3652654366015	15.1933431641774	139.23001209989	228.811573029028	48.4114387948098	25.723990030309	50.3652654366015	3.41267391607265	5.05360227288171
50.3657654366015	15.230982499295	139.34609578476	227.106431569322	48.4217927327339	25.7194101376244	50.3657654366015	3.41046137279534	5.05570856640697
50.3662654366015	15.2684602213786	139.461413881192	225.334106023596	48.4323419303253	25.7148329412041	50.3662654366015	3.40826006006059	5.05780010013028
50.3667654366015	15.3057631772857	139.575930724025	223.496303426036	48.4430847511625	25.7102584444635	50.3667654366015	3.40607090763368	5.05987624589203
50.3672654366015	15.3428783916511	139.689611503899	221.59472428855	48.4540195646437	25.705686650646	50.3672654366015	3.40389482910863	5.06193639193241
50.3677654366015	15.3797930709324	139.802422265646	219.631059947237	48.4651447459716	25.7011175628514	50.3677654366015	3.40173272167922	5.06397994280974
50.3682654366015	15.4164946072705	139.914329905983	217.606990740054	48.4764586761373	25.6965511840793	50.3682654366015	3.39958546607637	5.06600631930633
50.3687654366015	15.4529705820986	140.025302170336	215.524184465465	48.4879597419038	25.6919875172676	50.3687654366015	3.39745392655929	5.06801495831899
50.3692654366015	15.489208769487	140.135307648781	213.384294979578	48.4996463357906	25.6874265653186	50.3692654366015	3.395338950931	5.07000531273411
50.3697654366015	15.5251971392301	140.244315771167	211.188960900834	48.511516856058	25.6828683311166	50.3697654366015	3.39324137057143	5.07197685128827
50.3702654366015	15.5609238596795	140.352296801449	208.939804414174	48.5235697066902	25.6783128175358	50.3702654366015	3.39116200048613	5.07392905841542
50.3707654366015	15.5963773003317	140.459221831301	206.638430171038	48.5358032973808	25.6737600274434	50.3707654366015	3.38910163936922	5.07586143408153
50.3712654366015	15.631546034178	140.565062773043	204.286424282055	48.5482160435164	25.6692099636983	50.3712654366015	3.38706106967978	5.07777349360776
50.3717654366015	15.6664188398236	140.669792351945	201.885353399467	48.5608063661605	25.6646626291472	50.3717654366015	3.38504105773053	5.07966476748314
50.3722654366016	15.7009847033846	140.773384097945	199.436763885975	48.5735726920387	25.6601180266198	50.3722654366016	3.38304235378804	5.08153480116757
50.3727654366016	15.7352328201699	140.87581233684	196.942181067099	48.5865134535224	25.6555761589227	50.3727654366016	3.38106569218341	5.08338315488623
50.3732654366016	15.7691525961563	140.977052180979	194.403108563685	48.5996270886135	25.6510370288345	50.3732654366016	3.37911179143273	5.08520940341608
50.3737654366016	15.8027336492648	141.077079519517	191.821027701316	48.6129120409285	25.6465006391002	50.3737654366016	3.37718135436627	5.08701313586538
50.3742654366016	15.8359658104455	141.175871008266	189.197396993547	48.6263667596838	25.6419669924262	50.3742654366016	3.37527506826577	5.08879395544703
50.3747654366016	15.8688391245797	141.273404059181	186.53365169558	48.639989699679	25.6374360914771	50.3747654366016	3.37339360500895	5.09055147924652
50.3752654366016	15.9013438512059	141.369656829524	183.831203425227	48.6537793212825	25.632907938871	50.3752654366016	3.37153762122052	5.09228533798508
50.3757654366016	15.9334704650786	141.464608210747	181.091439848021	48.6677340904155	25.6283825371772	50.3757654366016	3.36970775842893	5.09399517577899
50.3762654366016	15.965209656567	141.558237817119	178.315724423312	48.6818524785369	25.6238598889133	50.3762654366016	3.36790464322824	5.0956806498955
50.3767654366016	15.9965523319006	141.650525974143	175.505396208212	48.696132962628	25.6193399965426	50.3767654366016	3.36612888744435	5.09734143050603
50.3772654366016	16.0274896132701	141.74145370679	172.661769716473	48.7105740251773	25.6148228624723	50.3772654366016	3.3643810883051	5.09897720043742
50.3777654366016	16.05801283879	141.831002727585	169.78613482925	48.7251741541645	25.6103084890515	50.3777654366016	3.36266182861347	5.10058765492159
50.3782654366016	16.0881135623309	141.919155424568	166.879756754941	48.7399318430466	25.6057968785693	50.3782654366016	3.36097167692342	5.10217250134424
50.3787654366016	16.1177835532275	142.005894849169	163.943876035169	48.7548455907416	25.6012880332531	50.3787654366016	3.35931118771785	5.10373145899319
50.3792654366016	16.1470147958701	142.091204704012	160.979708594358	48.7699139016138	25.5967819552671	50.3792654366016	3.35768090158803	5.10526425880667
50.3797654366016	16.1757994891857	142.175069330685	157.988445830135	48.7851352854591	25.5922786467107	50.3797654366016	3.35608134541415	5.10677064312216
50.3802654366016	16.2041300460147	142.257473697491	154.971254742087	48.800508257489	25.5877781096165	50.3802654366016	3.35451303254646	5.10825036542612
50.3807654366016	16.2319990923919	142.338403387205	151.929278096306	48.8160313383166	25.5832803459493	50.3807654366016	3.35297646298663	5.10970319010503
50.3812654366016	16.2593994667341	142.417844584869	148.863634623591	48.8317030539409	25.5787853576041	50.3812654366016	3.35147212356874	5.11112889219816
50.3817654366016	16.2863242189439	142.495784065618	145.775419248764	48.8475219357323	25.5742931464048	50.3817654366016	3.35000048813984	5.11252725715234
50.3822654366016	16.3127666094339	142.572209182594	142.665703349074	48.8634865204175	25.5698037141026	50.3822654366016	3.34856201773934	5.11389808057909
50.3827654366016	16.3387201080765	142.647107854929	139.535535039718	48.8795953500646	25.5653170623743	50.3827654366016	3.3471571607772	5.11524116801443
50.3832654366016	16.364178393086	142.720468555839	136.385939484237	48.8958469720685	25.5608331928212	50.3832654366016	3.34578635321042	5.11655633468159
50.3837654366016	16.3891353498372	142.79228030083	133.217919228109	48.912239939136	25.5563521069673	50.3837654366016	3.34445001871764	5.11784340525696
50.3842654366016	16.4135850696262	142.862532636041	130.032454553678	48.9287728092708	25.5518738062579	50.3842654366016	3.34314856887147	5.1191022136394
50.3847654366016	16.4375218483787	142.931215626721	126.830503854706	48.9454441457595	25.5473982920586	50.3847654366016	3.34188240330841	5.1203326027233
50.3852654366016	16.4609401853087	142.998319845877	123.613004028961	48.9622525171558	25.5429255656533	50.3852654366016	3.34065190989601	5.12153442417533
50.3857654366016	16.4838347815352	143.063836363078	120.380870887256	48.9791964972671	25.5384556282435	50.3857654366016	3.33945746489716	5.12270753821538
50.3862654366016	16.5062005386583	143.127756733448	117.13499957753	48.9962746651392	25.5339884809465	50.3862654366016	3.3382994331312	5.12385181340154
50.3867654366016	16.5280325573011	143.190072986837	113.876265022691	49.0134856050416	25.5295241247946	50.3867654366016	3.33717816813173	5.12496712641955
50.3872654366016	16.5493261356201	143.250777617197	110.605522370774	49.0308279064536	25.5250625607336	50.3872654366016	3.33609401230094	5.12605336187659
50.3877654366016	16.5700767677892	143.309863572163	107.32360745628	49.0483001640492	25.5206037896217	50.3877654366016	3.33504729706024	5.12711041209978
50.3882654366016	16.5902801424601	143.367324242844	104.031337271664	49.0659009776832	25.5161478122285	50.3882654366016	3.33403834299717	5.12813817693927
50.3887654366016	16.6099321412032	143.423153453834	100.729510447755	49.0836289523766	25.5116946292339	50.3887654366016	3.33306746000829	5.12913656357627
50.3892654366016	16.6290288369322	143.477345453452	97.4189077421883	49.1014826983016	25.5072442412269	50.3892654366016	3.33213494743811	5.13010548633576
50.3897654366016	16.6475664923167	143.529894904207	94.1002925349466	49.1194608307682	25.5027966487048	50.3897654366016	3.33124109421376	5.13104486650438
50.3902654366016	16.665541558184	143.58079687351	90.7744113300453	49.1375619702094	25.4983518520722	50.3902654366016	3.33038617897549	5.13195463215313
50.3907654366016	16.6829506719152	143.630046824613	87.4419942627558	49.1557847421672	25.49390985164	50.3907654366016	3.32957047020277	5.13283471796532
50.3912654366016	16.6997906558379	143.677640607803	84.1037556112969	49.174127777278	25.4894706476248	50.3912654366016	3.32879422633597	5.13368506506948
50.3917654366016	16.7160585156171	143.723574451841	80.7603943126747	49.1925897112589	25.4850342401479	50.3917654366016	3.32805769589358	5.13450562087756
50.3922654366016	16.7317514386488	143.767844955652	77.412594481693	49.2111691848932	25.4806006292343	50.3922654366016	3.32736111758478	5.13529633892827
50.3927654366016	16.7468667924574	143.810449080268	74.0610259327763	49.2298648440159	25.4761698148125	50.3927654366016	3.32670472041749	5.13605717873558
50.3932654366017	16.7614021231006	143.851384141027	70.7063447038969	49.2486753395008	25.4717417967134	50.3932654366017	3.32608872380172	5.13678810564254
50.3937654366017	16.7753551535827	143.890647800034	67.3491935821584	49.2675993272452	25.4673165746699	50.3937654366017	3.32551333764821	5.13748909068031
50.3942654366017	16.7887237822794	143.928238058875	63.9902026306221	49.2866354681566	25.4628941483161	50.3942654366017	3.32497876246237	5.1381601104324
50.3947654366017	16.8015060813762	143.964153251599	60.6299897158102	49.3057824281388	25.4584745171869	50.3947654366017	3.32448518943337	5.13880114690427
50.3952654366017	16.8137002953218	143.998392037956	57.2691610356237	49.3250388780771	25.4540576807175	50.3952654366017	3.32403280051858	5.13941218739807
50.3957654366017	16.8253048392992	144.030953396905	53.9083116472057	49.3444034938255	25.4496436382426	50.3957654366017	3.32362176852311	5.13999322439267
50.3962654366017	16.8363182977152	144.061836620374	50.5480259944893	49.3638749561921	25.4452323889968	50.3962654366017	3.32325225717455	5.140544255429
50.3967654366017	16.8467394227111	144.091041307298	47.1888784350991	49.3834519509258	25.440823932113	50.3967654366017	3.32292442119294	5.1410652830005
50.3972654366017	16.8565671326953	144.118567357909	43.8314337663286	49.4031331687017	25.4364182666232	50.3972654366017	3.32263840635584	5.14155631444888
50.3977654366017	16.8658005109	144.144414968298	40.4762477499077	49.4229173051084	25.4320153914576	50.3977654366017	3.32239434955865	5.14201736186499
50.3982654366017	16.8744388039622	144.168584625234	37.1238676353816	49.4428030606334	25.4276153054446	50.3982654366017	3.3221923788701	5.14244844199498
50.3987654366017	16.8824814205325	144.191077101251	33.774832681857	49.4627891406497	25.4232180073101	50.3987654366017	3.32203261358289	5.14284957615149
50.3992654366017	16.8899279299104	144.211893449998	30.4296746779471	49.4828742554024	25.4188234956783	50.3992654366017	3.32191516425958	5.14322079013005
50.3997654366017	16.8967780607088	144.231035001847	27.0889184596506	49.5030571199944	25.4144317690705	50.3997654366017	3.32184013277367	5.14356211413059
50.4002654366017	16.9069899160563	144.248303322008	21.8785421153331	49.5233364543738	25.410042825005	50.4002654366017	3.32182530507221	5.14387001602896
50.4007654366017	16.9414807062416	144.262283431968	5.00752861617393	49.5437109833194	25.4056566541268	50.4007654366017	3.32198363671857	5.14411927416407
50.4008656283349	16.9516048409802	144.264448910883	1.31006316905768e-08	49.564179436428	25.4047782913298	50.4008656283349	3.32203035800717	5.14415788245363
50.4008656283358	16.9516048410697	144.264448910901	-6.24424956185976e-10	49.5847405481001	25.4047782913224	50.4008656283358	3.32203035800756	5.14415788245395
50.4013656283358	17.0153782553525	144.264331281638	-0.62562502034929	49.605393057527	25.4003955238847	50.4013656283358	3.32233838704486	5.14415578525111
50.4018656283358	17.1077007165378	144.26407863	-1.54654831416167	49.6261357086773	25.3960154662606	50.4018656283358	3.32265556089245	5.14415128074212
50.4023656283358	17.2285313847556	144.263588052389	-2.76191303534091	49.6469672502832	25.3916381858705	50.4023656283358	3.32298562385595	5.14414253425576
50.4028656283358	17.3778240596682	144.26274643223	-4.27080445251935	49.6678864358282	25.3872637022855	50.4028656283358	3.32333232773245	5.14412752901283
50.4033656283358	17.5555277984622	144.261432954312	-6.07225519876359	49.6888920235319	25.3828920259937	50.4033656283358	3.32369944193235	5.14410411093205
50.4038656283358	17.761587300751	144.259521003115	-8.1652503291129	49.7099827763385	25.3785231637241	50.4038656283358	3.3240907454639	5.14407002244286
50.4043656283358	17.9959431293296	144.256879622358	-10.5487308202491	49.7311574619031	25.3741571190174	50.4043656283358	3.32451001815796	5.14402292846364
50.4048656283358	18.258531808663	144.253374642147	-13.2215956691718	49.7524148525774	25.369793892371	50.4048656283358	3.32496103333823	5.14396043644199
50.4053656283358	18.5492858313862	144.24886955109	-16.1827028962677	49.7737537253984	25.3654334815073	50.4053656283358	3.32544755190751	5.14388011183555
50.4058656283358	18.8681335956623	144.243226172266	-19.4308697147856	49.7951728620735	25.3610758817588	50.4058656283358	3.32597331755987	5.14377949008331
50.4063656283358	19.2149992908025	144.23630518831	-22.9648720714593	49.8166710489686	25.3567210865	50.4063656283358	3.32654205285482	5.14365608587463
50.4068656283358	19.5898027444424	144.227966550532	-26.783443715567	49.8382470770942	25.3523690875735	50.4068656283358	3.32715745594383	5.14350740033798
50.4073656283358	19.9924592414515	144.218069798906	-30.8852749169739	49.859899742093	25.3480198756759	50.4073656283358	3.3278231977873	5.14333092662862
50.4078656283358	20.4228793223679	144.206474313679	-35.2690109255069	49.8816278442266	25.343673440687	50.4078656283358	3.32854291973768	5.14312415428484
50.4083656283358	20.8809685673448	144.193039514535	-39.9332502425569	49.9034301883626	25.3393297719358	50.4083656283358	3.32932023139336	5.14288457263735
50.4088656283358	21.3666273702104	144.177625019631	-44.8765427593323	49.9253055839613	25.3349888584067	50.4088656283358	3.33015870865049	5.14260967349148
50.4093656283358	21.8797507061944	144.160090773968	-50.0973878036734	49.9472528450635	25.3306506888914	50.4093656283358	3.33106189189718	5.1422969532511
50.4098656283358	22.4202278960657	144.140297154392	-55.5942321277379	49.9692707902769	25.3263152520967	50.4098656283358	3.33203328430787	5.1419439146148
50.4103656283358	22.9879423688173	144.11810505687	-61.3654678615283	49.9913582427636	25.3219825367155	50.4103656283358	3.33307635020613	5.1415480679447
50.4108656283358	23.582771424564	144.093375970325	-67.4094304516538	50.0135140302273	25.3176525314725	50.4108656283358	3.33419451347175	5.14110693238519
50.4113656283358	24.2045859989618	144.065972040409	-73.7243966004176	50.0357369849007	25.3133252251495	50.4113656283358	3.33539115597472	5.14061803679139
50.4118656283358	24.8532504301843	144.035756125734	-80.3085822170419	50.0580259435323	25.3090006065986	50.4118656283358	3.33666961602292	5.1400789205131
50.4123656283358	25.5286222292807	144.002591848552	-87.1601403903446	50.0803797473741	25.3046786647475	50.4123656283358	3.33803318681433	5.13948713406961
50.4128656283358	26.2305518545844	143.966343641394	-94.2771593902656	50.1027972421684	25.3003593886001	50.4128656283358	3.3394851148875	5.13884023974275
50.4133656283358	26.9588824907121	143.926876790815	-101.657660704144	50.125277278136	25.296042767236	50.4133656283358	3.34102859856588	5.1381358121089
50.4138656283358	27.713449832605	143.884057479152	-109.299597112571	50.1478187099627	25.2917287898102	50.4138656283358	3.34266678639381	5.13737143852627
50.4143656283358	28.4940818749878	143.837752824952	-117.200850808723	50.1704203967873	25.2874174455532	50.4143656283358	3.344402775563	5.13654471958973
50.4148656283358	29.3005987075678	143.787830922603	-125.35923156448	50.1930812021886	25.2831087237729	50.4148656283358	3.34623961032943	5.13565326956274
50.4153656283358	30.1328123162513	143.734160881552	-133.772474946085	50.2157999941737	25.2788026138584	50.4153656283358	3.34818028042152	5.13469471679366
50.4158656283358	30.9905263906222	143.676612865412	-142.438240581715	50.2385756451641	25.2744991052849	50.4158656283358	3.35022771944104	5.13366670412209
50.4163656283358	31.8735361379039	143.615058131159	-151.35411048308	50.261407031985	25.2701981876202	50.4163656283358	3.3523848032586	5.13256688927944
50.4168656283358	32.7816281036011	143.549369068622	-160.517587422874	50.2842930358513	25.2658998505327	50.4168656283358	3.35465434840615	5.13139294528705
50.4173656283359	33.7145799990051	143.479419240334	-169.926093369784	50.3072325423564	25.2616040837988	50.4173656283359	3.35703911046909	5.13014256085434
50.4178656283359	34.6721605357339	143.405083421879	-179.576967982584	50.3302244414585	25.257310877313	50.4178656283359	3.35954178248084	5.12881344077885
50.4183656283359	35.6541292674655	143.326237642756	-189.467467164773	50.3532676274702	25.2530202210962	50.4183656283359	3.36216499332302	5.12740330634958
50.4188656283359	36.6602364390174	143.242759227815	-199.594761681101	50.3763609990442	25.2487321053056	50.4188656283359	3.36491130613436	5.12590989575473
50.4193656283359	37.6902228429161	143.154526839285	-209.95593583729	50.3995034591626	25.2444465202443	50.4193656283359	3.36778321673166	5.12433096449461
50.4198656283359	38.7438196835953	143.061420519397	-220.547986224203	50.4226939151234	25.2401634563704	50.4198656283359	3.37078315204619	5.12266428580024
50.4203656283359	39.8207484493589	142.963321733608	-231.367820527658	50.4459312785294	25.2358829043063	50.4203656283359	3.37391346857897	5.12090765105811
50.4208656283359	40.9207207922344	142.860113414409	-242.412256405076	50.4692144652752	25.231604854848	50.4208656283359	3.37717645087826	5.11905887024134
50.4213656283359	42.0434384158459	142.751680005713	-253.678020430118	50.4925423955354	25.2273292989738	50.4213656283359	3.38057431004286	5.11711577234751
50.4218656283359	43.1885929714267	142.637907507792	-265.161747106444	50.5159139937529	25.223056227853	50.4218656283359	3.38410918225445	5.11507620584307
50.4223656283359	44.3558659620904	142.518683522748	-276.859977951705	50.5393281886258	25.2187856328545	50.4223656283359	3.38778312734256	5.11293803911464
50.4228656283359	45.5449286554767	142.393897300483	-288.769160652905	50.5627839130966	25.2145175055547	50.4228656283359	3.39159812738531	5.110699160927
50.4233656283359	46.7554420048831	142.263439785153	-300.885648294182	50.5862801043389	25.210251837746	50.4233656283359	3.39555608534936	5.10835748088784
50.4238656283359	47.9870565789947	142.127203662054	-313.205698658143	50.6098157037466	25.2059886214441	50.4238656283359	3.39965882377214	5.10591092991916
50.4243656283359	49.239412500317	141.985083404925	-325.725473601801	50.6333896569213	25.201727848896	50.4243656283359	3.40390808348958	5.10335746073533
50.4248656283359	50.5121393924167	141.836975323627	-338.441038508201	50.6570009136602	25.1974695125872	50.4248656283359	3.40830552241233	5.10069504832764
50.4253656283359	51.8048563360745	141.682777612155	-351.348361814805	50.6806484279448	25.193213605249	50.4253656283359	3.41285271435325	5.0979216904552
50.4258656283359	53.1171718344466	141.52239039696	-364.443314619703	50.7043311579286	25.1889601198654	50.4258656283359	3.41755114790917	5.09503540814224
50.4263656283359	54.4486837873345	141.355715785529	-377.721670366696	50.7280480659255	25.1847090496802	50.4263656283359	3.42240222539941	5.09203424618147
50.4268656283359	55.7989794746573	141.182657915194	-391.179104610344	50.7517981183978	25.1804603882034	50.4268656283359	3.42740726186369	5.08891627364357
50.4273656283359	57.1676355492196	141.003123002123	-404.811194862009	50.7755802859445	25.1762141292178	50.4273656283359	3.43256748412162	5.08567958439257
50.4278656283359	58.5090371955848	140.750042267008	-418.274185116006	50.7993935432898	25.1719701217215	50.4278656283359	3.43687460345834	5.08111349552014
50.4283656283359	59.8724529684241	140.499014641918	-431.842430334698	50.8232368692711	25.1677282017776	50.4283656283359	3.44228420720058	5.07658039182055
50.4288656283359	61.1730050370463	140.128172540306	-444.957618658978	50.8471092468273	25.1634880305973	50.4288656283359	3.44618683819088	5.06987623927302
50.4293656283359	62.5177810315984	139.794962585726	-458.277204458012	50.8710096629873	25.1592493804181	50.4293656283359	3.45230016612322	5.06384483723429
50.4298656283359	63.7894398712321	139.334151384014	-471.091022918585	50.8949371088584	25.1550119400557	50.4298656283359	3.45645098860094	5.05549188038162
50.4303656283359	65.117233907822	138.929713004865	-484.19391795673	50.9188905796146	25.1507755896995	50.4303656283359	3.46312972764217	5.04814938468285
50.4308656283359	66.3738418491682	138.406693783258	-496.820384342878	50.9428690744854	25.1465401699214	50.4308656283359	3.46774749637893	5.03863821276446
50.4313656283359	67.6944862778339	137.951759070792	-509.812611814901	50.9668715967431	25.1423057257809	50.4313656283359	3.47492145551231	5.03035054224071
50.4318656283359	68.935020191733	137.372014037704	-522.269034753903	50.9908971536931	25.13807221841	50.4318656283359	3.47975486391225	5.0197693391068
50.4323656283359	70.2473317546149	136.871177689134	-535.145780838213	51.0149447566609	25.1338397854109	50.4323656283359	3.48735860501958	5.01061034614629
50.4328656283359	71.4750478740187	136.245387818393	-547.456338118095	51.0390134209815	25.1296084488096	50.4328656283359	3.49248065661414	4.99914269629413
50.4333656283359	72.7807911225043	135.706650362632	-560.238433155149	51.0631021659878	25.1253783901781	50.4333656283359	3.50048282093918	4.98924917584157
50.4338656283359	73.9928773514652	135.037051989414	-572.385680442084	51.0872100149987	25.1211496400844	50.4338656283359	3.50579263028585	4.97692507704706
50.4343656283359	75.2893145011492	134.46229948321	-585.048592256852	51.1113359953089	25.1169223775087	50.4343656283359	3.51416419531909	4.96632224482303
50.4348656283359	76.4849067566371	133.753497506014	-597.020295256277	51.1354791381762	25.1126966152086	50.4348656283359	3.51969036390394	4.95321526128287
50.4353656283359	77.7706495115567	133.14620289132	-609.551601561169	51.1596384788113	25.1084725164609	50.4353656283359	3.52841443801975	4.94195767462304
50.4358656283359	78.9464810145982	132.39969577567	-621.319114236302	51.1838130563657	25.1042500668227	50.4358656283359	3.53411545415232	4.92808423295036
50.4363656283359	80.2183620986346	131.761097570507	-633.688580377161	51.2080019139213	25.1000294083089	50.4363656283359	3.5431747943284	4.91618515083294
50.4368656283359	81.3720943527572	130.979498252586	-645.226931581458	51.2322040984786	25.095810501896	50.4368656283359	3.54906013269952	4.90158219765069
50.4373656283359	82.6275974477021	130.311601654858	-657.410365556436	51.2564186609456	25.0915934745256	50.4373656283359	3.55844129395465	4.88906904022757
50.4378656283359	83.7559624273217	129.496398324059	-668.688397370887	51.2806446561268	25.0873782686656	50.4378656283359	3.56449139452963	4.87375252909076
50.438365628336	84.991887080556	128.800409374472	-680.654811098591	51.3048811427119	25.0831650013642	50.438365628336	3.5741799876592	4.86063769351877
50.438865628336	86.0920915365545	127.953629620716	-691.643879868743	51.329127183265	25.0789536033894	50.438865628336	3.58039546801588	4.84463356445908
50.439365628336	87.3055781590895	127.231135907482	-703.365541981621	51.3533818442133	25.0747441880489	50.439365628336	3.59037799079093	4.83093652311164
50.439865628336	88.3745069679241	126.354419139733	-714.035064915925	51.3776441958358	25.0705366794392	50.439865628336	3.59674718063746	4.81426338541022
50.440365628336	89.5624658556932	125.606739792119	-725.48198269473	51.4019133122532	25.066331190354	50.440365628336	3.60700921773957	4.79999848660701
50.440865628336	90.5972883400854	124.702000455135	-735.80331058399	51.4261882714159	25.062127641663	50.440865628336	3.61352845177374	4.78268016476561
50.441365628336	91.7568437416532	123.930655512807	-746.947580611675	51.4504681550933	25.0579261479337	50.441365628336	3.62405550366747	4.76786557243512
50.441865628336	92.7546737927363	122.999692282641	-756.892034140238	51.4747520488636	25.0537266286612	50.441865628336	3.63071577073509	4.74992378542819
50.442365628336	93.8829222003171	122.206128086092	-767.705495397719	51.4990390421018	25.0495292007793	50.442365628336	3.64149258113951	4.73457631244312
50.442865628336	94.8410895791079	121.250889468477	-777.24616550178	51.52332822797	25.0453337833833	50.442865628336	3.64828802391024	4.71603582322673
50.443365628336	95.9353001942239	120.436665909083	-787.702360582015	51.5476187034052	25.041140495933	50.443365628336	3.65929897593055	4.70017459672243
50.443865628336	96.8512088735525	119.459080827307	-796.813285846558	51.5719095691099	25.036949257513	50.443865628336	3.66622132812866	4.68106005791708
50.444365628336	97.9087248403354	118.625751730217	-806.88649672965	51.5961999295403	25.0327601897063	50.444365628336	3.67745021259293	4.6647042885599
50.444865628336	98.7799809843085	117.627834507426	-815.54355588298	51.6204888928958	25.0285732117765	50.444865628336	3.68449242497029	4.64504236910214
50.445365628336	99.7983156305697	116.777021051269	-825.209743269162	51.6447755711088	25.0243884470173	50.445365628336	3.69592265104536	4.62821286209257
50.445865628336	100.622672115795	115.760794021763	-833.390349154462	51.6690590798331	25.0202058149686	50.445865628336	3.70307654802475	4.60803084284498
50.446365628336	101.599472207548	114.894129564041	-842.626790338263	51.693338538434	25.0160254401204	50.446365628336	3.71469108822533	4.59074900129598
50.446865628336	102.374893370797	113.861661994944	-850.31036943196	51.7176130699773	25.0118472424069	50.446865628336	3.72194895108409	4.57007563942856
50.447365628336	103.30798919995	112.980818695487	-859.096145258422	51.7418818012186	25.0076713470823	50.447365628336	3.73373047275178	4.55236407552018
50.447865628336	104.032632175067	111.934187998282	-866.264056227533	51.7661438625929	25.0034976746084	50.447865628336	3.74108404697153	4.53122893896647
50.448365628336	104.920027066874	111.040848660152	-874.579944641011	51.790398388204	24.9993263505729	50.448365628336	3.7530149297864	4.51311099805804
50.448865628336	105.592276949836	109.982151681166	-881.215755320982	51.8146445158141	24.9951572961293	50.448865628336	3.76045613856217	4.49154478877984
50.449365628336	106.432175493295	109.07801679545	-889.04450420909	51.8388813868327	24.9909906368217	50.449365628336	3.77251857194651	4.47304477407069
50.449865628336	107.05064126693	108.009347477949	-895.133995711568	51.8631081463071	24.9868262946661	50.449865628336	3.78003909844467	4.45107897461719
50.450365628336	107.841448891009	107.096118565698	-902.460314893222	51.8873239429111	24.9826643947942	50.450365628336	3.79221512896411	4.43222189048287
50.450865628336	108.404983157292	106.019567609758	-907.991644921281	51.9115279289347	24.97850486026	50.450865628336	3.79980675273774	4.4098888476542
50.451365628336	109.145322652483	105.098946024007	-914.802364469969	51.9357192602743	24.9743478154394	50.451365628336	3.81207836586729	4.39070045234498
50.451865628336	109.653021885324	104.01658584282	-919.766089297906	51.9598970964215	24.9701931845922	50.451865628336	3.81973279277435	4.36803315474421
50.452365628336	110.341735529758	103.09026121389	-926.050176777636	51.9840606004534	24.9660410910027	50.452365628336	3.83208197169082	4.3485397949153
50.452865628336	110.792950329977	102.004140858343	-930.439338185046	52.0082089390219	24.9618914602953	50.452865628336	3.83979100283227	4.3255718465495
50.453365628336	111.429108932517	101.073786552317	-936.187984052594	52.0323412823438	24.9577444143441	50.453365628336	3.85219980146003	4.30580043022155
50.453865628336	111.823443797669	99.9859202454833	-939.998115959183	52.0564568041898	24.9535998802851	50.453865628336	3.85995527031169	4.28256588245514
50.454365628336	112.406347825288	99.0531843360183	-945.204741494777	52.0805546818751	24.9494579782748	50.454365628336	3.87240587469941	4.26254375067275
50.454865628336	112.743664503262	97.9655447863653	-948.43389669918	52.1046340962487	24.9453186370966	50.454865628336	3.8801997389736	4.23907702372055
50.455365628336	113.272847460899	97.0320444056874	-953.094184418097	52.1286942316832	24.9411819749008	50.455365628336	3.89267453362287	4.21883188516317
50.455865628336	113.553262041597	95.9465534860347	-955.742910388108	52.1527342760651	24.9370479222418	50.455865628336	3.90049885819511	4.19516762288476
50.456365628336	114.028488980918	95.0138673489671	-959.854786931542	52.176753420784	24.9329165949922	50.456365628336	3.9129804852934	4.17472744052335
50.456865628336	114.252369616165	93.9323893105642	-961.926100826942	52.200750860723	24.9287879255908	50.456865628336	3.92082749650158	4.15090040743194
50.457365628336	114.673635757013	93.002052055267	-965.489721379537	52.2247257942483	24.9246620273816	50.457365628336	3.93329891554735	4.13029331467635
50.457865628336	114.841596235112	91.9263858602782	-966.989049429805	52.2486774231996	24.9205388347907	50.457865628336	3.94116100252262	4.10633826160687
50.458365628336	115.209122254284	90.9998818098215	-970.006749783792	52.2726049528792	24.9164184584045	50.458365628336	3.95360554456976	4.08559245575807
50.458865628336	115.322014930006	89.9317550305311	-970.941857130736	52.2965075920433	24.9123008347288	50.458865628336	3.9614752935091	4.06154400684214
50.4593656283361	115.636241458111	89.0105131035761	-973.418098427374	52.3203845528903	24.9081860713863	50.4593656283361	3.97387671343001	4.04068765733955
50.4598656283361	115.695147237183	87.9515757832757	-973.798992581107	52.3442173107044	24.9040741070459	50.4598656283361	3.98174691490512	4.01658018310406
50.4603656283361	115.95672691444	87.0369644308382	-975.740282499998	52.3679347058693	24.8999650461842	50.4603656283361	3.99408943882425	3.99564132964215
50.4608656283361	115.962944170708	85.9887840906165	-975.579104853256	52.3916255725316	24.8958588297063	50.4608656283361	4.00195310999231	3.97150883243283
50.4613656283361	116.172732636187	85.0821070965426	-976.993908798592	52.4152891354665	24.8917555587853	50.4613656283361	4.01422147945624	3.95051529165146
50.4618656283361	116.127763992825	84.0461641141877	-976.304806518744	52.4389246184292	24.8876551766268	50.4618656283361	4.0220718716827	3.92639128632688
50.4623656283361	116.286809055243	83.1486567192448	-977.203441391373	52.4625312478816	24.8835577809668	50.4623656283361	4.03425138313772	3.90537055503048
50.4628656283361	116.192347117459	82.1263406601366	-976.002428388441	52.4861082535659	24.8794633173672	50.4628656283361	4.04208199593882	3.88128795840011
50.4633656283361	116.301876915732	81.2391664206193	-976.396946906432	52.5096548685858	24.8753718800184	50.4633656283361	4.05415853627137	3.86026712296428
50.4638656283361	116.159788510668	80.2317729310394	-974.701750923777	52.533170329411	24.8712834168853	50.4638656283361	4.06196312275531	3.83625814362165
50.4643656283361	116.221198367917	79.3560210402219	-974.605813555822	52.5566538758704	24.8671980185286	50.4643656283361	4.07392320019227	3.81526378972605
50.4648656283361	116.033507982087	78.3647495839714	-972.435715155288	52.5801047511412	24.8631156353548	50.4648656283361	4.08169577473283	3.79135982545637
50.4653656283361	116.048346477671	77.5014328553182	-971.864454824038	52.6035222017408	24.8590363542349	50.4653656283361	4.09352654551346	3.77041795332422
50.4658656283361	115.817218764141	76.5273850817873	-969.240117731785	52.6269054775159	24.8549601280477	50.4658656283361	4.10126138606978	3.74664949197234
50.4663656283361	115.787172958521	75.6774384455088	-968.209996618334	52.6502538316342	24.8508870399375	50.4663656283361	4.11295067658176	3.72578543426028
50.4668656283361	115.514894792921	74.7216173163435	-965.1532936068	52.6735665205728	24.8468170452791	50.4668656283361	4.12064232735724	3.70218196202394
50.4673656283361	115.441774978759	73.8858969184759	-963.681955713045	52.6968428041111	24.8427502234757	50.4673656283361	4.13217865201723	3.68142030725044
50.4678656283361	115.130737091284	72.9492064626582	-960.215790660012	52.7200819453189	24.8386865324141	50.4678656283361	4.13982192252299	3.65801022235867
50.4683656283361	115.016461118074	72.1284892741412	-958.321910560752	52.7432832105483	24.8346260477635	50.4683656283361	4.15119449732354	3.63737474248225
50.4688656283361	114.669139656293	71.2117350165128	-954.470039879852	52.7664458694232	24.8305687299322	50.4688656283361	4.15878446098707	3.61418527651699
50.4693656283361	114.515717111961	70.4067189822852	-952.173170425681	52.789569194831	24.8265146508831	50.4693656283361	4.16998321295205	3.59369886033033
50.4698656283361	114.134655228753	69.5106089525661	-947.960024989061	52.8126524629119	24.8224637735491	50.4698656283361	4.17751520322206	3.57075600616225
50.4703656283361	113.944171573031	68.7219136130496	-945.280444854374	52.83569495305	24.8184161662329	50.4703656283361	4.18853077583186	3.55044059782454
50.4708656283361	113.531961310548	67.8470599353225	-940.730954899336	52.8586959478641	24.8143717943894	50.4708656283361	4.19600038159656	3.52776904547033
50.4713656283361	113.306562181324	67.0752275174832	-937.689518116924	52.8816547331977	24.8103307227254	50.4713656283361	4.20682413642396	3.50764558915858
50.4718656283361	112.865826763643	66.2221485044372	-932.828942341492	52.90457059811	24.8062929192087	50.4718656283361	4.21422719568653	3.48526866901093
50.4723656283361	112.607702562122	65.4676454259279	-929.446930823208	52.9274428348666	24.8022584450311	50.4723656283361	4.2248512103908	3.46535705934525
50.4728656283361	112.141079302537	64.6367681531252	-924.300691587561	52.9502707389297	24.7982272706596	50.4728656283361	4.23218380331292	3.44329669352172
50.4733656283361	111.852450228818	63.8999869184847	-920.599672280358	52.9730536089498	24.7941994538654	50.4733656283361	4.24260086624235	3.42361573233707
50.4738656283361	111.362574155766	63.0916502118141	-915.193197981038	52.9957907467549	24.7901749675962	50.4738656283361	4.24985930702926	3.40189239380992
50.4743656283361	111.04567579129	62.3729116497801	-911.19488556421	53.0184814573425	24.7861538663107	50.4743656283361	4.26006290863189	3.38245975307006
50.4748656283361	110.535164143714	61.5873694485933	-905.55346159016	53.04112504887	24.7821361254141	50.4748656283361	4.26724373697739	3.36109243296926
50.4753656283361	110.192233708988	60.8869252599938	-901.279587936448	53.0637208326451	24.7781217961719	50.4753656283361	4.27722805827829	3.34192462413411
50.4758656283361	109.663671382315	60.1243502950308	-895.428217019868	53.0862681231172	24.7741108564194	50.4758656283361	4.28432803012599	3.32093080695845
50.4763656283361	109.296934746198	59.4423858641	-890.900408128594	53.1087662378679	24.7701033543581	50.4763656283361	4.29408792849957	3.30204315664309
50.4768656283361	108.752860791085	58.7028736073636	-884.863681040387	53.1312144976017	24.7660992702219	50.4768656283361	4.30110400660831	3.28143880353076
50.4773656283361	108.36452032112	58.0395110419469	-880.103342283082	53.1536122261375	24.762098649286	50.4773656283361	4.31063499910655	3.2628454355864
50.4778656283361	107.807415547131	57.32308387306	-873.905319384349	53.1759587503987	24.7581014741477	50.4778656283361	4.31756434332348	3.24264497538149
50.4783656283361	107.399638639298	56.6783851479349	-868.933534357936	53.1982534004045	24.7657758542773	50.4783656283361	4.32686252102688	3.22435879688704
50.4788656283361	106.831914249104	55.9849966434871	-862.597645163636	53.2204955092615	24.785044369739	50.4788656283361	4.33370240250081	3.20457512352793
50.4793656283361	106.406823808701	55.3589672841068	-857.435065466891	53.2426844131532	24.8128722671023	50.4793656283361	4.34276461585568	3.18660782809051
50.4798656283361	105.830811726998	54.6885068232195	-850.984553083047	53.2648194513323	24.8472871356619	50.4798656283361	4.34951267656448	3.16725231101256
50.4803656283362	105.390473949414	54.0810983051026	-845.657696558206	53.2868999661115	24.8867123936927	50.4803656283362	4.35833646857483	3.14961434806275
50.4808656283362	104.808408704795	53.4333922229082	-839.137962423641	53.3089253028537	24.9299404724551	50.4808656283362	4.36499106660767	3.13069674643195
50.4813656283362	104.354804227024	52.8444982406277	-833.698418229165	53.3308948099641	24.9760440062662	50.4813656283362	4.37357581055555	3.1133971109815
50.4818656283362	103.768798834703	52.2193089232476	-827.146600797921	53.3528078388808	25.0243135810769	50.4818656283362	4.38013679494182	3.09492542509386
50.4823656283362	103.303808781691	51.6487675386881	-821.615135149992	53.3746637440659	25.0742074849192	50.4823656283362	4.38848304598824	3.07797161257997
50.4828656283362	102.715856215286	51.0458017311188	-815.051262330607	53.3964618829969	25.1253122898817	50.4828656283362	4.3949506797117	3.05995220748171
50.4833656283362	102.241269049214	50.4934045525905	-809.445888000144	53.4182016161574	25.1773123547193	50.4833656283362	4.40305957542933	3.04335038341713
50.4838656283362	101.65324473661	49.9123211249652	-802.888788365079	53.4398823070288	25.2299661645245	50.4838656283362	4.40943431920525	3.02578811141447
50.4843656283362	101.170757466435	49.377819581714	-797.226542971525	53.4615033220814	25.2830883761871	50.4843656283362	4.41730749578194	3.00954320908511
50.4848656283362	100.584421541656	48.8182363903704	-790.693870866458	53.483064030765	25.3365360423275	50.4848656283362	4.42358998031925	2.99244151898698
50.4853656283362	100.095640337196	48.3013471350895	-784.990827464808	53.5045638055011	25.3901983357228	50.4853656283362	4.43122952405182	2.97655732188491
50.4858656283362	99.5126364019066	47.7628460054036	-778.499055105231	53.5260020216738	25.4439887050037	50.4858656283362	4.4374205054276	2.95991832326041
50.4863656283362	99.0190746877532	47.263254923899	-772.770306933221	53.5473780576206	25.4978391093783	50.4863656283362	4.44482891166882	2.94439751429714
50.4868656283362	98.4409303545017	46.7453866855393	-766.334730199584	53.5686912946242	25.551695599058	50.4868656283362	4.45092926611303	2.92822205334584
50.4873656283362	97.944008260745	46.262752908528	-760.594388549603	53.5899411169044	25.6055151043234	50.4873656283362	4.45810940354733	2.91306627215229
50.4878656283362	97.3721344047039	45.7650414850832	-754.229122170418	53.6111269116083	25.6592629327876	50.4878656283362	4.46412010111568	2.89735398813737
50.4883656283362	96.873177393271	45.2990007117772	-748.490305976755	53.6322480688023	25.7129109660321	50.4883656283362	4.47107517748556	2.8825638747002
50.4888656283362	96.3088694080952	44.8209473936646	-742.208296164272	53.6533039814635	25.7664362103253	50.4888656283362	4.47699728032364	2.86731327123636
50.4893656283362	95.8091084641963	44.3711153296818	-736.483137109035	53.6742940454713	25.8198197591012	50.4893656283362	4.48373081031609	2.85288852052119
50.4898656283362	95.2535469391142	43.9122024067457	-730.296170287245	53.6952142969998	25.8730459233264	50.4898656283362	4.48956545373687	2.83809702581305
50.4903656283362	94.754118470406	43.4781777367643	-724.595815032236	53.7160431208655	25.9261016139825	50.4903656283362	4.49608122728494	2.82403643494963
50.4908656283362	94.2083716022166	43.0378722493236	-718.514542082306	53.7367576684557	25.9789757997287	50.4908656283362	4.50182961814699	2.80970047451882
50.4913656283362	93.7103187120045	42.6192396803939	-712.849168167931	53.7573364358634	26.0316591269309	50.4913656283362	4.50813167017501	2.79600199935458
50.4918656283362	93.1753443819293	42.1969966569368	-706.883126787619	53.7777590458347	26.0841435712709	50.4918656283362	4.51379507194119	2.78211706085398
50.4923656283362	92.6796180200437	41.7933295854682	-701.261957336854	53.7980060657612	26.136422198505	50.4923656283362	4.51988765256054	2.76877786728564
50.4928656283362	92.156267274317	41.3885953201952	-695.419607051798	53.8180588560209	26.1884889377687	50.4928656283362	4.52546738337182	2.75533857476481
50.4933656283362	91.6637285130442	40.9994585125638	-689.850936645046	53.8378994438018	26.2403384295268	50.4933656283362	4.53135492943431	2.74235509720307
50.4938656283362	91.152748780381	40.6116733997404	-684.139692337144	53.8575104183216	26.2919658789728	50.4938656283362	4.53685234980673	2.72935527871878
50.4943656283362	90.6641710068218	40.2366253441484	-678.630912038535	53.8768748440074	26.3433669593958	50.4943656283362	4.54253945714856	2.71672327413541
50.4948656283362	90.1662104214168	39.8652266943364	-673.057187434538	53.8959761887517	26.394537719757	50.4948656283362	4.54795596789677	2.704156036138
50.4953656283362	89.6822824252489	39.5038219235775	-667.614818671353	53.914798264823	26.4454745231743	50.4953656283362	4.55344736500212	2.69187064323116
50.4958656283362	89.1978938851546	39.1482463856512	-662.184068105744	53.9333251803971	26.4961739914296	50.4958656283362	4.55878439688539	2.6797284387503
50.4963656283362	88.719222845976	38.8000375040916	-656.813795491668	53.951541299999	26.5466329649785	50.4963656283362	4.5640849194709	2.66778423290431
50.4968656283362	88.2424255845722	38.4580077322546	-651.471583653503	53.9694312124166	26.5968484706205	50.4968656283362	4.56929448388853	2.65599968983845
50.4973656283362	87.7647888524796	38.1213086165938	-646.130420357498	53.9869797048804	26.6468176963427	50.4973656283362	4.57441232610542	2.64434751711601
50.4978656283362	87.2843011629225	37.7893039734133	-640.769590222051	54.0041717424886	26.6965379724651	50.4978656283362	4.57944419975101	2.63280731065197
50.4983656283362	86.7994715433041	37.4615137858541	-635.37362288292	54.0209924520236	26.7460067577085	50.4983656283362	4.58439546645651	2.62136375468738
50.4988656283362	86.3092119177124	37.1375773152386	-629.931200731122	54.0374271094382	26.7952216288619	50.4988656283362	4.58927034177101	2.61000544429502
50.4993656283362	85.812748932356	36.8172255784016	-624.434263520777	54.0534611304041	26.844180273015	50.4993656283362	4.59407202540842	2.59872400422769
50.4998656283362	85.3095555961285	36.5002602125621	-618.877301876769	54.069080063412	26.8928804815971	50.4998656283362	4.59880291364065	2.58751340894986
50.5003656283362	84.7992978905652	36.1865371446851	-613.256803657817	54.0842695849899	26.941320145685	50.5003656283362	4.6034647816286	2.57636945449186
50.5008656283362	84.2817929882961	35.8759539545643	-607.570820476206	54.0990154966764	26.9894972521987	50.5008656283362	4.60805892781697	2.56528934759587
50.5013656283363	83.7569765248548	35.5684400913399	-601.818628171518	54.1133037234447	27.0374098807257	50.5013656283363	4.61258628658129	2.55427138592094
50.5018656283363	83.2248769410206	35.2639492971029	-596.000460691908	54.1271203133133	27.0850562007912	50.5018656283363	4.61704751584437	2.54331470901836
50.5023656283363	82.6855953499413	34.9624537385403	-590.117301333626	54.1404514379289	27.1324344694541	50.5023656283363	4.62144306517717	2.53241910432716
50.5028656283363	82.1392897225333	34.6639394608756	-584.170718808018	54.1532833939353	27.1795430291428	50.5028656283363	4.62577322871539	2.52158485595319
50.5033656283363	81.5861624489837	34.3684028657949	-578.16273835098	54.1656026049719	27.2263803056752	50.5033656283363	4.63003818626472	2.51081262672188
50.5038656283363	81.0264505403923	34.0758479825831	-572.095740232317	54.1773956241716	27.2729448064204	50.5038656283363	4.63423803521732	2.50010336611342
50.5043656283363	80.4604178955452	33.7862843538921	-565.972379694667	54.1886491370465	27.3192351185749	50.5043656283363	4.63837281531838	2.48945823833491
50.5048656283363	79.888349183503	33.4997253979201	-559.795523657326	54.1993499646668	27.3652499075297	50.5048656283363	4.64244252786772	2.47887856606279
50.5053656283363	79.3105449908623	33.2161871399969	-553.568200540024	54.209485067056	27.4109879153115	50.5053656283363	4.64644715058888	2.46836578638302
50.5058656283363	78.7273179592501	32.9356872307159	-547.293560358263	54.2190415467333	27.4564479590856	50.5058656283363	4.650386649124	2.45792141622875
50.5063656283363	78.1389896985526	32.658244186442	-540.974842864252	54.2280066523495	27.5016289297057	50.5063656283363	4.65426098590007	2.44754702521579
50.5068656283363	77.5458883082196	32.3838768024854	-534.615351993749	54.2363677823689	27.5465297903054	50.5068656283363	4.65807012694616	2.43724421424308
50.5073656283363	76.948346375607	32.1126037004304	-528.218435259293	54.244112488756	27.5911495749192	50.5073656283363	4.66181404711297	2.42701459858826
50.5078656283363	76.3466993489378	31.8444429797719	-521.787467027332	54.2512284806373	27.6354873871291	50.5078656283363	4.66549273404573	2.41685979451065
50.5083656283363	75.7412842048409	31.5794119507304	-515.325834848972	54.2577036279085	27.6795423987303	50.5083656283363	4.66910619118367	2.40678140859356
50.5088656283363	75.1324383479219	31.3175269303087	-508.836928195639	54.2635259647652	27.7233138484111	50.5088656283363	4.67265443999896	2.39678102922843
50.5093656283363	74.5204986934946	31.0588030876851	-502.324129092762	54.2686836931383	27.766801040445	50.5093656283363	4.67613752164063	2.38686021977628
50.5098656283363	73.9058008952993	30.8032543281536	-495.790804255599	54.2731651860204	27.8100033433911	50.5098656283363	4.6795554981128	2.37702051304498
50.5103656283363	73.2886786883905	30.55089320724	-489.24029841797	54.2769589906687	27.8529201888019	50.5103656283363	4.68290845308762	2.36726340680163
50.5108656283363	72.6694633239164	30.3017308684937	-482.675928612475	54.2800538316773	27.8955510699365	50.5108656283363	4.68619649243157	2.35759036010134
50.5113656283363	72.0484830776206	30.0557769999072	-476.100979213779	54.2824386139079	27.9378955404796	50.5113656283363	4.68941974450617	2.34800279026297
50.5118656283363	71.4260628178886	29.8130398050382	-469.518697597887	54.2841024252783	27.9799532132648	50.5118656283363	4.69257836029103	2.33850207035969
50.5123656283363	70.8025236222873	29.5735259857832	-462.93229030277	54.2850345393995	28.0217237590035	50.5123656283363	4.69567251336653	2.32908952712217
50.5128656283363	70.1781824339798	29.3372407344222	-456.344919600922	54.2852244180623	28.0632069050186	50.5128656283363	4.69870239978532	2.31976643917463
50.5133656283363	69.5533517513055	29.104187733084	-449.75970041419	54.2846617135709	28.1044024339838	50.5133656283363	4.70166823785565	2.31053403554245
50.5138656283363	68.9283393453006	28.8743691591817	-443.179697516644	54.2833362709221	28.1453101826695	50.5138656283363	4.70457026785433	2.30139349438323
50.5143656283363	68.3034480010974	28.6477856956866	-436.607922983266	54.2812381298322	28.1859300406958	50.5143656283363	4.70740875168358	2.29234594190452
50.5148656283363	67.6789752800422	28.4244365453504	-430.047333851619	54.2783575266103	28.226261949292	50.5148656283363	4.7101839724828	2.28339245143958
50.5153656283363	67.0552133000784	28.2043194481764	-423.500829970947	54.2746848958834	28.2663059000656	50.5153656283363	4.71289623420413	2.274534042659
50.5158656283363	66.4324485324894	27.9874307015861	-416.971252018884	54.2702108721716	28.3060619337796	50.5158656283363	4.71554586115869	2.26577168090127
50.5163656283363	65.8109616135203	27.7737651828414	-410.461379670293	54.2649262913191	28.3455301391393	50.5163656283363	4.71813319753911	2.25710627660912
50.5168656283363	65.1910271697319	27.5633163733716	-403.973929906259	54.258822191782	28.3847106515896	50.5168656283363	4.72065860692287	2.24853868486149
50.5173656283363	64.5729136561877	27.3560763847231	-397.511555453843	54.2518898157787	28.4236036521231	50.5173656283363	4.72312247175987	2.24006970499355
50.5178656283363	63.9568832067801	27.1520359859	-391.076843349269	54.2441206103044	28.4622093660992	50.5178656283363	4.72552519284726	2.2317000802986
50.5183656283363	63.3431914961463	26.9511846319109	-384.672313618802	54.235506228014	28.500528062076	50.5183656283363	4.72786718879392	2.22343049780749
50.5188656283363	62.7320876127419	26.7535104933614	-378.300418072718	54.2260385279788	28.5385600506537	50.5188656283363	4.73014889547651	2.21526158814184
50.5193656283363	62.1238139427258	26.5590004869652	-371.963539208715	54.2157095763199	28.5763056833314	50.5193656283363	4.73237076548875	2.20719392543844
50.5198656283363	61.518606064377	26.3676403068583	-365.66398922178	54.2045116467232	28.6137653513773	50.5198656283363	4.73453326758533	2.19922802734266
50.5203656283363	60.916692652809	26.1794144566221	-359.404009118016	54.1919588380645	28.6509394847124	50.5203656283363	4.73663688612161	2.19136435506909
50.5208656283363	60.318295394784	25.9943062819289	-353.185767930306	54.1775885373764	28.6878285508083	50.5208656283363	4.73868212049021	2.18360331352798
50.5213656283363	59.7236289134528	25.8122980037346	-347.011362033945	54.1610404571361	28.7244330535996	50.5213656283363	4.74066948455533	2.17594525151642
50.5218656283364	59.1329007028624	25.6333707519502	-340.882814560557	54.1420285790842	28.760753532411	50.5218656283364	4.74259950608559	2.16839046197292
50.5223656283364	58.5463110720818	25.4575045995294	-334.802074908677	54.1203256408775	28.7967905608993	50.5223656283364	4.74447272618621	2.16093918229471
50.5228656283364	57.9640530988058	25.2846785969137	-328.77101834951	54.095750694271	28.8325447460109	50.5228656283364	4.74628969873107	2.15359159471643
50.5233656283364	57.3863125922919	25.1148708067813	-322.791445726321	54.0681594675094	28.8680167269542	50.5233656283364	4.74805098979534	2.14634782674959
50.5238656283364	56.8132680654897	24.9480583390478	-316.865083245965	54.0374368664889	28.9032071741886	50.5238656283364	4.74975717708923	2.1392079516815
50.5243656283364	56.2450907162157	24.78421738607	-310.993582360991	54.0034911332136	28.9381167884284	50.5243656283364	4.75140884939334	2.13217198913277
50.5248656283364	55.6819444172213	24.6233232580058	-305.178519740735	53.9662492900441	28.9727462996632	50.5248656283364	4.75300660599618	2.12523990567222
50.5253656283364	55.123985714997	24.4653504182847	-299.421397329745	53.9256535838821	29.0070964661945	50.5253656283364	4.75455105613427	2.11841161548788
50.5258656283364	54.5713638371483	24.3102725191467	-293.723642491816	53.8816587097685	29.0411680736883	50.5258656283364	4.75604281843527	2.11168698111297
50.5263656283364	54.0242207081703	24.1580624372048	-288.086608237842	53.83422964341	29.0749619342439	50.5263656283364	4.75748252036467	2.10506581420526
50.5268656283364	53.4826909734417	24.0086923089931	-282.511573535619	53.7833399505273	29.1084788854791	50.5268656283364	4.75887079767631	2.09854787637841
50.5273656283364	52.9469020312503	23.862133566458	-276.999743699651	53.7289704704365	29.1417197896322	50.5273656283364	4.76020829386721	2.09213288008373
50.5278656283364	52.4169740726532	23.7183569723558	-271.552250858927	53.671108294007	29.1746855326799	50.5278656283364	4.76149565963708	2.08582048954049
50.5283656283364	51.8930201289687	23.5773326555175	-266.170154500589	53.6097459736977	29.2073770234718	50.5283656283364	4.76273355235294	2.07961032171328
50.5288656283364	51.375146126688	23.4390301459457	-260.854442087278	53.5448809169354	29.2397951928814	50.5288656283364	4.76392263551904	2.07350194733412
50.5293656283364	50.8634509495879	23.3034184097059	-255.60602974596	53.4765149246275	29.2719409929734	50.5293656283364	4.76506357825264	2.06749489196778
50.5298656283364	50.3580265078188	23.1704658835801	-250.425763025859	53.4046538447525	29.3038153961876	50.5298656283364	4.76615705476583	2.06158863711787
50.5303656283364	49.8589578137332	23.0401405094469	-245.314417723157	53.3293073173243	29.3354193945383	50.5303656283364	4.7672037438538	2.05578262137176
50.5308656283364	49.3663230642184	22.9124097683562	-240.27270076999	53.2504885919608	29.366753998831	50.5308656283364	4.76820432838984	2.050076241582
50.5313656283364	48.8801937292857	22.7872407142684	-235.301251185244	53.1682144031406	29.3978202378945	50.5313656283364	4.76915949482733	2.044468854082
50.5318656283364	48.4006346466663	22.6646000074249	-230.400641084583	53.0825048912389	29.4286191578293	50.5318656283364	4.77006993270921	2.03895977593356
50.5323656283364	47.9277041221579	22.5444539473227	-225.57137674713	52.9933835597821	29.4591518212718	50.5323656283364	4.7709363341849	2.03354828620381
50.5328656283364	47.4614540354616	22.4267685052636	-220.813899736108	52.9008772611987	29.4894193066744	50.5328656283364	4.77175939353526	2.02823362726917
50.5333656283364	47.0019299512449	22.3115093564513	-216.128588070793	52.805016204785	29.5194227076015	50.5333656283364	4.77253980670564	2.02301500614374
50.5338656283364	46.5491712351618	22.1986419116094	-211.51575744702	52.7058339817301	29.5491631320407	50.5338656283364	4.77327827084739	2.01789159582956
50.5343656283364	46.1032111745594	22.0881313480963	-206.975662503521	52.6033676029334	29.5786417017294	50.5343656283364	4.77397548386803	2.01286253668625
50.5348656283364	45.6640771035976	21.9799426404919	-202.508498131285	52.4976575460371	29.6078595514974	50.5348656283364	4.77463214399034	2.00792693781738
50.5353656283364	45.2317905325057	21.8740405906341	-198.114400823179	52.3887478086485	29.6368178286235	50.5353656283364	4.77524894932056	2.00308387847096
50.5358656283364	44.8063672806979	21.7703898570836	-193.793450060992	52.2766859651536	29.6655176922078	50.5358656283364	4.77582659742599	1.99833240945144
50.5363656283364	44.3878176134714	21.6689549839953	-189.545669737104	52.1615232248664	29.6939603125585	50.5363656283364	4.77636578492208	1.99367155454074
50.5368656283364	43.9761463820062	21.5697004293784	-185.371029607956	52.0433144895291	29.7221468705938	50.5368656283364	4.77686720706936	1.9891003119255
50.5373656283364	43.571353166389	21.472590592726	-181.269446776499	51.9221184083952	29.7500785572571	50.5373656283364	4.77733155738021	1.98461765562827
50.5378656283364	43.1734324213835	21.3775898419984	-177.240787200823	51.7979974293044	29.7777565729475	50.5378656283364	4.77775952723585	1.98022253693986
50.5383656283364	42.7823736246692	21.2846625399427	-173.284867226162	51.671017844306	29.8051821269641	50.5383656283364	4.77815180551352	1.97591388585046
50.5388656283364	42.3981614272739	21.1937730697359	-169.401455137495	51.5412498285075	29.8323564369636	50.5388656283364	4.77850907822413	1.97169061247722
50.5393656283364	42.020775805926	21.1048858599371	-165.590272730002	51.4087674709367	29.8592807284322	50.5393656283364	4.77883202816051	1.96755160848555
50.5398656283364	41.6501922170566	21.0179654087366	-161.850996894622	51.2736487962974	29.8859562341706	50.5398656283364	4.77912133455625	1.9634957485022
50.5403656283364	41.2863817521839	20.9329763074917	-158.183261216055	51.135975776595	29.9123841937926	50.5403656283364	4.7793776727555	1.95952189151754
50.5408656283364	40.9293112944143	20.849883263539	-154.586657580509	50.9958343316857	29.9385658532359	50.5408656283364	4.77960171389355	1.95562888227498
50.5413656283364	40.5789436758021	20.768651122274	-151.060737790605	50.8533143178974	29.9645024642867	50.5413656283364	4.77979412458855	1.9518155526454
50.5418656283364	40.2352378353106	20.6892448884925	-147.605015184866	50.7085095039474	29.9901952841166	50.5418656283364	4.77995556664421	1.94808072298446
50.5423656283364	39.8981489771246	20.6116297469851	-144.218966259262	50.5615175334766	30.0156455748316	50.5423656283364	4.78008669676373	1.94442320347091
50.5428656283365	39.5676287290684	20.5357710823821	-140.902032288351	50.4124398736059	30.0408546030335	50.5428656283365	4.78018816627493	1.94084179542402
50.5433656283365	39.2436253008891	20.4616344982431	-137.653620943622	50.2613817490163	30.0658236393934	50.5433656283365	4.78026062086659	1.93733529259821
50.5438656283365	38.9260836421728	20.3891858353903	-134.473107906673	50.1084520611532	30.0905539582371	50.5438656283365	4.78030470033613	1.93390248245347
50.5443656283365	38.6149455996638	20.3183911894817	-131.359838474974	49.9537632922538	30.1150468371415	50.5443656283365	4.7803210383486	1.93054214739967
50.5448656283365	38.3101500737682	20.2492169278266	-128.31312915798	49.7974313940039	30.139303556543	50.5448656283365	4.78031026220687	1.92725306601346
50.5453656283365	38.0116331740274	20.181629705441	-125.332269261485	49.6395756607358	30.1633253993565	50.5453656283365	4.78027299263322	1.9240340142264
50.5458656283365	37.7193283733547	20.1155964803463	-122.416522458131	49.4803185871887	30.1871136506058	50.5458656283365	4.78020984356216	1.92088376648291
50.5463656283365	37.4331666608368	20.0510845281143	-119.565128342106	49.3197857109598	30.2106695970644	50.5463656283365	4.78012142194444	1.91780109686691
50.5468656283365	37.1530766929086	19.9880614556607	-116.777303966121	49.1581054398929	30.2339945269069	50.5468656283365	4.7800083275623	1.91478478019619
50.5473656283365	36.8789849427196	19.9264952142929	-114.052245358849	48.9954088647448	30.2570897293708	50.5473656283365	4.77987115285581	1.91183359308334
50.5478656283365	36.6108158475155	19.8663541120181	-111.389129021084	48.8318295575932	30.2799564944283	50.5478656283365	4.7797104827602	1.90894631496267
50.5483656283365	36.3484919538701	19.8076068251164	-108.787113398976	48.6675033565379	30.3025961124679	50.5483656283365	4.77952689455423	1.90612172908197
50.5488656283365	36.0919340606095	19.7502224089894	-106.245340332778	48.5025681373566	30.3250098739858	50.5488656283365	4.77932095771939	1.90335862345892
50.5493656283365	35.8410613592785	19.6941703082895	-103.762936479625	48.3371635728599	30.3471990692872	50.5493656283365	4.77909323380972	1.90065579180121
50.5498656283365	35.595791572012	19.6394203663417	-101.33901470897	48.1714308807862	30.3691649881955	50.5498656283365	4.77884427633245	1.89801203439012
50.5503656283365	35.3560410866756	19.5859428338659	-98.9726754693746	48.0055125611472	30.3909089197727	50.5503656283365	4.77857463063889	1.89542615892724
50.5508656283365	35.1217250891575	19.533708377012	-96.6630081254509	47.8395492477062	30.4124321520466	50.5508656283365	4.77828483382587	1.89289698134393
50.5513656283365	34.8927576926948	19.4826880847185	-94.4090922638468	47.6736644534901	30.4337359717482	50.5513656283365	4.77797541464711	1.89042332657346
50.5518656283365	34.6690520641318	19.4328534754063	-92.2099989672493	47.5079643168342	30.4548216640568	50.5518656283365	4.77764689343483	1.88800402928578
50.5523656283365	34.4505205470136	19.3841765030222	-90.0647920554717	47.3425399762205	30.4756905123535	50.5523656283365	4.77729978203096	1.88563793458482
50.5528656283365	34.2370747814285	19.3366295624436	-87.972529292784	47.1774696804161	30.4963437979834	50.5528656283365	4.77693458372818	1.8833238986686
50.5533656283365	34.0286258205217	19.2901854942593	-85.9322635607381	47.0128206082808	30.5167828000247	50.5533656283365	4.77655179322018	1.88106078945211
50.5538656283365	33.82508424361	19.2448175889414	-83.9430439958171	46.8486504360626	30.5370087950668	50.5538656283365	4.77615189656135	1.87884748715345
50.5543656283365	33.6263602658376	19.2004995904222	-82.0039170913315	46.6850086866585	30.5570230569949	50.5543656283365	4.77573537113533	1.87668288484336
50.5548656283365	33.4323638443218	19.1572056990927	-80.11392776308	46.521937890796	30.5768268567824	50.5548656283365	4.77530268563241	1.87456588895868
50.5553656283365	33.2430047807426	19.1149105742368	-78.2721203783537	46.3594745860675	30.5964214622908	50.5553656283365	4.77485430003548	1.87249541978013
50.5558656283365	33.0581928203416	19.0735893359202	-76.4775397479664	46.1976501762387	30.6158081380765	50.5558656283365	4.77439066561428	1.87047041187495
50.5563656283365	32.8778377473041	19.0332175663479	-74.7292320810688	46.0364916702031	30.6349881452037	50.5563656283365	4.77391222492773	1.86848981450499
50.5568656283365	32.7018494765013	18.9937713107079	-73.0262459025719	45.8760223172994	30.6539627410657	50.5568656283365	4.77341941183412	1.86655259200095
50.5573656283365	32.530138141583	18.9552270775194	-71.3676329330993	45.7162621534185	30.6727331792109	50.5573656283365	4.77291265150881	1.86465772410327
50.5578656283365	32.3626141794145	18.9175618385008	-69.7524489314436	45.5572284703321	30.6913007091764	50.5578656283365	4.77239236046931	1.86280420627062
50.5583656283365	32.1991884108604	18.8807530279766	-68.17975449959	45.398936218963	30.7096665763274	50.5583656283365	4.77185894660737	1.86099104995667
50.5588656283365	32.0397721179241	18.8447785418393	-66.6486158504264	45.2413983558306	30.7278320217027	50.5588656283365	4.77131280922791	1.85921728285582
50.5593656283365	31.8842771172579	18.8096167360856	-65.1581055383343	45.0846261406178	30.7457982818662	50.5593656283365	4.7707543390944	1.85748194911903
50.5598656283365	31.7326158300674	18.7752464249427	-63.7073031529118	44.9286293917078	30.7635665887641	50.5598656283365	4.77018391848058	1.85578410954026
50.5603656283365	31.5847013484361	18.7416468786042	-62.2952959761445	44.7734167055794	30.7811381695875	50.5603656283365	4.76960192122813	1.85412284171477
50.5608656283365	31.4404474981053	18.7087978205916	-60.9211796033977	44.6189956451315	30.7985142466412	50.5608656283365	4.76900871281001	1.85249724016988
50.5613656283365	31.2997688977485	18.6766794247606	-59.5840585286559	44.4653729012942	30.8156960372168	50.5613656283365	4.76840465039933	1.85090641646937
50.5618656283365	31.1625810147834	18.6452723119691	-58.28304669449	44.3125544316802	30.8326847534717	50.5618656283365	4.76779008294334	1.84934949929234
50.5623656283365	31.0288002177726	18.614557546423	-57.0172680072773	44.1605455795009	30.8494816023132	50.5623656283365	4.76716535124234	1.84782563448753
50.5628656283365	30.8983438254663	18.5845166317202	-55.7858568182538	44.0093511755198	30.866087785287	50.5628656283365	4.76653078803322	1.84633398510409
50.5633656283365	30.7711301525434	18.5551315066065	-54.5879583710047	43.8589756254283	30.8825044984707	50.5633656283365	4.76588671807736	1.84487373139973
50.5638656283366	30.6470785521171	18.5263845404628	-53.4227292160613	43.7094229846942	30.8987329323725	50.5638656283366	4.76523345825265	1.84344407082728
50.5643656283366	30.5261094550664	18.4982585285386	-52.2893375932864	43.5606970226435	30.9147742718333	50.5643656283366	4.76457131764936	1.84204421800062
50.5648656283366	30.4081444062664	18.47073668695	-51.1869637827797	43.4128012772906	30.9306296959346	50.5648656283366	4.76390059766958	1.84067340464096
50.5653656283366	30.2931060977877	18.4438026474565	-50.1148004250587	43.2657391022171	30.9463003779092	50.5653656283366	4.76322159212995	1.83933087950446
50.5658656283366	30.1809183991409	18.4174404520332	-49.0720528112955	43.1195137066192	30.9617874850573	50.5658656283366	4.76253458736755	1.83801590829211
50.5663656283366	30.071506384644	18.3916345472555	-48.0579391444252	42.9741281894817	30.9770921786662	50.5663656283366	4.76183986234855	1.83672777354286
50.5668656283366	29.9647963579925	18.3663697785082	-47.0716907719498	42.8295855687058	30.9922156139335	50.5668656283366	4.76113768877947	1.835465774511
50.5673656283366	29.8607158741141	18.3416313840373	-46.1125523912918	42.6858888059003	31.0071589398948	50.5673656283366	4.76042833122081	1.83422922702859
50.5678656283366	29.7591937583915	18.3174049888568	-45.1797822285588	42.5430408274417	31.0219232993547	50.5678656283366	4.75971204720276	1.83301746335398
50.5683656283366	29.6601601233395	18.2936765985259	-44.2726521916044	42.4010445423307	31.0365098288218	50.5683656283366	4.75898908734282	1.83182983200728
50.5688656283366	29.5635463828211	18.2704325928092	-43.3904479982719	42.2599028572909	31.0509196584466	50.5688656283366	4.75825969546509	1.83066569759363
50.5693656283366	29.4692852638909	18.2476597192346	-42.5324692807198	42.119618689497	31.0651539119633	50.5693656283366	4.75752410872103	1.8295244406152
50.5698656283366	29.3773108163537	18.2253450865606	-41.6980296667396	41.9801949772627	31.0792137066347	50.5698656283366	4.75678255771144	1.8284054572727
50.5703656283366	29.2875584201257	18.2034761581667	-40.8864568389654	41.841634688974	31.0931001532004	50.5703656283366	4.75603526660945	1.82730815925729
50.5708656283366	29.1999647904888	18.182040745378	-40.0970925729003	41.7039408305097	31.1068143558281	50.5708656283366	4.75528245328449	1.8262319735336
50.5713656283366	29.1144679813245	18.1610270007361	-39.3292927546529	41.5671164513607	31.1203574120676	50.5713656283366	4.75452432942674	1.82517634211473
50.5718656283366	29.0310073864176	18.1404234112278	-38.5824273793078	41.4311646496266	31.1337304128082	50.5718656283366	4.75376110067219	1.82414072182996
50.5723656283366	28.9495237389173	18.1202187914825	-37.8558805308215	41.2960885760433	31.1469344422389	50.5723656283366	4.75299296672796	1.82312458408585
50.5728656283366	28.8699591090422	18.1004022769474	-37.1490503443468	41.1618914371752	31.1599705778108	50.5728656283366	4.7522201214977	1.82212741462145
50.5733656283366	28.7922569001188	18.0809633170526	-36.4613489518732	41.0285764978849	31.1728398902028	50.5733656283366	4.75144275320704	1.82114871325842
50.5738656283366	28.7163618430366	18.0618916683738	-35.7922024120616	40.8961470831757	31.1855434432894	50.5738656283366	4.75066104452882	1.82018799364651
50.5743656283366	28.6422199892058	18.0431773878021	-35.1410506251411	40.7646065794939	31.1980822941114	50.5743656283366	4.74987517270794	1.8192447830052
50.5748656283366	28.5697787021026	18.0248108257308	-34.5073472337242	40.6339596048635	31.2104574928489	50.5748656283366	4.74908530968581	1.81831862186198
50.5753656283366	28.4989866474827	18.0067826192651	-33.8905595103812	40.5042204189552	31.2226700827965	50.5753656283366	4.74829162222415	1.817409063788
50.5758656283366	28.4297937823453	17.9890836854646	-33.2901682327989	40.3754048722121	31.2347211003407	50.5758656283366	4.74749427202807	1.81651567513147
50.5763656283366	28.3621513427262	17.971705214625	-32.7056675473366	40.247529149208	31.2466115749398	50.5763656283366	4.74669341586824	1.81563803474943
50.5768656283366	28.2960118303989	17.9546386636058	-32.1365648217644	40.120609567414	31.2583425291059	50.5768656283366	4.74588920570219	1.81477573373842
50.5773656283366	28.2313289985592	17.9378757492111	-31.582380487969	39.99466253976	31.2699149783888	50.5773656283366	4.74508178879441	1.81392837516445
50.5778656283366	28.1680578365668	17.9214084416292	-31.0426478753683	39.869704562496	31.2813299313617	50.5778656283366	4.74427130783541	1.81309557379277
50.5783656283366	28.1061545538179	17.9052289579369	-30.516913035783	39.7457522068582	31.2925883896093	50.5783656283366	4.74345790105935	1.81227695581785
50.5788656283366	28.0455765628179	17.8893297556739	-30.0047345604707	39.622822111222	31.3036913477174	50.5788656283366	4.74264170236047	1.81147215859401
50.5793656283366	27.9862824615232	17.8737035264921	-29.5056833900184	39.500930973241	31.3146397932645	50.5793656283366	4.74182284140795	1.81068083036702
50.5798656283366	27.9282320150181	17.8583431898849	-29.0193426177662	39.3800955419122	31.325434706815	50.5798656283366	4.74100144375934	1.80990263000704
50.5803656283366	27.8713861365905	17.8432418869996	-28.5453072874121	39.2603326095677	31.3360770619142	50.5803656283366	4.74017763097236	1.80913722674332
50.5808656283366	27.8157068682697	17.8283929745384	-28.0831841854227	39.1416590038073	31.3465678250845	50.5808656283366	4.73935152071508	1.80838429990087
50.5813656283366	27.7611573608846	17.8137900187502	-27.6325916288571	39.0240915793825	31.356907955824	50.5813656283366	4.73852322687434	1.80764353863941
50.5818656283366	27.7077018537006	17.7994267895172	-27.1931592491839	38.9076472100427	31.3670984066059	50.5818656283366	4.73769285966252	1.8069146416949
50.5823656283366	27.6553056536909	17.7852972545386	-26.7645277726558	38.7923427803533	31.3771401228795	50.5823656283366	4.73686052572238	1.80619731712393
50.5828656283366	27.6039351144946	17.7713955736149	-26.3463487977686	38.6781951774932	31.3870340430727	50.5828656283366	4.73602632823015	1.80549128205111
50.5833656283366	27.5535576151124	17.757716093034	-25.9382845703277	38.5652212830406	31.3967810985959	50.5833656283366	4.73519036699668	1.80479626241975
50.5838656283366	27.50414153839	17.7442533400621	-25.5400077566064	38.4534379647512	31.4063822138469	50.5838656283366	4.7343527385667	1.80411199274598
50.5843656283366	27.4556562493337	17.7310020175404	-25.1512012150662	38.3428620683376	31.4158383062176	50.5843656283366	4.73351353631615	1.80343821587653
50.5848656283367	27.4080720733041	17.7179569985895	-24.771557767084	38.2335104092525	31.4251502861014	50.5848656283367	4.73267285054751	1.80277468275029
50.5853656283367	27.3613602741285	17.7051133214227	-24.4007799671103	38.1253997644818	31.4343190569018	50.5853656283367	4.73183076858317	1.80212115216377
50.5858656283367	27.3154930321739	17.6924661842688	-24.0385798726557	38.018546864351	31.4433455150426	50.5858656283367	4.73098737485682	1.80147739054068
50.5863656283367	27.2704434224159	17.6800109404059	-23.6846788144922	37.9129683843504	31.4522305499786	50.5863656283367	4.73014275100281	1.80084317170569
50.5868656283367	27.2261853925415	17.667743093306	-23.3388071674166	37.8086809369792	31.4609750442075	50.5868656283367	4.72929697594345	1.80021827666237
50.5873656283367	27.1826937411185	17.6556582918907	-23.0007041219253	37.7057010636167	31.4695798732829	50.5873656283367	4.72845012597441	1.7996024933756
50.5878656283367	27.1399440958624	17.6437523258991	-22.6701174571049	37.6040452264176	31.4780459058286	50.5878656283367	4.72760227484798	1.79899561655835
50.5883656283367	27.097912892032	17.6320211213667	-22.3468033150451	37.5037298002393	31.4863740035526	50.5883656283367	4.72675349385441	1.79839744746296
50.5888656283367	27.0565773509803	17.6204607362156	-22.0305259770435	37.4047710646001	31.4945650212636	50.5888656283367	4.72590385190114	1.79780779367695
50.5893656283367	27.0159154588872	17.6090673559556	-21.7210576418642	37.3071851956732	31.5026198068872	50.5893656283367	4.72505341559016	1.79722646892339
50.5898656283367	26.9759059456975	17.5978372894955	-21.4181782062844	37.2109882583161	31.510539201483	50.5898656283367	4.72420224929324	1.79665329286591
50.5903656283367	26.9365282642872	17.5867669650642	-21.1216750481582	37.1161961981399	31.5183240392631	50.5903656283367	4.72335041522531	1.79608809091831
50.5908656283367	26.8977625698775	17.5758529262398	-20.8313428121901	37.0228248336187	31.5259751476108	50.5908656283367	4.72249797351581	1.7955306940587
50.5913656283367	26.859589699717	17.5650918280875	-20.5469831986139	36.9308898482414	31.5334933471	50.5913656283367	4.7216449822781	1.79498093864842
50.5918656283367	26.8219911530473	17.5544804334036	-20.2684047549391	36.8404067827081	31.5408794515156	50.5918656283367	4.72079149767701	1.79443866625542
50.5923656283367	26.7849490713699	17.5440156090646	-19.99542267093	36.7513910271718	31.5481342678742	50.5923656283367	4.71993757399445	1.79390372348228
50.5928656283367	26.7484462190266	17.5336943224809	-19.7278585769426	36.6638578135284	31.5552585964459	50.5928656283367	4.7190832636931	1.79337596179885
50.5933656283367	26.7124659641076	17.5235136381537	-19.4655403457531	36.5778222077543	31.5622532307757	50.5933656283367	4.71822861747839	1.7928552373793
50.5938656283367	26.676992259698	17.5134707143323	-19.2083018979889	36.4932991022962	31.5691189577069	50.5938656283367	4.71737368435852	1.79234141094376
50.5943656283367	26.6420096254725	17.5035627997716	-18.9559830112503	36.4103032085111	31.5758565574034	50.5943656283367	4.71651851170278	1.79183434760439
50.5948656283367	26.607503129648	17.4937872305877	-18.708429133018	36.32884904916	31.5824668033741	50.5948656283367	4.71566314529807	1.79133391671579
50.5953656283367	26.5734583713001	17.4841414272101	-18.4654911974085	36.2489509509579	31.5889504624964	50.5953656283367	4.71480762940367	1.79083999172984
50.5958656283367	26.539861463052	17.4746228914285	-18.2270254458457	36.1706230371771	31.5953082950412	50.5958656283367	4.7139520068044	1.79035245005475
50.5963656283367	26.5066990141391	17.4652292035321	-17.9928932516889	36.0938792203098	31.6015410546974	50.5963656283367	4.71309631886201	1.7898711729184
50.5968656283367	26.4739581138542	17.4559580195407	-17.7629609488651	36.0187331947886	31.6076494885979	50.5968656283367	4.71224060556496	1.78939604523579
50.5973656283367	26.4416263153775	17.4468070685248	-17.5370996645276	35.9451984297675	31.6136343373446	50.5973656283367	4.71138490557669	1.7889269554806
50.5978656283367	26.4096916199924	17.4377741500125	-17.3151851557607	35.8732881619632	31.6194963350353	50.5978656283367	4.7105292562822	1.78846379556075
50.5983656283367	26.3781424616888	17.4288571314827	-17.0970976503441	35.8030153885602	31.6252362092893	50.5983656283367	4.70967369383314	1.78800646069794
50.5988656283367	26.3469676921558	17.4200539459413	-16.8827216915766	35.7343928601791	31.6308546812751	50.5988656283367	4.7088182531915	1.78755484931101
50.5993656283367	26.316156566161	17.4113625895786	-16.6719459871504	35.6674330739102	31.6363524657365	50.5993656283367	4.70796296817166	1.78710886290315
50.5998656283367	26.2856987273188	17.4027811195074	-16.4646632620693	35.6021482664133	31.6417302710208	50.5998656283367	4.70710787148118	1.78666840595272
50.6003656283367	26.2555841942429	17.3943076515771	-16.2607701155839	35.5385504070866	31.6469887991056	50.6003656283367	4.70625299476011	1.78623338580781
50.6008656283367	26.2258033470832	17.385940358265	-16.0601668821235	35.4766511913028	31.6521287456273	50.6008656283367	4.70539836861895	1.78580371258426
50.6013656283367	26.1963469144433	17.3776774666403	-15.8627574961858	35.416462033718	31.6571507999086	50.6013656283367	4.70454402267535	1.78537929906719
50.6018656283367	26.1672059606746	17.3695172563998	-15.6684493611538	35.3579940616503	31.662055644987	50.6018656283367	4.70368998558944	1.78496006061587
50.6023656283367	26.1383718735446	17.3614580579742	-15.4771532219897	35.3012581085332	31.6668439576432	50.6023656283367	4.70283628509796	1.78454591507193
50.6028656283367	26.1098363522738	17.3534982507011	-15.2887830417662	35.2462647074434	31.6715164084298	50.6028656283367	4.70198294804722	1.7841367826707
50.6033656283367	26.0815913959376	17.3456362610646	-15.1032558819776	35.1930240847041	31.6760736616997	50.6033656283367	4.70113000042475	1.78373258595578
50.6038656283367	26.0536292922264	17.337870560999	-14.9204917865743	35.1415461535666	31.6805163756353	50.6038656283367	4.70027746738994	1.78333324969657
50.6043656283367	26.0259426065603	17.3301996662537	-14.7404136696725	35.0918405079701	31.6848452022774	50.6043656283367	4.69942537330351	1.78293870080878
50.6048656283367	25.9985241715516	17.3226221348195	-14.5629472068626	35.0439164163832	31.6890607875542	50.6048656283367	4.69857374175585	1.7825488682778
50.6053656283367	25.971367076809	17.3151365654122	-14.3880207300627	34.9977828157263	31.6931637713109	50.6053656283367	4.69772259559443	1.78216368308492
50.6058656283368	25.9444646590772	17.3077415960139	-14.2155651258453	34.9534483053785	31.6971547873382	50.6058656283368	4.6968719569501	1.78178307813616
50.6063656283368	25.9178104927063	17.3004359024679	-14.0455137371697	34.9109211412684	31.7010344634027	50.6063656283368	4.69602184726244	1.78140698819381
50.6068656283368	25.8913983804425	17.2932181971275	-13.8778022684479	34.8702092300535	31.7048034212753	50.6068656283368	4.69517228730416	1.78103534981046
50.6073656283368	25.865222344535	17.2860872275561	-13.7123686938717	34.8313201233863	31.7084622767613	50.6073656283368	4.6943232972046	1.78066810126555
50.6078656283368	25.8392766181508	17.2790417752761	-13.5491531689302	34.7942610122717	31.7120116397297	50.6078656283368	4.69347489647228	1.78030518250428
50.6083656283368	25.8135556370914	17.272080654567	-13.3880979450385	34.7590387215156	31.7154521141426	50.6083656283368	4.69262710401668	1.77994653507883
50.6088656283368	25.7880540318029	17.2652027113088	-13.2291472872048	34.7256597042668	31.7187842980849	50.6088656283368	4.69177993816911	1.77959210209179
50.6093656283368	25.7627666196729	17.2584068218705	-13.0722473946578	34.694130036655	31.7220087837935	50.6093656283368	4.69093341670282	1.77924182814187
50.6098656283368	25.7376883976078	17.2516918920421	-12.9173463243623	34.6644554125255	31.7251261576873	50.6098656283368	4.6900875568523	1.77889565927154
50.6103656283368	25.712814534881	17.2450568560082	-12.7643939173396	34.6366411382719	31.7281370003961	50.6103656283368	4.68924237533191	1.77855354291681
50.6108656283368	25.6881403662466	17.2385006753613	-12.6133417277214	34.6099576649678	31.7310418867903	50.6108656283368	4.68839788835366	1.77821542785891
50.6113656283368	25.6636613853103	17.2320223381545	-12.46414295446	34.5842188217048	31.7338413860105	50.6113656283368	4.68755411164444	1.77788126417788
50.6118656283368	25.6393732381505	17.2256208579911	-12.3167523756156	34.5603380483362	31.7365360614965	50.6118656283368	4.68671106046246	1.77755100320793
50.6123656283368	25.6152717171819	17.2192952731507	-12.1711262851468	34.5383198510396	31.7391264710168	50.6123656283368	4.68586874961312	1.7772245974946
50.6128656283368	25.591352755255	17.2130446457494	-12.0272224321311	34.5181682824442	31.7416131666976	50.6128656283368	4.6850271934642	1.7769020007536
50.6133656283368	25.5676124199839	17.2068680609341	-11.8849999623382	34.4998869793534	31.7439966950525	50.6133656283368	4.68418640596055	1.77658316783125
50.6138656283368	25.5440469082951	17.2007646261077	-11.7444193620836	34.4834791647147	31.7462775970106	50.6138656283368	4.68334640063805	1.77626805466651
50.6143656283368	25.5206525411916	17.1947334701868	-11.6054424042895	34.4689476441329	31.7484564079466	50.6143656283368	4.68250719063715	1.77595661825449
50.6148656283368	25.4974257587228	17.1887737428876	-11.4680320966838	34.4562948016324	31.7505336577088	50.6148656283368	4.68166878871583	1.77564881661149
50.6153656283368	25.4743631151567	17.1828846140416	-11.3321526320606	34.4455225953994	31.7525098706481	50.6153656283368	4.68083120726202	1.7753446087413
50.6158656283368	25.4514612743444	17.1770652729377	-11.1977693405426	34.4366325536213	31.754385565647	50.6158656283368	4.67999445830558	1.77504395460302
50.6163656283368	25.4287170052734	17.1713149276915	-11.0648486437669	34.4296257704419	31.7561612561476	50.6163656283368	4.67915855352977	1.77474681507997
50.6168656283368	25.4061271778006	17.1656328046394	-10.9333580109349	34.4245029020384	31.7578374501806	50.6168656283368	4.67832350428222	1.77445315195003
50.6173656283368	25.3836887585604	17.1600181477576	-10.8032659166577	34.4212641628206	31.7594146503929	50.6173656283368	4.67748932158562	1.77416292785706
50.6178656283368	25.3613988070408	17.1544702181034	-10.6745418005325	34.4199093217581	31.7608933540764	50.6178656283368	4.67665601614779	1.77387610628347
50.6183656283368	25.3392544718223	17.1489882932805	-10.5471560283909	34.4204376988336	31.7622740531955	50.6183656283368	4.67582359837148	1.77359265152394
50.6188656283368	25.3172529869726	17.1435716669239	-10.4210798551562	34.4228481616286	31.7635572344153	50.6188656283368	4.67499207836376	1.77331252866019
50.6193656283368	25.2953916685921	17.1382196482074	-10.2962853892438	34.4271391220409	31.7647433791289	50.6193656283368	4.67416146594501	1.77303570353669
50.6198656283368	25.2736679115044	17.1329315613693	-10.17274555846	34.433308533137	31.7658329634856	50.6198656283368	4.67333177065753	1.77276214273742
50.6203656283368	25.252079186086	17.1277067452578	-10.0504340773296	34.4413538861427	31.7668264584175	50.6203656283368	4.67250300177393	1.77249181356357
50.6208656283368	25.2306230352306	17.1225445528946	-9.92932541580601	34.4512722075732	31.7677243296673	50.6208656283368	4.67167516830505	1.77222468401205
50.6213656283368	25.2092970714414	17.1174443510557	-9.80939476930384	34.4630600565043	31.768527037815	50.6213656283368	4.67084827900763	1.77196072275494
50.6218656283368	25.1880989740488	17.112405519869	-9.69061803000884	34.47671352199	31.7692350383049	50.6218656283368	4.67002234239168	1.77169989911971
50.6223656283368	25.1670264865453	17.107427452428	-9.57297175940898	34.492228220625	31.7698487814722	50.6223656283368	4.66919736672759	1.77144218307028
50.6228656283368	25.1460774140359	17.1025095544206	-9.45643316199838	34.5095992942574	31.7703687125696	50.6228656283368	4.66837336005288	1.77118754518878
50.6233656283368	25.1252496207977	17.0976512437726	-9.34098006011201	34.5288214078527	31.7707952717937	50.6233656283368	4.66755033017877	1.77093595665804
50.6238656283368	25.1045410279444	17.0928519503058	-9.22659086983874	34.5498887475115	31.7711288943106	50.6238656283368	4.66672828469644	1.77068738924485
50.6243656283368	25.0839496111922	17.0881111154085	-9.11324457797249	34.5727950186442	31.7713700102826	50.6243656283368	4.66590723098309	1.77044181528373
50.6248656283368	25.0634733987221	17.08342819172	-9.00092071995374	34.5975334443029	31.771519044893	50.6248656283368	4.66508717620775	1.77019920766153
50.6253656283368	25.0431104691343	17.0788026428268	-8.88959935876866	34.6240967636757	31.7715764183726	50.6253656283368	4.66426812733683	1.76995953980245
50.6258656283368	25.0228589494924	17.0742339429704	-8.77926106475645	34.6524772307439	31.7715425460241	50.6258656283368	4.66345009113954	1.76972278565376
50.6263656283368	25.0027170134517	17.0697215767674	-8.6698868962911	34.6826666131037	31.771417838248	50.6263656283368	4.66263307419301	1.76948891967205
50.6268656283369	24.9826828794695	17.0652650389391	-8.56145838129926	34.714656190958	31.7712027005667	50.6268656283369	4.66181708288731	1.76925791680999
50.6273656283369	24.9627548090922	17.0608638340526	-8.45395749957888	34.7484367562759	31.7708975336499	50.6273656283369	4.66100212343019	1.76902975250365
50.6278656283369	24.9429311053185	17.056517476271	-8.34736666588309	34.7839986121272	31.7705027333386	50.6278656283369	4.66018820185173	1.76880440266023
50.6283656283369	24.9232101110322	17.0522254891135	-8.24166871373549	34.8213315721892	31.7700186906693	50.6283656283369	4.65937532400872	1.76858184364631
50.6288656283369	24.9035902075042	17.0479874052244	-8.13684687994812	34.8604249604322	31.7694457918985	50.6288656283369	4.658563495589	1.76836205227659
50.6293656283369	24.8840698129591	17.0438027661509	-8.03288478980527	34.9012676109832	31.768784418526	50.6293656283369	4.65775272211552	1.76814500580294
50.6298656283369	24.864647381204	17.0396711221292	-7.9297664428892	34.9438478681707	31.7680349473185	50.6298656283369	4.65694300895031	1.76793068190395
50.6303656283369	24.8453214003175	17.035592031878	-7.82747619951792	34.9881535867536	31.7671977503333	50.6303656283369	4.65613436129832	1.76771905867489
50.6308656283369	24.8260903913941	17.0315650624008	-7.72599876776361	35.0341721323342	31.766273194941	50.6308656283369	4.65532678421111	1.76751011461791
50.6313656283369	24.8069529073442	17.0275897887942	-7.62531919103157	35.0818903819596	31.7652616438486	50.6313656283369	4.65452028259035	1.76730382863281
50.6318656283369	24.787907531745	17.0236657940637	-7.52542283617075	35.1312947249115	31.7641634551222	50.6318656283369	4.65371486119131	1.7671001800079
50.6323656283369	24.7689528777411	17.0197926689465	-7.42629538209126	35.1823710636882	31.7629789822091	50.6323656283369	4.65291052462611	1.76689914841145
50.6328656283369	24.7500875869926	17.0159700117402	-7.32792280886962	35.2351048151779	31.7617085739602	50.6328656283369	4.65210727736693	1.76670071388323
50.6333656283369	24.7313103286675	17.0121974281374	-7.23029138731444	35.2894809120289	31.7603525746519	50.6333656283369	4.6513051237491	1.76650485682648
50.6338656283369	24.7126197984777	17.0084745310671	-7.13338766897486	35.3454838042138	31.7589113240078	50.6338656283369	4.65050406797404	1.76631155800017
50.6343656283369	24.6940147177552	17.0048009405403	-7.03719847656931	35.4030974607935	31.7573851572199	50.6343656283369	4.64970411411216	1.76612079851142
50.6348656283369	24.6754938325686	17.0011762835025	-6.9417108948204	35.4623053718806	31.7557744049703	50.6348656283369	4.6489052661056	1.76593255980834
50.6353656283369	24.6570559128758	16.9976001936899	-6.84691226166791	35.5230905508027	31.7540793934517	50.6353656283369	4.64810752777094	1.76574682367298
50.6358656283369	24.638699751712	16.9940723114917	-6.75279015984987	35.5854355364694	31.7523004443881	50.6358656283369	4.64731090280177	1.76556357221465
50.6363656283369	24.620424164413	16.9905922838161	-6.65933240883206	35.6493223959429	31.7504378750557	50.6363656283369	4.64651539477121	1.76538278786334
50.6368656283369	24.6022279878692	16.9871597639614	-6.56652705707071	35.7147327272123	31.7484919983027	50.6368656283369	4.64572100713431	1.76520445336349
50.6373656283369	24.5841100798113	16.9837744114916	-6.47436237459079	35.7816476621754	31.7464631225694	50.6373656283369	4.6449277432304	1.76502855176787
50.6378656283369	24.5660693181251	16.9804358921154	-6.38282684586642	35.8500478698276	31.744351551908	50.6378656283369	4.64413560628538	1.76485506643171
50.6383656283369	24.5481046001943	16.9771438775698	-6.29190916299127	35.919913561644	31.7421575860018	50.6383656283369	4.64334459941388	1.76468398100705
50.6388656283369	24.5302148422697	16.9738980455072	-6.20159821912061	35.991224495119	31.7398815201848	50.6388656283369	4.64255472562141	1.7645152794372
50.6393656283369	24.5123989788642	16.9706980793865	-6.11188310217695	36.0639599803669	31.7375236454605	50.6393656283369	4.64176598780641	1.76434894595146
50.6398656283369	24.4946559621716	16.9675436683671	-6.02275308880529	36.138098882798	31.7350842485202	50.6398656283369	4.64097838876225	1.76418496505996
50.6403656283369	24.4769847615086	16.9644345072068	-5.93419763856371	36.2136196297329	31.7325636117622	50.6403656283369	4.64019193117917	1.7640233215487
50.6408656283369	24.459384362779	16.961370296163	-5.84620638834462	36.2905002128918	31.7299620133094	50.6408656283369	4.63940661764612	1.76386400047469
50.6413656283369	24.4418537679585	16.9583507408961	-5.75876914700739	36.368718195088	31.7272797270277	50.6413656283369	4.63862245065263	1.76370698716133
50.6418656283369	24.4243919945995	16.9553755523771	-5.6718758902197	36.4482507128873	31.7245170225431	50.6418656283369	4.63783943259053	1.76355226719387
50.6423656283369	24.4069980753554	16.9524444467972	-5.58551675549626	36.5290744840336	31.7216741652598	50.6423656283369	4.63705756575568	1.763399826415
50.6428656283369	24.3896710575222	16.9495571454806	-5.49968203742118	36.611165810407	31.7187514163768	50.6428656283369	4.63627685234964	1.76324965092064
50.6433656283369	24.3724100025978	16.9467133747994	-5.41436218305023	36.6945005858946	31.7157490329054	50.6433656283369	4.63549729448127	1.76310172705581
50.6438656283369	24.3552139858581	16.9439128660921	-5.32954778748412	36.7790542996133	31.7126672676852	50.6438656283369	4.63471889416828	1.76295604141061
50.6443656283369	24.338082095948	16.9411553555828	-5.24522958960297	36.8648020444062	31.7095063694011	50.6443656283369	4.63394165333881	1.76281258081638
50.6448656283369	24.3210134344885	16.938440584305	-5.16139846795632	36.9517185203601	31.7062665825991	50.6448656283369	4.63316557383281	1.76267133234193
50.6453656283369	24.3040071156964	16.9357682980254	-5.07804543679811	37.0397780437998	31.7029481477022	50.6453656283369	4.63239065740358	1.76253228328986
50.6458656283369	24.2870622660194	16.9331382471718	-4.99516164226581	37.1289545510837	31.6995513010263	50.6458656283369	4.63161690571911	1.76239542119306
50.6463656283369	24.2701780237829	16.9305501867616	-4.91273835869151	37.2192216081602	31.6960762747952	50.6463656283369	4.63084432036342	1.76226073381124
50.6468656283369	24.2533535388497	16.9280038763333	-4.83076698504053	37.3105524146536	31.692523297156	50.6468656283369	4.63007290283794	1.7621282091276
50.6473656283369	24.2365879722914	16.9254990798796	-4.7492390414752	37.4029198139219	31.6888925921938	50.6473656283369	4.62930265456275	1.76199783534558
50.647865628337	24.2198804960709	16.9230355657825	-4.66814616603173	37.4962962974274	31.6851843799464	50.647865628337	4.62853357687785	1.76186960088568
50.648365628337	24.2032302927362	16.9206131067498	-4.58748011140969	37.590654015311	31.6813988764186	50.648365628337	4.62776567104434	1.76174349438245
50.648865628337	24.1866365551235	16.9182314797539	-4.50723274187002	37.6859647810536	31.6775362935962	50.648865628337	4.62699893824566	1.76161950468145
50.649365628337	24.1700984860711	16.9158904659724	-4.42739603023103	37.7822000825315	31.6735968394598	50.649365628337	4.62623337958871	1.76149762083637
50.649865628337	24.1536152981417	16.9135898507293	-4.34796205496305	37.8793310869648	31.6695807179986	50.649865628337	4.62546899610496	1.76137783210625
50.650365628337	24.1371862133544	16.911329423439	-4.26892299737474	37.9773293367542	31.6654881292234	50.650365628337	4.62470578875158	1.76126012795265
50.650865628337	24.120810462925	16.9091089775515	-4.19027113889076	38.0761724533431	31.6613192691798	50.650865628337	4.62394375841247	1.76114449803707
50.651365628337	24.1044872870136	16.9069283104982	-4.11199885840908	38.175852932099	31.6570743299611	50.651365628337	4.62318290589932	1.76103093221829
50.651865628337	24.0882159344818	16.9047872236406	-4.03409862974513	38.2763653882464	31.6527534997203	50.651865628337	4.62242323195262	1.7609194205499
50.652365628337	24.0719956626554	16.9026855222192	-3.95656301914677	38.3777044474478	31.648356962683	50.652365628337	4.62166473724261	1.76080995327777
50.652865628337	24.0558257370952	16.9006230153043	-3.87938468288986	38.4798647421254	31.6438848991592	50.652865628337	4.6209074223703	1.76070252083773
50.653365628337	24.0397054313749	16.898599515748	-3.80255636494052	38.5828409148173	31.6393374855547	50.653365628337	4.62015128786835	1.76059711385317
50.653865628337	24.0236340268645	16.8966148401374	-3.72607089468421	38.6866276146471	31.6347148943831	50.653865628337	4.61939633420204	1.76049372313282
50.654365628337	24.0076108125207	16.8946688087491	-3.64992118472284	38.7912195007656	31.6300172942765	50.654365628337	4.61864256177009	1.76039233966853
50.654865628337	23.9916350846828	16.8927612455048	-3.5741002287326	38.8966112387688	31.6252448499969	50.654865628337	4.61788997090559	1.76029295463308
50.655365628337	23.9757061468751	16.8908919779281	-3.49860109938273	39.0027975041808	31.6203977224468	50.655365628337	4.61713856187682	1.76019555937812
50.655865628337	23.9598233096133	16.8890608371028	-3.4234169463052	39.1097729788256	31.6154760686795	50.655865628337	4.61638833488808	1.76010014543213
50.656365628337	23.9439858902177	16.8872676576311	-3.34854099412929	39.2175323543421	31.6104800419094	50.656365628337	4.61563929008049	1.76000670449838
50.656865628337	23.9281932126305	16.8855122775945	-3.27396654055992	39.326070328519	31.6054097915218	50.656865628337	4.61489142753277	1.75991522845307
50.657365628337	23.9124446072377	16.8837945385145	-3.19968695450914	39.4353816088327	31.6002654630828	50.657365628337	4.61414474726205	1.75982570934335
50.657865628337	23.8967394106966	16.8821142853148	-3.12569567427641	39.5454609087539	31.5950471983486	50.657865628337	4.61339924922456	1.75973813938554
50.658365628337	23.8810769657667	16.8804713662842	-3.05198620577478	39.6563029513008	31.5897551352746	50.658365628337	4.61265493331638	1.75965251096332
50.658865628337	23.8654566211455	16.8788656330411	-2.97855212080048	39.7679024653267	31.5843894080242	50.658865628337	4.6119117993742	1.75956881662597
50.659365628337	23.8498777313077	16.8772969404977	-2.90538705534672	39.8802541890792	31.5789501469779	50.659365628337	4.61116984717594	1.75948704908668
50.659865628337	23.8343396563492	16.8757651468267	-2.83248470795691	39.9933528664782	31.5734374787412	50.659865628337	4.61042907644146	1.75940720122087
50.660365628337	23.8188417618339	16.8742701134273	-2.75983883811893	40.1071932506732	31.5678515261527	50.660365628337	4.60968948683326	1.75932926606459
50.660865628337	23.8033834186448	16.8728117048933	-2.68744326469434	40.2217701003206	31.5621924082925	50.660865628337	4.60895107795707	1.75925323681294
50.661365628337	23.7879640028381	16.871389788981	-2.61529186438679	40.3370781831295	31.5564602404894	50.661365628337	4.60821384936249	1.7591791068185
50.661865628337	23.7725828955009	16.870004236579	-2.54337857024449	40.4531122721495	31.5506551343281	50.661865628337	4.60747780054366	1.75910686958989
50.662365628337	23.7572394826117	16.8686549216778	-2.47169737019554	40.5698671492964	31.5447771976569	50.662365628337	4.6067429309398	1.75903651879026
50.662865628337	23.7419331549047	16.8673417213408	-2.40024230561605	40.6873376016571	31.538826534594	50.662865628337	4.6060092399358	1.75896804823589
50.663365628337	23.7266633077364	16.8660645156756	-2.32900746992996	40.8055184249896	31.5328032455341	50.663365628337	4.60527672686283	1.75890145189479
50.663865628337	23.7114293409549	16.8648231878068	-2.25798700723725	40.924404420054	31.5267074271553	50.663865628337	4.6045453909989	1.75883672388537
50.664365628337	23.6955175783087	16.8636184560195	-2.18004612912051	41.0439903960766	31.5204644140085	50.664365628337	4.60381521517223	1.75877390187031
50.664865628337	23.6770906842831	16.862453823326	-2.07681941865573	41.1642711671177	31.5138741859098	50.664865628337	4.60308612853876	1.75871316873174
50.665365628337	23.65612839518	16.8613349514445	-1.948116422254	41.2852415554918	31.5068839390685	50.665365628337	4.60235802200602	1.75865481994764
50.665865628337	23.6327278020522	16.8602690413613	-1.79492315742909	41.4068963881795	31.499543642585	50.665865628337	4.60163076009602	1.75859923130245
50.666365628337	23.6069992749795	16.8592643424102	-1.61836038482079	41.5292305001982	31.4921599259469	50.666365628337	4.6009041896619	1.75854683329144
50.666865628337	23.5790614701245	16.8583297663279	-1.41963291521169	41.6522387310643	31.4847805725361	50.666865628337	4.60017814674774	1.75849809099303
50.667365628337	23.549037396359	16.8574745862751	-1.19998970205724	41.7759159281087	31.4774124504859	50.667365628337	4.59945246174615	1.75845348836682
50.667865628337	23.5170513480409	16.8567082048007	-0.960692719256606	41.9002569429966	31.4700557777922	50.667865628337	4.59872696344646	1.75841351614301
50.668365628337	23.4832265411026	16.8560399773587	-0.702992981591244	42.0252566349811	31.4627096512555	50.668365628337	4.59800148210004	1.75837866260586
50.6688656283371	23.4476833194804	16.8554790805135	-0.428112356525929	42.1509098674882	31.4553730273927	50.6688656283371	4.59727585169627	1.75834940670559
50.6693656283371	23.4105378225628	16.8550344159638	-0.137230056328654	42.2772115113019	31.4480449437358	50.6693656283371	4.59654991160884	1.75832621303663
50.669765436902	23.3901864534607	16.8556081291601	-1.0061285138363e-10	42.4041564412205	31.4421914596996	50.669765436902	4.5959526223572	1.75835613781586
50.6697654369025	23.3901864534314	16.8556081291608	5.04840613757551e-09	42.5317395391698	31.4421914596916	50.6697654369025	4.59595262235638	1.7583561378159
50.6702654369025	23.3738171783779	16.8572815475557	3.96550380338212	42.6599556909353	31.4348769694075	50.6702654369025	4.59519212319105	1.75844342011551
50.6707654369025	23.3630911508194	16.8596624607698	5.04230769779035	42.7887997891978	31.4275689663829	50.6707654369025	4.59441939877623	1.75856759652384
50.6712654369025	23.3534082305327	16.8623822457868	5.57748704856031	42.9182667303479	31.4202672372517	50.6712654369025	4.5936429190901	1.75870943604563
50.6717654369025	23.3437817736954	16.8653629220492	6.07077251003929	43.0483514174401	31.4129715482269	50.6717654369025	4.59286383803014	1.75886486817129
50.6722654369025	23.3340994805783	16.868597113756	6.57812569098937	43.1790487570943	31.4056817389333	50.6722654369025	4.59208212025196	1.75903350472859
50.6727654369025	23.3243696483587	16.872087337618	7.09491927763928	43.3103536623632	31.3983977176236	50.6727654369025	4.59129767797318	1.7592154731262
50.6732654369025	23.3145996342357	16.8758361844034	7.6171993433789	43.4422610497264	31.3911194433448	50.6732654369025	4.59051046004852	1.75941090427941
50.6737654369025	23.3047907602081	16.8798459040648	8.14410099435925	43.574765841868	31.3838469091688	50.6737654369025	4.58972042818371	1.75961991097437
50.6742654369025	23.2949423659473	16.8841187352919	8.67575423868594	43.707862964766	31.3765801287542	50.6742654369025	4.58892754472639	1.75984260504424
50.6747654369025	23.2850534016282	16.8886570372953	9.21247108882106	43.8415473503773	31.3693191263311	50.6747654369025	4.58813176969048	1.76007910422815
50.6752654369025	23.2751227582747	16.8934633195083	9.75457800673141	43.9758139338272	31.3620639296927	50.6752654369025	4.58733306032365	1.76032953370572
50.6757654369025	23.2651492963512	16.8985402469284	10.302401447472	44.1106576559979	31.3548145656444	50.6757654369025	4.5865313710755	1.7605940263605
50.6762654369025	23.2551318368767	16.9038906425847	10.8562721664462	44.2460734608206	31.3475710573524	50.6762654369025	4.58572665357019	1.7608727228924
50.6767654369025	23.2450691557062	16.9095174904613	11.4165278212681	44.3820562977671	31.3403334230777	50.6767654369025	4.58491885655701	1.76116577195278
50.6772654369025	23.2349599809333	16.9154239388834	11.9835139548652	44.5186011192456	31.3331016758627	50.6772654369025	4.58410792585035	1.76147333030242
50.6777654369025	23.2248029911608	16.9216133041905	12.5575845164914	44.6557028829936	31.325875823819	50.6777654369025	4.58329380426448	1.76179556298316
50.6782654369025	23.2145968138418	16.9280890746385	13.1391023255816	44.7933565495805	31.3186558707521	50.6782654369025	4.5824764315443	1.76213264350005
50.6787654369026	23.2043400235363	16.9348549145255	13.7284395561501	44.9315570846989	31.3114418169317	50.6787654369026	4.58165574429196	1.76248475401384
50.6792654369026	23.1940311400725	16.9419146685501	14.3259782460508	45.070299456777	31.3042336598793	50.6792654369026	4.58083167588932	1.76285208554394
50.6797654369026	23.1836686266158	16.94927236641	14.9321108285108	45.2095786391674	31.297031395094	50.6797654369026	4.58000415641592	1.76323483818242
50.6802654369026	23.173250887645	16.9569322276519	15.5472406857111	45.3493896078682	31.2898350166752	50.6802654369026	4.57917311256239	1.76363322131941
50.6807654369026	23.1627762668301	16.9648986667814	16.1717827255323	45.489727343611	31.2826445178254	50.6807654369026	4.57833846753906	1.76404745388018
50.6812654369026	23.1522430448096	16.9731762986447	16.806163982336	45.6305868296913	31.275459891235	50.6812654369026	4.57750014097952	1.76447776457463
50.6817654369026	23.1416494368588	16.9817699440921	17.4508242439995	45.7719630539539	31.2682811293619	50.6817654369026	4.57665804883913	1.76492439215938
50.6822654369026	23.1309935904466	16.9906846359353	18.1062167061139	45.913851006734	31.2611082246198	50.6822654369026	4.57581210328795	1.76538758571316
50.6827654369026	23.1202735826731	16.9999256252116	18.7728086552319	46.0562456827402	31.2539411694968	50.6827654369026	4.57496221259809	1.76586760492583
50.6832654369026	23.1094874175839	17.0094983877678	19.4510821829912	46.1991420791055	31.2467799566189	50.6832654369026	4.57410828102521	1.76636472040183
50.6837654369026	23.0986330233515	17.0194086311779	20.1415349328382	46.3425351971687	31.2396245787763	50.6837654369026	4.57325020868371	1.76687921397842
50.6842654369026	23.0877082493209	17.0296623020093	20.8446808811367	46.486420040635	31.2324750289235	50.6842654369026	4.57238789141564	1.76741137905946
50.6847654369026	23.0767108629088	17.0402655934538	21.5610511551549	46.6307916172568	31.2253313001644	50.6847654369026	4.57152122065274	1.76796152096535
50.6852654369026	23.0656385463509	17.0512249533397	22.291194889414	46.7756449371022	31.2181933857295	50.6852654369026	4.57065008327143	1.76852995729981
50.6857654369026	23.0544888932882	17.0625470925423	23.0356801233906	46.9209750141358	31.2110612789502	50.6857654369026	4.56977436144046	1.76911701833423
50.6862654369026	23.0432594051841	17.0742389938131	23.7950947426384	47.0667768645961	31.2039349732336	50.6862654369026	4.56889393246079	1.76972304741047
50.6867654369026	23.0319474875627	17.0863079210448	24.5700474658488	47.2130455084761	31.1968144620407	50.6867654369026	4.56800866859726	1.77034840136265
50.6872654369026	23.0205504460595	17.0987614289968	25.3611688808828	47.3597759680072	31.1896997388679	50.6872654369026	4.56711843690183	1.77099345095916
50.6877654369026	23.0090654822732	17.1116073734994	26.1691125323296	47.5069632690434	31.1825907972317	50.6877654369026	4.56622309902783	1.77165858136547
50.6882654369026	22.9974896894083	17.124853922164	26.9945560641904	47.6546024396485	31.1754876306582	50.6882654369026	4.56532251103474	1.77234419262892
50.6887654369026	22.9858200476973	17.1385095656216	27.8382024202681	47.8026885113856	31.168390232675	50.6887654369026	4.56441652318323	1.77305070018637
50.6892654369026	22.9740534195892	17.1525831293176	28.7007811064139	47.9512165180066	31.1612985968059	50.6892654369026	4.56350497971963	1.77377853539582
50.6897654369026	22.9621865446922	17.1670837858905	29.5830495179477	48.1001814966475	31.154212716568	50.6897654369026	4.56258771864963	1.7745281460932
50.6902654369026	22.9502160344559	17.1820210681639	30.4857943363714	48.2495784866189	31.1471325854698	50.6902654369026	4.56166457150038	1.77529999717534
50.6907654369026	22.9381383665797	17.197404882784	31.4098329995645	48.39940253051	31.1400581970103	50.6907654369026	4.56073536307055	1.77609457121063
50.6912654369026	22.9259498791296	17.2132455245359	32.356015249686	48.5496486730761	31.1329895446796	50.6912654369026	4.55979991116756	1.77691236907843
50.6917654369026	22.913646764349	17.2295536913738	33.3252247640363	48.7003119622538	31.1259266219588	50.6917654369026	4.55885802633147	1.7777539106388
50.6922654369026	22.901225062144	17.2463405002028	34.3183808733762	48.851387448144	31.1188694223206	50.6922654369026	4.55790951154466	1.77861973543406
50.6927654369026	22.8886806532253	17.2636175034527	35.3364403737455	49.0028701839399	31.1118179392303	50.6927654369026	4.55695416192655	1.77951040342355
50.6932654369026	22.876009251887	17.2813967064858	36.3803994367178	49.1547552250024	31.1047721661455	50.6932654369026	4.55599176441265	1.78042649575343
50.6937654369026	22.8632063983993	17.2996905858835	37.4512956251234	49.3070376297037	31.0977320965174	50.6937654369026	4.55502209741691	1.78136861556322
50.6942654369026	22.8502674509948	17.31851210866	38.5502100200785	49.4597124585922	31.0906977237904	50.6942654369026	4.55404493047654	1.78233738883084
50.6947654369026	22.8371875774215	17.3378747524531	39.6782694667728	49.6127747751548	31.0836690414026	50.6947654369026	4.5530600238783	1.78333346525819
50.6952654369026	22.823961746039	17.3577925267468	40.8366489461418	49.7662196450682	31.0766460427855	50.6952654369026	4.55206712826518	1.78435751919929
50.6957654369026	22.8105847164294	17.3782799951818	42.0265740806212	49.9200421368815	31.0696287213644	50.6957654369026	4.55106598422241	1.78541025063315
50.6962654369026	22.7970510294929	17.399352299016	43.2493237822591	50.0742373213518	31.0626170705578	50.6962654369026	4.55005632184149	1.78649238618368
50.6967654369026	22.7833549969983	17.4210251817988	44.5062330525694	50.2288002720499	31.0556110837771	50.6967654369026	4.54903786026115	1.78760468018909
50.6972654369026	22.7694906905543	17.4433150153278	45.7986959434571	50.3837260647767	31.0486107544269	50.6972654369026	4.54801030718368	1.78874791582328
50.6977654369026	22.7554519299653	17.466238826962	47.1281686898273	50.539009778095	31.0416160759041	50.6977654369026	4.54697335836542	1.78992290627204
50.6982654369026	22.741232270935	17.4898143283683	48.4961730249296	50.6946464928241	31.0346270415977	50.6982654369026	4.54592669707962	1.79113049596681
50.6987654369026	22.7268249920769	17.5140599457842	49.9042996900698	50.8506312924992	31.0276436448885	50.6987654369026	4.5448699935503	1.79237156187918
50.6992654369026	22.7122230811876	17.5389948518859	51.3542121518	51.0069592629418	31.0206658791489	50.6992654369026	4.54380290435511	1.79364701487919
50.6997654369027	22.6974192207372	17.5646389993535	52.8476505395687	51.1636254926497	31.013693737742	50.6997654369027	4.5427250717955	1.79495780116094
50.7002654369027	22.6824057725276	17.591013156236	54.3864358188291	51.3206250724397	31.0067272140218	50.7002654369027	4.54163612323217	1.79630490373911
50.7007654369027	22.6671747614658	17.6181389432196	55.9724742147818	51.4779530957715	30.9997663013325	50.7007654369027	4.54053567038362	1.79768934402009
50.7012654369027	22.651717858395	17.6460388729154	57.6077619036877	51.6356046584588	30.992810993008	50.7012654369027	4.53942330858555	1.79911218345183
50.7017654369027	22.6360263619236	17.6747363912857	59.2943899891747	51.79357485893	30.9858612823719	50.7017654369027	4.53829861600879	1.8005745252567
50.7022654369027	22.6200911791879	17.7042559213383	61.0345497829954	51.9518587980059	30.9789171627366	50.7022654369027	4.53716115283294	1.80207751625173
50.7027654369027	22.6039028054789	17.734622909227	62.8305384102195	52.110451579098	30.9719786274033	50.7027654369027	4.53601046037325	1.80362234876116
50.7032654369027	22.5874513026584	17.7658638729039	64.6847647612461	52.2693483080504	30.9650456696613	50.7032654369027	4.53484606015743	1.80521026262623
50.7037654369027	22.5707262762874	17.798006453481	66.5997558135327	52.4285440932796	30.958118282788	50.7037654369027	4.53366745294951	1.80684254731764
50.7042654369027	22.5537168513793	17.8310794694677	68.5781633487483	52.5880340456763	30.9511964600479	50.7042654369027	4.53247411771725	1.8085205441562
50.7047654369027	22.5364116466898	17.8651129740629	70.6227710916014	52.7478132786894	30.9442801946926	50.7047654369027	4.53126551053931	1.81024564864788
50.7052654369027	22.5187987474438	17.9001383156923	72.7365022999926	52.9078769082851	30.9373694799604	50.7052654369027	4.53004106344858	1.81201931293927
50.7057654369027	22.5008656763969	17.9361882019941	74.9224278367677	53.068220052978	30.9304643090754	50.7057654369027	4.52880018320724	1.8138430484005
50.7062654369027	22.4825993631195	17.9732967674714	77.1837747567776	53.2288378338439	30.9235646752476	50.7062654369027	4.52754225000918	1.81571842834241
50.7067654369027	22.4639861113831	18.0114996450429	79.5239354445325	53.3897253745519	30.9166705716724	50.7067654369027	4.52626661610498	1.81764709087565
50.7072654369027	22.4450115645215	18.0508340417413	81.9464773408551	53.5508778014198	30.9097819915299	50.7072654369027	4.5249726043443	1.8196307419196
50.7077654369027	22.4256606686292	18.0913388188239	84.4551532993734	53.7122902434846	30.9028989279845	50.7077654369027	4.52365950663012	1.8216711583694
50.7082654369027	22.4059176334502	18.133054576582	87.0539126168275	53.8739578325747	30.8960213741848	50.7082654369027	4.52232658227896	1.8237701914302
50.7087654369027	22.385765890798	18.1760237441504	89.7469127843795	54.0358757033797	30.8891493232629	50.7087654369027	4.52097305628068	1.82592977012764
50.7092654369027	22.3651880503394	18.2202906746439	92.5385320103036	54.1980389935179	30.8822827683339	50.7092654369027	4.519598117451	1.82815190500494
50.7097654369027	22.3441658525589	18.2659017459693	95.4333825684852	54.3604428435999	30.8754217024959	50.7097654369027	4.51820091646948	1.8304386920166
50.7102654369027	22.3226801187099	18.3129054676845	98.4363250306028	54.5230823972876	30.8685661188292	50.7102654369027	4.51678056379501	1.8327923166302
50.7107654369027	22.3007106975446	18.3613525943046	101.552483444443	54.6859528013516	30.861716010396	50.7107654369027	4.51533612745033	1.83521505814764
50.7112654369027	22.2782364085973	18.4112962454808	104.787261525166	54.849049205724	30.8548713702404	50.7112654369027	4.51386663066646	1.83770929425839
50.7117654369027	22.2552349817834	18.462792033512	108.146359930936	55.0123667635492	30.8480321913875	50.7117654369027	4.51237104937731	1.84027750583766
50.7122654369027	22.2316829930547	18.5158981986762	111.635794699696	55.1759006312314	30.8411984668434	50.7122654369027	4.51084830955379	1.84292228200323
50.7127654369027	22.2075557958377	18.570675752908	115.261916929166	55.3396459684793	30.834370189595	50.7127654369027	4.50929728436617	1.84564632544539
50.7132654369027	22.1828274479589	18.6271886323843	119.031433787884	55.5035979383487	30.8275473526095	50.7132654369027	4.50771679116248	1.84845245804519
50.7137654369027	22.1574706337397	18.6855038596192	122.951430951444	55.6677517072824	30.8207299488344	50.7137654369027	4.50610558824972	1.85134362679704
50.7142654369027	22.1314565809246	18.7456917157139	127.029396564341	55.8321024451479	30.8139179711971	50.7142654369027	4.50446237146372	1.85432291005254
50.7147654369027	22.1047549720787	18.8078259234512	131.273246834908	55.9966453252731	30.8071114126052	50.7147654369027	4.50278577051259	1.85739352410305
50.7152654369027	22.0773338500665	18.8719838419764	135.691353378091	56.1613755244801	30.800310265946	50.7152654369027	4.50107434507702	1.86055883011973
50.7157654369027	22.0491595171992	18.938246673855	140.292572428431	56.3262882231165	30.7935145240865	50.7157654369027	4.49932658065	1.86382234147034
50.7162654369027	22.0201964276046	19.0066996853566	145.086276053586	56.4913786050853	30.786724179874	50.7162654369027	4.49754088409683	1.86718773143309
50.7167654369027	21.9904070723488	19.0774324408744	150.082385507318	56.6566418578736	30.7799392261358	50.7167654369027	4.49571557891473	1.87065884132892
50.7172654369027	21.959751856803	19.1505390524513	155.291406869617	56.8220731725787	30.7731596556798	50.7172654369027	4.49384890017019	1.87423968909405
50.7177654369027	21.9281889697178	19.2261184454557	160.724469130503	56.9876677439334	30.7663854612944	50.7177654369027	4.49193898908998	1.87793447831604
50.7182654369027	21.8956742434312	19.3042746415183	166.393364883628	57.1534207703291	30.7596166357496	50.7182654369027	4.48998388728021	1.88174760775706
50.7187654369027	21.8621610046015	19.3851170599237	172.310593805351	57.319327453839	30.7528531717973	50.7187654369027	4.48798153054578	1.88568368138916
50.7192654369027	21.8275999148154	19.4687608387273	178.489409104625	57.4853830002381	30.7460950621723	50.7192654369027	4.48592974228038	1.88974751896692
50.7197654369027	21.7919388003876	19.5553271769603	184.943867138823	57.651582619024	30.739342299593	50.7197654369027	4.48382622639481	1.89394416716376
50.7202654369027	21.7551224706217	19.6449436993729	191.688880400255	57.8179215234341	30.7325948767628	50.7202654369027	4.48166855974922	1.89827891129876
50.7207654369028	21.7170925237683	19.7377448452671	198.740274087584	57.9843949304641	30.7258527863717	50.7207654369028	4.47945418405175	1.90275728768118
50.7212654369028	21.6777871398688	19.833872283071	206.114846485439	58.1509980608845	30.7191160210973	50.7212654369028	4.4771803971837	1.90738509660049
50.7217654369028	21.6371408596371	19.9334753524119	213.830433383475	58.3177261392557	30.7123845736076	50.7217654369028	4.47484434390792	1.91216841598983
50.7222654369028	21.595084348489	20.0367115355632	221.905976773646	58.484574393943	30.7056584365623	50.7222654369028	4.47244300591405	1.91711361579059
50.7227654369028	21.5515441447918	20.143746960251	230.361598070264	58.6515380571292	30.698937602616	50.7227654369028	4.4699731911508	1.9222273730458
50.7232654369028	21.5064423913706	20.2547569359318	239.218676101073	58.8186123648294	30.692222064421	50.7232654369028	4.46743152239159	1.92751668774908
50.7237654369028	21.4596965492747	20.3699265257758	248.49993011992	58.9857925569012	30.6855118146304	50.7237654369028	4.46481442497613	1.93298889947518
50.7242654369028	21.4112190927849	20.4894511567181	258.229508089261	59.1530738770574	30.6788068459022	50.7242654369028	4.46211811366619	1.93865170481626
50.7247654369028	21.3609171846178	20.6135372700708	268.433080476074	59.3204515728762	30.6721071509033	50.7247654369028	4.4593385785497	1.94451317564644
50.7252654369028	21.3086923302787	20.7424030153173	279.137939794397	59.4879208958108	30.6654127223146	50.7252654369028	4.45647156992225	1.95058177823404
50.7257654369028	21.2544400105136	20.8762789898414	290.373106111705	59.6554771011994	30.6587235528364	50.7257654369028	4.45351258207084	1.95686639321783
50.7262654369028	21.1980492908296	21.015409027468	302.169438712989	59.8231154482738	30.6520396351946	50.7262654369028	4.45045683587909	1.96337633645896
50.7267654369028	21.1394024070901	21.160051038811	314.559754084296	59.9908312001677	30.6453609621476	50.7267654369028	4.44729926016838	1.97012138077499
50.7272654369028	21.0783743262515	21.3104779065368	327.578950334704	60.1586196239241	30.6386875264938	50.7272654369028	4.44403447168386	1.97711177855588
50.7277654369028	21.0148322813954	21.4669784387468	341.264138119907	60.326475990503	30.6320193210806	50.7277654369028	4.44065675362881	1.98435828525361
50.7282654369028	20.9486352803389	21.6298583837604	355.654778059137	60.4943955747881	30.625356338814	50.7282654369028	4.43716003264549	1.99187218372783
50.7287654369028	20.8796335872692	21.7994415096363	370.792824547788	60.6623736555922	30.6186985726692	50.7287654369028	4.43353785413522	1.99966530941802
50.7292654369028	20.8076681770703	21.9760707517907	386.722875756305	60.8304055156644	30.6120460157025	50.7292654369028	4.42978335580501	2.0077500762996
50.7297654369028	20.732570086346	22.1601094053961	403.492182974249	60.9984864416949	30.6053986542665	50.7297654369028	4.42588920473826	2.01613950235236
50.7302654369028	20.6541599611832	22.3519424685509	421.15127573452	61.1666117243199	30.598756474126	50.7302654369028	4.4218476678165	2.02484723915276
50.7307654369028	20.5722473800291	22.5519779986332	439.753686970757	61.3347766581266	30.5921194655657	50.7307654369028	4.41765049200632	2.03388759904071
50.7312654369028	20.4866301922334	22.7606485620595	459.356182072954	61.502976541658	30.5854876235984	50.7312654369028	4.41328887977335	2.04327558329317
50.7317654369028	20.3970938355637	22.9784127677081	480.018988879587	61.6712066774161	30.5788609463099	50.7317654369028	4.40875346207336	2.0530269105805
50.7322654369028	20.3034106335107	23.2057568854923	501.805978781878	61.8394623718663	30.5722394332155	50.7322654369028	4.40403425952778	2.06315804548541
50.7327654369028	20.2053390808693	23.4431965536533	524.784840043232	62.007738935441	30.5656230841258	50.7327654369028	4.39912064017435	2.0736862269431
50.7332654369028	20.1026231209051	23.6912785753632	549.027244930842	62.176031682542	30.5590118985033	50.7332654369028	4.39400127429048	2.08462949631454
50.7337654369028	19.9949914188783	23.9505828042146	574.609009050663	62.3443359315445	30.5524058751825	50.7337654369028	4.38866408631028	2.09600672475006
50.7342654369028	19.8821566388522	24.2217241171011	601.610239713079	62.5126470047992	30.5458050123295	50.7342654369028	4.38309620374913	2.10783763944779
50.7347654369028	19.76381473317	24.5053544716722	630.115469022519	62.680960228635	30.5392093075453	50.7347654369028	4.37728390305063	2.12014284835175
50.7352654369028	19.6396442566713	24.8021650438835	660.213766247478	62.8492709333609	30.5326187580434	50.7352654369028	4.37121255229015	2.13294386276622
50.7357654369028	19.5093057206787	25.1128884390846	691.998822816831	63.0175744532687	30.526033360855	50.7357654369028	4.36486655069874	2.14626311728414
50.7362654369028	19.372441005094	25.4383009675316	725.569001963144	63.1858661266343	30.5194531130339	50.7362654369028	4.35822926501017	2.16012398633742
50.7367654369028	19.2286728507001	25.779224972102	761.027343555808	63.3541412957197	30.5128780118441	50.7367654369028	4.35128296268415	2.17455079657597
50.7372654369028	19.0776044580576	26.1365311922651	798.481512998258	63.5223953067742	30.5063080549243	50.7372654369028	4.34400874212138	2.18956883416899
50.7377654369028	18.9188192243009	26.5111411439169	838.043681174918	63.6906235100364	30.4997432404266	50.7377654369028	4.33638646006496	2.20520434599711
50.7382654369028	18.7518806547669	26.9040294894379	879.830320291946	63.8588212597343	30.4931835671328	50.7382654369028	4.32839465647874	2.22148453356635
50.7387654369028	18.5763324928032	27.3162263661569	923.961898041949	64.0269839140876	30.4866290345517	50.7387654369028	4.32001047731141	2.23843753832488
50.7392654369028	18.3916991183708	27.7488196341881	970.56244981369	64.1951068353075	30.4800796430014	50.7392654369028	4.31120959569795	2.25609241690101
50.7397654369028	18.1974862742428	28.20295699621	1019.75900565378	64.3631853895977	30.4735353936812	50.7397654369028	4.30196613232283	2.2744791046058
50.7402654369028	17.993182187754	28.6798479320388	1071.68084535834	64.5312149471562	30.466996288737	50.7402654369028	4.292252575876	2.29362836535669
50.7407654369028	17.7782591662054	29.180765379665	1126.45855143727	64.6991908821738	30.4604623313212	50.7407654369028	4.28203970478012	2.31357172598107
50.7412654369029	17.5521757551725	29.7070470816138	1184.22282576477	64.8671085728364	30.4539335256503	50.7412654369029	4.27129651166028	2.3343413926511
50.7417654369029	17.3143795610879	30.2600965009154	1245.1030315438	65.0349634013234	30.4474098770599	50.7417654369029	4.25999013237471	2.35597014698636
50.7422654369029	17.0643108524669	30.8413831944816	1309.22541782556	65.20275075381	30.440891392056	50.7422654369029	4.2480857818322	2.37849121914195
50.7427654369029	16.8014070678956	31.4524425131693	1376.71097932432	65.3704660204653	30.4343780783634	50.7427654369029	4.2355466992998	2.401938134979
50.7432654369029	16.5251083731532	32.0948744771562	1447.67289977551	65.5381045954542	30.4278699449659	50.7432654369029	4.22233410646088	2.42634453419874
50.7437654369029	16.2348644242809	32.7703416524368	1522.21352277253	65.7056618769354	30.4213670021381	50.7437654369029	4.2084071821289	2.45174395611501
50.7442654369029	15.930142507548	33.4805658292558	1600.42079010944	65.8731332670626	30.4148692614626	50.7442654369029	4.19372305826772	2.4781695895511
50.7447654369029	15.6104372404884	34.2273232762493	1682.36408444941	66.0405141719833	30.4083767358294	50.7447654369029	4.17823684282448	2.50565398318456
50.7452654369029	15.2752820296467	35.0124383151754	1768.08941100729	66.2078000018398	30.40188943941	50.7452654369029	4.16190167585858	2.53422871253775
50.7457654369029	14.9242624893204	35.8377749307394	1857.61385235291	66.3749861707672	30.3954073876013	50.7457654369029	4.14466882655935	2.56392399973632
50.7462654369029	14.5570320300845	36.705226098727	1950.91923198654	66.5420680968942	30.3889305969292	50.7462654369029	4.1264878399962	2.59476828214587
50.7467654369029	14.1733298245679	37.6167004842266	2047.94492671686	66.7090412023418	30.3824590849033	50.7467654369029	4.10730674384613	2.62678772606644
50.7472654369029	13.7730013488388	38.5741061312384	2148.57977591582	66.8759009132229	30.3759928698128	50.7472654369029	4.08707232689891	2.66000568183428
50.7477654369029	13.3560216784437	39.5793307368557	2252.6530484142	67.0426426596419	30.3695319704493	50.7477654369029	4.06573050285119	2.69444207697185
50.7482654369029	12.9225216858706	40.6342180792989	2359.92444625054	67.209261875694	30.3630764057436	50.7482654369029	4.04322677476046	2.73011274446426
50.7487654369029	12.472817237775	41.7405401516853	2470.0731499447	67.3757539994638	30.356626194301	50.7487654369029	4.01950681752238	2.76702868384985
50.7492654369029	12.0074414221882	42.8999645453789	2582.68594379089	67.5421144730252	30.3501813538149	50.7492654369029	3.99451719783273	2.80519525362222
50.7497654369029	11.5271797442622	44.1140166314899	2697.24450327653	67.7083387424407	30.3437419003423	50.7497654369029	3.96820625324924	2.84461129448032
50.7502654369029	11.0331081099072	45.3840361106418	2813.11198154928	67.874422257759	30.3373078474171	50.7502654369029	3.94052515410892	2.88526818426418
50.7507654369029	10.5266332659633	46.7111275441584	2929.5190991868	68.0403604730166	30.3308792049781	50.7507654369029	3.91142917407647	2.92714882700512
50.7512654369029	10.0095351796994	48.096104549617	3045.55002243628	68.2061488462345	30.3244559780886	50.7512654369029	3.88087919685045	2.97022658043243
50.7517654369029	9.48401061657394	49.5394274460413	3160.1284101976	68.3717828394184	30.3180381654202	50.7517654369029	3.84884348782557	3.01446412853755
50.7522654369029	8.9527169117656	51.041134274993	3272.00411925275	68.5372579185571	30.3116257574753	50.7522654369029	3.81529976001706	3.05981230842356
50.7527654369029	8.4188146284583	52.6007653096261	3379.74117950473	68.7025695536217	30.3052187345237	50.7527654369029	3.78023756290639	3.10620890367169
50.7532654369029	7.88600745761118	54.2172814002573	3481.70778380838	68.8677132185646	30.2988170642275	50.7532654369029	3.74366102055186	3.15357741983712
50.7537654369029	7.3585773472903	55.8889767971002	3576.06917605687	69.032684391318	30.2924206989367	50.7537654369029	3.7055919406397	3.20182586142149
50.7542654369029	6.84141246700492	57.6133874418328	3660.78445994441	69.1974785537928	30.2860295726384	50.7542654369029	3.66607330825091	3.25084553371391
50.7547654369029	6.34002523263928	59.3871961303437	3733.60847991629	69.3620911918775	30.2796435975527	50.7547654369029	3.62517316586469	3.30050989716895
50.7552654369029	5.86055726670837	61.20613641638	3792.10003275946	69.526517795437	30.27326266038	50.7552654369029	3.58298886311812	3.35067350637992
50.7557654369029	5.40976788131287	63.0648976419966	3833.63773723295	69.6907538583111	30.2668866182164	50.7557654369029	3.53965163442244	3.4011710700442
50.7562654369029	4.99500249040916	64.9570340314874	3855.44490097631	69.8547948783136	30.2605152941738	50.7562654369029	3.49533142777808	3.45181667238256
50.7567654369029	4.62413733478916	66.8748813491806	3854.62465687877	70.01863635723	30.2541484727653	50.7567654369029	3.45024186198725	3.50240319998901
50.7572654369029	4.30549709415588	68.8094851680109	3828.2064719565	70.1822738008181	30.2477858951423	50.7572654369029	3.40464513001813	3.55270202071698
50.7577654369029	4.04774242420776	70.7505452865	3773.20483819175	70.3457027188041	30.2414272543072	50.7577654369029	3.35885659222546	3.6024629625776
50.7582654369029	3.85972524632851	72.6863812203955	3686.69051838384	70.5089186248836	30.2350721904603	50.7582654369029	3.31324871458538	3.65141464034779
50.7587654369029	3.75031077336221	74.603923930409	3565.87413083769	70.671917036718	30.228720286688	50.7587654369029	3.26825390678312	3.69926517530943
50.7592654369029	3.72816679256212	76.4887389774111	3408.2011180682	70.8346934759354	30.2223710652433	50.7592654369029	3.22436570988839	3.74570334902069
50.7597654369029	3.80152262510569	78.325086075405	3211.45627868608	70.997243468127	30.2160239847178	50.7597654369029	3.18213768669659	3.79040022521086
50.7602654369029	3.96263229917597	80.0968152720757	2981.25829478524	71.1595625428472	30.2096784419084	50.7602654369029	3.14211148332317	3.83303030568588
50.7607654369029	4.13374094834143	81.791731156004	2756.85538029509	71.3216462336109	30.2033337956123	50.7607654369029	3.10447927890518	3.87337307154135
50.7612654369029	4.30173545535276	83.4017105683019	2544.65085492069	71.4834900778931	30.1969894003849	50.7612654369029	3.06929295527641	3.91130882456917
50.7617654369029	4.46540849388033	84.9219433057086	2344.91415569132	71.6450896171268	30.1906446400126	50.7617654369029	3.03655017739781	3.94679519362324
50.762265436903	4.62378354511879	86.3502333028831	2157.6990964868	71.8064403967012	30.1842989562764	50.762265436903	3.00621381835995	3.97984709076477
50.762765436903	4.77609738445778	87.6864130819226	1982.88967384513	71.9675379659611	30.177951870724	50.762765436903	2.97822079673258	4.01052087603884
50.763265436903	4.92178100050172	88.9318624165287	1820.23480992273	72.1283778782043	30.1716029984304	50.763265436903	2.95248844210857	4.03890206435797
50.763765436903	5.06043945983364	90.0891157788137	1669.37735106089	72.2889556906805	30.1652520539032	50.763765436903	2.9289196811308	4.0650958571597
50.764265436903	5.19183126947135	91.1615443076883	1529.87875227491	72.4492669645899	30.1588988501661	50.764265436903	2.90740734762616	4.08921990003486
50.764765436903	5.31584780559806	92.1530999729657	1401.24015384875	72.6093072650814	30.1525432925299	50.764765436903	2.88783776025522	4.11139878657861
50.765265436903	5.43249333015021	93.0681114137347	1282.92033324596	72.7690721612507	30.1461853686868	50.765265436903	2.87009367205827	4.13175992797926
50.765765436903	5.54186602927894	93.9111225174663	1174.35090584016	72.9285572261392	30.1398251366561	50.765765436903	2.85405667810498	4.15043048785518
50.766265436903	5.64414040281934	94.6867661900196	1074.9490831191	73.0877580367325	30.1334627118764	50.766265436903	2.83960915513201	4.16753514564911
50.766765436903	5.73955122789456	95.3996669654505	984.128256725505	73.2466701739574	30.1270982544432	50.766765436903	2.82663579766226	4.18319450249211
50.767265436903	5.82837922258931	96.0543671363198	901.306650568644	73.4052892226822	30.120731957203	50.767265436903	2.81502480758213	4.1975239834329
50.767765436903	5.91093845255644	96.6552719673886	825.914264789878	73.5636107717136	30.1143640351496	50.767765436903	2.80466878788294	4.21063312143385
50.768265436903	5.98756545656172	97.2066103051352	757.398320533715	73.7216304137957	30.107994716352	50.768265436903	2.79546538582769	4.2226251333115
50.768765436903	6.05861001630277	97.7124075288959	695.227400885047	73.879343745608	30.1016242344765	50.768765436903	2.78731772591607	4.23359671726251
50.769265436903	6.12442746005681	98.1764683221352	638.894469746615	74.0367463677638	30.0952528228455	50.769265436903	2.78013466852358	4.24363801689637
50.769765436903	6.18537236683562	98.6023671887059	587.918936355337	74.1938338848086	30.0888807098991	50.769765436903	2.773830925902	4.25283270869415
50.770265436903	6.24179352550382	98.9934450118037	541.847918528534	74.350601905218	30.0825081158834	50.770265436903	2.76832706331131	4.26125817923866
50.770765436903	6.29402999950705	99.3528102640006	500.256842792333	74.5070460413969	30.0761352505701	50.770765436903	2.76354940940041	4.26898576597361
50.771265436903	6.34240815038465	99.6833437350744	462.749504580857	74.6631619096765	30.0697623118179	50.771265436903	2.75942989657383	4.27608104108537
50.771765436903	6.3872394802952	99.9877058587867	428.957697032192	74.8189451303135	30.0633894847949	50.771765436903	2.75590584898327	4.28260412270163
50.772265436903	6.42881916384176	100.268345897437	398.540502838266	74.9743913274884	30.0570169417073	50.772265436903	2.75291973297519	4.28861000123303
50.772765436903	6.46742515132155	100.527512389999	371.18333036725	75.1294961293026	30.0506448418992	50.772765436903	2.7504188823113	4.29414887155368
50.773265436903	6.50331773818811	100.767264390971	346.596763038704	75.284255167778	30.0442733322144	50.773265436903	2.74835520825382	4.2992664639858
50.773765436903	6.53673950829149	100.989483127038	324.515279798966	75.4386640788547	30.0379025475337	50.773765436903	2.74668490266123	4.30400436884859
50.774265436903	6.5679155708426	101.195883780738	304.695894565834	75.5927185023888	30.0315326114208	50.774265436903	2.74536814055872	4.30840035074965
50.774765436903	6.59705402269041	101.388027177577	286.916753688673	75.7464140821515	30.025163636826	50.774765436903	2.7443687872104	4.31248864991678
50.775265436903	6.62434657819245	101.56733120791	270.975722767303	75.8997464658268	30.0187957268127	50.775265436903	2.7436541135064	4.31630026874817
50.775765436903	6.64996931859024	101.73508185943	256.68898752891	76.0527113050091	30.0124289752807	50.775765436903	2.74319452246483	4.31986324244919
50.776265436903	6.67408352133655	101.892443772122	243.889687797184	76.2053042552028	30.0060634676701	50.776265436903	2.74296328881192	4.32320289316062
50.776765436903	6.69683653727747	102.040470256372	232.426598812712	76.3575209758191	29.9996992816346	50.776765436903	2.74293631292287	4.32634206739745
50.777265436903	6.71836269002377	102.180112737931	222.162870184271	76.5093571301752	29.9933364876795	50.777265436903	2.74309188985752	4.32930135693337
50.777765436903	6.73878417732837	102.312229611515	212.974829473658	76.660808385492	29.9869751497599	50.777765436903	2.74341049379182	4.33209930350286
50.778265436903	6.75821195890885	102.437594498926	204.750854751636	76.8118704128922	29.9806153258394	50.778265436903	2.74387457780817	4.33475258786615
50.778765436903	6.77674661900929	102.5569039184	197.390318324842	76.9625388873986	29.9742570684098	50.778765436903	2.74446838875077	4.33727620390566
50.779265436903	6.79447919517697	102.670784379996	190.802602145428	77.1128094879323	29.9679004249722	50.779265436903	2.74517779666133	4.33968361850474
50.779765436903	6.81149196732666	102.779798927774	184.906184106178	77.2626778973109	29.9615454384827	50.779765436903	2.74599013817423	4.34198691801081
50.780265436903	6.82785920326036	102.884453153711	179.627793431963	77.4121398022466	29.9551921477626	50.780265436903	2.7468940731579	4.34419694211046
50.780765436903	6.84364785848003	102.985200711041	174.901632648444	77.5611908933442	29.9488405878777	50.780765436903	2.74787945383183	4.34632340595052
50.781265436903	6.85891822944187	103.082448356363	170.668663093534	77.7098268650991	29.9424907904866	50.781265436903	2.74893720555916	4.34837501133052
50.781765436903	6.87372456041367	103.176560550614	166.875950595546	77.8580434158959	29.9361427841601	50.781765436903	2.75005921850687	4.35035954777213
50.782265436903	6.88811560486219	103.267863649088	163.476067739237	78.0058362480067	29.9297965946753	50.782265436903	2.75123824937401	4.35228398424292
50.782765436903	6.90213514286238	103.356649710234	160.426549048013	78.153201067588	29.923452245284	50.782765436903	2.75246783240883	4.35415455227811
50.7832654369031	6.91582245641979	103.443179952129	157.689395402998	78.30013358468	29.917109756958	50.7832654369031	2.75374219896552	4.35597682120576
50.7837654369031	6.92921276486715	103.527687884412	155.230624076934	78.4466295132046	29.9107691486131	50.7837654369031	2.75505620488659	4.35775576614089
50.7842654369031	6.94233762266032	103.610382142153	153.019860866642	78.5926845709625	29.9044304373135	50.7842654369031	2.75640526503643	4.35949582937229
50.7847654369031	6.95522528198175	103.691449046696	151.029970948388	78.7382944796332	29.8980936384567	50.7847654369031	2.75778529435349	4.3612009757244
50.7852654369031	6.96790102257891	103.771054917002	149.236725244949	78.8834549647703	29.8917587659423	50.7852654369031	2.7591926548309	4.36287474243515
50.7857654369031	6.98038745123704	103.849348153483	147.618499272885	79.0281617558031	29.8854258323242	50.7857654369031	2.76062410787832	4.36452028405066
50.7862654369031	6.9927047732213	103.926461114785	146.156001626514	79.1724105860309	29.8790948489487	50.7862654369031	2.76207677155886	4.36614041279907
50.7867654369031	7.0048710379339	104.002511806476	144.83202944615	79.3161971926246	29.8727658260794	50.7867654369031	2.76354808223586	4.36773763486858
50.7872654369031	7.01690236092482	104.077605399132	143.631248408013	79.4595173166222	29.8664387730094	50.7872654369031	2.76503576020233	4.36931418297995
50.7877654369031	7.02881312427609	104.15183559192	142.539994958971	79.6023667029277	29.8601136981629	50.7877654369031	2.76653777890265	4.37087204561042
50.7882654369031	7.04061615725504	104.225285836448	141.546098698645	79.7447411003099	29.8537906091862	50.7882654369031	2.76805233739011	4.37241299319531
50.7887654369031	7.05232289900501	104.298030434399	140.638722982675	79.8866362613995	29.8474695130301	50.7887654369031	2.7695778356962	4.37393860160457
50.7892654369031	7.06394354491491	104.370135521295	139.808221983437	80.0280479426876	29.8411504160232	50.7892654369031	2.77111285281711	4.37545027316464
50.7897654369031	7.07548717818561	104.441659947635	139.046012597108	80.1689719045234	29.8348333239385	50.7897654369031	2.7726561270506	4.3769492554715
50.7902654369031	7.08696188799069	104.512656067629	138.344459728879	80.3094039111129	29.8285182420521	50.7902654369031	2.7742065384415	4.37843665821751
50.7907654369031	7.09837487551501	104.583170444825	137.69677362095	80.4493397305161	29.8222051751969	50.7907654369031	2.77576309311776	4.37991346823399
50.7912654369031	7.10973254904597	104.653244483036	137.096918011043	80.5887751346456	29.81589412781	50.7912654369031	2.77732490931991	4.38138056293197
50.7917654369031	7.12104060919011	104.722914990187	136.539528022614	80.7277058992649	29.8095851039753	50.7917654369031	2.77889120494659	4.38283872230603
50.7922654369031	7.13230412519259	104.792214681971	136.019836792473	80.8661278039853	29.8032781074614	50.7922654369031	2.78046128645617	4.38428863964992
50.7927654369031	7.14352760324832	104.861172631537	135.533609937089	81.004036632265	29.7969731417561	50.7927654369031	2.78203453898095	4.38573093111813
50.7932654369031	7.15471504761117	104.929814670802	135.077087046473	81.1414281714069	29.7906702100965	50.7932654369031	2.78361041752472	4.38716614425426
50.7937654369031	7.16587001523244	104.998163748457	134.646929474284	81.2782982125565	29.7843693154962	50.7937654369031	2.78518843912792	4.38859476559458
50.7942654369031	7.17699566458966	105.066240249199	134.240173765479	81.4146425506995	29.7780704607698	50.7942654369031	2.7867681758964	4.39001722744481
50.7947654369031	7.18809479930352	105.134062278293	133.854190128885	81.5504569846606	29.7717736485542	50.7947654369031	2.78834924880077	4.39143391391751
50.7952654369031	7.19916990708199	105.201645915118	133.486645421851	81.6857373171009	29.7654788813285	50.7952654369031	2.78993132216288	4.3928451663091
50.7957654369031	7.21022319447799	105.269005439016	133.135470168458	81.8204793545166	29.7591861614304	50.7957654369031	2.7915140987548	4.39425128788697
50.7962654369031	7.22125661789818	105.33615353039	132.798829181708	81.9546789072353	29.7528954910725	50.7962654369031	2.79309731544364	4.3956525481501
50.7967654369031	7.23227191125701	105.403101449707	132.475095404454	82.0883317894166	29.7466068723551	50.7967654369031	2.79468073932245	4.39704918661982
50.7972654369031	7.24327061062994	105.469859196787	132.162826623731	82.2214338190476	29.7403203072792	50.7972654369031	2.79626416427402	4.39844141621156
50.7977654369031	7.25425407622385	105.536435652499	131.860744749221	82.3539808179425	29.7340357977567	50.7977654369031	2.79784740791989	4.39982942623297
50.7982654369031	7.26522351195014	105.602838704774	131.56771737888	82.4859686117403	29.7277533456203	50.7982654369031	2.79943030891213	4.40121338504904
50.7987654369031	7.27617998285656	105.669075360643	131.282741403998	82.6173930299016	29.7214729526323	50.7987654369031	2.80101272453009	4.4025934424506
50.7992654369031	7.28712443064707	105.735151845806	131.004928432094	82.7482499057081	29.715194620492	50.7992654369031	2.80259452854816	4.40396973175858
50.7997654369031	7.29805768749564	105.801073693118	130.733491829583	82.8785350762602	29.7089183508426	50.7997654369031	2.80417560934461	4.40534237169301
50.8002654369031	7.30898048833754	105.866845821184	130.467735207284	83.0082443824739	29.7026441452771	50.8002654369031	2.80575586822451	4.40671146803267
50.8007654369031	7.31989348180324	105.932472604164	130.207042190762	83.1373736690806	29.6963720053441	50.8007654369031	2.80733521793303	4.40807711508844
50.8012654369031	7.330797239942	105.99795793375	129.950867334291	83.2659187846232	29.690101932552	50.8012654369031	2.80891358133758	4.40943939701095
50.8017654369031	7.34169226686677	106.063305274176	129.698728052794	83.3938755814549	29.6838339283736	50.8017654369031	2.81049089026016	4.41079838895084
50.8022654369031	7.35257900643818	106.128517711044	129.450197459225	83.5212399157379	29.6775679942499	50.8022654369031	2.81206708444276	4.41215415808806
50.8027654369031	7.36345784909271	106.193597994633	129.204898007431	83.6480076474398	29.6713041315933	50.8027654369031	2.81364211063109	4.41350676454474
50.8032654369031	7.37432913790865	106.258548578322	128.962495851177	83.7741746403325	29.6650423417905	50.8032654369031	2.8152159217631	4.41485626219456
50.8037654369031	7.38519317399385	106.32337165266	128.722695839828	83.89973676199	29.6587826262053	50.8037654369031	2.8167884762506	4.41620269938036
50.8042654369032	7.39605022126982	106.388069175573	128.485237079816	84.0246898837867	29.6525249861811	50.8042654369032	2.81835973734336	4.41754611955
50.8047654369032	7.40690051071884	106.452642899142	128.249888998832	84.1490298808937	29.6462694230424	50.8047654369032	2.81992967256636	4.41888656181988
50.8052654369032	7.41774424415339	106.517094393328	128.016447856599	84.2727526322797	29.6400159380973	50.8052654369032	2.82149825322186	4.42022406147414
50.8057654369032	7.42858159756105	106.581425066999	127.784733652149	84.3958540207056	29.6337645326387	50.8057654369032	2.82306545394898	4.42155865040676
50.8062654369032	7.43941272407178	106.645636186547	127.554587383261	84.5183299327249	29.6275152079458	50.8062654369032	2.82463125233417	4.42289035751309
50.8067654369032	7.45023775658983	106.709728892389	127.325868618379	84.6401762586803	29.6212679652857	50.8067654369032	2.82619562856674	4.42421920903642
50.8072654369032	7.46105681012745	106.773704213563	127.098453345917	84.761388892702	29.6150228059141	50.8072654369032	2.82775856513441	4.42554522887482
50.8077654369032	7.47186998387394	106.837563080656	126.872232069623	84.881963732706	29.6087797310764	50.8077654369032	2.82932004655412	4.42686843885258
50.8082654369032	7.48267736302952	106.901306337248	126.64710812222	85.001896680391	29.602538742009	50.8082654369032	2.83088005913428	4.42818885896044
50.8087654369032	7.49347902043043	106.964934750032	126.422996172634	85.1211836412375	29.5962998399395	50.8087654369032	2.83243859076459	4.42950650756806
50.8092654369032	7.5042750179887	107.028449017774	126.199820904858	85.2398205245049	29.5900630260877	50.8092654369032	2.83399563073045	4.43082140161195
50.8097654369032	7.51506540796755	107.091849779228	125.977515848934	85.3578032432296	29.5838283016664	50.8097654369032	2.83555116954906	4.43213355676159
50.8102654369032	7.52585023411075	107.15513762015	125.756022346819	85.4751277142226	29.5775956678814	50.8102654369032	2.83710519882465	4.43344298756634
50.8107654369032	7.53662953264267	107.218313079481	125.535288637671	85.5917898580685	29.5713651259326	50.8107654369032	2.83865771112078	4.43474970758529
50.8112654369032	7.54740333315344	107.28137665483	125.315269049022	85.7077855991217	29.565136677014	50.8112654369032	2.84020869984749	4.43605372950193
50.8117654369032	7.55817165938245	107.344328807308	125.095923281663	85.823110865506	29.5589103223142	50.8117654369032	2.84175815916183	4.43735506522557
50.8122654369032	7.56893452991147	107.407169965802	124.877215777552	85.9377615891107	29.5526860630168	50.8122654369032	2.84330608388004	4.43865372598082
50.8127654369032	7.57969195877797	107.469900530752	124.65911516119	86.0517337055901	29.5464639003007	50.8127654369032	2.84485246940015	4.43994972238673
50.8132654369032	7.59044395601745	107.532520877488	124.441593746077	86.1650231543607	29.5402438353401	50.8132654369032	2.84639731163359	4.44124306452655
50.8137654369032	7.60119052814308	107.595031359172	124.224627098706	86.2776258785984	29.5340258693052	50.8137654369032	2.84794060694505	4.44253376200939
50.8142654369032	7.61193167856975	107.657432309399	124.008193653459	86.3895378252383	29.5278100033618	50.8142654369032	2.84948235209932	4.44382182402463
50.8147654369032	7.62266740798882	107.719724044494	123.792274372617	86.5007549449695	29.5215962386723	50.8147654369032	2.85102254421453	4.44510725938996
50.8152654369032	7.63339771469935	107.781906865533	123.576852446163	86.6112731922362	29.5153845763948	50.8152654369032	2.85256118072091	4.44639007659367
50.8157654369032	7.64412259490072	107.843981060132	123.361913026817	86.7210885252334	29.5091750176843	50.8157654369032	2.85409825932441	4.44767028383209
50.8162654369032	7.65484204295111	107.905946904024	123.147442996229	86.8301969059059	29.502967563692	50.8162654369032	2.85563377797473	4.44894788904252
50.8167654369032	7.66555605159575	107.967804662447	122.933430758702	86.9385942999452	29.4967622155658	50.8167654369032	2.85716773483711	4.45022289993229
50.8172654369032	7.67626461216852	108.02955459137	122.7198660592	87.0462766767881	29.4905589744506	50.8172654369032	2.8587001282675	4.4514953240044
50.8177654369032	7.68696771476984	108.091196938575	122.506739822901	87.1532400096141	29.4843578414877	50.8177654369032	2.86023095679071	4.4527651685801
50.8182654369032	7.69766534842367	108.152731944607	122.294044013675	87.2594802753438	29.4781588178156	50.8182654369032	2.86176021908114	4.45403244081878
50.8187654369032	7.7083575012161	108.214159843614	122.081771509353	87.364993454636	29.4719619045697	50.8187654369032	2.86328791394588	4.45529714773557
50.8192654369032	7.71904416041754	108.275480864087	121.869915991805	87.4697755318862	29.4657671028822	50.8192654369032	2.86481404030979	4.45655929621674
50.8197654369032	7.72972531259052	108.336695229511	121.658471850049	87.5738224952237	29.4595744138828	50.8197654369032	2.86633859720237	4.45781889303336
50.8202654369032	7.74040094368472	108.397803158935	121.447434094923	87.6771303365102	29.4533838386978	50.8202654369032	2.86786158374624	4.45907594485325
50.8207654369032	7.75107103912078	108.458804867483	121.236798283913	87.7796950513374	29.4471953784509	50.8207654369032	2.86938299914698	4.46033045825161
50.8212654369032	7.7617355838641	108.519700566791	121.026560454952	87.8815126390241	29.4410090342631	50.8212654369032	2.87090284268423	4.46158243972023
50.8217654369032	7.77239456248991	108.580490465405	120.816717068156	87.9825791026151	29.4348248072524	50.8217654369032	2.87242111370381	4.46283189567578
50.8222654369032	7.78304795924062	108.64117476912	120.60726495451	88.0828904488785	29.428642698534	50.8222654369032	2.87393781161084	4.46407883246694
50.8227654369032	7.79369575807623	108.701753681286	120.398201270739	88.1824426883034	29.4224627092206	50.8227654369032	2.87545293586365	4.46532325638078
50.8232654369032	7.80433794271879	108.762227403071	120.189523459583	88.2812318350979	29.416284840422	50.8232654369032	2.87696648596848	4.46656517364838
50.8237654369032	7.81497449669152	108.822596133698	119.981229214864	88.3792539071866	29.4101090932453	50.8237654369032	2.87847846147476	4.46780459044965
50.8242654369032	7.82560540335318	108.882860070648	119.773316450755	88.4765049262096	29.403935468795	50.8242654369032	2.87998886197099	4.46904151291778
50.8247654369032	7.83623064592841	108.943019409843	119.565783274762	88.5729809175178	29.3977639681727	50.8247654369032	2.88149768708116	4.47027594714293
50.8252654369033	7.84685020753429	109.003074345805	119.358627963985	88.6686779101737	29.3915945924777	50.8252654369033	2.88300493646151	4.47150789917568
50.8257654369033	7.85746407120376	109.063025071791	119.151848944246	88.7635919369471	29.3854273428062	50.8257654369033	2.88451060979775	4.47273737502992
50.8262654369033	7.86807221990618	109.122871779923	118.945444771741	88.8577190343135	29.3792622202521	50.8262654369033	2.88601470680261	4.47396438068545
50.8267654369033	7.87867463656545	109.182614661288	118.739414116939	88.9510552424521	29.3730992259066	50.8267654369033	2.88751722721369	4.47518892209028
50.8272654369033	7.8892713040758	109.242253906039	118.533755750435	89.0435966052438	29.3669383608581	50.8272654369033	2.88901817079151	4.47641100516265
50.8277654369033	7.89986220531578	109.301789703472	118.328468530521	89.1353391702674	29.3607796261925	50.8277654369033	2.89051753731788	4.47763063579278
50.8282654369033	7.91044732316045	109.361222242104	118.123551392288	89.2262789887999	29.354623022993	50.8282654369033	2.89201532659441	4.47884781984442
50.8287654369033	7.92102664049209	109.420551709733	117.919003338061	89.3164121158124	29.3484685523403	50.8287654369033	2.89351153844123	4.48006256315628
50.8292654369033	7.93160014020964	109.479778293494	117.714823428988	89.4057346099685	29.3423162153123	50.8292654369033	2.89500617269584	4.48127487154315
50.8297654369033	7.94216780523692	109.538902179912	117.51101077769	89.4942425336219	29.3361660129845	50.8297654369033	2.89649922921209	4.48248475079705
50.8302654369033	7.95272961852979	109.597923554939	117.307564541798	89.5819319528141	29.3300179464295	50.8302654369033	2.89799070785934	4.48369220668812
50.8307654369033	7.96328556308256	109.656842603998	117.104483918281	89.6687989372732	29.3238720167177	50.8307654369033	2.89948060852163	4.48489724496548
50.8312654369033	7.97383562193339	109.71565951201	116.901768138499	89.7548395604099	29.3177282249164	50.8312654369033	2.90096893109703	4.48609987135794
50.8317654369033	7.98437977816923	109.774374463427	116.699416463844	89.8400498993165	29.3115865720907	50.8317654369033	2.90245567549703	4.48730009157467
50.8322654369033	7.99491801492995	109.832987642256	116.497428181928	89.9244260347644	29.3054470593028	50.8322654369033	2.90394084164597	4.48849791130574
50.8327654369033	8.00545031541203	109.891499232078	116.295802603261	90.0079640512019	29.2993096876126	50.8327654369033	2.9054244294806	4.48969333622267
50.8332654369033	8.0159766628718	109.949909416075	116.094539058313	90.0906600367514	29.293174458077	50.8332654369033	2.90690643894965	4.49088637197885
50.8337654369033	8.02649704062817	110.008218377039	115.893636894964	90.172510083208	29.2870413717506	50.8337654369033	2.90838687001344	4.49207702420994
50.8342654369033	8.03701143206509	110.06642629739	115.693095476276	90.2535102860367	29.2809104296852	50.8342654369033	2.90986572264358	4.49326529853425
50.8347654369033	8.04751982063364	110.12453335919	115.492914178525	90.3336567443702	29.2747816329303	50.8347654369033	2.91134299682265	4.49445120055303
50.8352654369033	8.05802218985387	110.182539744152	115.293092389488	90.4129455610071	29.2686549825323	50.8352654369033	2.91281869254393	4.49563473585075
50.8357654369033	8.06851852331633	110.240445633653	115.093629506962	90.4913728424087	29.2625304795355	50.8357654369033	2.91429280981119	4.49681590999538
50.8362654369033	8.07900880468346	110.298251208738	114.894524937443	90.568934698698	29.2564081249812	50.8362654369033	2.91576534863847	4.49799472853859
50.8367654369033	8.08949301769078	110.35595665013	114.695778094999	90.645627243656	29.2502879199084	50.8367654369033	2.91723630904986	4.49917119701597
50.8372654369033	8.09997114614785	110.41356213824	114.497388400249	90.7214465947207	29.2441698653532	50.8372654369033	2.91870569107938	4.5003453209472
50.8377654369033	8.11044317393913	110.471067853165	114.299355279521	90.7963888729843	29.2380539623493	50.8377654369033	2.92017349477079	4.50151710583622
50.8382654369033	8.12090908502475	110.5284739747	114.101678164078	90.8704502031907	29.2319402119277	50.8382654369033	2.92163972017745	4.50268655717139
50.8387654369033	8.13136886344108	110.585780682339	113.904356489458	90.9436267137335	29.2258286151168	50.8387654369033	2.92310436736221	4.50385368042562
50.8392654369033	8.14182249330128	110.642988155278	113.7073896949	91.0159145366537	29.2197191729424	50.8392654369033	2.92456743639728	4.50501848105647
50.8397654369033	8.15226995879569	110.700096572422	113.510777222844	91.087309807638	29.2136118864277	50.8397654369033	2.92602892736411	4.50618096450631
50.8402654369033	8.16271124419225	110.757106112383	113.314518518488	91.1578086660147	29.2075067565932	50.8402654369033	2.92748884035331	4.5073411362024
50.8407654369033	8.17314633383675	110.814016953486	113.118613029408	91.2274072547542	29.201403784457	50.8407654369033	2.92894717546457	4.50849900155699
50.8412654369033	8.18357521215302	110.870829273769	112.923060205236	91.2961017204634	29.1953029710344	50.8412654369033	2.93040393280652	4.50965456596741
50.8417654369033	8.19399786364322	110.927543250989	112.727859497364	91.3638882133866	29.1892043173381	50.8417654369033	2.93185911249673	4.51080783481615
50.8422654369033	8.20441427288787	110.984159062616	112.533010358699	91.4307628874014	29.1831078243781	50.8422654369033	2.93331271466155	4.51195881347095
50.8427654369033	8.21482442454602	111.040676885842	112.338512243441	91.4967219000163	29.1770134931621	50.8427654369033	2.93476473943611	4.51310750728487
50.8432654369033	8.22522830335527	111.097096897578	112.144364606902	91.5617614123694	29.1709213246949	50.8432654369033	2.93621518696419	4.51425392159636
50.8437654369033	8.23562589413184	111.153419274456	111.950566905349	91.6258775892254	29.1648313199787	50.8437654369033	2.93766405739821	4.51539806172932
50.8442654369033	8.24601718177054	111.20964419283	111.757118595848	91.6890665989738	29.1587434800133	50.8442654369033	2.93911135089914	4.51653993299318
50.8447654369033	8.25640215124479	111.265771828778	111.564019136159	91.7513246136258	29.1526578057955	50.8447654369033	2.94055706763646	4.51767954068294
50.8452654369033	8.26678078760657	111.3218023581	111.371267984623	91.8126478088127	29.1465742983199	50.8452654369033	2.94200120778806	4.51881689007923
50.8457654369033	8.27715307598635	111.37773595632	111.178864600075	91.8730323637835	29.1404929585783	50.8457654369033	2.94344377154024	4.51995198644841
50.8462654369034	8.28751900159306	111.433572798687	110.986808441773	91.9324744614025	29.1344137875597	50.8462654369034	2.94488475908764	4.52108483504256
50.8467654369034	8.297878549714	111.489313060176	110.795098969316	91.9909702881466	29.1283367862507	50.8467654369034	2.94632417063317	4.52221544109956
50.8472654369034	8.30823170571471	111.544956915485	110.603735642609	92.0485160341037	29.1222619556353	50.8472654369034	2.94776200638797	4.52334380984316
50.8477654369034	8.31857845503891	111.60050453904	110.412717921803	92.1051078929698	29.1161892966947	50.8477654369034	2.94919826657136	4.524469946483
50.8482654369034	8.32891878320839	111.655956104991	110.222045267255	92.1607420620469	29.1101188104077	50.8482654369034	2.95063295141081	4.52559385621469
50.8487654369034	8.33925267582284	111.711311787216	110.031717139498	92.2154147422414	29.1040504977502	50.8487654369034	2.95206606114187	4.52671554421981
50.8492654369034	8.34958011855979	111.766571759317	109.84173299921	92.2691221380598	29.0979843596958	50.8492654369034	2.95349759600814	4.527835015666
50.8497654369034	8.35990109717443	111.821736194624	109.652092307192	92.3218604576089	29.0919203972152	50.8497654369034	2.9549275562612	4.52895227570702
50.8502654369034	8.37021559749946	111.876805266194	109.462794524354	92.3736259125911	29.0858586112765	50.8502654369034	2.9563559421606	4.53006732948272
50.8507654369034	8.38052360544504	111.93177914681	109.273839111677	92.4244147183041	29.0797990028454	50.8507654369034	2.95778275397379	4.53118018211916
50.8512654369034	8.39082510699853	111.986658008981	109.085225530229	92.4742230936371	29.0737415728848	50.8512654369034	2.9592079919761	4.53229083872863
50.8517654369034	8.40112008822438	112.041442024946	108.896953241143	92.5230472610693	29.0676863223549	50.8517654369034	2.96063165645064	4.53339930440968
50.8522654369034	8.41140853526403	112.096131366667	108.709021705602	92.5708834466673	29.0616332522135	50.8522654369034	2.96205374768836	4.53450558424717
50.8527654369034	8.42169043433566	112.150726205837	108.521430384842	92.6177278800823	29.0555823634156	50.8527654369034	2.96347426598789	4.53560968331233
50.8532654369034	8.4319657717341	112.205226713874	108.334178740146	92.6635767945491	29.0495336569136	50.8532654369034	2.96489321165558	4.53671160666279
50.8537654369034	8.44223453383065	112.259633061923	108.147266232855	92.7084264268818	29.0434871336572	50.8537654369034	2.96631058500544	4.53781135934259
50.8542654369034	8.45249670707291	112.313945420858	107.960692324329	92.7522730174736	29.0374427945938	50.8542654369034	2.96772638635907	4.53890894638229
50.8547654369034	8.46275227798463	112.368163961279	107.77445647599	92.795112810292	29.0314006406676	50.8547654369034	2.96914061604566	4.54000437279895
50.8552654369034	8.47300123316554	112.422288853513	107.588558149295	92.8369420528796	29.0253606728208	50.8552654369034	2.97055327440191	4.54109764359622
50.8557654369034	8.48324355929115	112.476320267617	107.402996805759	92.8777569963487	29.0193228919925	50.8557654369034	2.97196436177203	4.54218876376432
50.8562654369034	8.49347924311264	112.530258373373	107.217771906935	92.9175538953806	29.0132872991194	50.8562654369034	2.97337387850767	4.54327773828015
50.8567654369034	8.50370827145665	112.584103340291	107.032882914431	92.9563290082229	29.0072538951355	50.8567654369034	2.97478182496786	4.54436457210727
[truncated: 138,545 more rows]
