# Supplementary material for: Multimodal cardiovascular model for hemodynamic analysis: Simulation study on mitral valve disorders
Source: PLoS One. 2021 Mar 4;16(3):e0247921. doi: 10.1371/journal.pone.0247921 (PMC7932118; doi:10.1371/journal.pone.0247921)
Supplement: S1 Data — (ZIP) [file pone.0247921.s001.zip › Code Version 2/CVS_modMS_PLOSONE.csv]

allData_SevMS1	allData_SevMS2	allData_SevMS3	allData_SevMS4	allData_SevMS5	allData_SevMS6	allData_SevMS7	allData_SevMS8	allData_SevMS9
49.9888291970652	3.35564183748811	73.5735989445681	310.518403981657	113.327824028452	28.4508438037369	49.988829151885	3.57905267836266	4.21577511608897
49.9893291970652	3.36912123499873	73.7280949248404	308.763122030494	113.522862841536	28.4422394812946	49.989329151885	3.58027269276568	4.21394301111008
49.9898291970652	3.3825659284376	73.8817190634146	307.020445854997	113.717097220983	28.4336403322326	49.989829151885	3.58137113968966	4.20255793815941
49.9903291970652	3.39597589163131	74.0344776183017	305.290291572237	113.910521228641	28.4250463484185	49.990329151885	3.58258589689626	4.20073073024136
49.9908291970652	3.40935110151593	74.1863768059419	303.572575739639	114.103128933562	28.4164575217723	49.990829151885	3.58367946953554	4.18938039679049
49.9913291970652	3.42269153809669	74.3374228014207	301.867215353551	114.29491441064	28.4078738442659	49.991329151885	3.58488898068594	4.18755876421936
49.9918291970652	3.43599718440759	74.4876217386835	300.174127847822	114.485871741946	28.3992953079228	49.991829151885	3.58597772702968	4.17624645591327
49.9923291970652	3.44926802647124	74.6369797107507	298.493231092392	114.675995015382	28.3907219048176	49.992329151885	3.5871820073822	4.17443092600971
49.9928291970652	3.46250405325875	74.7855027699311	296.824443391885	114.865278326005	28.3821536270757	49.992829151885	3.58826598144883	4.16316055886049
49.9933291970653	3.47570525664978	74.9331969280355	295.167683484212	115.053715774688	28.3735904668727	49.993329151885	3.58946504317064	4.16135176010597
49.9938291970653	3.48887163139278	75.0800681565894	293.522870539187	115.241301469435	28.3650324164342	49.993829151885	3.59054429141293	4.15012640534462
49.9943291970653	3.50200317506524	75.2261223870448	291.889924157136	115.42802952406	28.3564794680354	49.994329151885	3.59173815035295	4.14832483064798
49.9948291970653	3.5150998880342	75.371365510992	290.268764367528	115.613894059477	28.3479316140007	49.994829151885	3.59281272450414	4.13714811033978
49.9953291970653	3.5281617734169	75.5158033803699	288.659311627604	115.798889202402	28.339388846703	49.9953291518851	3.59400139378787	4.13535434100721
49.9958291970653	3.54118883704157	75.6594418076768	287.061486821011	115.983009086628	28.3308511585639	49.9958291518851	3.5950713387276	4.12422910918851
49.9963291970653	3.55418108740835	75.8022865661795	285.475211256446	116.166247851741	28.322318542053	49.9963291518851	3.59625483481346	4.12244360327083
49.9968291970653	3.56713853565048	75.9443433901228	283.900406666301	116.348599644374	28.3137909896873	49.9968291518851	3.59732020011591	4.11137320282534
49.9973291970653	3.58006119549559	76.0856179749375	282.336995205318	116.530058616951	28.3052684940315	49.9973291518851	3.59849853702593	4.10959649682306
49.9978291970653	3.59294908322721	76.2261159774482	280.784899449239	116.710618928915	28.2967510476967	49.9978291518851	3.59955936598059	4.09858356415463
49.9983291970653	3.60580221764642	76.3658430160807	279.244042393473	116.890274745488	28.2882386433409	49.9983291518851	3.60073256079035	4.09681608119035
49.9988291970653	3.61862062003378	76.5048046710683	277.714347451756	117.069020238893	28.2797312736681	49.9988291518851	3.60178890092543	4.0858636936361
49.9993291970653	3.63140431411143	76.6430064846579	276.195738454819	117.24684958712	28.2712289314282	49.9993291518851	3.60295696849636	4.08410592759283
49.9998291970653	3.64415332600529	76.7804539613155	274.688139649061	117.423756975135	28.2627316094165	49.9998291518851	3.60400886150905	4.07321650531242
50.0003291970653	3.65686768420766	76.9171525679305	273.19147569522	117.599736593665	28.2542393004735	50.0003291518851	3.60517181953268	4.07146884460741
50.0008291970653	3.66954741953985	77.0531077340202	271.705671667051	117.774782640388	28.2457519974841	50.0008291518851	3.6062193110089	4.06064521225223
50.0013291970653	3.68219256511517	77.1883248519333	270.230653050006	117.948889318735	28.237269693378	50.0013291518851	3.60737717513204	4.058908110215
50.0018291970653	3.69480315630206	77.3228092770527	268.766345739913	118.122050839063	28.2287923811286	50.0018291518851	3.60842030518595	4.04815247451829
50.0023291970653	3.70737923068744	77.4565663279977	267.312676041663	118.294261417477	28.2203200537534	50.0023291518851	3.60957309370786	4.04642628531298
50.0028291970653	3.71992082804036	77.5896012868261	265.869570667888	118.465515276982	28.2118527043127	50.0028291518851	3.61061190607987	4.03574123058526
50.0033291970653	3.73242799027582	77.7219193992347	264.436956737657	118.635806646325	28.2033903259103	50.0033291518851	3.61175963538063	4.03402636896905
50.0038291970653	3.74490076141885	77.8535258747604	263.014761775156	118.805129761127	28.1949329116924	50.0038291518851	3.6127941686198	4.02341389245157
50.0043291970653	3.75733918756885	77.9844258869797	261.602913708382	118.973478862747	28.1864804548475	50.0043291518851	3.61393685759272	4.02171067896698
50.0048291970653	3.76974331686411	78.114624573708	260.201340867827	119.140848199394	28.1780329486063	50.0048291518851	3.61496715368582	4.01117313664603
50.0053291970653	3.78211319944668	78.2441270371984	258.809971985176	119.307232025006	28.169590386241	50.0053291518851	3.61610481939328	4.00948194940644
50.0058291970653	3.79444888742737	78.3729383443397	257.428736191994	119.472624600348	28.1611527610651	50.0058291518851	3.6171309153486	3.99902113382785
50.0063291970653	3.80675043485112	78.5010635268535	256.057563018414	119.63702019191	28.1527200664333	50.0063291518851	3.6182635772599	3.99734226052395
50.0068291970653	3.81901789766256	78.6285075814916	254.696382391837	119.800413072985	28.1442922957408	50.0068291518851	3.61928551339904	3.98696031117449
50.0073291970653	3.83125133367178	78.7552754702319	253.345124635617	119.962797522581	28.1358694424233	50.0073291518851	3.6204131892084	3.98529409517357
50.0078291970653	3.84345080252052	78.8813721204736	252.003720467754	120.124167826488	28.1274514999563	50.0078291518851	3.62143100102788	3.97499260535022
50.0083291970653	3.85561636564844	79.006802425233	250.672100999589	120.284518276208	28.1190384618554	50.0083291518851	3.6225537107593	3.97333930236531
50.0088291970653	3.86774808625979	79.1315712433371	249.350197734487	120.443843169999	28.1106303216753	50.0088291518851	3.62356743700164	3.96312020678805
50.0093291970653	3.87984602929028	79.2556833996179	248.037942566537	120.602136811824	28.1022270730098	50.0093291518851	3.62468519893089	3.96148012732332
50.0098291970653	3.89191026137422	79.3791436851049	246.735267779233	120.759393512382	28.0938287094917	50.0098291518851	3.62569487361296	3.95134482595277
50.0103291970653	3.90394085081198	79.5019568572182	245.442106044171	120.915607588067	28.0854352247922	50.0103291518851	3.62680770829501	3.94971819469248
50.0108291970653	3.91593786753771	79.6241276399602	244.15839041973	121.070773361991	28.0770466126206	50.0108291518851	3.62781336866496	3.93966842919934
50.0113291970653	3.92790138308723	79.7456607241064	242.884054349761	121.224885162955	28.068662866724	50.0113291518851	3.62892129490658	3.93805552566503
50.0118291970653	3.93983147056641	79.8665607673968	241.619031662277	121.377937326449	28.0602839808873	50.0118291518851	3.62992297353557	3.92809250888724
50.0123291970653	3.9517282046196	79.9868323947251	240.363256568132	121.529924193654	28.0519099489325	50.0123291518851	3.63102601239739	3.92649352773171
50.0128291970653	3.96359166139848	80.1064801983287	239.116663659709	121.680840112417	28.0435407647186	50.0128291518851	3.63202374512322	3.91661882005414
50.0133291970653	3.97542191853117	80.2255087379771	237.879187909599	121.830679436264	28.0351764221414	50.0133291518851	3.6331219158921	3.91503401170418
50.0138291970653	3.9872190550916	80.3439225411601	236.650764669283	121.979436525371	28.0268169151328	50.0138291518851	3.63411573387476	3.90524864520449
50.0143291970654	3.99898315156914	80.4617261032755	235.431329667813	122.127105745586	28.0184622376612	50.0143291518851	3.63520905809075	3.90367817530252
50.0148291970654	4.01071428983857	80.5789238878153	234.220819010484	122.273681469384	28.0101123837305	50.0148291518851	3.63619899584177	3.89398354094386
50.0153291970654	4.02241255313032	80.6955203265526	233.019169177516	122.419158074908	28.0017673473801	50.0153291518851	3.63728749322021	3.89242763272599
50.0158291970654	4.03407802600094	80.811519819727	231.826317022728	122.563529946906	27.993427122685	50.0158291518851	3.63827358052241	3.88282458818965
50.0163291970654	4.04571079430393	80.9269267362293	230.642199772204	122.706791475787	27.9850917037548	50.0163291518852	3.63935727305642	3.88128337930932
50.0168291970654	4.05731094516084	81.0417454137861	229.466755022971	122.848937058546	27.9767610847339	50.0168291518852	3.64033954317981	3.87177315815598
50.0173291970654	4.06887856693259	81.1559801591431	228.299920741666	122.989961097831	27.9684352598011	50.0173291518852	3.64141845096079	3.87024684658756
50.0178291970654	4.0804137491912	81.2696352482485	227.1416352632	123.129858002856	27.9601142231694	50.0178291518852	3.64239693234329	3.86083013832117
50.0183291970654	4.0919165826917	81.3827149264353	225.991837289427	123.268622188484	27.9517979690855	50.0183291518852	3.64347107779158	3.85931883472718
50.0188291970654	4.10338715934434	81.4952234086027	224.850465887804	123.40624807612	27.9434864918299	50.0188291518852	3.64444580254792	3.8499967277409
50.0193291970654	4.11482557218719	81.6071648793977	223.717460490056	123.542730092816	27.9351797857162	50.0193291518852	3.64551520607741	3.84850060679756
50.0198291970654	4.12623191535888	81.7185434933949	222.592760890831	123.678062672142	27.9268778450913	50.0198291518852	3.64648620133001	3.83927362833967
50.0203291970654	4.13760628407177	81.8293633752772	221.476307246363	123.812240253311	27.9185806643345	50.0203291518852	3.64755088576369	3.83779277466902
50.0208291970654	4.14894877458527	81.9396286200138	220.368040073119	123.945257282034	27.9102882378581	50.0208291518852	3.64851818256046	3.82866188048954
50.0213291970654	4.16025948417959	82.0493432930398	219.26790024646	124.077108209657	27.9020005601063	50.0213291518852	3.64957816857977	3.82719644747964
50.0218291970654	4.17153851112966	82.1585114304331	218.17582899929	124.207787494008	27.8937176255554	50.0218291518852	3.65054179275283	3.81816200803204
50.0223291970654	4.18278595467938	82.2671370390924	217.091767920704	124.33728959854	27.8854394287136	50.0223291518852	3.65159710356091	3.81671205514088
50.0228291970654	4.19400191501621	82.3752240969129	216.015658954635	124.465608993169	27.8771659641204	50.0228291518852	3.65255708518307	3.80777490643959
50.0233291970654	4.20518649324596	82.4827765529628	214.947444398501	124.592740153433	27.8688972263466	50.0233291518852	3.65360774167206	3.80634056783856
50.0238291970654	4.2163397913679	82.5897983276583	213.887066901848	124.71867756131	27.860633209994	50.0238291518852	3.65456410530468	3.79750092835934
50.0243291970654	4.22746191225022	82.696293312938	212.83446946499	124.843415704396	27.8523739096951	50.0243291518852	3.65561013103832	3.79608223911553
50.0248291970654	4.23855295960563	82.8022653724371	211.78959543765	124.966949076706	27.844119320113	50.0248291518852	3.6565629058753	3.78734083855006
50.0253291970654	4.24961303796739	82.9077183416602	210.752388517595	125.089272177868	27.835869435941	50.0253291518852	3.65760432189728	3.7859379157708
50.0258291970654	4.26064225266556	83.0126560281541	209.722792749273	125.210379513911	27.8276242519023	50.0258291518852	3.6585535312414	3.77729482458072
50.0263291970654	4.27164070980353	83.11708221168	208.700752522447	125.330265596469	27.8193837627501	50.0263291518852	3.65959036146034	3.77590767957836
50.0268291970654	4.28260851623484	83.2210006443839	207.686212570825	125.448924943556	27.8111479632668	50.0268291518852	3.66053603372882	3.76736353521153
50.0273291970654	4.29354577954027	83.324415050968	206.679117970691	125.566352078791	27.8029168482644	50.0273291518852	3.66156829927774	3.76599227028882
50.0278291970654	4.30445260800524	83.4273291288601	205.679414139533	125.68254153215	27.7946904125837	50.0278291518852	3.66251045651744	3.75754699805426
50.0283291970654	4.31532911059748	83.5297465483828	204.687046834668	125.797487839206	27.7864686510946	50.0283291518852	3.66353818163926	3.75619160122808
50.0288291970654	4.32617539694493	83.6316709529225	203.701962151865	125.911185541873	27.7782515586952	50.0288291518852	3.66447685160104	3.74784576128652
50.0293291970654	4.33699157731401	83.7331059590965	202.724106523973	126.023629187657	27.7700391303123	50.0293291518852	3.66550005745177	3.74650632245541
50.0298291970654	4.34777776258807	83.834055156921	201.753426719536	126.134813330385	27.7618313609007	50.0298291518852	3.66643526091731	3.73825969642174
50.0303291970654	4.35853406424618	83.9345221099772	200.789869841415	126.244732529468	27.7536282454431	50.0303291518852	3.66745397207005	3.73693618054125
50.0308291970654	4.36926059434216	84.0345103555768	199.833383325406	126.35338135062	27.7454297789498	50.0308291518852	3.66838573624468	3.72878926740324
50.0313291970654	4.37995746548393	84.134023404928	198.883914938854	126.460754365139	27.7372359564587	50.0313291518852	3.66939997380685	3.7274817545538
50.0318291970654	4.39062479081302	84.2330647432993	197.941412779272	126.566846150599	27.7290467730347	50.0318291518852	3.67032831818262	3.71943419191497
50.0323291970654	4.40126268398452	84.3316378301836	197.005825272947	126.671651290154	27.7208622237701	50.0323291518852	3.67133810706158	3.71814262393997
50.0328291970654	4.41187125914712	84.4297460994612	196.07710117356	126.775164373218	27.7126823037835	50.0328291518852	3.67226305843318	3.71019486725558
50.0333291970654	4.42245063092357	84.5273929595622	195.15518956079	126.877379994779	27.7045070082205	50.0333291518852	3.67326841960913	3.70891931724837
50.0338291970654	4.43300091439128	84.6245817936286	194.240039838927	126.978292756067	27.6963363322529	50.0338291518852	3.6741899961353	3.70107085754929
50.0343291970654	4.44352222506328	84.7213159596747	193.331601735476	127.077897263875	27.6881702710784	50.0343291518852	3.67519095486433	3.69981124383014
50.0348291970654	4.45401467886937	84.8175987907483	192.429825299767	127.176188131222	27.6800088199211	50.0348291518852	3.67610918308231	3.69206251269201
50.0353291970655	4.4644783921376	84.9134335950897	191.534660901561	127.27315997669	27.6718519740305	50.0353291518852	3.67710576012956	3.6908189045212
50.0358291970655	4.47491348157596	85.0088236562912	190.646059229651	127.368807425062	27.6636997286816	50.0358291518852	3.67802065679678	3.6831692409996
50.0363291970655	4.48532006425432	85.1037722334552	189.763971290466	127.463125106678	27.655552079175	50.0363291518852	3.67901287779466	3.68194153230731
50.0368291970655	4.49569825758668	85.1982825613519	188.888348406678	127.556107658062	27.6474090208362	50.0368291518853	3.67992446936815	3.67439136640569
50.0373291970655	4.50604817931363	85.2923578505761	188.019142215797	127.647749721293	27.6392705490155	50.0373291518853	3.68091235476673	3.67317962619915
50.0378291970655	4.51636994748506	85.3860012877038	187.156304668777	127.738045944613	27.6311366590881	50.0378291518853	3.68182065650348	3.66572813598284
50.0383291970655	4.52666368044318	85.4792160354475	186.299788028612	127.826990981807	27.6230073464535	50.0383291518853	3.6828042323558	3.66453223235545
50.0388291970655	4.5369294968057	85.5720052328112	185.44954486894	127.914579492812	27.6148826065358	50.0388291518853	3.68370927084149	3.65717987206671
50.0393291970655	4.5471675154493	85.6643719952443	184.605528072634	128.000806143103	27.606762434783	50.0393291518853	3.68468855716642	3.65599987791491
50.0398291970655	4.55737785549342	85.7563194147958	183.767690830409	128.085665604288	27.598646826667	50.0398291518853	3.6855903460187	3.64874565099826
50.0403291970655	4.56756063628414	85.8478505602662	182.935986639413	128.169152553499	27.5905357776833	50.0403291518853	3.68656536935551	3.64758140639129
50.0408291970655	4.57771597737843	85.9389684773606	182.110369301826	128.251261673988	27.5824292833513	50.0408291518853	3.68746393553909	3.64042582176719
50.0413291970655	4.58784399852861	86.0296761888392	181.290792923459	128.331987654534	27.5743273392134	50.0413291518853	3.68843471533811	3.63927740837577
50.0418291970655	4.597944819667	86.1199766946688	180.477211912346	128.411325190011	27.5662299408353	50.0418291518853	3.68933007064098	3.63221927530424
50.0423291970655	4.60801856089086	86.2098729721721	179.669580977343	128.489268980804	27.5581370838055	50.0423291518853	3.69029663402076	3.63108650203384
50.0428291970655	4.61806534244755	86.2993679761777	178.867855126725	128.565813733382	27.5500487637355	50.0428291518853	3.69118880609174	3.62412642067659
50.0433291970655	4.62808528471994	86.3884646391686	178.071989666779	128.640954159734	27.5419649762591	50.0433291518853	3.6921511717685	3.62300938383997
50.0438291970655	4.63807850821197	86.4771658714298	177.281940200401	128.714684977902	27.5338857170327	50.0438291518853	3.69304017030905	3.61614594203471
50.0443291970655	4.6480451335346	86.565474561196	176.497662625693	128.78700091143	27.5258109817349	50.0443291518853	3.69399836610909	3.6150444150025
50.0448291970655	4.65798528139179	86.6533935747981	175.719113134557	128.857896689908	27.5177407660663	50.0448291518853	3.6948842198295	3.60827834883192
50.0453291970655	4.66789907256686	86.7409257568087	174.946248211294	128.927367048438	27.5096750657494	50.0453291518853	3.69583826353207	3.60719244972926
50.0458291970655	4.67778662790902	86.8280739301878	174.179024631199	128.995406728135	27.5016138765282	50.0458291518853	3.69672097970349	3.60052208838221
50.0463291970655	4.68764806832011	86.914840896427	173.417399459156	129.062010475605	27.4935571941684	50.0463291518853	3.6976709000172	3.59945154907073
50.0468291970655	4.69748351474155	87.0012294356933	172.661330048238	129.127173043464	27.4855050144571	50.0468291518853	3.69855050888433	3.59287782001382
50.0473291970655	4.70729308814155	87.0872423069725	171.910774038304	129.190889189833	27.4774573332022	50.0473291518853	3.69949632239896	3.59182278933193
50.0478291970655	4.71707690950253	87.1728822482111	171.165689354595	129.253153678805	27.469414146233	50.0478291518853	3.70037282834493	3.58534371279556
50.0483291970655	4.7268350998087	87.2581519764585	170.426034206337	129.313961279948	27.4613754493993	50.0483291518853	3.70131456488634	3.58430387302213
50.0488291970655	4.73656778003392	87.3430541880077	169.691767085336	129.373306768811	27.4533412385716	50.0488291518853	3.70218800029031	3.57792063768405
50.0493291970655	4.74627507112971	87.4275915585358	168.962846764583	129.431184926438	27.4453115096411	50.0493291518853	3.70312567494014	3.57689617957685
50.0498291970655	4.75595709401353	87.5117667432437	168.239232296849	129.487590539805	27.437286258519	50.0498291518853	3.70399604068907	3.5706064291589
50.0503291970655	4.7656139695572	87.5955823769947	167.520883013294	129.542518401348	27.4292654811369	50.0503291518853	3.70492968470489	3.56959697457348
50.0508291970655	4.77524581857558	87.6790410744533	166.807758522065	129.59596330945	27.4212491734462	50.0508291518853	3.70579701608182	3.56340224798423
50.0513291970655	4.78485276181543	87.7621454302221	166.099818706901	129.647920067984	27.4132373314181	50.0513291518853	3.70672664263011	3.56240804388385
50.0518291970655	4.79443491994446	87.8448980189794	165.39702372574	129.698383486716	27.4052299510436	50.0518291518853	3.70759093621811	3.5563055179349
50.0523291970655	4.80399241354057	87.9273013956147	164.699334009322	129.747348380848	27.3972270283331	50.0523291518853	3.708516578408	3.555326111244
50.0528291970655	4.81352536308133	88.0093580953647	164.006710259801	129.794809571506	27.3892285593163	50.0528291518853	3.70937787339003	3.54931778982073
50.0533291970655	4.82303388893362	88.0910706339479	163.319113449348	129.840761885298	27.3812345400423	50.0533291518853	3.71029954194726	3.54835350212279
50.0538291970655	4.83251811134346	88.1724415076985	162.636504818768	129.885200154682	27.3732449665788	50.0538291518853	3.71115782952862	3.5424359742668
50.0543291970655	4.84197815042605	88.2534731937001	161.958845876107	129.928119217531	27.3652598350128	50.0543291518853	3.71207555997419	3.54148625815934
50.0548291970655	4.85141412615596	88.3341681499187	161.286098395266	129.969513917615	27.3572791414498	50.0548291518853	3.71293088453814	3.5356621420836
50.0553291970655	4.86082615835758	88.4145288153339	160.618224414617	130.009379104185	27.3493028820138	50.0553291518853	3.71384468447205	3.53472741773852
50.0558291970655	4.87021436669565	88.4945576100711	159.955186235618	130.047709632297	27.3413310528473	50.0558291518853	3.71469703041542	3.52899255304251
50.0563291970656	4.87957887066608	88.5742569355318	159.296946421433	130.084500362394	27.333363650111	50.0563291518853	3.71560693851902	3.52807215278491
50.0568291970656	4.88891978958687	88.6536291745236	158.643467795552	130.119746160796	27.3254006699839	50.0568291518853	3.71645635713608	3.52242996807421
50.0573291970656	4.89823724258921	88.7326766913894	157.99471344041	130.153441899306	27.3174421086628	50.0573291518853	3.71736237698332	3.52152444212944
50.0578291970656	4.90753134860886	88.8114018321366	157.350646696013	130.18558245548	27.3094879623621	50.0578291518854	3.71820884395107	3.51596981092627
50.0583291970656	4.91680222637755	88.8898069245641	156.711231158565	130.216162712229	27.3015382273143	50.0583291518854	3.71911101838556	3.51507833658096
50.0588291970656	4.92604999441467	88.9678942783903	156.076430679093	130.245177558329	27.2935928997692	50.0588291518854	3.71995459417531	3.50961575724333
50.0593291970656	4.93527477101907	89.0456661853795	155.44620936208	130.272621888045	27.2856519759939	50.0593291518854	3.7208529215529	3.50873905639898
50.0598291970656	4.94447667426106	89.1231249194677	154.820531564095	130.298490601336	27.2777154522729	50.0598291518854	3.72169357056009	3.50336214535991
50.0603291970656	4.95365582197458	89.2002727368877	154.199361892426	130.322778603481	27.2697833249077	50.0603291518854	3.72258809923148	3.5024991935624
50.0608291970656	4.96281233174945	89.277111876294	153.582665203722	130.345480805612	27.2618555902169	50.0608291518854	3.72342589412499	3.49721386437354
50.0613291970656	4.97194632092393	89.3536445588864	152.970406602626	130.36659212437	27.2539322445356	50.0613291518854	3.72431661563914	3.49636561063779
50.0618291970656	4.98105790657734	89.4298729885334	152.362551440422	130.386107482021	27.2460132842159	50.0618291518854	3.72515150608693	3.4911638305226
50.0623291970656	4.99014720552283	89.5057993518942	151.759065313673	130.404021806103	27.2380987056263	50.0623291518854	3.72603847611258	3.49032898572541
50.0628291970656	4.99921433430035	89.5814258185414	151.159914062873	130.42033003001	27.2301885051518	50.0628291518854	3.72687055103089	3.48521854637906
50.0633291970656	5.00825940916977	89.6567545410814	150.565063771093	130.435027092676	27.2222826791937	50.0633291518854	3.72775375217959	3.48439836094408
50.0638291970656	5.01728254610417	89.7317876552753	149.974480762637	130.448107938576	27.2143812241691	50.0638291518854	3.72858294185603	3.47936905021333
50.0643291970656	5.0262838607832	89.8065272801585	149.388131601688	130.459567517396	27.2064841365116	50.0643291518854	3.72946243956199	3.4785618852658
50.0648291970656	5.03526346858667	89.8809755181603	148.805983090976	130.469400784694	27.1985914126704	50.0648291518854	3.73028885461916	3.47362399694494
50.0653291970656	5.04422148458828	89.9551344552218	148.22800227043	130.477602701619	27.1907030491105	50.0653291518854	3.73116461968378	3.47283150445117
50.0658291970656	5.05315802354946	90.0290061609142	147.654156415845	130.484168234759	27.1828190423126	50.0658291518854	3.73198816472165	3.46797192758021
50.0663291970656	5.06207319991337	90.1025926885557	147.084413037548	130.489092356022	27.1749393887727	50.0663291518854	3.73286027566464	3.46719200345807
50.0668291970656	5.07096712779905	90.1758960753284	146.518739879065	130.49237004278	27.1670640850023	50.0668291518854	3.73368109040792	3.46242437929286
50.0673291970656	5.07983992099571	90.2489183423934	145.957104915794	130.493996277668	27.1591931275283	50.0673291518854	3.734549502327	3.46165921271712
50.0678291970656	5.08869169295713	90.3216614950067	145.399476353684	130.493966049234	27.1513265128924	50.0678291518854	3.73536745710424	3.45696655155668
50.0683291970656	5.09752255679624	90.3941275226336	144.845822627905	130.492274351653	27.1434642376514	50.0683291518854	3.73623226612571	3.45621341597566
50.0688291970656	5.10633262527982	90.4663183990624	144.296112401538	130.488916184498	27.1356062983772	50.0688291518854	3.73704753983075	3.45161385744974
50.0693291970656	5.11512201082329	90.5382360825176	143.750314564257	130.483886552749	27.1277526916561	50.0693291518854	3.73790868004647	3.4508756639479
50.0698291970656	5.12389082548571	90.6098825157725	143.208398231013	130.477180466622	27.1199034140893	50.0698291518854	3.73872109700835	3.44634699977127
50.0703291970656	5.13263918096484	90.6812596262613	142.670332740735	130.468799950715	27.1120584622924	50.0703291518854	3.73957868833165	3.44562018430611
50.0708291970656	5.14136718859236	90.7523693261903	142.136087655013	130.458769864505	27.1042178328954	50.0708291518854	3.7403884803779	3.44118662651771
50.0713291970656	5.15007495932922	90.8232135126482	141.605632756808	130.447114354983	27.0963815225425	50.0713291518854	3.74124242864175	3.44047507468839
50.0718291970656	5.1587626037611	90.8937940677166	141.078938049146	130.433855184298	27.0885495278923	50.0718291518854	3.74204935801556	3.43610735755876
50.0723291970656	5.16743023209399	90.9641128585788	140.555973753827	130.419012093161	27.080721845617	50.0723291518854	3.74289981540157	3.43540637272729
50.0728291970656	5.1760779541499	91.0341717376291	140.036710310133	130.402603102555	27.0728984724033	50.0728291518854	3.74370418576359	3.43113694261751
50.0733291970656	5.18470587936272	91.10397254258	139.521118373542	130.384644759794	27.0650794049512	50.0733291518854	3.74455101988233	3.43045173184682
50.0738291970656	5.19331411677412	91.1735170965705	139.009168814443	130.365152339269	27.0572646399747	50.0738291518854	3.74535250924236	3.42624173249977
50.0743291970656	5.20190277502963	91.2428072082724	138.500832716856	130.344140004864	27.0494541742012	50.0743291518854	3.74619591622582	3.42556606004099
50.0748291970656	5.21047196237483	91.3118446719963	137.996081377159	130.32162079586	27.0416480043719	50.0748291518854	3.74699492613114	3.42145915342286
50.0753291970656	5.21902178665162	91.3806312677974	137.49488630281	130.297606483037	27.0338461272409	50.0753291518854	3.74783472162609	3.42080002624627
50.0758291970656	5.22755235529463	91.4491687615803	136.997219211087	130.272108304672	27.026048539576	50.0758291518854	3.74863081524911	3.41674426362576
50.0763291970656	5.2360637753277	91.517458905203	136.503052027815	130.245136802578	27.0182552381579	50.0763291518854	3.7494672554872	3.41609334487071
50.0768291970656	5.24455615336057	91.5855034365809	136.012356886111	130.216702352361	27.0104662197803	50.0768291518854	3.75026096831283	3.41214773055329
50.0773291970657	5.25302959558552	91.6533040797897	135.525106125124	130.186815276025	27.00268148125	50.0773291518854	3.75109379795421	3.41151448936583
50.0778291970657	5.26148420777427	91.7208625451673	135.041272288787	130.155484841387	26.9949010193865	50.0778291518854	3.75188453587993	3.40760912400938
50.0783291970657	5.26992009527484	91.788180529416	134.560828124562	130.122719548527	26.9871248310222	50.0783291518854	3.75271409365835	3.40698234277137
50.0788291970657	5.27833736300866	91.8552597157037	134.083746582203	130.088527298213	26.979352913002	50.0788291518855	3.75350257616869	3.40319730559416
50.0793291970657	5.28673611546763	91.9221017737639	133.610000812511	130.052915458944	26.9715852621833	50.0793291518855	3.75432850933053	3.40258983560498
50.0798291970657	5.29511645671143	91.988708359996	133.139564166096	130.015890894954	26.9638218754358	50.0798291518855	3.75511392600484	3.39883051486123
50.0803291970657	5.30347849036476	92.0550811175645	132.672410192152	129.977459980584	26.9560627496419	50.0803291518855	3.75593668696589	3.39822717259608
50.0808291970657	5.31182231961486	92.1212216764974	132.208512637223	129.937628609268	26.9483078816958	50.0808291518855	3.7567200110386	3.39460271222993
50.0813291970657	5.32014804720896	92.1871316537846	131.747845443982	129.896402199795	26.9405572685041	50.0813291518855	3.75753911279648	3.39402101336644
50.0818291970657	5.32845577545194	92.2528126534752	131.290382750014	129.853785700806	26.9328109069853	50.0818291518855	3.75831923512275	3.39040264839648
50.0823291970657	5.33674560620398	92.3182662667741	130.836098886595	129.809783594045	26.9250687940697	50.0823291518855	3.75913528730795	3.38982192841514
50.0828291970657	5.34501764087843	92.3834940721388	130.384968377489	129.764399896662	26.9173309266997	50.0828291518855	3.75991353235723	3.38635903800605
50.0833291970657	5.35327198043963	92.4484976353742	129.936965937736	129.717638162821	26.9095973018291	50.0833291518855	3.76072586221777	3.38580326963145
50.0838291970657	5.36150872540089	92.5132785097284	129.492066472453	129.6695014848	26.9018679164236	50.0838291518855	3.76150070676637	3.38231971550613
50.0843291970657	5.36972797582259	92.5778382359867	129.050245075639	129.619992493748	26.8941427674604	50.0843291518855	3.76231014210577	3.38176063163598
50.0848291970657	5.37792983131027	92.6421783425657	128.611477028973	129.569113360216	26.886421851928	50.0848291518855	3.76308339850252	3.37846169070985
50.0853291970657	5.38611439101287	92.7063003456063	128.17573780064	129.516865794574	26.8787051668262	50.0853291518855	3.76388900860595	3.37793223467749
50.0858291970657	5.39428175362106	92.7702057490662	127.743003044135	129.463251047393	26.8709927091664	50.0858291518855	3.7646585776244	3.37457583251287
50.0863291970657	5.40243201736559	92.8338960448127	127.313248597087	129.408269909861	26.8632844759708	50.0863291518855	3.76546149406188	3.37403715561849
50.0868291970657	5.4105652800158	92.8973727127134	126.88645048009	129.351922714293	26.8555804642728	50.0868291518855	3.76622986797892	3.37090648647561
50.0873291970657	5.4186816388781	92.9606372207273	126.462584895523	129.29420933477	26.8478806711169	50.0873291518855	3.76702880054761	3.37040403642068
50.0878291970657	5.42678119079466	93.0236910249955	126.041628226394	129.235129187947	26.8401850935582	50.0878291518855	3.76779307625972	3.36716495878579
50.0883291970657	5.43486403214205	93.0865355699303	125.623557035174	129.174681234063	26.832493728663	50.0883291518855	3.7685895807851	3.36664511171838
50.0888291970657	5.44293025883005	93.1491722883049	125.208348062639	129.112863978157	26.824806573508	50.0888291518855	3.7693532010803	3.3636897697482
50.0893291970657	5.45097996630049	93.2116026013417	124.795978226725	129.049675471524	26.8171236251805	50.0893291518855	3.77014548478857	3.36321545791943
50.0898291970657	5.45901324952612	93.2738279188005	124.386424621374	128.985113313415	26.8094448807787	50.0898291518855	3.77090442125026	3.36008077342129
50.0903291970657	5.46703020300965	93.3358496390657	123.979664515398	128.919174652987	26.8017703374109	50.0903291518855	3.77169463422586	3.35957768090093
50.0908291970657	5.47503092078276	93.3976691492332	123.575675351338	128.851856191509	26.794099992196	50.0908291518855	3.77245366223971	3.35680857957745
50.0913291970657	5.48301549640525	93.4592878251969	123.17443474433	128.783154184827	26.7864338422629	50.0913291518855	3.77323930704007	3.35636415737927
50.0918291970657	5.49098402296425	93.5207070317345	122.775920480982	128.713064446093	26.7787718847511	50.0918291518855	3.77399281850446	3.35331649413143
50.0923291970657	5.49893659307341	93.5819281225924	122.380110518247	128.641582348752	26.7711141168098	50.0923291518855	3.77477687984041	3.35282736825717
50.0928291970657	5.50687329887228	93.6429524405704	121.986982982306	128.568702829774	26.7634605355987	50.0928291518855	3.77553152336167	3.35026088292197
50.0933291970657	5.51479423202566	93.7037813176058	121.596516167453	128.494420393153	26.755811138287	50.0933291518855	3.77631051310293	3.34984897829375
50.0938291970657	5.52269948372305	93.7644160748572	121.208688534991	128.418729113644	26.7481659220541	50.0938291518855	3.77705845739729	3.34686461431246
50.0943291970657	5.53058914467818	93.8248580227868	120.823478712122	128.341622640738	26.740524884089	50.0943291518855	3.77783653536782	3.34638564810427
50.0948291970657	5.53846330512855	93.8851084612437	120.440865490852	128.26309420288	26.7328880215905	50.0948291518855	3.77858706855903	3.34404590452093
50.0953291970657	5.54632205483505	93.9451686795449	120.060827826897	128.183136611907	26.7252553317671	50.0953291518855	3.77935935044597	3.34367038920998
50.0958291970657	5.55416548308167	94.0050399565574	119.683344838589	128.101742267707	26.7176268118368	50.0958291518855	3.78010150522135	3.34071652417104
50.0963291970657	5.56199367867524	94.0647235607782	119.3083958058	128.018903163097	26.710002459027	50.0963291518855	3.78087380905313	3.34024245373443
50.0968291970657	5.5698067299452	94.1242207504152	118.935960168856	127.934610888887	26.7023822705746	50.0968291518855	3.78162060089459	3.33816459559593
50.0973291970657	5.57760472474345	94.1835327734666	118.566017527464	127.848856639166	26.6947662437258	50.0973291518855	3.78238607043189	3.33783110953545
50.0978291970657	5.5853877504443	94.2426608678004	118.198547639645	127.761631216746	26.6871543757361	50.0978291518855	3.78312209923388	3.33486196765719
50.0983291970658	5.5931558939444	94.3016062612323	117.833530420665	127.67292503881	26.6795466638702	50.0983291518855	3.78388889707902	3.33438544676401
50.0988291970658	5.60090924166271	94.3603701716048	117.47094594198	127.582728142708	26.6719431054016	50.0988291518855	3.78463245198063	3.33262030184046
50.0993291970658	5.60864787954064	94.418953806864	117.110774430177	127.491030191933	26.6643436976133	50.0993291518855	3.78539093146378	3.33233700198485
50.0998291970658	5.61637189304209	94.477358365137	116.75299626593	127.397820482235	26.656748437797	50.0998291518856	3.78612033527671	3.32928826734769
50.1003291970658	5.62408136715367	94.5355850348086	116.397591982947	127.303087947887	26.6491573232533	50.1003291518856	3.78688197986515	3.32879897440207
50.1008291970658	5.63177638638484	94.593634994597	116.04454226694	127.206821168082	26.6415703512915	50.1008291518856	3.78762299564379	3.32741971727011
50.1013291970658	5.63945703476823	94.6515094136293	115.69382795458	127.10900837346	26.63398751923	50.1013291518856	3.78837420343578	3.32719834684674
50.1018291970658	5.64712339585988	94.7092094515169	115.345430032475	127.00963745275	26.6264088243954	50.1018291518856	3.78909625151863	3.32397922253647
50.1023291970658	5.65477555273965	94.7667362584296	114.999329636144	126.908695959527	26.6188342641234	50.1023291518856	3.78985321674834	3.323462586206
50.1028291970658	5.66241358801154	94.8240909751697	114.655508048992	126.806171119066	26.6112638357577	50.1028291518856	3.79059266736097	3.3225742481494
50.1033291970658	5.67003758380419	94.8812747332454	114.313946701302	126.702049835293	26.603697536651	50.1033291518856	3.79133112804455	3.32172413827068
50.1038291970658	5.67764762177129	94.9382886549439	113.974627169221	126.596318697825	26.5961353641639	50.1038291518856	3.79206397019368	3.32030356272564
50.1043291970658	5.68524378309217	94.9951338534039	113.637531173755	126.48896398908	26.5885773156658	50.1043291518856	3.79280738152009	3.32007556091594
50.1048291970658	5.69282614847229	95.0518114326871	113.302640579772	126.379971691471	26.5810233885339	50.1048291518856	3.79352077152358	3.31675260873377
50.1053291970658	5.70039479814387	95.1083224878502	112.969937395006	126.269327494653	26.5734735801539	50.1053291518856	3.79427027052363	3.31621930928874
50.1058291970658	5.70794981186654	95.1646681050159	112.639403769066	126.157016802836	26.5659278879196	50.1058291518856	3.79500511359614	3.31577322544899
50.1063291970658	5.715491268928	95.2208493614426	112.311021992453	126.04302474214	26.5583863092327	50.1063291518856	3.79572778112674	3.31419048870944
50.1068291970658	5.7230192481447	95.2768673255955	111.984774495579	125.927336168002	26.5508488415031	50.1068291518856	3.79646500076132	3.3139364681536
50.1073291970658	5.73053382786267	95.3327230572152	111.660643847793	125.809935672615	26.5433154821484	50.1073291518856	3.79717917938073	3.31161132628995
50.1078291970658	5.73803508595822	95.3884176073872	111.338612756411	125.690807592396	26.5357862285943	50.1078291518856	3.79791730237372	3.31123816123951
50.1083291970658	5.74552309983882	95.4439520186102	111.018664065752	125.569936015489	26.5282610782742	50.1083291518856	3.7986383024389	3.31003716142154
50.1088291970658	5.75299794644394	95.4993273248642	110.700780756177	125.447304789275	26.5207400286293	50.1088291518856	3.79936858177863	3.30984440242671
50.1093291970658	5.7604597022459	95.5545445516783	110.384945943138	125.322897527904	26.5132230771083	50.1093291518856	3.80007642604808	3.3074607563076
50.1098291970658	5.76790844325086	95.6096047161977	110.07114287622	125.196697619831	26.5057102211677	50.1098291518856	3.80080952698417	3.30707820389375
50.1103291970658	5.77534424499972	95.6645088272497	109.759354938209	125.068688235353	26.4982014582715	50.1103291518856	3.80152806802611	3.30624544248216
50.1108291970658	5.78276718256912	95.7192578854112	109.449565644139	124.938852334152	26.4906967858913	50.1108291518856	3.802249935964	3.30590579519843
50.1113291970658	5.79017733057247	95.7738528830729	109.141758640369	124.807172672821	26.4831962015059	50.1113291518856	3.8029563780246	3.30397367446787
50.1118291970658	5.797574763161	95.8282948045058	108.835917703644	124.673631812385	26.4756997026018	50.1118291518856	3.80368222645172	3.30366358446712
50.1123291970658	5.80495955402477	95.8825846259252	108.532026740178	124.5382121258	26.4682072866724	50.1123291518856	3.80439169994955	3.30239832021311
50.1128291970658	5.81233177639388	95.936723315555	108.230069784728	124.400895805439	26.4607189512188	50.1128291518856	3.80511188687917	3.30219524957758
50.1133291970658	5.81969150303949	95.9907118336922	107.930030999685	124.261664870546	26.453234693749	50.1133291518856	3.80581383376445	3.30040832860092
50.1138291970658	5.82703880627509	96.0445511327695	107.63189467416	124.120501174663	26.4457545117783	50.1138291518856	3.80653381614172	3.30012154225923
50.1143291970658	5.83437375795759	96.0982421574189	107.335645223082	123.977386413029	26.438278402829	50.1143291518856	3.80723978228908	3.29911737175262
50.1148291970658	5.84169642948858	96.1517858445338	107.041267186297	123.832302129937	26.4308063644305	50.1148291518856	3.80795358639149	3.29895620385102
50.1153291970658	5.84900689181557	96.2051831233311	106.748745227673	123.685229726056	26.4233383941191	50.1153291518856	3.80864989049332	3.29715817688414
50.1158291970658	5.85630521543323	96.2584349154131	106.458064134212	123.536150465709	26.4158744894381	50.1158291518856	3.80936480301604	3.29686960945897
50.1163291970658	5.86359147038468	96.3115421348281	106.169208815164	123.3850454841	26.4084146479375	50.1163291518856	3.81006791637089	3.29616963293676
50.1168291970658	5.8708657262628	96.3645056881316	105.882164301146	123.231895794504	26.4009588671744	50.1168291518856	3.81077522357861	3.2960572840394
50.1173291970658	5.87812805221159	96.4173264744467	105.59691574327	123.076682295393	26.3935071447124	50.1173291518856	3.81146694763324	3.294401236911
50.1178291970658	5.88537851692748	96.4700053855232	105.313448412269	122.919385777514	26.3860594781219	50.1178291518856	3.81217607936962	3.29413545677416
50.1183291970658	5.89261718866073	96.522543305798	105.031747697635	122.75998693091	26.37861586498	50.1183291518856	3.81287852245193	3.29408108786686
50.1188291970658	5.89984413521682	96.5749411124532	104.751799106759	122.598466351884	26.3711763028702	50.1188291518856	3.81357126755397	3.29317394157791
50.1193291970659	5.90705942395788	96.6271996754754	104.473588264074	122.434804549891	26.3637407893827	50.1193291518856	3.81427294975206	3.29302835131172
50.1198291970659	5.9142631218041	96.6793198577131	104.197100910205	122.268981954385	26.3563093221143	50.1198291518856	3.8149698567248	3.29292106981834
50.1203291970659	5.92145529523523	96.7313025149353	103.922322901124	122.100978921582	26.3488818986679	50.1203291518856	3.8156632691519	3.29261379696475
50.1208291970659	5.928636010292	96.7831484958878	103.649240207308	121.930775741167	26.3414585166532	50.1208291518857	3.81635836173341	3.29256447803464
50.1213291970659	5.93580533257767	96.8348586423508	103.377838912906	121.75835264293	26.3340391736858	50.1213291518857	3.81705028957094	3.29243623039744
50.1218291970659	5.94296332725951	96.8864337891953	103.108105214906	121.583689803327	26.3266238673881	50.1218291518857	3.81774201852403	3.29241564335495
50.1223291970659	5.95011005907034	96.9378747644387	102.840025422309	121.40676735198	26.3192125953882	50.1223291518857	3.81843204718342	3.29241233376151
50.1228291970659	5.95724559231005	96.9891823893008	102.573585955309	121.227565378086	26.3118053553207	50.1228291518857	3.81912068051623	3.29241179845042
50.1233291970659	5.96436999084723	97.0403574782591	102.308773344474	121.046063936773	26.3044021448264	50.1233291518857	3.81980805667229	3.29241170887157
50.1238291970659	5.97148331812067	97.0914008391033	102.045574229937	120.86224305536	26.297002961552	50.1238291518857	3.82049421408267	3.29241169095378
50.1243291970659	5.97858563714099	97.1423132729899	101.783975360589	120.676082739554	26.2896078031502	50.1243291518857	3.82117916351237	3.29241168457037
50.1248291970659	5.98567701049227	97.1930955744963	101.523963593275	120.487562979566	26.28221666728	50.1248291518857	3.82186290941606	3.2924116800514
50.1253291970659	5.99275750033363	97.2437485316742	101.265525891999	120.296663756144	26.274829551606	50.1253291518857	3.82254545493096	3.29241167584082
50.1258291970659	5.99982716840088	97.294272926103	101.008649327131	120.103365046534	26.267446453799	50.1258291518857	3.82322680292862	3.29241167168808
50.1263291970659	6.00688607600821	97.3446695329426	100.753321074616	119.907646830354	26.2600673715354	50.1263291518857	3.82390695622379	3.2924116675528
50.1268291970659	6.0139342840498	97.3949391209859	100.499528415198	119.709489095393	26.2526923024976	50.1268291518857	3.82458591761444	3.29241166342845
50.1273291970659	6.02097185300152	97.4450824527106	100.247258733634	119.508871843329	26.2453212443736	50.1273291518857	3.82526368988911	3.29241165931394
50.1278291970659	6.02799884292262	97.4951002843311	99.9964995179246	119.305775095359	26.2379541948573	50.1278291518857	3.82594027582831	3.29241165520909
50.1283291970659	6.03501531345743	97.5449933658497	99.747238358546	119.10017889776	26.230591151648	50.1283291518857	3.82661567820474	3.29241165111384
50.1288291970659	6.04202132383706	97.5947624411075	99.4994629476829	118.892063327356	26.223232112451	50.1288291518857	3.82728989978334	3.29241164702816
50.1293291970659	6.04901693288114	97.6444082478349	99.253161078471	118.681408496909	26.2158770749769	50.1293291518857	3.82796294332128	3.29241164295201
50.1298291970659	6.05600219899954	97.6939315177018	99.0083206442402	118.468194560429	26.2085260369419	50.1298291518857	3.82863481156797	3.29241163888539
50.1303291970659	6.06297718019414	97.7433329763674	98.7649296377673	118.252401718399	26.2011789960677	50.1303291518857	3.82930550726508	3.29241163482825
50.1308291970659	6.06994193406052	97.7926133435292	98.5229761505273	118.034010222922	26.1938359500816	50.1308291518857	3.82997503314656	3.29241163078057
50.1313291970659	6.07689651778979	97.8417733329727	98.282448371955	117.813000382783	26.186496896716	50.1313291518857	3.83064339193864	3.29241162674232
50.1318291970659	6.08384098817035	97.8908136526194	98.0433345887066	117.589865367623	26.179161833709	50.1318291518857	3.83131058635985	3.29241162271348
50.1323291970659	6.09077540158961	97.9397350045756	97.8056231839288	117.36506444996	26.1718307588038	50.1323291518857	3.83197661912107	3.29241161869403
50.1328291970659	6.09769981403588	97.9885380851799	97.5693026365314	117.138960875813	26.1645036697491	50.1328291518857	3.83264149292553	3.29241161468392
50.1333291970659	6.10461428110006	98.037223585051	97.3343615204652	116.911841138598	26.1571805642985	50.1333291518857	3.83330521046885	3.29241161068315
50.1338291970659	6.11151885797752	98.085792189135	97.1007885040025	116.683933747476	26.1498614402112	50.1338291518857	3.83396777443905	3.29241160669167
50.1343291970659	6.11841359946988	98.1342445767519	96.8685723490251	116.455423950279	26.1425462952512	50.1343291518857	3.8346291875166	3.29241160270948
50.1348291970659	6.12529855998683	98.1825814216424	96.6377019103133	116.226464795799	26.1352351271879	50.1348291518857	3.83528945237442	3.29241159873653
50.1353291970659	6.13217379354796	98.2308033920139	96.4081661348428	115.997185376307	26.1279279337957	50.1353291518857	3.83594857167793	3.2924115947728
50.1358291970659	6.13903935378458	98.2789111505862	96.1799540610841	115.767696964983	26.120624712854	50.1358291518857	3.83660654808507	3.29241159081828
50.1363291970659	6.14589529394156	98.3269053546373	95.9530548183065	115.538097590203	26.1133254621473	50.1363291518857	3.83726338424631	3.29241158687292
50.1368291970659	6.1527416668792	98.374786656048	95.7274576258868	115.308475448371	26.1060301794648	50.1368291518857	3.83791908280469	3.29241158293671
50.1373291970659	6.15957852507502	98.4225557013472	95.5031517926223	115.07891145193	26.098738862601	50.1373291518857	3.83857364639585	3.29241157900962
50.1378291970659	6.16640592062567	98.4702131317556	95.2801267160495	114.849481131718	26.091451509355	50.1378291518857	3.83922707764804	3.29241157509163
50.1383291970659	6.17322390524874	98.5177595832306	95.0583718817642	114.620256055935	26.0841681175309	50.1383291518857	3.83987937918216	3.2924115711827
50.1388291970659	6.18003253028466	98.5651956865092	94.8378768627494	114.391304886082	26.0768886849376	50.1388291518857	3.84053055361177	3.29241156728282
50.1393291970659	6.18683184669855	98.6125220671523	94.6186313187046	114.162694159282	26.0696132093888	50.1393291518857	3.84118060354313	3.29241156339196
50.1398291970659	6.19362190508207	98.6597393455868	94.4006249953824	113.934488863611	26.0623416887027	50.1398291518857	3.84182953157521	3.29241155951009
50.140329197066	6.20040275565531	98.7068481371491	94.1838477239264	113.706752856113	26.0550741207025	50.1403291518857	3.84247734029972	3.29241155563719
50.140829197066	6.20717444826868	98.7538490521272	93.9682894202151	113.479549160642	26.0478105032161	50.1408291518857	3.84312403230113	3.29241155177323
50.141329197066	6.21393703240476	98.8007426958026	93.7539400842108	113.252940173358	26.0405508340756	50.1413291518857	3.84376961015671	3.29241154791819
50.141829197066	6.2206905571802	98.8475296684924	93.5407897993107	113.02698779672	26.0332951111182	50.1418291518858	3.84441407643654	3.29241154407205
50.142329197066	6.22743507134759	98.8942105655908	93.3288287317032	112.801753517688	26.0260433321855	50.1423291518858	3.84505743370353	3.29241154023477
50.142829197066	6.23417062329738	98.9407859776097	93.1180471297294	112.57729844193	26.0187954951233	50.1428291518858	3.84569968451345	3.29241153640634
50.143329197066	6.24089726105972	98.9872564902199	92.9084353232472	112.353683292953	26.0115515977824	50.1433291518858	3.84634083141495	3.29241153258673
50.143829197066	6.24761503230636	99.0336226842916	92.6999837230019	112.130968382906	26.0043116380178	50.1438291518858	3.84698087694961	3.29241152877591
50.144329197066	6.25432398435257	99.0798851359343	92.4926828199974	111.909213560165	25.9970756136888	50.1443291518858	3.84761982365191	3.29241152497386
50.144829197066	6.26102416415902	99.1260444165369	92.2865231848744	111.688478137616	25.9898435226593	50.1448291518858	3.84825767404929	3.29241152118056
50.145329197066	6.26771561833366	99.1721010928072	92.0814954672925	111.468820804599	25.9826153627975	50.1453291518858	3.84889443066219	3.29241151739598
50.145829197066	6.27439839313363	99.2180557268111	91.8775903953152	111.250299524839	25.9753911319759	50.1458291518858	3.84953009600403	3.2924115136201
50.146329197066	6.28107253446712	99.2639088760114	91.674798774801	111.032971422151	25.9681708280713	50.1463291518858	3.85016467258125	3.29241150985289
50.146829197066	6.28773808789531	99.3096610933066	91.4731114887951	110.816892655349	25.9609544489648	50.1468291518858	3.85079816289334	3.29241150609433
50.147329197066	6.29439509863426	99.3553129270696	91.2725194969287	110.602118283499	25.9537419925415	50.1473291518858	3.85143056943288	3.29241150234439
50.147829197066	6.30104361155676	99.4008649211848	91.0730138348213	110.388702122491	25.9465334566911	50.1478291518858	3.85206189468551	3.29241149860306
50.148329197066	6.30768367119429	99.4463176150867	90.874585613486	110.176696593716	25.9393288393071	50.1483291518858	3.85269214113001	3.2924114948703
50.148829197066	6.31431532173885	99.491671543797	90.6772260187396	109.966152565604	25.9321281382872	50.1488291518858	3.85332131123827	3.2924114911461
50.149329197066	6.32093860704489	99.5369272379615	90.4809263106176	109.757119188669	25.9249313515333	50.1493291518858	3.85394940747537	3.29241148743043
50.149829197066	6.3275535706312	99.5820852238874	90.2856778227907	109.549643724705	25.9177384769514	50.1498291518858	3.85457643229956	3.29241148372326
50.150329197066	6.3341602556828	99.6271460235799	90.0914719619883	109.343771370767	25.9105495124513	50.1503291518858	3.85520238816229	3.29241148002458
50.150829197066	6.34075870505281	99.6721101547779	89.8983002074233	109.139545078572	25.9033644559471	50.1508291518858	3.85582727750823	3.29241147633435
50.151329197066	6.34734896126437	99.7169781309904	89.7061541102232	108.937005369969	25.8961833053567	50.1513291518858	3.85645110277532	3.29241147265257
50.151829197066	6.35393106651252	99.7617504615325	89.5150252928617	108.736190149175	25.8890060586019	50.1518291518858	3.85707386639475	3.29241146897919
50.152329197066	6.36050506266605	99.8064276515601	89.3249054485982	108.53713451249	25.8818327136086	50.1523291518858	3.85769557079103	3.29241146531421
50.152829197066	6.36707099126942	99.8510102021057	89.1357863409202	108.339870556256	25.8746632683064	50.1528291518858	3.85831621838195	3.29241146165759
50.153329197066	6.37362889354465	99.895498610113	88.9476598029853	108.144427183863	25.8674977206289	50.1533291518858	3.85893581157866	3.29241145800932
50.153829197066	6.38017881039316	99.9398933684713	88.7605177370736	107.950829912655	25.8603360685134	50.1538291518858	3.85955435278567	3.29241145436936
50.154329197066	6.38672078239768	99.9841949660504	88.5743521140385	107.759091058403	25.8531783099011	50.1543291518858	3.86017184440087	3.29241145073771
50.154829197066	6.3932548498241	100.028403887734	88.3891549727652	107.569215248677	25.846024442737	50.1548291518858	3.86078828881552	3.29241144711432
50.155329197066	6.39978105262335	100.072520614454	88.2049184196307	107.381202384166	25.8388744649696	50.1553291518858	3.86140368841435	3.29241144349919
50.155829197066	6.40629943043329	100.116545623223	88.021634627967	107.195048258188	25.8317283745515	50.1558291518858	3.86201804557551	3.29241143989229
50.156329197066	6.41281002258052	100.16047938717	87.8392958375308	107.010744584405	25.8245861694386	50.1563291518858	3.86263136267062	3.2924114362936
50.156829197066	6.41931286808232	100.20432237557	87.6578943539739	106.828278879067	25.8174478475907	50.1568291518858	3.86324364206478	3.29241143270309
50.157329197066	6.42580800564843	100.24807505388	87.4774225483198	106.647634311751	25.8103134069713	50.1573291518858	3.86385488611661	3.29241142912074
50.157829197066	6.43229547368295	100.291737883768	87.2978728564415	106.468789554161	25.8031828455472	50.1578291518858	3.86446509717825	3.29241142554653
50.158329197066	6.4387753102862	100.335311323149	87.1192377785459	106.291718635315	25.7960561612891	50.1583291518858	3.86507427759541	3.29241142198044
50.158829197066	6.44524755325653	100.378795826214	86.9415098786586	106.116390805932	25.788933352171	50.1588291518858	3.86568242970734	3.29241141842245
50.159329197066	6.45171224009218	100.422191843463	86.7646817841152	105.942770413566	25.7818144161705	50.1593291518858	3.8662895558469	3.29241141487252
50.159829197066	6.45816940799314	100.465499821735	86.5887461850547	105.770816789562	25.7746993512689	50.1598291518858	3.86689565834056	3.29241141133065
50.160329197066	6.46461909386296	100.508720204244	86.4136958339156	105.60048414886	25.7675881554507	50.1603291518858	3.86750073950844	3.2924114077968
50.1608291970661	6.47106133431061	100.551853430602	86.2395235449379	105.43172150352	25.760480826704	50.1608291518858	3.86810480166428	3.29241140427096
50.1613291970661	6.47749616565226	100.594899936856	86.0662221936672	105.264472590848	25.7533773630202	50.1613291518858	3.86870784711552	3.29241140075311
50.1618291970661	6.48392362391314	100.637860155516	85.8937847164629	105.098675816874	25.7462777623943	50.1618291518858	3.8693098781633	3.29241139724322
50.1623291970661	6.49034374482937	100.680734515587	85.7222041100076	104.934264215869	25.7391820228244	50.1623291518858	3.86991089710244	3.29241139374127
50.1628291970661	6.49675656384974	100.723523442595	85.5514734308246	104.771165426505	25.7320901423123	50.1628291518859	3.87051090622154	3.29241139024724
50.1633291970661	6.50316211613753	100.766227358622	85.381585794795	104.609301685158	25.7250021188628	50.1633291518859	3.87110990780292	3.2924113867611
50.1638291970661	6.50956043657233	100.80884668233	85.2125343766789	104.448589836737	25.7179179504841	50.1638291518859	3.8717079041227	3.29241138328284
50.1643291970661	6.51595155975181	100.851381828996	85.0443124096413	104.288941363348	25.7108376351877	50.1643291518859	3.87230489745079	3.29241137981244
50.1648291970661	6.52233551999355	100.893833210535	84.8769131847804	104.130262430959	25.7037611709885	50.1648291518859	3.8729008900509	3.29241137634987
50.1653291970661	6.5287123513368	100.936201235535	84.71033005066	103.972453954129	25.6966885559044	50.1653291518859	3.87349588418059	3.29241137289511
50.1658291970661	6.53508208754427	100.978486309279	84.544556412845	103.815411678764	25.6896197879565	50.1658291518859	3.87408988209128	3.29241136944815
50.1663291970661	6.54144476210392	101.020688833778	84.3795857334385	103.659026282733	25.6825548651692	50.1663291518859	3.87468288602825	3.29241136600895
50.1668291970661	6.54780040823073	101.062809207799	84.2154115306258	103.503183494081	25.6754937855701	50.1668291518859	3.87527489823069	3.2924113625775
50.1673291970661	6.55414905886845	101.10484782689	84.0520273782189	103.347764226465	25.6684365471899	50.1673291518859	3.87586592093169	3.29241135915378
50.1678291970661	6.56049074669139	101.146805083408	83.8894269052053	103.192644731346	25.6613831480622	50.1678291518859	3.87645595635829	3.29241135573776
50.1683291970661	6.56682550410615	101.188681366551	83.7276037952993	103.037696766372	25.6543335862239	50.1683291518859	3.87704500673148	3.29241135232943
50.1688291970661	6.57315336325341	101.230477062378	83.5665517864981	102.882787779303	25.6472878597151	50.1688291518859	3.87763307426619	3.29241134892877
50.1693291970661	6.57947435600961	101.272192553842	83.4062646706404	102.72778110677	25.6402459665786	50.1693291518859	3.8782201611714	3.29241134553575
50.1698291970661	6.58578851398875	101.313828220815	83.2467362929667	102.572536187057	25.6332079048605	50.1698291518859	3.87880626965004	3.29241134215035
50.1703291970661	6.59209586854409	101.35538444011	83.0879605516859	102.416908786078	25.6261736726098	50.1703291518859	3.87939140189912	3.29241133877255
50.1708291970661	6.5983964507699	101.396861585516	82.9299313975414	102.260755979867	25.6191432678784	50.1708291518859	3.87997556010968	3.29241133540234
50.1713291970661	6.60469029150316	101.438260027816	82.772642833384	102.103952352745	25.6121166887214	50.1713291518859	3.88055874646681	3.29241133203968
50.1718291970661	6.61097742132529	101.479580134817	82.6160889137455	101.946391102389	25.6050939331965	50.1718291518859	3.88114096314972	3.29241132868457
50.1723291970661	6.61725787056386	101.520822271376	82.4602637444159	101.787981845014	25.5980749993646	50.1723291518859	3.88172221233169	3.29241132533698
50.1728291970661	6.62353166929425	101.561986799424	82.3051614820252	101.628648288345	25.5910598852894	50.1728291518859	3.88230249618017	3.29241132199689
50.1733291970661	6.62979884734143	101.603074077989	82.1507763336256	101.468326187021	25.5840485890375	50.1733291518859	3.88288181685671	3.29241131866428
50.1738291970661	6.63605943428155	101.644084463226	81.9971025562794	101.306961597038	25.5770411086782	50.1738291518859	3.88346017651703	3.29241131533912
50.1743291970661	6.64231345944374	101.68501830844	81.8441344566476	101.144509393325	25.5700374422839	50.1743291518859	3.88403730915406	3.29241131124285
50.1748291970661	6.64856095191165	101.725875964108	81.6918663905846	100.980932012364	25.5630375879297	50.1748291518859	3.88461336732627	3.29241130746573
50.1753291970661	6.65480194052525	101.766657777906	81.540292762732	100.816198386157	25.5560415436933	50.1753291518859	3.8851884710895	3.2924113040884
50.1758291970661	6.6610364538824	101.807364094732	81.389408026119	100.650283038678	25.5490493076555	50.1758291518859	3.88576263893263	3.29241130082894
50.1763291970661	6.66726452034057	101.847995256734	81.239206681764	100.483165320171	25.5420608778997	50.1763291518859	3.88633587173104	3.29241129759093
50.1768291970661	6.67348616801843	101.888551603326	81.0896832782784	100.31482875835	25.5350762525119	50.1768291518859	3.88690816823663	3.29241129435275
50.1773291970661	6.67970142479756	101.929033471218	80.9408324114754	100.145260508665	25.5280954295812	50.1773291518859	3.88747952772742	3.29241129111244
50.1778291970661	6.68591031832405	101.96944119444	80.7926487239804	99.9744508885119	25.521118407199	50.1778291518859	3.88804995024782	3.29241128787191
50.1783291970661	6.69211287601012	102.009775104358	80.6451269048449	99.8023929825334	25.5141451834595	50.1783291518859	3.88861943646442	3.29241128463329
50.1788291970661	6.69830912503578	102.050035529706	80.4982616891625	99.6290823080957	25.5071757564598	50.1788291518859	3.88918798750405	3.29241128139825
50.1793291970661	6.70449909235041	102.090222796602	80.3520478576883	99.4545165317039	25.5002101242992	50.1793291518859	3.88975560482759	3.29241127816802
50.1798291970661	6.71068280467437	102.130337228575	80.2064802364622	99.2786952285128	25.4932482850801	50.1798291518859	3.89032229013787	3.29241127494351
50.1803291970661	6.71686028850067	102.170379146586	80.0615536964319	99.1016196782886	25.4862902369071	50.1803291518859	3.89088804531357	3.29241127172537
50.1808291970661	6.72303157009645	102.210348869049	79.9172631530833	98.9232926921944	25.4793359778876	50.1808291518859	3.89145287236161	3.29241126851408
50.1813291970661	6.72919667550469	102.250246711854	79.7736035660686	98.7437184656281	25.4723855061315	50.1813291518859	3.89201677338309	3.29241126530999
50.1818291970662	6.73535563054568	102.290072988391	79.6305699388422	98.5629024530828	25.4654388197514	50.1818291518859	3.8925797505486	3.29241126211336
50.1823291970662	6.74150846081871	102.329828009569	79.4881573182947	98.3808512616069	25.4584959168622	50.1823291518859	3.89314180608048	3.29241125892438
50.1828291970662	6.74765519170354	102.369512083838	79.3463607943941	98.1975725599742	25.4515567955816	50.1828291518859	3.8937029422399	3.29241125574319
50.1833291970662	6.75379584836198	102.409125517211	79.205175499827	98.0130750011153	25.4446214540294	50.1833291518859	3.89426316131745	3.2924112525699
50.1838291970662	6.7599304557395	102.448668613286	79.0645966096407	97.8273681557398	25.4376898903282	50.183829151886	3.89482246562632	3.2924112494046
50.1843291970662	6.76605903856671	102.488141673266	78.9246193408939	97.6404624553991	25.4307621026031	50.184329151886	3.89538085749711	3.29241124624734
50.1848291970662	6.77218162136095	102.527544995979	78.785238952304	97.4523691435058	25.4238380889814	50.184829151886	3.89593833927406	3.29241124309818
50.1853291970662	6.77829822842777	102.5668788779	78.646450743901	97.2631002330541	25.4169178475929	50.185329151886	3.89649491331215	3.29241123995716
50.1858291970662	6.78440888386251	102.606143613172	78.5082500566817	97.0726684699887	25.4100013765701	50.185829151886	3.89705058197473	3.29241123682431
50.1863291970662	6.79051361155176	102.645339493624	78.3706322722685	96.88108730132	25.4030886740475	50.186329151886	3.89760534763171	3.29241123369965
50.1868291970662	6.79661243517492	102.684466808795	78.2335928125689	96.6883708472282	25.3961797381622	50.186829151886	3.89815921265796	3.2924112305832
50.1873291970662	6.80270537820567	102.72352584595	78.097127139439	96.4945338765203	25.3892745670536	50.187329151886	3.89871217943191	3.29241122747498
50.1878291970662	6.8087924639135	102.762516890101	77.9612307543485	96.2995917848949	25.3823731588635	50.187829151886	3.89926425033422	3.29241122437498
50.1883291970662	6.81487371536516	102.801440224029	77.8258991980497	96.1035605755585	25.375475511736	50.188329151886	3.89981542774656	3.29241122128322
50.1888291970662	6.82094915542615	102.840296128301	77.6911280502476	95.9064568418079	25.3685816238176	50.188829151886	3.90036571405032	3.2924112181997
50.1893291970662	6.82701880676221	102.879084881288	77.5569129292733	95.7082977512499	25.3616914932569	50.189329151886	3.90091511162531	3.29241121512441
50.1898291970662	6.83308269184077	102.917806759191	77.4232494917609	95.5091010313862	25.3548051182049	50.189829151886	3.90146362284847	3.29241121205734
50.1903291970662	6.83914083293243	102.956462036049	77.290133432322	95.3088849563269	25.3479224968151	50.190329151886	3.90201125009238	3.29241120899848
50.1908291970662	6.84519325211238	102.99505098377	77.1575604832314	95.1076683344372	25.3410436272428	50.190829151886	3.9025579957238	3.29241120594781
50.1913291970662	6.85123997126186	103.033573872139	77.0255264141073	94.9054704967537	25.334168507646	50.191329151886	3.9031038621021	3.29241120290531
50.1918291970662	6.85728101206961	103.072030968844	76.894027031597	94.7023112860258	25.3272971361845	50.191829151886	3.90364885157753	3.29241119987094
50.1923291970662	6.86331639603329	103.110422539492	76.7630581790653	94.4982110462671	25.3204295110207	50.192329151886	3.90419296648951	3.29241119684466
50.1928291970662	6.86934614446088	103.148748847625	76.6326157362863	94.2931906127165	25.3135656303189	50.192829151886	3.90473620916467	3.29241119382645
50.1933291970662	6.87537027847212	103.187010154742	76.5026956191344	94.0872713021241	25.3067054922458	50.193329151886	3.90527858191499	3.29241119081623
50.1938291970662	6.88138881899991	103.225206720313	76.3732937792802	93.8804749032923	25.2998490949701	50.193829151886	3.90582008703566	3.29241118781397
50.1943291970662	6.88740178679172	103.263338801799	76.2444062038891	93.6728236678097	25.2929964366628	50.194329151886	3.90625702251096	3.2925144021553
50.1948291970662	6.89340920241096	103.301406654672	76.1160289153195	93.4643403009315	25.2861475154969	50.194829151886	3.90637415837453	3.29293499884082
50.1953291970662	6.89941108623838	103.339410532425	75.9881579708263	93.255047952561	25.2793023296477	50.195329151886	3.90614852411425	3.29369568757112
50.1958291970662	6.90540745847345	103.377350686599	75.8607894622662	93.0449702082957	25.2724608772924	50.195829151886	3.90558696084084	3.2947898385019
50.1963291970662	6.91139833913571	103.415227366793	75.7339195158032	92.8341310805137	25.2656231566104	50.196329151886	3.90470065498916	3.29620647605077
50.1968291970662	6.91738374806616	103.453040820682	75.6075442916183	92.6225549994662	25.2587891657832	50.196829151886	3.90350116637795	3.29793412326756
50.1973291970662	6.92336370492859	103.490791294037	75.4816599836212	92.4102668043657	25.2519589029945	50.197329151886	3.90199983325469	3.29996138216815
50.1978291970662	6.92933822921096	103.52847903074	75.3562628191645	92.1972917344417	25.2451323664297	50.197829151886	3.90020770736861	3.30227701039918
50.1983291970662	6.93530734022671	103.566104272799	75.2313490587587	91.9836554199572	25.2383095542766	50.198329151886	3.89813557108781	3.30486992056676
50.1988291970662	6.9412710571161	103.603667260369	75.1069149957913	91.7693838731696	25.2314904647248	50.198829151886	3.8957939660501	3.30772916811821
50.1993291970662	6.94722939884754	103.641168231762	74.9829569562474	91.5545034792263	25.2246750959661	50.199329151886	3.89319322231257	3.31084393796219
50.1998291970662	6.95318238421891	103.678607423468	74.859471298431	91.3390409869887	25.2178634461942	50.199829151886	3.89034348633952	3.31420353139923
50.2003291970662	6.95913003185888	103.71598507017	74.7364544126919	91.1230234997732	25.2110555136048	50.200329151886	3.88725474764033	3.31779735360192
50.2008291970662	6.96507236022818	103.753301404758	74.6139027211506	90.906478466007	25.2042512963955	50.200829151886	3.88393686409255	3.32161490167836
50.2013291970662	6.97100938762093	103.790556658348	74.4918126774294	90.6894336697962	25.197450792766	50.201329151886	3.88039958601249	3.32564575332119
50.2018291970662	6.97694113216591	103.827751060294	74.3701807663827	90.4719172213928	25.1906540009179	50.201829151886	3.87665257903209	3.32987955603999
50.2023291970662	6.98286761182787	103.864884838207	74.24900350383	90.2539575475706	25.1838609190548	50.202329151886	3.87270544583321	3.33430601697496
50.2028291970663	6.98878884440877	103.901958217968	74.128277436292	90.0355833818977	25.1770715453821	50.202829151886	3.86856774678216	3.33891489328981
50.2033291970663	6.99470484754906	103.938971423745	74.0079991407285	89.8168237549057	25.1702858781073	50.203329151886	3.86424901950003	3.34369598314277
50.2038291970663	7.00061563872894	103.975924678004	73.8881652242778	89.5977079841601	25.1635039154395	50.203829151886	3.85975879739702	3.3486391172345
50.2043291970663	7.0065212352696	104.012818201531	73.7687723239986	89.3782656642227	25.15672565559	50.204329151886	3.85510662719232	3.35373415093266
50.2048291970663	7.0124216543345	104.049652213441	73.6498171066137	89.1585266565105	25.1499510967719	50.2048291518861	3.85030208543478	3.35897095697283
50.2053291970663	7.01831691293058	104.086426931194	73.5312962682553	88.9385210790508	25.1431802372001	50.2053291518861	3.84535479403382	3.36433941873604
50.2058291970663	7.02420702790948	104.123142570611	73.4132065342146	88.7182792961283	25.1364130750913	50.2058291518861	3.84027443480416	3.3698294241032
50.2063291970663	7.0300920159688	104.159799345889	73.2955446586898	88.4978319078312	25.1296496086643	50.2063291518861	3.83507076302308	3.37543085988726
50.2068291970663	7.03597189365328	104.196397469611	73.1783074245383	88.27720973949	25.1228898361394	50.2068291518861	3.82975361999387	3.38113360684369
50.2073291970663	7.04184667735604	104.232937152767	73.0614916430324	88.0564438310144	25.116133755739	50.2073291518861	3.82433294460444	3.38692753526021
50.2078291970663	7.04771638331973	104.269418604762	72.945094153613	87.835565426125	25.1093813656872	50.2078291518861	3.81881878386624	3.3928025011266
50.2083291970663	7.05358102763781	104.305842033432	72.8291118236481	87.6146059614864	25.1026326642099	50.2083291518861	3.81322130241428	3.39874834288558
50.2088291970663	7.05944062625565	104.342207645059	72.7135415481927	87.3935970557364	25.0958876495348	50.2088291518861	3.8075507909458	3.40475487876537
50.2093291970663	7.06529519497177	104.378515644386	72.5983802497502	87.1725704984181	25.0891463198912	50.2093291518861	3.80181767357198	3.41081190469448
50.2098291970663	7.07114474943897	104.414766234625	72.4836248780367	86.9515582388094	25.0824086735106	50.2098291518861	3.79603251405405	3.41690919279931
50.2103291970663	7.07698930516552	104.450959617476	72.3692724097455	86.7305923746628	25.0756747086257	50.2103291518861	3.79020602089294	3.42303649048443
50.2108291970663	7.08282887751636	104.48709599314	72.2553198483144	86.5097051408424	25.0689444234715	50.2108291518861	3.78434905123958	3.42918352009528
50.2113291970663	7.08866348171413	104.523175560327	72.1417642236962	86.2889288978726	25.0622178162843	50.2113291518861	3.77847261359138	3.43533997916269
50.2118291970663	7.09449313284045	104.559198516277	72.0286025921284	86.0682961203923	25.0554948853024	50.2118291518861	3.77258786923936	3.44149554122783
50.2123291970663	7.10031784583698	104.595165056765	71.9158320359067	85.8478393855208	25.0487756287656	50.2123291518861	3.76670613242985	3.44763985724602
50.2128291970663	7.10613763550657	104.631075376122	71.8034496631594	85.627591361135	25.0420600449155	50.2128291518861	3.76083886920464	3.45376255756685
50.2133291970663	7.1119525165144	104.666929667241	71.6914526076242	85.4075847940612	25.0353481319955	50.2133291518861	3.75499769488395	3.45985325448759
50.2138291970663	7.11776250338907	104.702728121593	71.5798380284271	85.1878524981837	25.0286398882505	50.2138291518861	3.74919413024027	3.4659017628368
50.2143291970663	7.1235676105237	104.738470929239	71.4686031098622	84.968427342472	25.0219353119272	50.2143291518861	3.743432974644	3.47190408171528
50.2148291970663	7.12936785217709	104.774158278844	71.3577450611725	84.7493422389292	25.0152344012739	50.2148291518861	3.73771484473595	3.47785999678132
50.2153291970663	7.13516324247475	104.809790357686	71.2472611163351	84.5306301304647	25.0085371545405	50.2153291518861	3.73203968107644	3.48376988412943
50.2158291970663	7.14095379541005	104.845367351671	71.1371485338467	84.3123239786928	25.0018435699786	50.2158291518861	3.72640731499435	3.48963420721955
50.2163291970663	7.14673952484522	104.880889445345	71.0274045965096	84.0944567516621	24.9951536458416	50.2163291518861	3.72081756013827	3.49545343778324
50.2168291970663	7.15252044451253	104.916356821904	70.918026611221	83.8770614115145	24.9884673803842	50.2168291518861	3.71527022724992	3.50122804347525
50.2173291970663	7.15829656801528	104.951769663209	70.8090119087648	83.660170902082	24.9817847718629	50.2173291518861	3.7097651265468	3.50695848603026
50.2178291970663	7.16406790882887	104.987128149796	70.7003578436027	83.4438181364207	24.9751058185359	50.2178291518861	3.70430206810803	3.51264522107092
50.2183291970663	7.16983448030189	105.022432460886	70.5920617936681	83.2280359842855	24.9684305186626	50.2183291518861	3.69888086193948	3.51828869817343
50.2188291970663	7.17559629565716	105.057682774401	70.4841211601623	83.0128572595516	24.9617588705046	50.2188291518861	3.69350131798831	3.52388936097116
50.2193291970663	7.18135336799274	105.092879266972	70.3765333673523	82.7983147075822	24.9550908723244	50.2193291518861	3.68816324614985	3.52944764726206
50.2198291970663	7.187105710283	105.128022113954	70.269295862369	82.5844409925496	24.9484265223866	50.2198291518861	3.68286645627389	3.53496398911436
50.2203291970663	7.1928533353796	105.163111489431	70.1624061150087	82.3712686847116	24.9417658189571	50.2203291518861	3.67761075817112	3.54043881296984
50.2208291970663	7.19859625601258	105.198147566234	70.0558616175344	82.1588302476466	24.9351087603034	50.2208291518861	3.67239596161993	3.54587253974461
50.2213291970663	7.20433448479133	105.233130515948	69.9496598844807	81.9471580254523	24.9284553446945	50.2213291518861	3.66722187637342	3.55126558492746
50.2218291970663	7.2100680342056	105.268060508928	69.8437984524578	81.7362842299127	24.9218055704009	50.2218291518861	3.66208831216664	3.55661835867584
50.2223291970663	7.21579691662651	105.302937714301	69.738274879961	81.5262409276354	24.9151594356949	50.2223291518861	3.65699507872394	3.56193126590954
50.2228291970663	7.22152114430755	105.337762299986	69.6330867471771	81.3170600271654	24.9085169388499	50.2228291518861	3.65194198576646	3.56720470640219
50.2233291970663	7.22724072938555	105.3725344327	69.528231655796	81.1087732660789	24.9018780781411	50.2233291518861	3.64692884301972	3.5724390748705
50.2238291970664	7.23295568388169	105.407254277969	69.4237072288219	80.9014121980623	24.895242851845	50.2238291518861	3.64195546022122	3.57763476106154
50.2243291970664	7.23866601970243	105.441922000142	69.3195111103875	80.6950081799802	24.8886112582398	50.2243291518861	3.63702164712818	3.58279214983788
50.2248291970664	7.24437174864054	105.476537762395	69.2156409655672	80.4895923589377	24.881983295605	50.2248291518861	3.63212721352529	3.58791162126079
50.2253291970664	7.25007288237601	105.511101726748	69.1120944801954	80.2851956593428	24.8753589622216	50.2253291518862	3.62727196923247	3.59299355067156
50.2258291970664	7.25576943247703	105.545614054072	69.0088693606833	80.0818487699707	24.8687382563721	50.2258291518862	3.62245572411272	3.59803830877085
50.2263291970664	7.26146141040094	105.580074904098	68.9059633338386	79.8795821310402	24.8621211763405	50.2263291518862	3.61767828807996	3.60304626169638
50.2268291970664	7.26714882749518	105.614484435431	68.8033741466863	79.6784259213023	24.8555077204121	50.2268291518862	3.61293947110691	3.60801777109875
50.2273291970664	7.27283169499819	105.648842805556	68.7010995662916	79.4784100451507	24.8488978868738	50.2273291518862	3.60823908323301	3.61295319421558
50.2278291970664	7.27851002404037	105.683150170852	68.5991373795839	79.2795641197559	24.8422916740138	50.2278291518862	3.60357693457225	3.61785288394403
50.2283291970664	7.28418382564501	105.717406686598	68.4974853931809	79.081917462231	24.8356890801218	50.2283291518862	3.59895283532121	3.62271718891165
50.2288291970664	7.28985311072922	105.751612506985	68.3961414332161	78.8854990768348	24.8290901034888	50.2288291518862	3.59436659576692	3.62754645354568
50.2293291970664	7.29551789010478	105.785767785125	68.2951033451675	78.690337642216	24.8224947424073	50.2293291518862	3.58981802629481	3.63234101814087
50.2298291970664	7.30117817447912	105.81987267306	68.1943689936865	78.4964614987074	24.8159029951713	50.2298291518862	3.58530693739669	3.63710121892575
50.2303291970664	7.30683397445616	105.853927321774	68.0939362624293	78.3038914781836	24.8093148600759	50.2303291518862	3.58083313967871	3.64182738812752
50.2308291970664	7.31248530053726	105.887931881199	67.993803053889	78.1126241716817	24.8027303354179	50.2308291518862	3.57639644386927	3.64651985403547
50.2313291970664	7.31813216312204	105.921886500227	67.8939672892304	77.9226542310545	24.7961494194952	50.2313291518862	3.57199666082701	3.65117894106309
50.2318291970664	7.32377457250933	105.955791326718	67.7944269081235	77.7339763234608	24.7895721106073	50.2318291518862	3.56763360154878	3.65580496980886
50.2323291970664	7.32941253889799	105.98964650751	67.6951798685817	77.5465851319804	24.7829984070549	50.2323291518862	3.56330707717752	3.6603982571157
50.2328291970664	7.33504607238781	106.023452188425	67.596224146799	77.3604753557286	24.7764283071401	50.2328291518862	3.55901689901028	3.66495911612919
50.2333291970664	7.34067518298039	106.057208514285	67.4975577369889	77.1756417098492	24.7698618091663	50.2333291518862	3.55476287850609	3.66948785635457
50.2338291970664	7.34629988057993	106.090915628912	67.399178651227	76.992078925483	24.7632989114383	50.2338291518862	3.55054482729391	3.67398478371255
50.2343291970664	7.35192017499415	106.124573675146	67.3010849192901	76.8097817497274	24.7567396122622	50.2343291518862	3.54636255718052	3.67845020059393
50.2348291970664	7.35753607593512	106.158182794845	67.2032745885009	76.6287449455941	24.7501839099455	50.2348291518862	3.54221588015841	3.68288440591318
50.2353291970664	7.36314759302005	106.1917431289	67.1057457235732	76.4489632919701	24.7436318027968	50.2353291518862	3.53810460841366	3.68728769516075
50.2358291970664	7.36875473577218	106.225254817241	67.0084964064574	76.2704315835736	24.7370832891264	50.2358291518862	3.53402855433379	3.69166036045454
50.2363291970664	7.3743575136216	106.258717998847	66.911524736187	76.093144630914	24.7305383672454	50.2363291518862	3.52998753051557	3.6960026905901
50.2368291970664	7.37995593590606	106.292132811753	66.8148288287275	75.9170972602497	24.7239970354665	50.2368291518862	3.52598134977287	3.70031497108997
50.2373291970664	7.38555001187175	106.325499393059	66.7184068168271	75.7422843135476	24.7174592921037	50.2373291518862	3.5220098251444	3.70459748425195
50.2378291970664	7.39113975067422	106.358817878936	66.6222568498644	75.568700648441	24.7109251354722	50.2378291518862	3.51807276990148	3.70885050919647
50.2383291970664	7.39672516137903	106.392088404642	66.5263770937056	75.3963411381887	24.7043945638885	50.2383291518862	3.51416999755578	3.71307432191293
50.2388291970664	7.40230625296271	106.425311104518	66.4307657305537	75.2252006716355	24.6978675756703	50.2388291518862	3.51030132186699	3.71726919530521
50.2393291970664	7.40788303431339	106.458486112009	66.3354209588062	75.0552741531684	24.6913441691367	50.2393291518862	3.50646655685051	3.72143539923622
50.2398291970664	7.41345551423174	106.491613559662	66.2403409929087	74.8865565026789	24.6848243426078	50.2398291518862	3.50266551678505	3.72557320057164
50.2403291970664	7.41902370143167	106.524693579139	66.1455240632126	74.7190426555197	24.6783080944053	50.2403291518862	3.49889801622027	3.72968286322278
50.2408291970664	7.42458760454107	106.557726301224	66.0509684158362	74.5527275624664	24.6717954228518	50.2408291518862	3.49516386998427	3.73376464818856
50.2413291970664	7.4301472321027	106.590711855831	65.9566723125189	74.3876061896751	24.6652863262715	50.2413291518862	3.49146289319116	3.7378188135968
50.2418291970664	7.43570259257486	106.623650372009	65.8626340304871	74.2236735186431	24.6587808029894	50.2418291518862	3.48779490124851	3.74184561474459
50.2423291970664	7.44125369433215	106.656541977954	65.7688518623131	74.060924546169	24.652278851332	50.2423291518862	3.48415970986481	3.74584530413803
50.2428291970664	7.44680054566628	106.689386801015	65.6753241157793	73.8993542843109	24.6457804696269	50.2428291518862	3.48055713505682	3.74981813153105
50.2433291970664	7.45234315478678	106.7221849677	65.5820491137425	73.7389577603478	24.6392856562031	50.2433291518862	3.47698699315696	3.75376434396369
50.2438291970664	7.45788152982175	106.754936603686	65.4890251939981	73.5797291696453	24.6327944093906	50.2438291518862	3.47344910082054	3.75768418579949
50.2443291970664	7.46341567881861	106.787641833822	65.3962507091479	73.4216419850839	24.6263067275207	50.2443291518862	3.4699432750331	3.76157789876231
50.2448291970665	7.46894560974482	106.820300782143	65.3037240264671	73.2646930879977	24.6198226089257	50.2448291518862	3.46646933311754	3.76544572197241
50.2453291970665	7.47447133048858	106.852913571873	65.211443527774	73.1088813721435	24.6133420519394	50.2453291518862	3.46302709274129	3.76928789198184
50.2458291970665	7.47999284885964	106.88548032543	65.1194076092977	72.9542056574064	24.6068650548965	50.2458291518862	3.4596163719234	3.77310464280928
50.2463291970665	7.48551017258991	106.91800116444	65.0276146815517	72.8006641211738	24.6003916161331	50.2463291518863	3.45623698904159	3.77689620597412
50.2468291970665	7.49102330933425	106.950476209737	64.9360631692042	72.6482543216125	24.5939217339863	50.2468291518863	3.45288876283924	3.78066281053003
50.2473291970665	7.49653226667115	106.982905581375	64.8447515109515	72.4969733084552	24.5874554067944	50.2473291518863	3.44957151243229	3.78440468309786
50.2478291970665	7.50203705210339	107.015289398633	64.7536781593931	72.3468177328358	24.5809926328968	50.2478291518863	3.44628505731614	3.78812204789797
50.2483291970665	7.50753767305882	107.047627780022	64.6628415809069	72.1977839379646	24.5745334106342	50.2483291518863	3.44302921737247	3.79181512678201
50.2488291970665	7.51303413689098	107.07992084329	64.5722402555236	72.0498680306584	24.5680777383484	50.2488291518863	3.43980381287595	3.79548413926405
50.2493291970665	7.51852645087982	107.112168705434	64.4818726768077	71.9030659369798	24.5616256143823	50.2493291518863	3.43660866450098	3.79912930255128
50.2498291970665	7.52401462223237	107.1443714827	64.3917373517314	71.7573734453433	24.5551770370798	50.2498291518863	3.43344359332827	3.80275083157411
50.2503291970665	7.52949865808342	107.176529290595	64.3018328005587	71.6127862398901	24.5487320047862	50.2503291518863	3.43030842085144	3.80634893901569
50.2508291970665	7.53497856549618	107.208642243892	64.212157556723	71.4692999263518	24.5422905158478	50.2508291518863	3.42720296898352	3.80992383534103
50.2513291970665	7.54045435146297	107.240710456634	64.122710166709	71.3269100521265	24.5358525686118	50.2513291518863	3.42412706006334	3.81347572882554
50.2518291970665	7.54592602290587	107.272734042145	64.0334891899363	71.1856121218966	24.5294181614269	50.2518291518863	3.42108051686196	3.8170048255831
50.2523291970665	7.55139358667734	107.304713113033	63.9444931986427	71.0454016098101	24.5229872926427	50.2523291518863	3.41806316258891	3.82051132959366
50.2528291970665	7.55685704956092	107.336647781197	63.8557207777676	70.9062739690038	24.5165599606098	50.2528291518863	3.41507482089846	3.82399544273033
50.2533291970665	7.56231641827186	107.368538157834	63.767170524839	70.7682246390671	24.5101361636801	50.2533291518863	3.41211531589577	3.82745736478609
50.2538291970665	7.56777169945776	107.400384353445	63.678841049859	70.631249051904	24.5037159002064	50.2538291518863	3.40918447214297	3.83089729349995
50.2543291970665	7.57322289969922	107.432186477841	63.5907309751916	70.4953426363455	24.4972991685429	50.2543291518863	3.40628211466518	3.83431542458278
50.2548291970665	7.57867002551041	107.463944640151	63.5028389354521	70.3605008217793	24.4908859670444	50.2548291518863	3.40340806895647	3.8377119517426
50.2553291970665	7.58411308333979	107.495658948823	63.415163577395	70.2267190410109	24.4844762940672	50.2553291518863	3.40056216098572	3.84108706670955
50.2558291970665	7.58955207957066	107.527329511636	63.327703559805	70.0939927325161	24.4780701479685	50.2558291518863	3.39774421720244	3.84444095926036
50.2563291970665	7.59498702052182	107.558956435702	63.240457553389	69.9623173422105	24.4716675271065	50.2563291518863	3.39495406454244	3.84777381724249
50.2568291970665	7.60041791244817	107.590539827475	63.1534242406667	69.8316883248388	24.4652684298405	50.2568291518863	3.39219153043358	3.85108582659787
50.2573291970665	7.60584476154128	107.622079792754	63.0666023158658	69.7021011450606	24.458872854531	50.2573291518863	3.38945644280122	3.85437717138615
50.2578291970665	7.61126757393006	107.653576436688	62.9799904848145	69.5735512782967	24.4524807995394	50.2578291518863	3.38674863007382	3.85764803380777
50.2583291970665	7.61668635568132	107.685029863787	62.893587464837	69.4460342113844	24.4460922632282	50.2583291518863	3.38406792118832	3.86089859422644
50.2588291970665	7.62210111280037	107.716440177924	62.8073919846495	69.3195454430813	24.4397072439608	50.2588291518863	3.38141414559546	3.86412903119142
50.2593291970665	7.62751185123161	107.747807482338	62.7214027842574	69.1940804844516	24.4333257401018	50.2593291518863	3.3787871332651	3.86733952145939
50.2598291970665	7.6329185768591	107.779131879646	62.6356186148529	69.0696348591566	24.4269477500168	50.2598291518863	3.37618671469135	3.87053024001598
50.2603291970665	7.63832129550717	107.810413471843	62.5500382387121	68.9462041036722	24.4205732720725	50.2603291518863	3.37361272089771	3.8737013600969
50.2608291970665	7.64372001294101	107.841652360312	62.4646604290959	68.8237837674493	24.4142023046364	50.2608291518863	3.3710649834421	3.87685305320887
50.2613291970665	7.64911473486716	107.872848645824	62.3794839701509	68.7023694130271	24.4078348460771	50.2613291518863	3.36854333442179	3.8799854891501
50.2618291970665	7.65450546693415	107.90400242855	62.2945076568092	68.581956616113	24.4014708947645	50.2618291518863	3.36604760647825	3.88309883603053
50.2623291970665	7.65989221473309	107.935113808061	62.2097302946904	68.4625409656347	24.395110449069	50.2623291518863	3.363577632802	3.88619326029169
50.2628291970665	7.66527498379811	107.966182883335	62.1251507000058	68.3441180637713	24.3887535073624	50.2628291518863	3.36113324713723	3.88926892672632
50.2633291970665	7.67065377960705	107.997209752763	62.0407676994613	68.2266835259685	24.3824000680173	50.2633291518863	3.3587142837865	3.89232599849766
50.2638291970665	7.6760286075819	108.028194514153	61.9565801301619	68.1102329809403	24.3760501294074	50.2638291518863	3.35632057761523	3.89536463715843
50.2643291970665	7.68139947308944	108.059137264738	61.8725868395169	67.9947620706629	24.3697036899073	50.2643291518863	3.35395196405618	3.89838500266956
50.2648291970665	7.68676638144168	108.090038101176	61.7887866851469	67.8802664503596	24.3633607478927	50.2648291518863	3.35160827911383	3.9013872534186
50.2653291970665	7.69212933789651	108.120897119561	61.7051785347903	67.7667417884807	24.3570213017402	50.2653291518863	3.34928935936865	3.90437154623791
50.2658291970666	7.69748834765815	108.151714415422	61.6217612662107	67.6541837666811	24.3506853498274	50.2658291518863	3.34699504198137	3.90733803642249
50.2663291970666	7.70284341587768	108.182490083733	61.538533767107	67.5425880797902	24.3443528905328	50.2663291518863	3.34472516469702	3.91028687774763
50.2668291970666	7.70819454765361	108.213224218916	61.4554949350216	67.4319504357852	24.338023922236	50.2668291518863	3.34247956584907	3.91321822248624
50.2673291970666	7.71354174803241	108.243916914845	61.3726436772494	67.3222665557569	24.3316984433174	50.2673291518864	3.34025808436331	3.91613222142597
50.2678291970666	7.71888502200895	108.274568264851	61.2899789107526	67.2135321738786	24.3253764521585	50.2678291518864	3.33806055976181	3.91902902388608
50.2683291970666	7.72422437452708	108.305178361729	61.2074995620685	67.1057430373711	24.3190579471418	50.2683291518864	3.33588683216666	3.92190877773397
50.2688291970666	7.72955981048012	108.335747297742	61.1252045672244	66.998894906468	24.3127429266505	50.2688291518864	3.33373674230369	3.92477162940161
50.2693291970666	7.73489133471134	108.366275164621	61.0430928716503	66.892983554381	24.3064313890689	50.2693291518864	3.33161013150612	3.92761772390167
50.2698291970666	7.74021895201452	108.396762053578	60.9611634300923	66.7880047672643	24.3001233327825	50.2698291518864	3.32950684171812	3.93044720484334
50.2703291970666	7.74554266713437	108.427208055304	60.8794152065287	66.6839543441785	24.2938187561772	50.2703291518864	3.32742671549823	3.9332602144481
50.2708291970666	7.75086248476708	108.457613259976	60.7978471740843	66.5808280970552	24.2875176576402	50.2708291518864	3.32536959602277	3.93605689356506
50.2713291970666	7.75617840956079	108.487977757261	60.7164583149482	66.4786218506598	24.2812200355597	50.2713291518864	3.32333532708916	3.93883738168628
50.2718291970666	7.76149044611608	108.518301636322	60.6352476202884	66.3773314425572	24.2749258883245	50.2718291518864	3.32132375311909	3.94160181696171
50.2723291970666	7.76679859898643	108.548584985821	60.5542140901717	66.2769527230751	24.2686352143246	50.2723291518864	3.31933471916169	3.94435033621404
50.2728291970666	7.77210287267873	108.578827893922	60.4733567334821	66.1774815552683	24.2623480119509	50.2728291518864	3.31736807089655	3.94708307495324
50.2733291970666	7.77740327165373	108.609030448299	60.3926745678383	66.078913814883	24.2560642795949	50.2733291518864	3.31542365463673	3.94980016739101
50.2738291970666	7.7826998003265	108.639192736138	60.3121666195162	65.9812453903222	24.2497840156495	50.2738291518864	3.3135013173316	3.95250174645492
50.2743291970666	7.78799246306693	108.669314844141	60.2318319233666	65.8844721826091	24.2435072185082	50.2743291518864	3.31160090656969	3.95518794380244
50.2748291970666	7.79328126420017	108.699396858532	60.1516695227386	65.7885901053537	24.2372338865653	50.2748291518864	3.30972227058137	3.95785888983473
50.2753291970666	7.79856620800709	108.72943886506	60.0716784694006	65.6935950847169	24.2309640182164	50.2753291518864	3.30786525824155	3.96051471371023
50.2758291970666	7.80384729872471	108.759440949002	59.9918578234641	65.5994830593767	24.2246976118577	50.2758291518864	3.30602971907217	3.96315554335813
50.2763291970666	7.80912454054674	108.789403195169	59.9122066533048	65.5062499804929	24.2184346658863	50.2763291518864	3.30421550324472	3.96578150549161
50.2768291970666	7.81439793762389	108.819325687912	59.832724035489	65.4138918116748	24.2121751787002	50.2768291518864	3.30242246158265	3.96839272562087
50.2773291970666	7.81966749406444	108.84920851112	59.7534090546977	65.3224045289451	24.2059191486985	50.2773291518864	3.30065044556368	3.97098932806608
50.2778291970666	7.82493321393459	108.879051748231	59.6742608036509	65.2317841207086	24.1996665742809	50.2778291518864	3.298899307322	3.97357143597003
50.2783291970666	7.83019510125898	108.908855482229	59.5952783830343	65.1420265877178	24.1934174538482	50.2783291518864	3.29716889965052	3.97613917131077
50.2788291970666	7.83545316002103	108.938619795656	59.5164609014265	65.0531279430396	24.1871717858018	50.2788291518864	3.29545907600284	3.97869265491392
50.2793291970666	7.84070739416345	108.968344770608	59.4378074752254	64.9650842110394	24.1809295685444	50.2793291518864	3.29376969049535	3.98123200646492
50.2798291970666	7.8459578075886	108.998030488743	59.3593172285771	64.8778914275381	24.1746908004791	50.2798291518864	3.29210059790911	3.9837573445211
50.2803291970666	7.85120440415633	109.027677031272	59.2809892615673	64.7915456382629	24.1684554799973	50.2803291518864	3.29045165369168	3.98626878652356
50.2808291970666	7.85644718767739	109.057284478917	59.2028225966673	64.7060428994975	24.1622236054323	50.2808291518864	3.28882271395894	3.98876644880895
50.2813291970666	7.86168616191976	109.086852911955	59.1248163337188	64.6213792773973	24.155995175048	50.2813291518864	3.28721363549674	3.99125044662104
50.2818291970666	7.86692133061087	109.116382410228	59.0469696145242	64.5375508489286	24.1497701870621	50.2818291518864	3.28562427576254	3.99372089412216
50.2823291970666	7.8721526974392	109.145873053154	58.9692815981779	64.4545537006886	24.1435486396763	50.2823291518864	3.28405449288693	3.99617790440453
50.2828291970666	7.87738026605517	109.175324919735	58.8917514538054	64.3723839298935	24.1373305311008	50.2828291518864	3.28250414567513	3.99862158950139
50.2833291970666	7.88260404007175	109.204738088559	58.8143783587734	64.2910376435438	24.1311158595701	50.2833291518864	3.28097309360834	4.00105206039801
50.2838291970666	7.88782402306493	109.234112637809	58.7371614982274	64.2105109595169	24.1249046233499	50.2838291518864	3.27946119684509	4.00346942704259
50.2843291970666	7.89304021857421	109.263448645261	58.6601000649229	64.1308000053724	24.1186968207397	50.2843291518864	3.27796831622247	4.00587379835695
50.2848291970666	7.898252630103	109.292746188291	58.5831932591194	64.0519009194744	24.1124924500706	50.2848291518864	3.27649431325727	4.00826528224716
50.2853291970666	7.90346126111906	109.322005343879	58.5064402884898	63.9738098499781	24.1062915097016	50.2853291518864	3.27503905014715	4.01064398561402
50.2858291970666	7.90866611505492	109.35122618861	58.4298403680332	63.8965229560285	24.100093998015	50.2858291518864	3.27360238977159	4.01301001436333
50.2863291970666	7.91386719530829	109.380408798683	58.3533927199906	63.8200364065079	24.0938999134116	50.2863291518864	3.27218419569288	4.01536347341618
50.2868291970667	7.91906450524252	109.409553249907	58.2770965737638	63.7443463812694	24.0877092543063	50.2868291518864	3.270784332157	4.01770446671897
50.2873291970667	7.92425804818691	109.438659617713	58.2009511658354	63.6694490699766	24.0815220191245	50.2873291518864	3.26940266409443	4.02003309725337
50.2878291970667	7.92944782743722	109.467727977148	58.1249557396869	63.5953406734026	24.0753382062994	50.2878291518864	3.26803905712089	4.02234946704621
50.2883291970667	7.93463384625598	109.496758402888	58.0491095457229	63.522017402103	24.069157814269	50.2883291518865	3.26669337753801	4.0246536771791
50.2888291970667	7.93981610787296	109.525750969236	57.9734118411914	63.449475477753	24.0629808414754	50.2888291518865	3.26536549233396	4.02694582779809
50.2893291970667	7.9449946154855	109.554705750124	57.8978618901085	63.3777111318627	24.056807286363	50.2893291518865	3.26405526918394	4.02922601812315
50.2898291970667	7.95016937225893	109.583622819122	57.8224589631815	63.3067206071679	24.0506371473783	50.2898291518865	3.2627625764507	4.03149434645746
50.2903291970667	7.95534038132693	109.612502249437	57.7472023377346	63.2365001562283	24.0444704229691	50.2903291518865	3.26148728318492	4.03375091019676
50.2908291970667	7.96050764579194	109.641344113916	57.6720912976314	63.1670460428548	24.0383071115848	50.2908291518865	3.26022925912556	4.0359958058384
50.2913291970667	7.9656711687255	109.670148485053	57.5971251332039	63.0983545407196	24.0321472116763	50.2913291518865	3.25898837470011	4.03822912899041
50.2918291970667	7.97083095316861	109.698915434987	57.5223031411766	63.0304219348332	24.0259907216959	50.2918291518865	3.25776450102483	4.04045097438044
50.2923291970667	7.97598700213213	109.727645035512	57.4476246245942	62.963244520064	24.0198376400973	50.2923291518865	3.25655750990486	4.0426614358645
50.2928291970667	7.98113931859712	109.756337358071	57.3730888927482	62.8968186026518	24.0136879653362	50.2928291518865	3.25536727383435	4.04486060643574
50.2933291970667	7.98628790551518	109.784992473769	57.298695261105	62.8311404987234	24.0075416958699	50.2933291518865	3.25419366599644	4.04704857823305
50.2938291970667	7.99143276580885	109.813610453368	57.2244430512336	62.7662065358482	24.0013988301579	50.2938291518865	3.25303656026322	4.04922544254952
50.2943291970667	7.9965739023719	109.842191367295	57.1503315907366	62.7020130514841	23.9952593666613	50.2943291518865	3.25189583119566	4.05139128984087
50.2948291970667	8.00171131806969	109.870735285643	57.0763602131756	62.6385563945683	23.9891233038433	50.2948291518865	3.25077135404342	4.05354620973379
50.2953291970667	8.00684501573953	109.899242278173	57.0025282580045	62.5758329239489	23.982990640169	50.2953291518865	3.24966300474464	4.05569029103408
50.2958291970667	8.01197499819101	109.927712414321	56.9288350704983	62.5138390100119	23.9768613741056	50.2958291518865	3.24857065992563	4.05782362173484
50.2963291970667	8.0171012682063	109.956145763194	56.8552800016836	62.4525710330597	23.9707355041219	50.2963291518865	3.24749419690058	4.05994628902443
50.2968291970667	8.02222382854049	109.98454239358	56.7818624082728	62.392025384968	23.9646130286886	50.2968291518865	3.24643349367113	4.06205837929443
50.2973291970667	8.02734268192194	110.012902373947	56.7085816525927	62.3321984675464	23.9584939462783	50.2973291518865	3.24538842892594	4.06415997814749
50.2978291970667	8.03245783105255	110.041225772446	56.6354371025207	62.2730866942284	23.9523782553649	50.2978291518865	3.24435888204015	4.06625117040502
50.2983291970667	8.03756927860813	110.069512656914	56.5624281314159	62.214686488386	23.9462659544242	50.2983291518865	3.24334473307485	4.06833204011494
50.2988291970667	8.04267702723865	110.097763094878	56.4895541180553	62.156994285049	23.9401570419331	50.2988291518865	3.24234586277643	4.07040267055914
50.2993291970667	8.04778107956857	110.125977153556	56.4168144465677	62.1000065291994	23.9340515163703	50.2993291518865	3.24136215257594	4.07246314426108
50.2998291970667	8.05288143819717	110.15415489986	56.344208506371	62.0437196775194	23.9279493762153	50.2998291518865	3.24039348458835	4.07451354299311
50.3003291970667	8.0579781056988	110.182296400399	56.2717356921063	61.9881301966485	23.9218506199491	50.3003291518865	3.23943974161177	4.07655394778381
50.3008291970667	8.06307108462323	110.210401721482	56.1993954035775	61.9332345649562	23.9157552460537	50.3008291518865	3.23850080712664	4.07858443892526
50.3013291970667	8.06816037749588	110.238470929119	56.1271870456899	61.8790292707793	23.909663253012	50.3013291518865	3.23757656529481	4.08060509598013
50.3018291970667	8.07324598681813	110.266504089026	56.0551100283883	61.8255108142206	23.903574639308	50.3018291518865	3.23666690095867	4.08261599778884
50.3023291970667	8.07832791506763	110.294501266625	55.9831637665968	61.7726757053541	23.8974894034262	50.3023291518865	3.23577169964013	4.08461722247645
50.3028291970667	8.08340616469853	110.322462527047	55.9113476801623	61.7205204660453	23.8914075438522	50.3028291518865	3.2348908475396	4.08660884745969
50.3033291970667	8.08848073814182	110.350387935137	55.839661193793	61.6690416281377	23.8853290590721	50.3033291518865	3.23402423153494	4.08859094945372
50.3038291970667	8.09355163780552	110.378277555452	55.7681037370038	61.6182357352967	23.8792539475724	50.3038291518865	3.23317173918032	4.09056360447893
50.3043291970667	8.09861886607504	110.406131452267	55.69667474406	61.5680993411666	23.8731822078404	50.3043291518865	3.23233325870503	4.09252688786764
50.3048291970667	8.10368242531336	110.433949689576	55.6253736539209	61.5186290112358	23.8671138383636	50.3048291518865	3.23150867901232	4.09448087427069
50.3053291970667	8.10874231786136	110.461732331094	55.5541999101868	61.4698213209752	23.8610488376298	50.3053291518865	3.23069788967812	4.09642563766402
50.3058291970667	8.11379854603803	110.489479440261	55.4831529610452	61.421672857723	23.8549872041273	50.3058291518865	3.22990078094972	4.09836125135512
50.3063291970667	8.11885111214075	110.517191080241	55.4122322592191	61.3741802188007	23.8489289363445	50.3063291518865	3.22911724374443	4.10028778798945
50.3068291970667	8.12390001844556	110.544867313927	55.3414372619157	61.327340013413	23.8428740327698	50.3068291518865	3.22834716964825	4.10220531955678
50.3073291970667	8.12894526720735	110.572508203943	55.2707674307756	61.2811488607491	23.8368224918919	50.3073291518865	3.22759045091435	4.10411391739742
50.3078291970668	8.13398686066019	110.600113812646	55.2002222318245	61.2356033918996	23.8307743121994	50.3078291518865	3.22684698046167	4.10601365220848
50.3083291970668	8.1390248010175	110.627684202127	55.1298011354238	61.1907002479367	23.8247294921807	50.3083291518865	3.22611665187339	4.10790459404995
50.3088291970668	8.14405909047232	110.655219434213	55.0595036162251	61.146436081846	23.8186880303245	50.3088291518865	3.22539935939537	4.10978681235079
50.3093291970668	8.14908973119756	110.682719570472	54.989329153122	61.1028075565931	23.812649925119	50.3093291518866	3.22469499793458	4.11166037591494
50.3098291970668	8.15411672534624	110.710184672213	54.9192772292055	61.059811347069	23.8066151750524	50.3098291518866	3.22400346305745	4.11352535292724
50.3103291970668	8.15914007505167	110.737614800486	54.8493473317206	61.0174441381397	23.8005837786125	50.3103291518866	3.22332465098823	4.11538181095932
50.3108291970668	8.16415978242775	110.76501001609	54.7795389520204	60.9757026266038	23.794555734287	50.3108291518866	3.22265845860729	4.11722981697541
50.3113291970668	8.16917584956915	110.792370379568	54.7098515855262	60.934583519231	23.7885310405632	50.3113291518866	3.22200478344936	4.11906943733808
50.3118291970668	8.17418827855156	110.819695951214	54.6402847316847	60.8940835347287	23.782509695928	50.3118291518866	3.22136352370178	4.12090073781394
50.3123291970668	8.1791970714319	110.846986791074	54.570837893927	60.8541994017691	23.776491698868	50.3123291518866	3.22073457820269	4.12272378357929
50.3128291970668	8.18420223024855	110.874242958946	54.5015105796281	60.8149278609643	23.7704770478694	50.3128291518866	3.22011784643918	4.12453863922566
50.3133291970668	8.18920375702157	110.901464514383	54.4323023000696	60.7762656628837	23.7644657414179	50.3133291518866	3.21951322854543	4.12634536876534
50.3138291970668	8.1942016537529	110.928651516697	54.3632125704009	60.7382095700375	23.7584577779987	50.3138291518866	3.21892062530079	4.12814403563682
50.3143291970668	8.19919592242659	110.955804024959	54.2942409096006	60.7007563548838	23.7524531560967	50.3143291518866	3.21833993812787	4.12993470271024
50.3148291970668	8.20418656500902	110.982922097999	54.2253868404399	60.6639028018188	23.7464518741962	50.3148291518866	3.21777106909054	4.13171743229265
50.3153291970668	8.20917358344908	111.010005794411	54.1566498894496	60.6276457051763	23.7404539307809	50.3153291518866	3.21721392089194	4.13349228613339
50.3158291970668	8.21415697967842	111.037055172556	54.0880295868808	60.5919818712245	23.7344593243341	50.3158291518866	3.21666839687246	4.13525932542924
50.3163291970668	8.21913675561161	111.064070290559	54.0195254666735	60.5569081161565	23.7284680533385	50.3163291518866	3.21613440100769	4.13701861082967
50.3168291970668	8.22411291314638	111.091051206313	53.9511370664214	60.5224212680925	23.7224801162765	50.3168291518866	3.21561183790631	4.1387702024419
50.3173291970668	8.22908545416382	111.117997977484	53.8828639273389	60.4885181650656	23.7164955116296	50.3173291518866	3.215100612808	4.14051415983604
50.3178291970668	8.23405438052859	111.144910661509	53.8147055942286	60.4551956570252	23.710514237879	50.3178291518866	3.21460063158126	4.14225054205006
50.3183291970668	8.23901969408904	111.171789315597	53.7466616154518	60.4224506038204	23.7045362935054	50.3183291518866	3.21411180072131	4.14397940759477
50.3188291970668	8.24398139667754	111.198633996736	53.6787315428932	60.3902798772044	23.6985616769888	50.3188291518866	3.21363402734784	4.14570081445876
50.3193291970668	8.24893949011056	111.225444761689	53.6109149319332	60.3586803588136	23.6925903868088	50.3193291518866	3.21316721920279	4.14741482011326
50.3198291970668	8.25389397618895	111.252221666998	53.5432113414241	60.3276489421751	23.6866224214445	50.3198291518866	3.21271128464816	4.14912148151695
50.3203291970668	8.25884560908589	111.278968832064	53.4852691021752	60.2971825306826	23.6806577793767	50.3203291518866	3.21226613266369	4.15082085512073
50.3208291970668	8.26379777410715	111.305704568626	53.4692693089811	60.2672780396026	23.6746964590992	50.3208291518866	3.2118316728446	4.15251299687247
50.3213291970668	8.26875444697552	111.332450334279	53.4973659719324	60.2379323940513	23.668738459137	50.3213291518866	3.21140781539925	4.15419796222165
50.3218291970668	8.27371966543798	111.359227875134	53.5690657483988	60.2091425309985	23.6627837780676	50.3218291518866	3.21099447114686	4.155875806124
50.3223291970668	8.27869744461237	111.386058768728	53.6838601651911	60.1809053972441	23.6568324145445	50.3223291518866	3.21059155151508	4.1575465830461
50.3228291970668	8.28369176249599	111.412964346175	53.8412271215167	60.1532179514206	23.6508843673202	50.3228291518866	3.21019896853768	4.15921034696988
50.3233291970668	8.28870655656789	111.439965674208	54.0406310259928	60.1260771619697	23.6449396352664	50.3233291518866	3.2098166348521	4.16086715139716
50.3238291970668	8.29374572214651	111.467083546632	54.2815227310643	60.099480009143	23.6389982173913	50.3238291518866	3.20944446369707	4.16251704935404
50.3243291970668	8.29881311102648	111.494338477225	54.5633394482536	60.0734234829795	23.6330601128528	50.3243291518866	3.20908236891017	4.16416009339533
50.3248291970668	8.30391253016221	111.521750692842	54.8855046734327	60.0479045853019	23.6271253209686	50.3248291518866	3.20873026492535	4.16579633560891
50.3253291970668	8.30904774036146	111.549340126521	55.2474281270629	60.0229203276978	23.6211938412225	50.3253291518866	3.20838806677049	4.16742582762003
50.3258291970668	8.31422245498429	111.577126410572	55.6485057104704	59.9984677335114	23.6152656732686	50.3258291518866	3.2080556900649	4.16904862059561
50.3263291970668	8.31944033864681	111.605128869652	56.0881194786326	59.9745438358269	23.6093408169325	50.3263291518866	3.2077330510168	4.17066476524843
50.3268291970668	8.32470500593044	111.633366513836	56.5656376298233	59.9511456794556	23.6034192722121	50.3268291518866	3.20742006642081	4.17227431184132
50.3273291970668	8.33002002009739	111.661858031687	57.0804145124256	59.9282703189237	23.597501039276	50.3273291518866	3.20711665365542	4.17387731019136
50.3278291970668	8.33538889181305	111.690621783336	57.6317906492059	59.9059148204537	23.5915861184618	50.3278291518866	3.20682273068042	4.1754738096739
50.3283291970669	8.3408150778761	111.719675793586	58.219092779305	59.8840762599548	23.5856745102738	50.3283291518866	3.20653821603435	4.1770638592267
50.3288291970669	8.34630197995723	111.749037745041	58.8416339181867	59.8627517250003	23.5797662153803	50.3288291518866	3.2062630288319	4.17864750735393
50.3293291970669	8.35185294334694	111.77872497127	59.4987134357616	59.8419383128227	23.5738612346109	50.3293291518866	3.20599708876132	4.18022480213012
50.3298291970669	8.35747125571375	111.808754450026	60.189617152859	59.8216331322823	23.5679595689535	50.3298291518866	3.20574031608184	4.18179579120416
50.3303291970669	8.36316014587304	111.83914279651	60.9136174562221	59.8018333018707	23.5620612195518	50.3303291518867	3.205492631621	4.18336052180317
50.3308291970669	8.36892278256792	111.869906256712	61.6699734321389	59.7825359516698	23.5561661877022	50.3308291518867	3.20525395677206	4.1849190407364
50.3313291970669	8.37476227326255	111.901060700815	62.4579310188269	59.7637382213627	23.5502744748517	50.3313291518867	3.20502421349133	4.18647139439903
50.3318291970669	8.38068166294909	111.932621616692	63.2767231776319	59.7454372621847	23.5443860825946	50.3318291518867	3.20480332429551	4.188017628776
50.3323291970669	8.38668393296892	111.964604103493	64.12557008309	59.7276302349409	23.5385010126705	50.3323291518867	3.20459121225907	4.18955778944572
50.3328291970669	8.39277199984908	111.997022865331	65.0036793318623	59.7103143119478	23.532619266961	50.3328291518867	3.20438780101153	4.19109192158385
50.3333291970669	8.39894871415489	112.029892205091	65.9102461705268	59.69348667506	23.5267408474881	50.3333291518867	3.20419301473477	4.19262006996694
50.3338291970669	8.40521685935955	112.063226018348	66.8444537421684	59.6771445176008	23.5208657564106	50.3338291518867	3.20400677816037	4.1941422789761
50.3343291970669	8.41157915073164	112.097037787425	67.8054733516999	59.6612850423999	23.5149939960221	50.3343291518867	3.2038290165669	4.19565859260061
50.3348291970669	8.41803823424146	112.131340575586	68.7924647497826	59.6459054637105	23.509125568748	50.3348291518867	3.20365965577718	4.19716905444152
50.3353291970669	8.42459668548705	112.166147021385	69.8045764352146	59.6310030052583	23.5032604771431	50.3353291518867	3.20349862215558	4.19867370771514
50.3358291970669	8.4312570086409	112.201469333167	70.8409459756009	59.6165749021481	23.4973987238883	50.3358291518867	3.20334584260531	4.20017259525662
50.3363291970669	8.43802163541814	112.237319283738	71.900700346096	59.6026183989215	23.4915403117882	50.3363291518867	3.20320124456567	4.20166575952339
50.3368291970669	8.4448929240672	112.273708205219	72.9829562859744	59.5891307514522	23.4856852437682	50.3368291518867	3.2030647560093	4.20315324259861
50.3373291970669	8.45187315838388	112.310646984075	74.0868206727539	59.576109225015	23.479833522871	50.3373291518867	3.20293630543945	4.20463508619459
50.3378291970669	8.4589645467497	112.348146056346	75.2113909135605	59.5635510961691	23.4739851522544	50.3378291518867	3.20281582188724	4.20611133165615
50.3383291970669	8.46616922119536	112.386215403079	76.3557553534	59.5514536508365	23.4681401351875	50.3383291518867	3.20270323490888	4.20758201996399
50.3388291970669	8.47348923649044	112.424864545966	77.5189936999542	59.5398141861753	23.4622984750479	50.3388291518867	3.20259847458291	4.20904719173801
50.3393291970669	8.48092656926003	112.464102543208	78.7001774645046	59.5286300086683	23.4564601753184	50.3393291518867	3.20250147150745	4.21050688724054
50.3398291970669	8.4884831171293	112.503937985607	79.898370418545	59.5178984359829	23.4506252395839	50.3398291518867	3.20241215679744	4.21196114637967
50.3403291970669	8.49616069789686	112.544378992881	81.1126290656178	59.5076167950731	23.4447936715279	50.3403291518867	3.20233046208184	4.21341000871242
50.3408291970669	8.50396104873788	112.585433210234	82.3420031278727	59.4977824240249	23.4389654749293	50.3408291518867	3.20225631950087	4.21485351344794
50.3413291970669	8.51188582543769	112.627107805171	83.5855360468301	59.4883926701719	23.4331406536589	50.3413291518867	3.20218966170321	4.21629169945069
50.3418291970669	8.51993660165697	112.669409464564	84.8422654977852	59.4794448919253	23.427319211676	50.3418291518867	3.20213042184327	4.21772460524353
50.3423291970669	8.52811486822915	112.712344391991	86.1112239172755	59.4709364569046	23.4215011530249	50.3423291518867	3.20207853357835	4.21915226901089
50.3428291970669	8.53642203249102	112.75591830533	87.3914390430004	59.4628647437521	23.4156864818316	50.3428291518867	3.20203393106587	4.22057472860177
50.3433291970669	8.54485941764738	112.800136434643	88.6819344655535	59.4552271402762	23.4098752022999	50.3433291518867	3.20199654896062	4.22199202153281
50.3438291970669	8.55342826217048	112.84500352033	89.9817301913111	59.4480210452538	23.4040673187077	50.3438291518867	3.20196632241192	4.22340418499134
50.3443291970669	8.56212971923516	112.890523811572	91.2898432157854	59.4412438665856	23.398262835404	50.3443291518867	3.20194318706087	4.2248112558383
50.3448291970669	8.5709648561904	112.936701065066	92.6052881067397	59.4348930230835	23.3924617568045	50.3448291518867	3.20192707903755	4.22621327061127
50.3453291970669	8.57993465406816	112.983538544051	93.927077596329	59.428965942641	23.3866640873884	50.3453291518867	3.20191793495821	4.22761026552734
50.3458291970669	8.58904000713008	113.031039017643	95.2542231815202	59.4234600640048	23.3808698316945	50.3458291518867	3.20191569192252	4.22900227648604
50.3463291970669	8.59828172245317	113.07920476046	96.5857357320159	59.4183728349602	23.3750789943174	50.3463291518867	3.20192028751076	4.23038933907222
50.3468291970669	8.60766051955465	113.128037552566	97.9206261049016	59.4137017140866	23.3692915799037	50.3468291518867	3.20193165978103	4.2317714885589
50.3473291970669	8.61717703005722	113.177538679716	99.2579057652036	59.4094441689583	23.3635075931482	50.3473291518867	3.20194974726647	4.23314875991008
50.3478291970669	8.62683179739502	113.22770893392	100.596587411544	59.4055976778834	23.3577270387904	50.3478291518867	3.20197448897248	4.23452118778353
50.3483291970669	8.63662527656118	113.278548614318	101.935685606059	59.4021597281213	23.3519499216101	50.3483291518867	3.20200582437395	4.2358888065336
50.3488291970669	8.64655783389742	113.330057528369	103.274217407731	59.3991278176041	23.346176246424	50.3488291518867	3.20204369341245	4.23725165021392
50.349329197067	8.65662974692652	113.382234993365	104.611203008291	59.3964994531695	23.3404060180816	50.3493291518867	3.20208803649345	4.23860975258014
50.349829197067	8.66684120422793	113.435079838257	105.94566636982	59.394272152267	23.3346392414614	50.3498291518867	3.2021387944836	4.2399631470926
50.350329197067	8.67719230535744	113.488590405805	107.276635863175	59.392443441206	23.328875921467	50.3503291518867	3.20219590870789	4.24131186691906
50.350829197067	8.68768306081105	113.542764555039	108.603144906384	59.3910108568453	23.3231160630231	50.3508291518867	3.20225932094693	4.24265594493728
50.351329197067	8.6983133920339	113.597599664053	109.924232602106	59.3899719448574	23.3173596710719	50.3513291518868	3.20232897343415	4.24399541373765
50.351829197067	8.70908313147437	113.653092633101	111.238944373301	59.3893242614008	23.3116067505689	50.3518291518868	3.20240480885306	4.24533030562581
50.352329197067	8.71999202268404	113.709239888025	112.54633259621	59.3890653714018	23.3058573064792	50.3523291518868	3.2024867703345	4.24666065262522
50.352829197067	8.73103972046376	113.766037383981	113.845457229784	59.3891928502082	23.3001113437735	50.3528291518868	3.20257480145385	4.24798648647967
50.353329197067	8.74222579105618	113.823480609495	115.135386440675	59.3897042818887	23.2943688674241	50.3533291518868	3.20266884622831	4.24930783865586
50.353829197067	8.75354971238515	113.881564590819	116.41519722293	59.3905972608688	23.2886298824015	50.3538291518868	3.20276884911417	4.25062474034584
50.354329197067	8.76501087434218	113.940283896597	117.683976011524	59.3918693902472	23.2828943936699	50.3543291518868	3.20287475500401	4.25193722246954
50.354829197067	8.77660857912021	113.999632642832	118.940819288875	59.3935182834152	23.277162406184	50.3548291518868	3.20298650922405	4.25324531567719
50.355329197067	8.78834204159493	114.059604498161	120.184834183509	59.3955415623885	23.2714339248846	50.3553291518868	3.20310405753134	4.25454905035178
50.355829197067	8.80021038975377	114.120192689415	121.415139060037	59.3979368594097	23.2657089546953	50.3558291518868	3.20322734611109	4.25584845661144
50.356329197067	8.81221266517267	114.181390007481	122.630864099639	59.4007018152978	23.2599875005181	50.3563291518868	3.20335632157395	4.25714356431184
50.356829197067	8.82434782354078	114.243188813437	123.831151870246	59.403834081032	23.2542695672306	50.3568291518868	3.20349093095326	4.25843440304856
50.357329197067	8.83661473523293	114.305581044983	125.015157885647	59.4073313161195	23.2485551596811	50.3573291518868	3.20363112170237	4.25972100215946
50.357829197067	8.84901218593011	114.368558223134	126.182051152754	59.4111911901612	23.2428442826858	50.3578291518868	3.20377684169196	4.26100339072693
50.358329197067	8.86153887728769	114.432111459185	127.331014706285	59.4154113812361	23.2371369410249	50.3583291518868	3.20392803920731	4.26228159758027
50.358829197067	8.87419342765136	114.496231461941	128.461246130147	59.4199895774503	23.2314331394387	50.3588291518868	3.20408466294565	4.26355565129791
50.359329197067	8.88697437282061	114.560908545201	129.571958064819	59.4249234753387	23.2257328826243	50.3593291518868	3.20424666201344	4.26482558020971
50.359829197067	8.89988016685955	114.626132635483	130.662378700068	59.4302107813957	23.220036175232	50.3598291518868	3.20441398592375	4.26609141239918
50.360329197067	8.91290918295489	114.691893280001	131.731752252348	59.4358492104943	23.2143430218617	50.3603291518868	3.20458658459355	4.26735317570571
50.360829197067	8.92605971432056	114.758179654862	132.779339426276	59.4418364873991	23.2086534270594	50.3608291518868	3.20476440834109	4.26861089772674
50.361329197067	8.93932997514892	114.824980573493	133.80441785958	59.4481703452042	23.202967395314	50.3613291518868	3.20494740788321	4.26986460581997
50.361829197067	8.95271810160792	114.892284495286	134.806282550968	59.454848526826	23.1972849310537	50.3618291518868	3.20513553433274	4.27111432710551
50.362329197067	8.96622215288389	114.960079534441	135.784246270404	59.4618687834607	23.1916060386428	50.3623291518868	3.20532873919586	4.27236008846799
50.362829197067	8.97984011226938	115.028353469017	136.73763995126	59.4692288760583	23.1859307223783	50.3628291518868	3.20552697436944	4.27360191655874
50.363329197067	8.9935698882956	115.097093750163	137.665813063921	59.4769265737974	23.1802589864869	50.3633291518868	3.20573019213846	4.27483983779781
50.363829197067	9.0074093159087	115.166287511531	138.568133970386	59.4849596555428	23.1745908351218	50.3638291518868	3.20593834517341	4.27607387837612
50.364329197067	9.0213561576762	115.235921578793	139.443990081547	59.4933259083363	23.1689262723042	50.3643291518868	3.20615138652765	4.27730406425748
50.364829197067	9.03540810505917	115.305982479435	140.292788559657	59.5020231288369	23.1632653019333	50.3648291518868	3.20636926963485	4.27853042118064
50.365329197067	9.04956277972497	115.376456452688	141.113956423412	59.5110491218302	23.157607927824	50.3653291518868	3.20659194830639	4.27975297466135
50.365829197067	9.06381773489018	115.447329459548	141.906940775595	59.5204017016496	23.1519541537274	50.3658291518868	3.20681937672882	4.2809717499943
50.366329197067	9.07817045670363	115.518587192927	142.671209071667	59.5300786907044	23.1463039833337	50.3663291518868	3.20705150946124	4.28218677225515
50.366829197067	9.09261836567028	115.590215087923	143.406249362617	59.5400779208815	23.1406574202657	50.3668291518868	3.20728830143282	4.28339806630252
50.367329197067	9.10715881811409	115.662198332208	144.111570510989	59.550397232093	23.1350144680697	50.3673291518868	3.20752970794018	4.28460565677987
50.367829197067	9.12178910767832	115.734521876511	144.786702383361	59.5610344736596	23.1293751302068	50.3678291518868	3.20777568464491	4.28580956811751
50.368329197067	9.13650646686229	115.807170445187	145.431196020788	59.5719875028755	23.1237394100451	50.3683291518868	3.20802618757102	4.28700982453447
50.368829197067	9.15130806859332	115.880128546866	146.044623787676	59.5832541863739	23.1181073108537	50.3688291518868	3.20828117310241	4.28820645004042
50.369329197067	9.16619102783293	115.953380485163	146.626579499219	59.5948323987098	23.1124788357977	50.3693291518868	3.20854059798042	4.28939946843754
50.369829197067	9.18115240321604	116.026910369446	147.176678527472	59.6067200237085	23.1068539879346	50.3698291518868	3.20880441930125	4.29058890332239
50.3703291970671	9.19618919872188	116.100702125647	147.694557886087	59.618914953065	23.1012327702104	50.3703291518868	3.20907259451355	4.29177477808776
50.3708291970671	9.21129836537549	116.174739507107	148.179876293813	59.6314150876748	23.095615185458	50.3708291518868	3.20934508141591	4.29295711592449
50.3713291970671	9.22647680297855	116.249006105446	148.63231421686	59.6442183362522	23.0900012363942	50.3713291518868	3.20962183815438	4.2941359398233
50.3718291970671	9.24172136186811	116.323485361439	149.051573890272	59.6573226166422	23.0843909256187	50.3718291518868	3.20990282322005	4.29531127257658
50.3723291970671	9.25702884470195	116.398160575903	149.43737931851	59.6707258544565	23.0787842556116	50.3723291518869	3.21018799544658	4.29648313678017
50.3728291970671	9.27239600826915	116.473014920569	149.789476255426	59.6844259843685	23.0731812287326	50.3728291518869	3.21047731400776	4.29765155483513
50.3733291970671	9.28781956532453	116.548031448938	150.107632163907	59.6984209487668	23.0675818472191	50.3733291518869	3.21077073841512	4.2988165489495
50.3738291970671	9.30329618644542	116.623193107111	150.391636155449	59.7127086990316	23.0619861131847	50.3738291518869	3.21106822851548	4.29997814114
50.3743291970671	9.31882250190932	116.698482744574	150.641298909964	59.7272871942071	23.0563940286181	50.3743291518869	3.21136974448857	4.30113635323379
50.3748291970671	9.33439510359107	116.773883124942	150.85645257619	59.7421544022597	23.0508055953817	50.3748291518869	3.21167524684462	4.30229120687015
50.3753291970671	9.35001054687779	116.849376936643	151.03695065303	59.7573082987678	23.0452208152098	50.3753291518869	3.211984696422	4.30344272350217
50.3758291970671	9.36566535260031	116.924946803533	151.182667852247	59.772746868163	23.0396396897081	50.3758291518869	3.21229805438483	4.30459092439842
50.3763291970671	9.3813560089793	117.000575295436	151.29349994293	59.7884681024377	23.0340622203515	50.3763291518869	3.21261528222065	4.30573583064462
50.3768291970671	9.39707897358469	117.0762449386	151.369363578169	59.804470002368	23.0284884084838	50.3768291518869	3.21293634173801	4.30687746314527
50.3773291970671	9.41283067530684	117.151938226059	151.410196104412	59.8207505762385	23.0229182553157	50.3773291518869	3.21326119506423	4.30801584262528
50.3778291970671	9.42860751633754	117.227637627891	151.41595535402	59.8373078410495	23.0173517619245	50.3778291518869	3.21358980464297	4.30915098963159
50.3783291970671	9.44440587415973	117.303325601368	151.386619421503	59.8541398212584	23.0117889292525	50.3783291518869	3.213922133232	4.31028292453475
50.3788291970671	9.46022210354392	117.378984600988	151.322186423998	59.8712445499687	23.0062297581063	50.3788291518869	3.21425814390084	4.31141166753054
50.3793291970671	9.47605253854991	117.454597088374	151.222674246535	59.8886200676899	23.0006742491561	50.3793291518869	3.21459780002851	4.3125372386415
50.3798291970671	9.49189349453212	117.530145542052	151.088120272661	59.9062644235093	22.9951224029345	50.3798291518869	3.2149410653012	4.3136596577185
50.3803291970671	9.50774127014695	117.605612467077	150.918581101023	59.9241756738685	22.9895742198362	50.3803291518869	3.21528790371008	4.3147789444423
50.3808291970671	9.52359214936058	117.680980404519	150.714132248492	59.9423518837184	22.9840297001173	50.3808291518869	3.21563827954893	4.31589511832505
50.3813291970671	9.53944240345556	117.756231940793	150.474867840469	59.9607911253135	22.9784888438943	50.3813291518869	3.21599215741201	4.31700819871182
50.3818291970671	9.55528829303461	117.831349716826	150.200900288983	59.9794914793488	22.9729516511444	50.3818291518869	3.21634950219175	4.31811820478209
50.3823291970671	9.57112607002013	117.906316437067	149.892359959223	59.9984510337724	22.9674181217045	50.3823291518869	3.21671027907656	4.31922515555127
50.3828291970671	9.58695197964773	117.981114878314	149.549394825165	60.0176678849045	22.9618882552711	50.3828291518869	3.21707445354858	4.32032906987211
50.3833291970671	9.60276226245236	118.055727898376	149.172170114926	60.0371401362677	22.9563620514002	50.3833291518869	3.21744199138154	4.32142996643624
50.3838291970671	9.61855315624538	118.130138444546	148.760867946527	60.0568658996889	22.9508395095066	50.3838291518869	3.21781285863853	4.32252786377552
50.3843291970671	9.63432089808124	118.204329561891	148.315686954713	60.0768432941467	22.9453206288646	50.3843291518869	3.21818702166984	4.3236227802636
50.3848291970671	9.65006172621204	118.278284401355	147.836841909519	60.0970704468564	22.9398054086072	50.3848291518869	3.21856444711077	4.32471473411721
50.3853291970671	9.66577188202882	118.351986227659	147.324563327222	60.1175454921347	22.9342938477267	50.3853291518869	3.21894510187952	4.32580374339766
50.3858291970671	9.68144761198786	118.425418427019	146.779097074389	60.1382665724675	22.9287859450746	50.3858291518869	3.219328953175	4.32688982601221
50.3863291970671	9.69708516952078	118.498564514647	146.200703965656	60.1592318373924	22.9232816993616	50.3863291518869	3.21971596847477	4.32797299971543
50.3868291970671	9.71268081692702	118.571408142057	145.589659355921	60.1804394445484	22.9177811091582	50.3868291518869	3.22010611553282	4.32905328211062
50.3873291970671	9.72823082724735	118.643933104171	144.946252727623	60.2018875585762	22.9122841728946	50.3873291518869	3.22049936237756	4.3301306906511
50.3878291970671	9.74373148611717	118.7161233462	144.270787273745	60.2235743521521	22.9067908888614	50.3878291518869	3.22089567730969	4.33120524264164
50.3883291970671	9.75917909359826	118.787962970335	143.563579477222	60.2454980049034	22.9013012552101	50.3883291518869	3.2212950289001	4.33227695523973
50.3888291970671	9.77456996598784	118.859436242211	142.824958687371	60.2676567044269	22.895815269953	50.3888291518869	3.22169738598782	4.33334584545692
50.3893291970671	9.78990043760377	118.930527597165	142.055266694011	60.2900486452208	22.8903329309645	50.3893291518869	3.22210271767796	4.33441193016014
50.3898291970671	9.80516686254469	119.001221646282	141.254857299877	60.3126720296867	22.8848542359812	50.3898291518869	3.22251099333966	4.33547522607299
50.3903291970671	9.82036561642408	119.071503182224	140.424095891966	60.3355250670783	22.8793791826028	50.3903291518869	3.22292218260406	4.33653574977706
50.3908291970671	9.83549309807718	119.141357184844	139.56335901241	60.358605974487	22.8739077682927	50.3908291518869	3.22333625536226	4.33759351771313
50.3913291970672	9.85054573123972	119.210768826584	138.67303392948	60.3819129758068	22.8684399903789	50.3913291518869	3.22375318176334	4.33864854618251
50.3918291970672	9.86551996619768	119.27972347767	137.753518209298	60.4054443027048	22.8629758460545	50.3918291518869	3.22417293221232	4.33970085134828
50.3923291970672	9.88041228140698	119.348206711076	136.805219288831	60.4291981936014	22.8575153323791	50.3923291518869	3.22459547736822	4.34075044923648
50.3928291970672	9.89521918508236	119.41620430729	135.828554050711	60.4531728946245	22.8520584462794	50.392829151887	3.22502078814205	4.3417973557374
50.3933291970672	9.90993721675472	119.483702258858	134.823948400437	60.4773666586075	22.84660518455	50.393329151887	3.22544883569483	4.34284158660678
50.3938291970672	9.92456294879598	119.550686774729	133.791836846463	60.5017777460268	22.8411555438549	50.393829151887	3.22587959143571	4.34388315746701
50.3943291970672	9.93909298791103	119.61714428438	132.732662083688	60.5264044240157	22.8357095207281	50.394329151887	3.22631302701994	4.34492208380834
50.3948291970672	9.95352397659589	119.683061441741	131.646874580835	60.5512449672857	22.8302671115749	50.394829151887	3.22674911434702	4.34595838099005
50.3953291970672	9.96785259456163	119.748425128916	130.534932172189	60.5762976571572	22.8248283126733	50.395329151887	3.22718782555872	4.34699206424165
50.3958291970672	9.98207556012353	119.813222459696	129.397299654148	60.6015607824661	22.8193931201746	50.395829151887	3.22762913303723	4.34802314866404
50.3963291970672	9.99618963155485	119.877440782882	128.234448387013	60.627032638609	22.8139615301052	50.396329151887	3.22807300940321	4.34905164923064
50.3968291970672	10.010191608405	119.941067685402	127.04685590245	60.6527115284332	22.8085335383675	50.396829151887	3.22851942751396	4.35007758078858
50.3973291970672	10.0240783327816	120.004090995238	125.835005516989	60.6785957613003	22.8031091407414	50.397329151887	3.22896836046153	4.35110095805979
50.3978291970672	10.0378466905959	120.066498784165	124.599385951973	60.7046836539602	22.7976883328856	50.397829151887	3.22941978157087	4.35212179564217
50.3983291970672	10.0514936127722	120.128279370299	123.340490960278	60.7309735296288	22.7922711103389	50.398329151887	3.22987366439794	4.35314010801066
50.3988291970672	10.0650160764192	120.189421320463	122.058818960165	60.7574637188478	22.7868574685215	50.398829151887	3.23032998272795	4.35415590951838
50.3993291970672	10.0784111059656	120.249913452372	120.754872676563	60.7841525585782	22.7814474027368	50.399329151887	3.23078871057348	4.3551692143977
50.3998291970672	10.0916757742577	120.309744836644	119.429158790089	60.811038393045	22.7760409081726	50.399829151887	3.2312498221727	4.35618003676134
50.4003291970672	10.1058131549189	120.368883696259	118.032206589294	60.8381195728455	22.7706379798982	50.400329151887	3.23171329198755	4.35718839060345
50.4008291970672	10.1241830087889	120.427224843831	116.397820227484	60.8653944557787	22.7652386128499	50.400829151887	3.23217909470196	4.35819428980066
50.4013291970672	10.1470371101588	120.484647222378	114.515443416045	60.89286140597	22.7598428018294	50.401329151887	3.23264720522007	4.35919774811315
50.4018291970672	10.1743545007836	120.541028615439	112.388175297256	60.9205187946864	22.7544505415146	50.401829151887	3.23311759866449	4.36019877918569
50.4023291970672	10.2061138634777	120.596247934507	110.01911668268	60.9483649994736	22.7490618264739	50.402329151887	3.23359025037449	4.36119739654867
50.4028291970672	10.2422935551262	120.650185571913	107.411362049815	60.976398404958	22.7436766511803	50.402829151887	3.23406513590434	4.36219361361914
50.4033291970672	10.2828715746004	120.702723452812	104.567999242475	61.0046174019998	22.7382950100231	50.403329151887	3.23454223102149	4.36318744370185
50.4038291970672	10.3278255219806	120.753745040757	101.492110316343	61.03302038848	22.7329168973168	50.403829151887	3.23502151170493	4.3641788999902
50.4043291970672	10.3771325578602	120.80313533647	98.1867725166501	61.0616057684672	22.7275423073098	50.404329151887	3.23550295414343	4.36516799556731
50.4048291970672	10.4307693640755	120.850780875955	94.6550592335492	61.0903719529898	22.7221712341914	50.404829151887	3.23598653473385	4.36615474340695
50.4053291970672	10.4887121060498	120.896569728914	90.9000409136244	61.11931735922	22.7168036720985	50.405329151887	3.2364722300795	4.36713915637457
50.4058291970672	10.5509363967589	120.94039149756	86.9247859264863	61.1484404112315	22.7114396151219	50.405829151887	3.23696001698841	4.36812124722826
50.4063291970672	10.6174172622963	120.982137315858	82.7323613885008	61.1777395391951	22.7060790573129	50.406329151887	3.2374498724717	4.3691010286197
50.4068291970672	10.6881291090126	121.021699849158	78.3258339461073	61.2072131801232	22.70072199269	50.406829151887	3.2379417737419	4.37007851309513
50.4073291970672	10.7630456922042	121.058973294215	73.7082705211694	61.2368597770831	22.6953684152454	50.407329151887	3.23843569821136	4.37105371309631
50.4078291970672	10.8421400863236	121.09385337956	68.8827390207332	61.2666777799248	22.6900183189518	50.407829151887	3.23893162349058	4.37202664096144
50.4083291970672	10.9253846566873	121.126237366229	63.8523090134949	61.2966656445086	22.6846716977691	50.408329151887	3.23942952738659	4.3729973089261
50.4088291970672	11.0127510326531	121.15602404881	58.6200523751843	61.3268218334181	22.6793285456518	50.408829151887	3.23992938790137	4.37396572912417
50.4093291970672	11.1042100822431	121.183113756814	53.1890439050009	61.3571448152044	22.6739888565557	50.409329151887	3.24043118323025	4.37493191358875
50.4098291970672	11.199731888184	121.207408356338	47.5623619151756	61.3876330650863	22.6686526244447	50.409829151887	3.24093489176031	4.37589587425306
50.4103291970672	11.2992857253403	121.228811252025	41.7430887956205	61.4182850642044	22.6633198432981	50.410329151887	3.24144049206881	4.37685762295134
50.4108291970672	11.4028400395142	121.247227389292	35.7343115555786	61.4490993003085	22.6579905071172	50.410829151887	3.24194796292164	4.37781717141976
50.4113291970672	11.5103624275837	121.262563256829	29.5391223441136	61.4800742670287	22.6526646099317	50.411329151887	3.24245728327174	4.37877453129727
50.4118291970672	11.6218196189567	121.274726889351	23.1606189511707	61.5112084645497	22.6473421458071	50.411829151887	3.24296843225762	4.37972971412649
50.4123291970673	11.7371774583108	121.2836278706	16.6019052909128	61.5425003988915	22.6420231088502	50.412329151887	3.24348138920176	4.38068273135458
50.4128291970673	11.8564008895952	121.289177336577	9.86609186890552	61.5739485825702	22.6367074932161	50.412829151887	3.24399613360911	4.3816335943341
50.4133291970673	11.9794539412671	121.291287979017	2.95629623470548	61.605551533897	22.6313952931137	50.413329151887	3.24451264516563	4.38258231432386
50.4138291970673	12.1067282295559	121.291636642692	0	61.6373077776264	22.6260865031965	50.4138291518871	3.24503090373672	4.38352890248975
50.4143291970673	12.238572553737	121.291694895167	0	61.6692158442629	22.6207811185684	50.4143291518871	3.24555088936579	4.3844733699056
50.4148291970673	12.3750407644934	121.29170532593	0	61.7012742706954	22.6154791343292	50.4148291518871	3.24607258227274	4.38541572755398
50.4153291970673	12.5161377207858	121.291707910938	0	61.7334815995249	22.6101805452957	50.4153291518871	3.24659596285253	4.38635598632706
50.4158291970673	12.6618600319019	121.291709235082	0	61.7658363796852	22.6048853459543	50.4158291518871	3.24712101167371	4.38729415702738
50.4163291970673	12.8122028046547	121.291710382245	0	61.798337165777	22.5995935305131	50.4163291518871	3.24764770947697	4.38823025036868
50.4168291970673	12.967160760676	121.291711530333	0	61.8309825186759	22.5943050929719	50.4168291518871	3.2481760371737	4.38916427697673
50.4173291970673	13.1267284215336	121.291712708079	0	61.8637710048865	22.5890200271793	50.4173291518871	3.24870597584459	4.39009624739004
50.4178291970673	13.2909001395343	121.291713919652	0	61.8967011971396	22.5837383268722	50.4178291518871	3.2492375067382	4.39102617206074
50.4183291970673	13.4596701029886	121.291715165174	0	61.9297716737496	22.5784599857009	50.4183291518871	3.24977061126954	4.39195406135527
50.4188291970673	13.6330323372545	121.291716444086	0	61.9629810191974	22.5731849972415	50.4188291518871	3.25030527101872	4.39287992555524
50.4193291970673	13.8109807050874	121.291717755711	0	61.9963278235138	22.5679133550008	50.4193291518871	3.25084146772952	4.39380377485811
50.4198291970673	13.9935089068799	121.291719099343	0	62.0298106828485	22.562645052416	50.4198291518871	3.25137918330805	4.39472561937801
50.4203291970673	14.1806104808883	121.291720474261	0	62.0634281988548	22.5573800828514	50.4203291518871	3.25191839982137	4.39564546914645
50.4208291970673	14.3722788034615	121.291721879735	0	62.0971789792448	22.5521184395945	50.4208291518871	3.25245909949615	4.3965633341131
50.4213291970673	14.5685070892755	121.291723315022	0	62.1310616372019	22.5468601158509	50.4213291518871	3.25300126471731	4.39747922414648
50.4218291970673	14.7692883915731	121.291724779371	0	62.1650747919258	22.5416051047408	50.4218291518871	3.25354487802669	4.39839314903475
50.4223291970673	14.9746156024092	121.291726272021	0	62.1992170680384	22.536353399296	50.4223291518871	3.25408992212175	4.39930511848637
50.4228291970673	15.1844814529028	121.291727792201	0	62.2334870961154	22.5311049924578	50.4228291518871	3.25463637985422	4.40021514213088
50.4233291970673	15.3988785134931	121.291729339131	0	62.2678835121272	22.525859877076	50.4233291518871	3.25518423422883	4.40112322951956
50.4238291970673	15.6177991942027	121.291730912022	0	62.3024049579589	22.5206180459093	50.4238291518871	3.25573346840199	4.40202939012616
50.4243291970673	15.841235744906	121.291732510078	0	62.3370500808383	22.5153794916256	50.4243291518871	3.25628406568054	4.40293363334759
50.4248291970673	16.0691802556027	121.291734132492	0	62.3718175338433	22.5101442068042	50.4248291518871	3.25683600952043	4.40383596850464
50.4253291970673	16.3016246566978	121.291735778451	0	62.4067059753712	22.5049121839369	50.4253291518871	3.25738928352547	4.4047364048426
50.4258291970673	16.5385607192869	121.291737447132	0	62.4417140696351	22.499683415431	50.4258291518871	3.25794387144612	4.40563495153202
50.4263291970673	16.7799800554471	121.291739137708	0	62.4768404861126	22.4944578936116	50.4263291518871	3.25849975717818	4.40653161766933
50.4268291970673	17.0258741185335	121.291740849341	0	62.5120839000271	22.489235610724	50.4268291518871	3.25905692476158	4.40742641227752
50.4273291970673	17.2762342034816	121.291742581189	0	62.54744299185	22.4840165589372	50.4273291518871	3.25961535837916	4.4083193443068
50.4278291970673	17.5310514471147	121.291744332401	0	62.5829164477717	22.4788007303462	50.4278291518871	3.26017504235544	4.40921042263527
50.4283291970673	17.7903168284578	121.291746102122	0	62.6185029591689	22.473588116975	50.4283291518871	3.26073596115544	4.41009965606956
50.4288291970673	18.0540211690562	121.291747889489	0	62.6542012230612	22.4683787107795	50.4288291518871	3.26129809938342	4.41098705334547
50.4293291970673	18.3221551333003	121.291749693634	0	62.6900099416463	22.4631725036506	50.4293291518871	3.26186144178176	4.41187262312861
50.4298291970673	18.5947092287555	121.291751513684	0	62.7259278227481	22.4579694874164	50.4298291518871	3.26242597322973	4.41275637401504
50.4303291970673	18.8716738064982	121.291753348759	0	62.7619535792974	22.4527696538459	50.4303291518871	3.26299167874234	4.41363831453189
50.4308291970673	19.1530390614568	121.291755197977	0	62.7980859297665	22.4475729946511	50.4308291518871	3.26355854346918	4.41451845313797
50.4313291970673	19.4387950327584	121.291757060448	0	62.8343235977382	22.4423795014903	50.4313291518871	3.26412655269325	4.41539679822441
50.4318291970673	19.7289316040813	121.29175893528	0	62.8706653123325	22.4371891659708	50.4318291518871	3.26469569182981	4.41627335811525
50.4323291970673	20.0234385040126	121.291760821577	0	62.9071098076961	22.4320019796515	50.4323291518871	3.26526594642529	4.41714814106807
50.4328291970673	20.3223053064117	121.291762718437	0	62.9436558234152	22.426817934046	50.4328291518871	3.26583730215611	4.41802115527455
50.4333291970674	20.6255214307786	121.291764624957	0	62.9803021041229	22.4216370206256	50.4333291518871	3.26640974482758	4.41889240886109
50.4338291970674	20.9330761426288	121.29176654023	0	63.0170473999038	22.4164592308218	50.4338291518871	3.26698326037281	4.41976190988939
50.4343291970674	21.2449585538722	121.291768463346	0	63.0538904657894	22.4112845560292	50.4343291518871	3.26755783485157	4.42062966635705
50.4348291970674	21.5611576231991	121.291770393393	0	63.0908300621457	22.4061129876089	50.4348291518872	3.26813345444924	4.42149568619812
50.4353291970674	21.8816621564699	121.291772329454	0	63.127864954327	22.4009445168905	50.4353291518872	3.26871010547568	4.42235997728369
50.4358291970674	22.2064608071116	121.291774270615	0	63.1649939130598	22.3957791351762	50.4358291518872	3.2692877743642	4.42322254742246
50.4363291970674	22.5355420765192	121.291776215955	0	63.202215713933	22.3906168337424	50.4363291518872	3.26986644767048	4.42408340436128
50.4368291970674	22.8688943144621	121.291778164556	0	63.2395291377632	22.3854576038439	50.4368291518872	3.27044611207148	4.42494255578574
50.4373291970674	23.2065057194966	121.291780115496	0	63.2769329703038	22.3803014367159	50.4373291518872	3.27102675436443	4.42580000932069
50.4378291970674	23.5483643393829	121.291782067853	0	63.3144260026064	22.3751483235775	50.4378291518872	3.27160836146577	4.42665577253083
50.4383291970674	23.8944580715088	121.291784020706	0	63.3520070304974	22.3699982556344	50.4383291518872	3.27219092041011	4.42750985292118
50.4388291970674	24.2447746633169	121.291785973131	0	63.3896748549189	22.364851224082	50.4388291518872	3.27277441834924	4.42836225793771
50.4393291970674	24.5993017127388	121.291787924207	0	63.4274282817056	22.3597072201084	50.4393291518872	3.27335884255107	4.42921299496779
50.4398291970674	24.9580266686334	121.291789873011	0	63.4652661219263	22.3545662348972	50.4398291518872	3.27394418039862	4.43006207134077
50.4403291970674	25.3209368312318	121.291791818623	0	63.5031871913303	22.3494282596312	50.4403291518872	3.27453041938907	4.43090949432848
50.4408291970674	25.6880193525859	121.291793760124	0	63.5411903106625	22.3442932854971	50.4408291518872	3.27511754713271	4.43175527114575
50.4413291970674	26.0592612370228	121.291795696594	0	63.5792743055284	22.3391613036891	50.4413291518872	3.27570555135199	4.43259940895095
50.4418291970674	26.4346493416045	121.291797627114	0	63.6174380067148	22.334032305411	50.4418291518872	3.27629441988053	4.43344191484643
50.4423291970674	26.814170376594	121.29179955077	0	63.6556802495837	22.3289062818784	50.4423291518872	3.27688414066214	4.43428279587913
50.4428291970674	27.1978109059249	121.291801466648	0	63.6939998743635	22.3237832243208	50.4428291518872	3.2774747017499	4.43512205904096
50.4433291970674	27.585557347677	121.291803373836	0	63.7323957261243	22.3186631239836	50.4433291518872	3.27806609130515	4.43595971126941
50.4438291970674	27.9773959745568	121.291805271427	0	63.7708666550824	22.313545972131	50.4438291518872	3.27865829759658	4.43679575944796
50.4443291970674	28.3733129143836	121.291807158516	0	63.809411515908	22.308431760049	50.4443291518872	3.27925130899927	4.43763021040658
50.4448291970674	28.7732941505801	121.291809034201	0	63.8480291679926	22.303320479048	50.4448291518872	3.2798451139938	4.43846307092226
50.4453291970674	29.1773255226686	121.291810897584	0	63.8867184755716	22.2982121204663	50.4453291518872	3.28043970116528	4.43929434771942
50.4458291970674	29.585392726772	121.291812747771	0	63.925478307819	22.2931066756729	50.4458291518872	3.28103505920244	4.44012404747043
50.4463291970674	29.9974813161201	121.291814583873	0	63.9643075386753	22.2880041360708	50.4463291518872	3.28163117689676	4.44095217679608
50.4468291970674	30.4135767015613	121.291816405004	0	64.0032050470102	22.2829044931001	50.4468291518872	3.28222804314154	4.441778742266
50.4473291970674	30.8336641520783	121.291818210284	0	64.0421697159971	22.2778077382411	50.4473291518872	3.28282564693098	4.44260375039918
50.4478291970674	31.2577287953099	121.291819998839	0	64.0812004333724	22.2727138630172	50.4478291518872	3.28342397735936	4.44342720766437
50.4483291970674	31.6857556180775	121.291821769799	0	64.1202960915638	22.2676228589981	50.4483291518872	3.28402302362011	4.44424912048058
50.4488291970674	32.1177294669161	121.2918235223	0	64.1594555878092	22.2625347178028	50.4488291518872	3.28462277500494	4.4450694952175
50.4493291970674	32.5536350486111	121.291825255483	0	64.1986778239534	22.2574494311025	50.4493291518872	3.28522322090301	4.44588833819595
50.4498291970674	32.9934569307394	121.291826968499	0	64.2379617066283	22.2523669906234	50.4498291518872	3.28582435080004	4.44670565568832
50.4503291970674	33.437179542216	121.291828660502	0	64.2773061466969	22.2472873881499	50.4503291518872	3.28642615427747	4.44752145391903
50.4508291970674	33.8847871738447	121.291830330654	0	64.31671005949	22.2422106155274	50.4508291518872	3.2870286210116	4.4483357390649
50.4513291970674	34.3362639788748	121.291831978125	0	64.3561723649535	22.2371366646649	50.4513291518872	3.28763174077281	4.44914851725565
50.4518291970674	34.7915939735615	121.291833602092	0	64.3956919876681	22.2320655275383	50.4518291518872	3.28823550342465	4.4499597945743
50.4523291970674	35.2507610377325	121.29183520174	0	64.4352678568797	22.2269971961928	50.4523291518872	3.28883989892307	4.45076957705754
50.4528291970674	35.7137489153578	121.291836776261	0	64.4748989061958	22.2219316627459	50.4528291518872	3.28944491731561	4.45157787069625
50.4533291970674	36.1805412151261	121.291838324858	0	64.5145840737506	22.2168689193903	50.4533291518872	3.29005054874053	4.4523846814358
50.4538291970674	36.6511214107126	121.291839846082	0	64.5543223019713	22.2123469268478	50.4538291518872	3.29065678342609	4.45319001517654
50.4543291970675	37.1254728345858	121.291841323701	0	64.5941126818401	22.221937613667	50.4543291518872	3.2912636116897	4.45399387777418
50.4548291970675	37.6035787093326	121.29184279102	0	64.6339546969709	22.24116248502	50.4548291518872	3.29187102393714	4.45479627504018
50.4553291970675	38.0854221011279	121.291844231935	0	64.6738475723033	22.2679615326434	50.4553291518872	3.29247901066177	4.45559721274217
50.4558291970675	38.5709859497312	121.291845642936	0	64.7137905109708	22.3006339664901	50.4558291518873	3.29308756244379	4.45639669660431
50.4563291970675	39.0602530642688	121.291847022828	0	64.753782225994	22.337875394914	50.4563291518873	3.29369666994944	4.45719473230773
50.4568291970675	39.5532061230171	121.291848370983	0	64.7938208847027	22.3786776874706	50.4568291518873	3.29430632393023	4.45799132549087
50.4573291970675	40.049827673777	121.29184968684	0	64.8339051458547	22.4222641807285	50.4573291518873	3.29491651522219	4.45878648174991
50.4578291970675	40.5501001344541	121.29185096983	0	64.8740338930781	22.4680375271023	50.4578291518873	3.29552723474516	4.45958020663911
50.4583291970675	41.0540057936776	121.291852219369	0	64.9142060852933	22.5155386468282	50.4583291518873	3.29613847350198	4.46037250567119
50.4588291970675	41.5615268114284	121.291853434862	0	64.9544207061705	22.5644145300838	50.4588291518873	3.29675022257779	4.46116338431776
50.4593291970675	42.072645219673	121.291854615706	0	64.994676749334	22.6143931873026	50.4593291518873	3.29736247313929	4.46195284800959
50.4598291970675	42.5873429230005	121.291855761296	0	65.0349732143042	22.665264315274	50.4598291518873	3.29797521643403	4.46274090213707
50.4603291970675	43.1056016992656	121.291856871027	0	65.0753091054096	22.716864485678	50.4603291518873	3.29858844378965	4.46352755205054
50.4608291970675	43.6274032002339	121.291857944295	0	65.1156834314761	22.7690658725391	50.4608291518873	3.29920214661322	4.46431280306063
50.4613291970675	44.1527289522334	121.291858980502	0	65.1560952057175	22.8217677194405	50.4613291518873	3.29981631639048	4.46509666043863
50.4618291970675	44.6815603568092	121.291859979056	0	65.1965434456775	22.8748899064093	50.4618291518873	3.3004309446852	4.46587912941688
50.4623291970675	45.2138786913826	121.291860939376	0	65.2370271731847	22.9283681110119	50.4623291518873	3.30104602313841	4.46666021518905
50.4628291970675	45.7496651099152	121.291861860886	0	65.2775454143138	22.9821501699548	50.4628291518873	3.30166154346776	4.46743992291055
50.4633291970675	46.2889006435764	121.291862743024	0	65.3180971993475	23.0361933385597	50.4633291518873	3.30227749746685	4.46821825769884
50.4638291970675	46.8315662014161	121.29186358524	0	65.3586815627413	23.0904622183818	50.4638291518873	3.3028938770045	4.46899522463379
50.4643291970675	47.3776425710406	121.291864386995	0	65.3992975430893	23.1449271806102	50.4643291518873	3.30351067402411	4.46977082875799
50.4648291970675	47.9271104192937	121.291865147764	0	65.4399441830914	23.1995631572703	50.4648291518873	3.304127880543	4.47054507507713
50.4653291970675	48.4799502929418	121.291865867036	0	65.4806205295216	23.2543487060579	50.4653291518873	3.30474548865173	4.47131796856027
50.4658291970675	49.0361426193628	121.291866544315	0	65.5213256331977	23.3092652799705	50.4658291518873	3.30536349051345	4.47208951414025
50.4663291970675	49.5956677072397	121.291867179118	0	65.5620585489516	23.3642966516263	50.4663291518873	3.30598187836327	4.47285971671392
50.4668291970675	50.1585057472581	121.291867770979	0	65.602818335601	23.419428455802	50.4668291518873	3.30660064450758	4.47362858114256
50.4673291970675	50.7246368128083	121.291868319447	0	65.6436040559227	23.4746478235428	50.4673291518873	3.30721978132345	4.4743961122521
50.4678291970675	51.2940408606908	121.291868824086	0	65.6844147766251	23.5299430882014	50.4678291518873	3.30783928125795	4.47516231483355
50.4683291970675	51.8666977318267	121.291869284477	0	65.725249568324	23.5853035487202	50.4683291518873	3.30845913682759	4.4759271936432
50.4688291970675	52.4425871519719	121.291869700216	0	65.766107505517	23.6407192789837	50.4688291518873	3.30907934061764	4.47669075340301
50.4693291970675	53.0216887324348	121.291870070917	0	65.8069876665599	23.6961809745607	50.4693291518873	3.30969988528151	4.4774529988009
50.4698291970675	53.6039819707996	121.29187039621	0	65.8478891336434	23.751679829954	50.4698291518873	3.3103207635402	4.47821393449102
50.4703291970675	54.189446251652	121.291870675743	0	65.8888109927714	23.8072074407971	50.4703291518873	3.31094196818163	4.47897356509411
50.4708291970675	54.7780608473095	121.29187090918	0	65.9297523337379	23.8627557264405	50.4708291518873	3.31156349206006	4.47973189519775
50.4713291970675	55.3698049185562	121.291871096203	0	65.9707122501076	23.9183168691501	50.4713291518873	3.31218532809552	4.4804889293567
50.4718291970675	55.9646575153809	121.291871236511	0	66.0116898391938	23.9738832667773	50.4718291518873	3.31280746927318	4.48124467209314
50.4723291970675	56.5625975777193	121.291871329821	0	66.0526842020401	24.0294474962797	50.4723291518873	3.31342990864278	4.48199912789703
50.4728291970675	57.1636039362003	121.291871375869	0	66.0936944433995	24.0850022859189	50.4728291518873	3.31405263931805	4.48275230122634
50.4733291970675	57.767655312896	121.291871374407	0	66.1347196717165	24.1405404943344	50.4733291518873	3.31467565447615	4.48350419650737
50.4738291970675	58.3747303220755	121.291871325208	0	66.1757589991084	24.1960550950223	50.4738291518873	3.31529894735707	4.48425481813502
50.4743291970675	58.9848074709628	121.291871228061	0	66.2168115413476	24.2515391650181	50.4743291518873	3.31592251126308	4.48500417047308
50.4748291970675	59.5978651604981	121.291871082775	0	66.2578764178437	24.30698587682	50.4748291518873	3.31654633955817	4.4857522578545
50.4753291970676	60.2138816861034	121.291870889178	0	66.2989527516272	24.3623884927858	50.4753291518873	3.3171704256675	4.48649908458167
50.4758291970676	60.8328352384514	121.291870647116	0	66.3400396693322	24.4177403613967	50.4758291518873	3.31779476307683	4.4872446549267
50.4763291970676	61.4547039042381	121.291870356453	0	66.3811363011801	24.4730349149184	50.4763291518873	3.31841934533199	4.48798897313167
50.4768291970676	62.0794656669595	121.291870017075	0	66.4222417809646	24.5282656680962	50.4768291518874	3.31904416603834	4.48873204340894
50.4773291970676	62.7070984076916	121.291869628885	0	66.463355246035	24.5834262176049	50.4773291518874	3.31966921886021	4.48947386994135
50.4778291970676	63.3375799058742	121.291869191807	0	66.5044758372815	24.6385102420458	50.4778291518874	3.3202944975204	4.49021445688257
50.4783291970676	63.9708878400981	121.291868705782	0	66.5456026991205	24.6935115023329	50.4783291518874	3.32091999579964	4.49095380835729
50.4788291970676	64.6069997888963	121.291868170773	0	66.5867349794791	24.7484238423504	50.4788291518874	3.32154570753606	4.4916919284615
50.4793291970676	65.2458932315383	121.291867586762	0	66.6278718297815	24.8032411897968	50.4793291518874	3.32217162662466	4.49242882126275
50.4798291970676	65.8875455488282	121.291866953751	0	66.6690124049349	24.8579575571486	50.4798291518874	3.32279774701684	4.49316449080043
50.4803291970676	66.5319340298548	121.291866279639	0	66.7101558633153	24.9125670426977	50.4803291518874	3.32342406271985	4.49389894108596
50.4808291970676	67.1790358830218	121.291865593338	0	66.7513013667533	24.9670638316193	50.4808291518874	3.3240505677963	4.49463217610311
50.4813291970676	67.8288282077577	121.291864906018	0	66.7924480805221	25.0214421970464	50.4813291518874	3.32467725636366	4.4953641998082
50.4818291970676	68.4812880020623	121.291864220505	0	66.8335951733236	25.0756965011346	50.4818291518874	3.32530412259376	4.49609501613035
50.4823291970676	69.1363921678432	121.29186353741	0	66.8747418172742	25.1298211961032	50.4823291518874	3.3259311607123	4.49682462897174
50.4828291970676	69.7941175130174	121.291862856848	0	66.9158871878944	25.1838108252454	50.4828291518874	3.32655836499838	4.49755304220784
50.4833291970676	70.4544407526295	121.291862178832	0	66.9570304640947	25.2376600238985	50.4833291518874	3.32718572978397	4.49828025968766
50.4838291970676	71.1173385097376	121.291861503355	0	66.9981708281628	25.2913635203685	50.4838291518874	3.3278132494535	4.49900628523397
50.4843291970676	71.782787316254	121.291860830406	0	67.0393074657527	25.3449161368024	50.4843291518874	3.32844091844332	4.49973112264353
50.4848291970676	72.450763613778	121.291860159975	0	67.0804395658714	25.3983127900046	50.4848291518874	3.32906873124126	4.50045477568734
50.4853291970676	73.1212437544305	121.291859492048	0	67.1215663208674	25.4515484921926	50.4853291518874	3.32969668238617	4.50117724811088
50.4858291970676	73.794204001691	121.291858826616	0	67.1626869264191	25.5046183516889	50.4858291518874	3.33032476646745	4.5018985436343
50.4863291970676	74.4696205312386	121.291858163667	0	67.2038005815226	25.5575175735464	50.4863291518874	3.33095297812459	4.50261866595266
50.4868291970676	75.1474694317944	121.291857503189	0	67.2449064884811	25.6102414601063	50.4868291518874	3.33158131204671	4.50333761873617
50.4873291970676	75.8277267059691	121.291856845172	0	67.2860038528921	25.6627854114853	50.4873291518874	3.33220976297212	4.50405540563041
50.4878291970676	76.5103682711117	121.291856189603	0	67.3270918836374	25.7151449259934	50.4878291518874	3.33283832568788	4.50477203025653
50.4883291970676	77.1953699601627	121.291855536472	0	67.3681697928713	25.7673156004805	50.4883291518874	3.33346699502934	4.50548749621146
50.4888291970676	77.8827075225091	121.291854885768	0	67.4092367960094	25.8192931306124	50.4888291518874	3.33409576587972	4.50620180706818
50.4893291970676	78.4703943715092	121.174409030889	0	67.4502921117182	25.8710733123751	50.4893291518874	3.33472463316967	4.50691496637586
50.4898291970676	79.1450899365297	121.155564981124	0	67.4913349619039	25.9226520382056	50.4898291518874	3.33535359187681	4.50762697766012
50.4903291970676	79.6252680407479	120.913456778143	0	67.5323645717016	25.9740253031891	50.4903291518874	3.33598263702536	4.50833784442324
50.4908291970676	80.2848099023028	120.874622447647	0	67.5733730770192	26.025189196436	50.4908291518874	3.33661176368568	4.50904757014435
50.4913291970676	80.7879188119199	120.65853664984	0	67.6143293458869	26.0761399106429	50.4913291518874	3.33724096697385	4.50975615827961
50.4918291970676	81.4534457288659	120.623873485654	0	67.6552022558969	26.1268737336635	50.4918291518874	3.33787024205128	4.51046361226249
50.4923291970676	81.9037919336416	120.349331309449	0	67.6959623951894	26.1773870577704	50.4923291518874	3.33849958412428	4.51116993550389
50.4928291970676	82.5626058252331	120.305297758405	0	67.7365817437723	26.2276763675271	50.4928291518874	3.33912898844362	4.51187513139239
50.4933291970676	83.0249911616442	120.04516593778	0	67.777033409218	26.2777382517667	50.4933291518874	3.33975845030422	4.51257920329444
50.4938291970676	83.6875427034097	120.003441913313	0	67.8172914116664	26.3275693913326	50.4938291518874	3.34038796504463	4.51328215455453
50.4943291970676	84.112013983508	119.703549096118	0	67.8573305098223	26.3771665715992	50.4943291518874	3.34101752804673	4.51398398849543
50.4948291970676	84.7698790588192	119.655452642392	0	67.8971260605791	26.426526666971	50.4948291518874	3.34164713473529	4.51468470841834
50.4953291970676	85.1959303022987	119.359279192634	0	67.9366539061721	26.4756466560334	50.4953291518874	3.34227678057759	4.5153843176031
50.4958291970676	85.8554009474022	119.311778711058	0	67.975890283848	26.5245236051952	50.4958291518874	3.34290646108302	4.51608281930839
50.4963291970677	86.2516418799738	118.98636779152	0	68.0148117539618	26.5731546850096	50.4963291518874	3.34353617180273	4.51678021677188
50.4968291970677	86.9073563145042	118.934182229235	0	68.0533951431429	26.6215371506757	50.4968291518874	3.34416590832922	4.51747651321048
50.4973291970677	87.2986099568873	118.606380168777	0	68.0916174997839	26.669668361026	50.4973291518874	3.34479566629596	4.51817171182044
50.4978291970677	87.954450036288	118.553811462898	0	68.1294560596037	26.717545757547	50.4978291518875	3.34542544137705	4.51886581577762
50.4983291970677	88.3208122294738	118.203439912635	0	68.1668882194411	26.7651668850688	50.4983291518875	3.34605522928683	4.51955882823759
50.4988291970677	88.9733114348417	118.147255192506	0	68.2038915177669	26.8125293676259	50.4988291518875	3.34668502577951	4.52025075233587
50.4993291970677	89.3306342762903	117.791221750082	0	68.2404436206747	26.8596309319451	50.4993291518875	3.34731482664881	4.52094159118808
50.4998291970677	89.9822037791967	117.734129998423	0	68.2765223123328	26.9064693813031	50.4998291518875	3.34794462772761	4.52163134789012
50.5003291970677	90.3177042542499	117.359969170029	0	68.3121054890626	26.9530426211868	50.5003291518875	3.34857442488757	4.52232002551833
50.5008291970677	90.9660543023884	117.299973562532	0	68.3471711563574	26.9993486298938	50.5008291518875	3.34920421403882	4.52300762712971
50.5013291970677	91.2900125720864	116.918551265042	0	68.3816974282759	27.0453854871862	50.5013291518875	3.34983399112956	4.52369415576201
50.5018291970677	91.9366438682394	116.857392574118	0	68.4156625287493	27.0911513424367	50.5018291518875	3.35046375214575	4.524379614434
50.5023291970677	92.2407491361797	116.46095658428	0	68.4490447944178	27.1366444458738	50.5023291518875	3.35109349311075	4.52506400614553
50.5028291970677	92.8841131086641	116.397393206369	0	68.4818226786854	27.1818631133274	50.5028291518875	3.35172321008497	4.52574733387779
50.5033291970677	93.1751418044844	115.993083258703	0	68.5139747567296	27.2268057606916	50.5033291518875	3.35235289916557	4.52642960059343
50.5038291970677	93.8161695242665	115.928258902134	0	68.5454797312597	27.2714708658199	50.5038291518875	3.35298255648606	4.52711080923671
50.5043291970677	94.0886588411385	115.511240005886	0	68.5763164388397	27.3158570059584	50.5043291518875	3.35361217821606	4.52779096273369
50.5048291970677	94.7262761071687	115.444380431148	0	68.6064638566381	27.3599628160651	50.5048291518875	3.35424176056087	4.52847006399239
50.5053291970677	94.9847733992235	115.019460696109	0	68.6359011094795	27.4037870296997	50.5053291518875	3.35487129976124	4.52914811590292
50.5058291970677	95.6195517187149	114.951336046389	0	68.6646074771032	27.4473284341404	50.5058291518875	3.35550079209296	4.52982512133766
50.5063291970677	95.8604338918057	114.515508337079	0	68.692562401544	27.4905859145865	50.5063291518875	3.35613023386661	4.53050108315143
50.5068291970677	96.491607995099	114.445637164454	0	68.7197454945716	27.5335584055099	50.5068291518875	3.35675962142721	4.53117600418161
50.5073291970677	96.7179884215497	114.002228720969	0	68.7461365451288	27.5762449385535	50.5073291518875	3.3573889511539	4.5318498872483
50.5078291970677	97.3459013140763	113.931143931816	0	68.7717155267266	27.6186445903678	50.5078291518875	3.35801821945966	4.53252273515449
50.5083291970677	97.5553628364436	113.478306107159	0	68.796462604757	27.6607565341302	50.5083291518875	3.35864742279097	4.53319455068622
50.5088291970677	98.1794543198184	113.405711794434	0	68.8203581436933	27.7025799834236	50.5088291518875	3.35927655762752	4.53386533661267
50.5093291970677	98.3741781455409	112.945816557208	0	68.8433827141509	27.7441142476837	50.5093291518875	3.35990562048189	4.53453509568638
50.5098291970677	98.994645472864	112.872092604126	0	68.8655170997911	27.7853586722847	50.5098291518875	3.36053460789929	4.53520383064334
50.5103291970677	99.1730169733228	112.404033183134	0	68.8867423040501	27.8263126978834	50.5103291518875	3.36116351645722	4.53587154420316
50.5108291970677	99.7894389970732	112.329002480127	0	68.9070395566777	27.86697579636	50.5108291518875	3.36179234276521	4.53653823906922
50.5113291970677	99.9530275734441	111.854524353104	0	68.9258835635202	27.9073475343082	50.5113291518875	3.36242108346448	4.53720391792879
50.5118291970677	100.565508646035	111.778466433063	0	68.9427949050405	27.9474275049371	50.5118291518875	3.36304973522771	4.53786858345318
50.5123291970677	100.713242144461	111.296942077987	0	68.9574004780088	27.9872153957027	50.5123291518875	3.36367829475871	4.53853223829791
50.5128291970677	101.321457665161	111.2197565605	0	68.9694120688532	28.0267109158912	50.5128291518875	3.36430675879217	4.53919488510278
50.5133291970677	101.454500462032	110.732513167525	0	68.9786059077391	28.0659138685929	50.5133291518875	3.36493512409333	4.53985652649207
50.5138291970677	102.058496010536	110.654412587447	0	68.9848066833667	28.1048240740339	50.5138291518875	3.36556338745775	4.54051716507465
50.5143291970677	102.176148603364	110.161134222051	0	68.9878755376752	28.1434414459043	50.5143291518875	3.36619154571103	4.5411768034441
50.5148291970677	102.77566839866	110.082068075285	0	68.987701119208	28.1817659102131	50.5148291518875	3.36681959570849	4.54183544417887
50.5153291970677	102.87882501332	109.583797094322	0	68.9841929194664	28.2197974861336	50.5153291518875	3.36744753433494	4.54249308984241
50.5158291970677	103.473878123764	109.503932294089	0	68.9772763048487	28.2575362004246	50.5158291518875	3.36807535850442	4.54314974298327
50.5163291970677	103.562099523236	109.00055596886	0	68.9668888087378	28.2949821728107	50.5163291518875	3.36870306515989	4.54380540613526
50.5168291970678	104.152480646167	108.919874531331	0	68.9529773620097	28.3321355257903	50.5168291518875	3.369330651273	4.54446008181757
50.5173291970678	104.226479736093	108.412236960586	0	68.935496224065	28.3689964746807	50.5173291518875	3.36995811384384	4.54511377253489
50.5178291970678	104.812176078433	108.330874043877	0	68.9144054381404	28.4055652328421	50.5178291518875	3.37058544990062	4.54576648077756
50.5183291970678	104.871698473291	107.81899477669	0	68.8896696800739	28.4418421064059	50.5183291518875	3.37121265649948	4.54641820902163
50.5188291970678	105.452542892989	107.736953560641	0	68.8612574032054	28.4778273947718	50.5188291518876	3.37183973072422	4.54706895972908
50.5193291970678	105.498179193234	107.221535277929	0	68.8291402068719	28.5135214901226	50.5193291518876	3.37246666968601	4.54771873534786
50.5198291970678	106.074146744162	107.138928269125	0	68.7932923743108	28.5489247732159	50.5198291518876	3.37309347052318	4.54836753831205
50.5203291970678	106.105776063611	106.620075820312	0	68.7536905394159	28.5840377176991	50.5203291518876	3.37372013040098	4.54901537104196
50.5208291970678	106.676729351363	106.536919841715	0	68.7103134519155	28.6188607810861	50.5208291518876	3.37434664651129	4.54966223594429
50.5213291970678	106.694859479275	106.015232261148	0	68.6631418181111	28.6533945139505	50.5213291518876	3.3749730160724	4.55030813541218
50.5218291970678	107.260767865607	105.931623217186	0	68.6121581999343	28.6876394461075	50.5218291518876	3.37559923632879	4.5509530718254
50.5223291970678	107.265375894474	105.407259179478	0	68.5573469593144	28.7215962006914	50.5223291518876	3.37622530455087	4.55159704755041
50.5228291970678	107.826125875306	105.323222498325	0	68.498694237989	28.7552653754619	50.5228291518876	3.37685121803474	4.5522400649405
50.5233291970678	107.81766335673	104.796702803224	0	68.4361879652691	28.788647661821	50.5233291518876	3.37747697410197	4.55288212633589
50.5238291970678	108.37322290214	104.712321857154	0	68.3698178880397	28.8217437212651	50.5238291518876	3.37810257009935	4.55352323406387
50.5243291970678	108.351739916823	104.183837686471	0	68.2995756186114	28.8545543093409	50.5243291518876	3.37872800339868	4.55416339043888
50.5248291970678	108.902015243896	104.0991430974	0	68.2254546970353	28.887080147186	50.5248291518876	3.37935327139654	4.55480259776263
50.5253291970678	108.867925036958	103.569154336149	0	68.1474506652501	28.9193220504569	50.5253291518876	3.37997837151404	4.55544085832422
50.5258291970678	109.412885569442	103.484219718314	0	68.0655611509781	28.9512807959869	50.5258291518876	3.38060330119664	4.55607817440022
50.5263291970678	109.366293300455	102.952935475352	0	67.9797859597141	28.9829572556751	50.5263291518876	3.38122805791388	4.55671454825483
50.5268291970678	109.905861932536	102.867794311733	0	67.8901271734495	29.0143522582245	50.5268291518876	3.38185263915918	4.55734998213992
50.5273291970678	109.847154631864	102.335625527982	0	67.7965892550028	29.0454667280082	50.5273291518876	3.38247704244966	4.5579844782952
50.5278291970678	110.381304094386	102.2503435923	0	67.6991791569863	29.0763015419239	50.5278291518876	3.38310126532585	4.55861803894826
50.5283291970678	110.310628906402	101.717507249791	0	67.5979064345493	29.1068576732131	50.5283291518876	3.38372530535155	4.55925066631473
50.5288291970678	110.839296483062	101.632119278009	0	67.492783361118	29.1371360434162	50.5288291518876	3.38434916011245	4.55988236259835
50.5293291970678	110.757022332161	101.098985776454	0	67.3838250463923	29.1671376711433	50.5293291518876	3.38497282692897	4.56051312999024
50.5298291970678	111.280185230197	101.013551047994	0	67.2710495558887	29.1968635191742	50.5298291518876	3.38559630311059	4.56114297066894
50.5303291970678	111.186491464315	100.480338268746	0	67.1544780313263	29.2263146481454	50.5303291518876	3.3862195862094	4.5617718868011
50.5308291970678	111.704099582599	100.394891657482	0	67.0341348111511	29.2554920587973	50.5308291518876	3.38684267387521	4.56239988054172
50.5313291970678	111.599342389327	99.8619354628579	0	66.9100475504747	29.2843968505603	50.5313291518876	3.3874655638001	4.56302695403438
50.5318291970678	112.111378103829	99.7765307159592	0	66.7822473396925	29.3130300590011	50.5318291518876	3.38808825370392	4.56365310941135
50.5323291970678	111.995761561206	99.2440450364907	0	66.6507688210219	29.341392819262	50.5323291518876	3.3887107413308	4.56427834879373
50.5328291970678	112.502185963313	99.1587163905437	0	66.5156503021738	29.3694861987261	50.5328291518876	3.38933302444813	4.56490267429154
50.5333291970678	112.376056993718	98.6270069299549	0	66.3769338663482	29.3973113652764	50.5333291518876	3.38995510084623	4.56552608800382
50.5338291970678	112.876857984809	98.5418033016997	0	66.2346654777254	29.4248694152412	50.5338291518876	3.39057696833795	4.56614859201875
50.5343291970678	112.740439552765	98.0110766737441	0	66.0888950815941	29.4521615464171	50.5343291518876	3.3911986247585	4.5667701884137
50.5348291970678	113.235588237848	97.9260311247615	0	65.9396766982554	29.4791888813281	50.5348291518876	3.39182006796508	4.56739087925537
50.5353291970678	113.08922015141	97.3965661456798	0	65.7870685098131	29.5059526449659	50.5353291518876	3.39244129583672	4.56801066659987
50.5358291970678	113.57871007606	97.3117232866988	0	65.6311329389722	29.5324539834341	50.5358291518876	3.39306230627399	4.56862955249281
50.5363291970678	113.422629511592	96.7837169390365	0	65.4719367189561	29.5586941463378	50.5363291518876	3.39368309719875	4.56924753896938
50.5368291970678	113.906440786952	96.6991082871318	0	65.3095509536642	29.5846743008612	50.5368291518876	3.39430366655392	4.56986462805448
50.5373291970678	113.740981668187	96.1728150116604	0	65.1440511672177	29.6103957187469	50.5373291518876	3.39492401230324	4.57048082176278
50.5378291970679	114.219113433591	96.0884812743755	0	64.9755173420537	29.6358595858874	50.5378291518876	3.39554413243106	4.57109612209879
50.5383291970679	114.044523327509	95.564086863273	0	64.8040339447697	29.6610671938161	50.5383291518876	3.39616402494204	4.57171053105702
50.5388291970679	114.516963815555	95.4800577644657	0	64.6296899389698	29.6860197448732	50.5388291518876	3.396783687861	4.57232405062199
50.5393291970679	114.333571351091	94.9577942725968	0	64.4525787844038	29.7107185481379	50.5393291518876	3.39740311923264	4.57293668276835
50.5398291970679	114.800325124206	94.8741069357405	0	64.2727984217664	29.735164820257	50.5398291518877	3.39802231712132	4.57354842946098
50.5403291970679	114.608385073566	94.354147955567	0	64.0904512425913	29.7593598857316	50.5403291518877	3.39864127961084	4.57415929265505
50.5408291970679	115.069447691302	94.270830150496	0	63.9056440437507	29.7833049734803	50.5408291518877	3.39926000480422	4.5747692742961
50.5413291970679	114.869283536641	93.7533869797215	0	63.7184879661648	29.8070014213987	50.5413291518877	3.39987849082348	4.57537837632017
50.5418291970679	115.324664729164	93.6704725071214	0	63.529098417418	29.830450468754	50.5418291518877	3.40049673580938	4.5759866006538
50.5423291970679	115.116535747339	93.1557059345256	0	63.3375949780821	29.8536534649226	50.5423291518877	3.40111473792128	4.5765939492142
50.5428291970679	115.566237674982	93.0732205141882	0	63.1441012916434	29.8766116576972	50.5428291518877	3.40173249533682	4.57720042390927
50.5433291970679	115.350462050701	92.5613224591698	0	62.9487449380579	29.8993264061112	50.5433291518877	3.4023500062518	4.57780602663768
50.5438291970679	115.794499297526	92.4792967901993	0	62.7516572910431	29.9217989647643	50.5438291518877	3.40296726887989	4.57841075928901
50.5443291970679	115.571338490976	91.9704149362555	0	62.5529733593558	29.9440307006296	50.5443291518877	3.40358428145247	4.57901462374373
50.5448291970679	116.009719145714	91.8888726406869	0	62.3528316123918	29.9660228734877	50.5448291518877	3.40420104221838	4.57961762187337
50.5453291970679	115.779485698429	91.3831807342273	0	62.1513737905651	29.9877768566186	50.5453291518877	3.40481754944373	4.58021975554052
50.5458291970679	116.212228846351	91.3021496029385	0	61.948744701023	30.009293913455	50.5458291518877	3.4054338014117	4.58082102659898
50.5463291970679	115.975184385357	90.7997821483029	0	61.7450919993548	30.0305754220493	50.5463291518877	3.40604979642231	4.58142143689374
50.5468291970679	116.402303415419	90.7192836942191	0	61.5405659580395	30.0516226480435	50.5468291518877	3.40666553279224	4.58202098826116
50.5473291970679	116.158754374213	90.2203973491942	0	61.3353192224696	30.072436972806	50.5473291518877	3.40728100885462	4.58261968252894
50.5478291970679	116.580272496293	90.1404566288916	0	61.1295065554535	30.0930196628355	50.5478291518877	3.40789622295882	4.58321752151627
50.5483291970679	116.330478904113	89.6451728175127	0	60.9232845711741	30.1133721014508	50.5483291518877	3.40851117347028	4.58381450703386
50.5488291970679	116.746414217172	89.5658092510183	0	60.7168114596322	30.1334955547337	50.5488291518877	3.40912585877029	4.58441064088401
50.5493291970679	116.490675871557	89.0742685420166	0	60.5102467026474	30.1533914066605	50.5493291518877	3.40974027725581	4.58500592486069
50.5498291970679	116.901055321087	88.9955046118895	0	60.3037507825267	30.1730609217052	50.5498291518877	3.41035442733929	4.58560036074962
50.5503291970679	116.639629102427	88.507815579316	0	60.0974801963885	30.1925054832918	50.5503291518877	3.41096830744847	4.5861939503283
50.5508291970679	117.044474941122	88.4296686498634	0	59.8915715050428	30.2117263531685	50.5508291518877	3.41158191602622	4.58678669536612
50.5513291970679	116.777653461692	87.9459567128845	0	59.6861406764225	30.2307249130639	50.5513291518877	3.41219525153032	4.58737859762439
50.5518291970679	117.176995978232	87.8684468432537	0	59.4812857105451	30.2495024209583	50.5518291518877	3.41280831243333	4.58796965885642
50.5523291970679	116.905031603884	87.38880805618	0	59.2770893379737	30.2680602558181	50.5523291518877	3.41342109722238	4.58855988080759
50.5528291970679	117.298896679823	87.3119506080612	0	59.0736213795925	30.28639967088	50.5528291518877	3.41403360439904	4.58914926521541
50.5533291970679	117.02207429792	86.8364961366581	0	58.8709407586405	30.3045220413427	50.5533291518877	3.4146458324791	4.58973781380958
50.5538291970679	117.410495176332	86.7603088893999	0	58.6690972080955	30.3224286147922	50.5538291518877	3.41525777999246	4.59032552831203
50.5543291970679	117.129061436487	86.2891226738134	0	58.4681327177952	30.3401207617237	50.5543291518877	3.41586944548292	4.59091241043703
50.5548291970679	117.512067132688	86.2136190515855	0	58.2680827602945	30.3575997232269	50.5548291518877	3.41648082750807	4.59149846189122
50.5553291970679	117.226298690517	85.7467988682091	0	58.0689773288828	30.374866864213	50.5553291518877	3.41709192463911	4.59208368437366
50.5558291970679	117.603925022366	85.6719945089775	0	57.8708418162324	30.3919234184917	50.5558291518877	3.41770273546067	4.59266807957593
50.5563291970679	117.314061756711	85.2096126451438	0	57.6736977579033	30.4087707445737	50.5563291518877	3.41831325857075	4.59325164918212
50.5568291970679	117.68634040691	85.1355191095254	0	57.4775634612917	30.4254100682608	50.5568291518877	3.41892349258047	4.59383439486898
50.5573291970679	117.392650284802	84.6776607914857	0	57.2824545375122	30.4418427408964	50.5573291518877	3.41953343611401	4.5944163183059
50.5578291970679	117.759619279981	84.6042917104632	0	57.0883843510452	30.4580699796026	50.5578291518877	3.42014308780842	4.59499742115499
50.5583291970679	117.462334488266	84.1510180739974	0	56.8953643997502	30.4740931278479	50.5583291518877	3.42075244631352	4.59557770507116
50.558829197068	117.82402774008	84.0783832249401	0	56.7034046359094	30.4899133934525	50.5588291518877	3.42136151029176	4.59615717170215
50.559329197068	117.523407163064	83.6297677652825	0	56.5125137373607	30.5055321113463	50.5593291518877	3.42197027841806	4.5967358226886
50.559829197068	117.87986455797	83.5578789033289	0	56.3226993363796	30.5209504794775	50.5598291518877	3.42257874937972	4.59731365966407
50.560329197068	117.576131890534	83.1139721327489	0	56.1339682128078	30.5361698236275	50.5603291518877	3.42318692187631	4.59789068425517
50.560829197068	117.927389158012	83.0428373365681	0	55.9463264569311	30.5511913313463	50.5608291518878	3.42379479461948	4.59846689808152
50.561329197068	117.620793879558	82.6037018212351	0	55.7597796067598	30.5660163186965	50.5613291518878	3.42440236633294	4.59904230275587
50.561829197068	117.966892436748	82.5333310984749	0	55.5743327636564	30.5806459623504	50.5618291518878	3.42500963575224	4.59961689988413
50.562329197068	117.657649060456	82.099007270889	0	55.3899906896452	30.5950815681306	50.5623291518878	3.42561660162475	4.60019069106541
50.562829197068	117.99862607016	82.0294070885409	0	55.2067578892316	30.6093243013916	50.5628291518878	3.42622326270951	4.60076367789211
50.563329197068	117.68697442704	81.5999473724003	0	55.0246386781125	30.6233754572296	50.5633291518878	3.4268296177771	4.60133586194992
50.563829197068	118.022872529882	81.531126116485	0	54.8436372408067	30.6372361892837	50.5638291518878	3.42743566560959	4.60190724481792
50.564329197068	117.709017361277	81.1065614144128	0	54.6637576789089	30.6509077814821	50.5643291518878	3.42804140500039	4.60247782806858
50.564829197068	118.039874794726	81.0385240282186	0	54.4850040514156	30.6643913753852	50.5648291518878	3.42864683475417	4.60304761326786
50.565329197068	117.724046123362	80.6188973938609	0	54.3073804083454	30.6776882433426	50.5653291518878	3.42925195368678	4.60361660197523
50.565829197068	118.049906467938	80.5516507653503	0	54.1308908186857	30.6907995145111	50.5658291518878	3.42985676062511	4.60418479574371
50.566329197068	117.732298762097	80.1369841190896	0	53.9555393935423	30.7037264492916	50.5663291518878	3.43046125440705	4.60475219611995
50.566829197068	118.053200996187	80.070531755434	0	53.7813303052279	30.7164701641432	50.5668291518878	3.43106543388133	4.60531880464425
50.567329197068	117.73403439769	79.6608595400385	0	53.6082678029163	30.7290319071747	50.5673291518878	3.43166929790753	4.60588462285064
50.567829197068	118.050022783032	79.5952069525695	0	53.4363562253879	30.7414127818874	50.5678291518878	3.43227284535587	4.60644965226687
50.568329197068	117.729481063691	79.1905426439773	0	53.2656000113136	30.7536140237924	50.5683291518878	3.43287607510724	4.60701389441452
50.568829197068	118.040595009562	79.1256919897389	0	53.0960037074542	30.7656367232	50.5688291518878	3.43347898407311	4.60757735168656
50.569329197068	117.718888447963	78.7260621667496	0	52.9275719750914	30.7774821027404	50.5693291518878	3.43408106021328	4.60814025206737
50.569829197068	118.025172664601	78.6620176998903	0	52.7603095949622	30.7891512393307	50.5698291518878	3.43468132243453	4.60870303149893
50.570329197068	117.702473978632	78.2674279149192	0	52.5942214709208	30.8006453424719	50.5703291518878	3.4352787261718	4.60926615390786
50.570829197068	118.003968018455	78.2041905256265	0	52.429312632521	30.8119654755087	50.5708291518878	3.43587222725588	4.60983008264992
50.571329197068	117.680477734348	77.8146602294444	0	52.2655882366799	30.8231128345834	50.5713291518878	3.43646079218905	4.61039527588172
50.571829197068	117.97722655021	77.7522330323635	0	52.1030535685615	30.8340884693171	50.5718291518878	3.43704340001525	4.61096218571256
50.572329197068	117.653106027471	77.3677603511668	0	51.9417140417914	30.844893562296	50.5723291518878	3.43761904287127	4.61153125795254
50.572829197068	117.945149047694	77.306143049106	0	51.7815751981028	30.8555291492862	50.5728291518878	3.43818672633033	4.61210293195398
50.573329197068	117.620589267674	76.926741032464	0	51.622642706495	30.8659963991361	50.5733291518878	3.43874546971211	4.61267764046708
50.573829197068	117.907971509499	76.8659357167791	0	51.4649223619711	30.8762963336504	50.5738291518878	3.43929430638636	4.61325580949714
50.574329197068	117.583122207431	76.4915955316476	0	51.3084200839158	30.8864301077878	50.5743291518878	3.43983228407418	4.61383785816177
50.574829197068	117.865882726243	76.4316007923807	0	51.1531516524762	30.8963987293021	50.5748291518878	3.44035846514733	4.61442419854792
50.575329197068	117.540925647108	76.0623298075109	0	50.9991371657621	30.9062033391225	50.5753291518878	3.44087192692555	4.61501523556882
50.575829197068	117.819109374834	76.003146827907	0	50.8463979475803	30.9158449308853	50.5758291518878	3.44137176197161	4.61561136682107
50.576329197068	117.49418238592	75.63892968071	0	50.6949557538937	30.9253246313782	50.5763291518878	3.44185707838373	4.61621298244216
50.576829197068	117.767827771997	75.580556006684	0	50.5448325636665	30.934643420067	50.5768291518878	3.44232700008541	4.61682046496848
50.577329197068	117.443103797723	75.2213951027902	0	50.3960505176402	30.9438024094959	50.5773291518878	3.44278066711204	4.61743418919412
50.577829197068	117.712255568639	75.1638311242243	0	50.2486318944159	30.9528025649277	50.5778291518878	3.44321723589437	4.61805452203073
50.578329197068	117.387860368012	74.8097049563812	0	50.102599095891	30.9616449845863	50.5783291518878	3.44363587953837	4.61868182236852
50.578829197068	117.65255614702	74.7529472365248	0	49.9579746350052	30.9703306195111	50.5788291518878	3.44403578810123	4.61931644093873
50.579329197068	117.328654355908	74.4038539674279	0	49.8147811240328	30.9788605535358	50.5793291518878	3.44441616886336	4.61995872017777
50.5798291970681	117.588938574886	74.3479022179501	0	49.6730412629826	30.9872357234738	50.5798291518878	3.444776246596	4.62060899409318
50.5803291970681	117.26564358483	74.0038145272452	0	49.5327778280047	30.9954571987237	50.5803291518878	3.44511526382415	4.62126758813172
50.5808291970681	117.521552829693	73.9486643816544	0	49.3940136597862	31.0035259018795	50.5808291518878	3.44543248108472	4.62193481904977
50.5813291970681	117.199021648863	73.609576918775	0	49.2567716519355	31.0114428878634	50.5813291518879	3.44572717717937	4.62261099478622
50.5818291970681	117.450600000557	73.5552275272017	0	49.1210747393629	31.0192090650737	50.5818291518879	3.44599864942206	4.6232964143382
50.5823291970681	117.128933348468	73.2211074269577	0	48.986945886663	31.0268254739386	50.5823291518879	3.44624621388071	4.62399136763968
50.5828291970681	117.376216149017	73.1675535359613	0	48.8544080765039	31.0342930086912	50.5828291518879	3.44646920561305	4.62469613544331
50.5833291970681	117.055564213554	72.8383926830312	0	48.7234842980314	31.0416126952488	50.5833291518879	3.44666697889609	4.62541098920563
50.5838291970681	117.298595172135	72.7856330009026	0	48.594197535291	31.0487854137253	50.5838291518879	3.4468389074491	4.62613619097593
50.5843291970681	116.97904561858	72.461393178144	0	48.4665707556726	31.0558121755342	50.5843291518879	3.44698438464984	4.62687199328885
50.5848291970681	117.217858625911	72.4094215952183	0	48.3406268983833	31.0626938467209	50.5848291518879	3.44710282374366	4.62761863906106
50.5853291970681	116.8995558004	72.0900927022745	0	48.2163888629503	31.0694314241989	50.5853291518879	3.44719365804534	4.62837636149218
50.5858291970681	117.134194212201	72.0389076097114	0	48.0938794977606	31.0760257600105	50.5858291518879	3.44725634113336	4.62914538397002
50.5863291970681	116.817212226018	71.7244461799586	0	47.9731215886362	31.082477836598	50.5863291518879	3.44729034703627	4.62992591998055
50.5868291970681	117.047708266653	71.6740406281202	0	47.8541378474528	31.0887884920678	50.5868291518879	3.44729517041113	4.63071817302257
50.5873291970681	116.732186807568	71.3644354034255	0	47.7369509008017	31.0949586944129	50.5873291518879	3.44727032671343	4.63152233652741
50.5878291970681	116.95858354187	71.3148075986742	0	47.6215832786985	31.100989267886	50.5878291518879	3.44721535235869	4.63233859378374
50.5883291970681	116.644582499725	71.0100098559146	0	47.5080574033419	31.1068811660778	50.5883291518879	3.44712980487504	4.63316711786779
50.5888291970681	116.866910254556	70.961152007363	0	47.3963955779246	31.1126351994691	50.5888291518879	3.44701326304695	4.63400807157895
50.5893291970681	116.554566092967	70.6611502269228	0	47.2866199754978	31.1182523072851	50.5893291518879	3.44686532704965	4.6348616073811
50.5898291970681	116.772867756113	70.6130604995408	0	47.1787526278939	31.1237332863306	50.5898291518879	3.44668561857409	4.63572786734964
50.5903291970681	116.462225244553	70.3178005607049	0	47.0728154147058	31.1290790615294	50.5903291518879	3.44647378094232	4.63660698312458
50.5908291970681	116.676528987415	70.2704702996119	0	46.9688300523293	31.1342904161031	50.5908291518879	3.44622947921291	4.63749907586961
50.5913291970681	116.367723112756	69.9799414149264	0	46.8668180830675	31.1393682607234	50.5913291518879	3.44595240027639	4.63840425623735
50.5918291970681	116.578071820821	69.9333689027133	0	46.7668008642997	31.1443133651365	50.5918291518879	3.44564225294048	4.63932262434101
50.5923291970681	116.2711310195	69.6475112466372	0	46.6687995577181	31.1491266258405	50.5923291518879	3.44529876800484	4.64025426973236
50.5928291970681	116.47755041022	69.6016869150828	0	46.5728351186319	31.1538087992084	50.5928291518879	3.44492169832538	4.64119927138631
50.5933291970681	116.172610337352	69.3204915606977	0	46.4789282853426	31.1583607676237	50.5933291518879	3.44451081886771	4.64215769769206
50.5938291970681	116.375143542712	69.2754139906246	0	46.3870995685918	31.1627832742041	50.5938291518879	3.44406592674983	4.64312960645095
50.5943291970681	116.072214668137	68.9988148919884	0	46.2973692410821	31.1670771873099	50.5943291518879	3.44358684127379	4.64411504488109
50.5948291970681	116.270884594856	68.9544735191225	0	46.2097573270737	31.1712432369128	50.5948291518879	3.44307340394624	4.64511404962882
50.5953291970681	115.970105898495	68.6824649224433	0	46.1242835920592	31.1752822774161	50.5953291518879	3.44252547848772	4.646126646787
50.5958291970681	116.164956265811	68.6388588359769	0	46.0409675325161	31.1791950257718	50.5958291518879	3.44194295083063	4.64715285192034
50.5963291970681	115.866318055505	68.3713676950522	0	45.959828365741	31.1829823225297	50.5963291518879	3.44132572910577	4.64819267009757
50.5968291970681	116.057368521096	68.3284852096165	0	45.8808850197655	31.1866448717361	50.5968291518879	3.44067374361738	4.64924609593064
50.5973291970681	115.761016423741	68.0655105063553	0	45.8041561233557	31.1901835001588	50.5973291518879	3.43998694680657	4.65031311362093
50.5978291970681	115.948311751148	68.0233514697165	0	45.7296599960979	31.1935988990716	50.5978291518879	3.43926531320318	4.6513936970124
50.5983291970681	115.654212968463	67.7648120389089	0	45.6574146385718	31.1968918815748	50.5983291518879	3.43850883936586	4.65248780965179
50.5988291970681	115.837769015857	67.7233634652771	0	45.5874377226105	31.200063126287	50.5988291518879	3.43771754381056	4.65359540485573
50.5993291970681	115.546080017862	67.4692649248486	0	45.5197465816532	31.2031134327147	50.5993291518879	3.43689146692719	4.65471642578479
50.5998291970681	115.725943199515	67.4285277248964	0	45.4543582011889	31.2060434669609	50.5998291518879	3.43603067088455	4.65585080552448
50.6003291970681	115.436604139362	67.1787792329944	0	45.3912892092934	31.2088540150635	50.6003291518879	3.43513523952359	4.65699846717301
50.6008291970682	115.612785810556	67.1387388708747	0	45.3305558672636	31.2115457307285	50.6008291518879	3.43420527823889	4.65815932393589
50.6013291970682	115.325969353911	66.8933550371035	0	45.2721740603462	31.2141193865986	50.6013291518879	3.43324091384844	4.65933327922724
50.6018291970682	115.498518380472	66.8540138637023	0	45.2161592885674	31.2165756241278	50.6018291518879	3.43224229445181	4.66052022677771
50.6023291970682	115.214132355719	66.6128920383816	0	45.1625266576628	31.2189152027	50.602329151888	3.43120958927669	4.66172005074898
50.6028291970682	115.383054679161	66.5742336262682	0	45.1112908701083	31.2211387516351	50.602829151888	3.43014298851394	4.6629326258546
50.6033291970682	115.101294840159	66.3374003799872	0	45.0624662162572	31.2232470171287	50.603329151888	3.42904270314112	4.66415781748734
50.6038291970682	115.266642834401	66.2994289959109	0	45.0160665655819	31.2252406165164	50.603829151888	3.42790896473473	4.66539548185255
50.6043291970682	114.987377621444	66.0667669843179	0	44.9721053580238	31.2271202829538	50.604329151888	3.42674202527116	4.66664546610778
50.6048291970682	115.149150622288	66.0294638466605	0	44.9305955954528	31.2288866219079	50.604829151888	3.42554215691648	4.66790760850822
50.6053291970682	114.872607832695	65.8010153982781	0	44.8915498332389	31.2305403535583	50.605329151888	3.42430965180529	4.66918173855802
50.6058291970682	115.03086311813	65.7643872979416	0	44.8549801719369	31.2320820716585	50.605829151888	3.4230448218086	4.67046767716724
50.6063291970682	114.756862337814	65.5400164839789	0	44.8208982490873	31.2335124835731	50.606329151888	3.42174799829104	4.67176523681425
50.6068291970682	114.911591065185	65.5040416618474	0	44.7893152311341	31.2348321714535	50.606829151888	3.42041953185756	4.67307422171351
50.6073291970682	114.640403867226	65.2838114838816	0	44.7602418054631	31.2360418299039	50.607329151888	3.41905979208964	4.67439442798847
50.6078291970682	114.791670068598	65.2485000425015	0	44.7336881725615	31.2371420296341	50.607829151888	3.4176691672714	4.6757256438494
50.6083291970682	114.523054474825	65.0322507575908	0	44.7096640383024	31.2381334526637	50.608329151888	3.41624806410566	4.67706764977601
50.6088291970682	114.670839039669	64.9975771223136	0	44.6881786063543	31.239016658366	50.608829151888	3.41479690742024	4.67842021870468
50.6093291970682	114.405125887545	64.7853988344514	0	44.6692405707198	31.2397923162166	50.609329151888	3.41331613986465	4.67978311622003
50.6098291970682	114.549502063291	64.7513774496443	0	44.6528581084058	31.2404609744185	50.609829151888	3.41180622159748	4.68115610075061
50.6103291970682	114.286370705621	64.543079571019	0	44.6390388722255	31.2410232900985	50.610329151888	3.41026762996466	4.68253892376864
50.6108291970682	114.427306321789	64.5096799198395	0	44.627789983737	31.2414798003853	50.610829151888	3.40870085916888	4.68393132999342
50.6113291970682	114.167167452305	64.3053881425594	0	44.6191180263191	31.2418311500769	50.611329151888	3.40710641993038	4.68533305759827
50.6118291970682	114.304748260716	64.2726303709469	0	44.6130290383884	31.2420778654022	50.611829151888	3.40548483913946	4.68674383842079
50.6123291970682	114.047179478218	64.0721137975871	0	44.6095285067586	31.2422205790495	50.612329151888	3.40383665950087	4.68816339817612
50.6128291970682	114.181356498043	64.0399609297492	0	44.6086213601464	31.2422598064316	50.612829151888	3.40216243874151	4.68959145667184
50.6133291970682	113.926875906327	63.8433921273722	0	44.6103119628242	31.2421961681196	50.613329151888	3.4004627501373	4.69102772802758
50.6138291970682	114.057751809354	63.8118718195338	0	44.6146041084245	31.2420301688955	50.613829151888	3.39873818176074	4.69247192089698
50.6143291970682	113.805803999569	63.618966810221	0	44.6215010138988	31.2417624174632	50.614329151888	3.39698933592777	4.6939237386908
50.6148291970682	113.93330793312	63.5880335809899	0	44.63100531363	31.2413934080405	50.614829151888	3.39521682884039	4.69538287980176
50.6153291970682	113.684555507755	63.3990269217762	0	44.6431190537074	31.2409237374204	50.615329151888	3.39342129021438	4.69684903783128
50.6158291970682	113.808813019447	63.3687183599746	0	44.6578436863608	31.2403538894563	50.615829151888	3.39160336288545	4.69832190181758
50.6163291970682	113.562525106831	63.1832557099135	0	44.6751800645611	31.2396844493205	50.616329151888	3.38976370240312	4.6998011564651
50.6168291970682	113.683436610955	63.1535150587541	0	44.6951284367875	31.2389158905473	50.616829151888	3.3879029766171	4.70128648237475
50.6173291970682	113.440470508398	62.9719133291835	0	44.7176884419664	31.2380487865951	50.617329151888	3.38602186525808	4.70277755627495
50.6178291970682	113.558192499138	62.9427913738142	0	44.7428591045825	31.2370836008977	50.617829151888	3.38412105951377	4.70427405125304
50.6183291970682	113.317583999114	62.7646023948679	0	44.7706388299686	31.2360208955451	50.618329151888	3.38220126160062	4.70577563698703
50.6188291970682	113.431978817954	62.7360273421696	0	44.8010253997724	31.2348611238876	50.618829151888	3.38026318433167	4.7072819799773
50.6193291970682	113.194848191841	62.5616779660217	0	44.8340159676085	31.2336048364862	50.619329151888	3.37830755068074	4.70879274377801
50.6198291970682	113.306114265364	62.5337182188993	0	44.8696070548949	31.2322524768531	50.619829151888	3.37633509334356	4.71030758922818
50.6203291970682	113.071184799568	62.3626344722848	0	44.9077945468778	31.2308045844401	50.620329151888	3.37434655429594	4.71182617468201
50.6208291970682	113.179133631798	62.3351980764285	0	44.9485736888505	31.2292615929002	50.620829151888	3.3723426843495	4.71334815623832
50.6213291970682	112.947881883059	62.1679543084152	0	44.9919390825651	31.2276240303252	50.621329151888	3.37032424270522	4.71487318796891
50.6218291970683	113.052768851408	62.1411333040792	0	45.0378846828443	31.2258923207916	50.621829151888	3.36829199650524	4.71640092214554
50.6223291970683	112.823496911539	61.9769860113634	0	45.0864037943937	31.2240669815514	50.622329151888	3.36624672038317	4.71793100946548
50.6228291970683	112.925065170302	61.9506612742348	0	45.1374890688193	31.2221484270328	50.622829151888	3.36418919601335	4.71946309927522
50.6233291970683	112.699733955199	61.7903836651527	0	45.1911325018524	31.2201371632752	50.6233291518881	3.36212021165938	4.72099683979236
50.6238291970683	112.798316448299	61.7646791057401	0	45.247325430786	31.2180335953924	50.6238291518881	3.36004056172219	4.72253187832532
50.6243291970683	112.574657122704	61.6072981312713	0	45.3060585321246	31.2158382188694	50.6243291518881	3.35795104628815	4.72406786149083
50.6248291970683	112.669904540986	61.582057835077	0	45.367321819453	31.2135514293659	50.6248291518881	3.35585247067742	4.72560443542881
50.6253291970683	112.450538875135	61.4286161042113	0	45.4311046415229	31.2111737112724	50.6253291518881	3.35374564499292	4.7271412460148
50.6258291970683	112.542890137958	61.4040071596618	0	45.4973956805662	31.2087054512005	50.6258291518881	3.35163138367033	4.72867793906938
50.6263291970683	112.324771396133	61.2532194110353	0	45.5661829508325	31.2061471232936	50.6263291518881	3.34951050502932	4.73021416056477
50.6268291970683	112.413751411275	61.2290358618213	0	45.6374537973582	31.2034991048831	50.6268291518881	3.3473838308264	4.73174955682824
50.6273291970683	112.200406351201	61.0823113675642	0	45.7111948949681	31.2007618590983	50.6273291518881	3.34525218580979	4.73328377474226
50.6278291970683	112.28659930461	61.0587790717824	0	45.7873922475115	31.1979357544949	50.6278291518881	3.34311639727645	4.73481646194121
50.6283291970683	112.073916264827	60.9144060987062	0	45.8660311873398	31.1950212442961	50.6283291518881	3.34097729463172	4.73634726700466
50.6288291970683	112.156675088721	60.8912507413478	0	45.9470963750241	31.1920186879258	50.6288291518881	3.33883570895183	4.73787583964687
50.6293291970683	111.949424676659	60.7511398197495	0	46.0305717993182	31.1889285276208	50.6293291518881	3.33669247254955	4.73940183090257
50.6298291970683	112.029533350867	60.7286676059849	0	46.1164407773691	31.1857511143153	50.6298291518881	3.33454841854327	4.74092489330884
50.6303291970683	111.822139713617	60.5905220835688	0	46.2046859551786	31.1824868807292	50.6303291518881	3.33240438042988	4.74244468108301
50.6308291970683	111.898714956307	60.5683649378744	0	46.295289308317	31.1791361687797	50.6308291518881	3.3302611916616	4.74396085029647
50.6313291970683	111.697664404684	60.4347834911346	0	46.3882321428941	31.1756994001577	50.6313291518881	3.32811968522707	4.7454730590443
50.6318291970683	111.771765900987	60.413357927854	0	46.4834950967867	31.172176908598	50.6318291518881	3.32598069323699	4.74698096761065
50.6323291970683	111.569461384977	60.2812385759601	0	46.5810581411299	31.1685691067327	50.6323291518881	3.32384504651455	4.74848423862982
50.6328291970683	111.639880043999	60.2600474219767	0	46.6809005820683	31.1648763193515	50.6328291518881	3.32171357419084	4.74998253724293
50.6333291970683	111.445182550002	60.1329372989835	0	46.7830010627767	31.1610989479185	50.6333291518881	3.31958710330552	4.75147553125015
50.6338291970683	111.513359752922	60.1125491131986	0	46.8873375657462	31.1572373093808	50.6338291518881	3.317466458413	4.75296289125843
50.6343291970683	111.315871877305	59.9862334120709	0	46.9938874153414	31.1532917967019	50.6343291518881	3.31535246119421	4.75444429082472
50.6348291970683	111.380147426159	59.965972621975	0	47.1026272806303	31.1492627178978	50.6348291518881	3.31324593007436	4.75591940659455
50.6353291970683	111.192027596162	59.8453105611699	0	47.2135331784883	31.1451504544919	50.6353291518881	3.31114767984671	4.7573879184361
50.6358291970683	111.254372952731	59.8259560727987	0	47.3265804769773	31.1409553070466	50.6358291518881	3.30905852130263	4.75884950956959
50.6363291970683	111.061330807141	59.7051898626255	0	47.4417438990043	31.136677649286	50.6363291518881	3.30697926086809	4.76030386669201
50.6368291970683	111.119459003843	59.6858187328731	0	47.5589975262587	31.1323177727781	50.6368291518881	3.30491070024677	4.76175068009728
50.6373291970683	110.938245705956	59.5716289626981	0	47.6783148034298	31.1278760393493	50.6373291518881	3.30285363606987	4.76318964379166
50.6378291970683	110.994866523383	59.5533121056945	0	47.7996685427083	31.1233527335764	50.6378291518881	3.30080885955292	4.76462045560465
50.6383291970683	110.805763168721	59.4377947699328	0	47.9230309285692	31.1187482103913	50.6383291518881	3.29877715615955	4.76604281729511
50.6388291970683	110.857716045523	59.419265145142	0	48.0483735228413	31.1140627452077	50.6388291518881	3.2967593052724	4.76745643465289
50.6393291970683	110.683888700212	59.3116371997672	0	48.1756672700611	31.1092966803439	50.6393291518881	3.29475607987138	4.76886101759579
50.6398291970683	110.734914604284	59.2943723799882	0	48.3048825031125	31.1044502847908	50.6398291518881	3.29276824621923	4.77025628026202
50.6403291970683	110.549053328884	59.1837357609958	0	48.4359889491553	31.0995238951686	50.6403291518881	3.29079656355461	4.77164194109805
50.6408291970683	110.594770597231	59.1659886526431	0	48.5689557358384	31.0945177709904	50.6408291518881	3.28884178379269	4.77301772294207
50.6413291970683	110.429024607246	59.0651026179272	0	48.7037513978035	31.0894322351845	50.6413291518881	3.28690465123339	4.77438335310294
50.6418291970683	110.474618075034	59.0489187632354	0	48.8403438834737	31.0842675415637	50.6418291518881	3.28498590227731	4.7757385634348
50.6423291970683	110.291035719898	58.9426971762244	0	48.9787005621322	31.0790240089693	50.6423291518881	3.2830862651494	4.77708309040725
50.6428291970684	110.33041250298	58.9256579537776	0	49.1187882312868	31.0737018812188	50.6428291518881	3.28120645963039	4.77841667517141
50.6433291970684	110.173751920166	58.8318202911646	0	49.2605731243227	31.0683014618731	50.6433291518881	3.27934719679606	4.7797390636216
50.6438291970684	110.214123184791	58.8167665990867	0	49.4040209184406	31.0628229899938	50.6438291518881	3.27750917876436	4.78105000645297
50.6443291970684	110.031480906511	58.7143542015112	0	49.5490967428812	31.0572667672566	50.6443291518882	3.27569309845039	4.78234925921507
50.6448291970684	110.064350256863	58.6979257559057	0	49.6957651874343	31.0516330219273	50.6448291518882	3.2738996393292	4.78363658236135
50.6453291970684	109.918219171514	58.6116201733115	0	49.8439903112312	31.045922038092	50.6453291518882	3.27212947520649	4.7849117412948
50.6458291970684	109.953647340069	58.5977742739026	0	49.993735651819	31.0401340405227	50.6458291518882	3.27038326999717	4.78617450640975
50.6463291970684	109.770075164728	58.4983644793909	0	50.1449642345161	31.0342693144639	50.6463291518882	3.2686616775117	4.78742465312988
50.6468291970684	109.796183182848	58.4824175075658	0	50.2976385820456	31.0283280726929	50.6468291518882	3.26696534125028	4.7886619619426
50.6473291970684	109.66265210024	58.4043772142181	0	50.4517207244465	31.0223105795357	50.6473291518882	3.26529489420474	4.78988621842988
50.6478291970684	109.693515092533	58.3918567661446	0	50.607172209258	31.0162170459928	50.6478291518882	3.26365095866823	4.79109721329554
50.6483291970684	109.506390963517	58.2943561804901	0	50.7639541119772	31.0100477417906	50.6483291518882	3.26203414605251	4.7922947423892
50.6488291970684	109.525361431641	58.2787153856616	0	50.9220270467858	31.0038028641744	50.6488291518882	3.26044505671284	4.79347860672696
50.6493291970684	109.407391622692	58.210025702034	0	51.0813511775431	30.9974826571774	50.6493291518882	3.2588851444687	4.79464812200258
50.6498291970684	109.434208617431	58.1990048638463	0	51.2418862290432	30.9910873186355	50.6498291518882	3.2573583536039	4.79580118998396
50.6503291970684	109.239844715691	58.1019111106053	0	51.403591498532	30.9846171039296	50.6503291518882	3.25586909900978	4.79693544145791
50.6508291970684	109.251128897961	58.0863356155917	0	51.5664331105861	30.9780721945857	50.6508291518882	3.25442181589515	4.79804849260728
50.6513291970684	109.152947137727	58.0285796142786	0	51.7304011211738	30.971452813466	50.6513291518882	3.25302089009205	4.7991379847364
50.6518291970684	109.176438727386	58.0193124298791	0	51.8954875255238	30.964759145981	50.6518291518882	3.25167064696335	4.80020159025508
50.6523291970684	108.96963677243	57.920540875147	0	52.0616843267151	30.9579914347168	50.6523291518882	3.25037534929204	4.80123701340921
50.6528291970684	108.972442271739	57.9046964501372	0	52.2289835350296	30.9511498450942	50.6528291518882	3.24913919650891	4.80224199019505
50.6533291970684	108.900071554318	57.860161498172	0	52.3973771678001	30.9442345774413	50.6533291518882	3.24796632408409	4.80321428814859
50.6538291970684	108.921244930121	57.8530150741751	0	52.5668572493738	30.9372458056785	50.6538291518882	3.2468608029044	4.80415170611747
50.6543291970684	108.694666774549	57.7496533782183	0	52.7374158111016	30.9301837616901	50.6543291518882	3.2458266386121	4.80505207403241
50.6548291970684	108.68785689403	57.7330731152549	0	52.9090448913368	30.923048594132	50.6548291518882	3.24486777090445	4.80591325268064
50.6553291970684	108.649867058124	57.7050434485071	0	53.0817365354321	30.9158404787515	50.6553291518882	3.24398807279668	4.80673313348193
50.6558291970684	108.610763747657	57.6773298108255	0	53.2554827957402	30.9085595894542	50.6558291518882	3.243191349852	4.80750963826719
50.6563291970684	108.529927746232	57.6340525259296	0	53.4302757316121	30.9012061095117	50.6563291518882	3.24248133938192	4.8082407190598
50.6568291970684	108.530685444629	57.6234196161427	0	53.6061074093968	30.8937801938759	50.6568291518882	3.24186170962054	4.80892435785977
50.6573291970684	108.30974480965	57.5269021670044	0	53.7829699024399	30.8862820439109	50.6573291518882	3.24133605887614	4.80955856643071
50.6578291970684	108.294254837813	57.5114192177523	0	53.9608552910835	30.8787117856503	50.6578291518882	3.24090791466353	4.81014138608979
50.6583291970684	108.248763735812	57.4849577566931	0	54.1397556626651	30.8710695709021	50.6583291518882	3.24058073282063	4.81067088750077
50.6588291970684	108.211097405154	57.4622944931071	0	54.3196631115165	30.863355549057	50.6588291518882	3.24035789661259	4.81114517047023
50.6593291970684	108.115478160288	57.4177436177678	0	54.5005697389632	30.8555698830001	50.6593291518882	3.24024271582695	4.81156236374705
50.6598291970684	108.113755123363	57.4105947208256	0	54.6824676533232	30.847712703272	50.6598291518882	3.24023842586302	4.8119206248254
50.6603291970684	107.907191219279	57.3242198086293	0	54.8653489699068	30.8397841855108	50.6603291518882	3.24034818681896	4.8122181397512
50.6608291970684	107.884500569549	57.3103632082592	0	55.0492058110143	30.8317844369976	50.6608291518882	3.24057508257969	4.81245312293238
50.6613291970684	107.846696308086	57.2913412487408	0	55.2340303059366	30.8237135860755	50.6613291518882	3.24092211990893	4.81262381695293
50.6618291970684	107.782161355887	57.2626209326677	0	55.4198145909534	30.8155717661389	50.6618291518882	3.24139222754862	4.81272849239106
50.6623291970684	107.749599085992	57.2471108050935	0	55.6065508093322	30.8073591025602	50.6623291518882	3.24198825532869	4.8127654476414
50.6628291970684	107.615424503101	57.1926809341111	0	55.7942311113272	30.7990757364872	50.6628291518882	3.24264441844239	4.81277155433855
50.6633291970684	107.596481444666	57.183947464586	0	55.982847654179	30.7907217687051	50.6633291518882	3.24331507659008	4.81277257667755
50.6638291970685	107.464953173366	57.1320109339083	0	56.1723926021125	30.7822973297975	50.6638291518882	3.24399298927893	4.81277276184735
50.6643291970685	107.440650350113	57.1236774478301	0	56.3628589835634	30.7737433690428	50.6643291518882	3.24467715533652	4.81277280972695
50.6648291970685	107.32808582723	57.086117812779	0	56.5542608400167	30.7648558494379	50.6648291518882	3.24536758517339	4.81277283559879
50.6653291970685	107.282253907849	57.0800906400494	0	56.7465890664647	30.755577049056	50.6653291518883	3.24606445068771	4.812772858437
50.6658291970685	107.143075171781	57.0430958389774	0	56.9398325065374	30.7458324385024	50.6658291518883	3.24676794693966	4.81277288135459
50.6663291970685	107.069420080286	57.0371593514491	0	57.1339800151841	30.7357470300296	50.6663291518883	3.24747826959072	4.81277290485299
50.6668291970685	106.947702639066	57.0179061066433	0	57.3290210351661	30.7256215390355	50.6668291518883	3.24819561117792	4.81277292900364
50.6673291970685	106.853356533729	57.0148161514536	0	57.5249455882633	30.7155026650183	50.6673291518883	3.2489201604546	4.81277295380701
50.6678291970685	106.6986945502	56.9935682299907	0	57.721744177543	30.7053969113011	50.6678291518883	3.24965210223143	4.81277297925174
50.6683291970685	106.575685253651	56.9901582993749	0	57.9194076880986	30.6953042192655	50.6683291518883	3.25039161730012	4.81277300532432
50.6688291970685	106.446074158305	56.9896105960928	0	58.1179273046754	30.6852234394251	50.6688291518883	3.25113888237186	4.81277303201075
50.6693291970685	106.29292215709	56.9852621150648	0	58.3172944466051	30.6751533192474	50.6693291518883	3.25189407001935	4.81277305929675
50.6698291970685	106.135235164245	56.9845640928933	0	58.5175007171813	30.6650927225691	50.6698291518883	3.25265734862066	4.81277308716787
50.6703291970685	105.965243580299	56.9844518745925	0	58.7185378644541	30.6550406986072	50.6703291518883	3.25342888230467	4.81277311560944
50.6708291970685	105.781741037321	56.9844337184594	0	58.9203977508814	30.6449964969902	50.6708291518883	3.25420883089796	4.81277314460661
50.6713291970685	105.584575950782	56.9844306746869	0	59.1230723298249	30.6349595564354	50.6713291518883	3.25499734987325	4.81277317414437
50.6718291970685	105.373768912346	56.9844300605337	0	59.3265536273074	30.6249294804261	50.6718291518883	3.25579459029934	4.81277320420752
50.6723291970685	105.149371194014	56.9844298374556	0	59.530833727825	30.6149060075661	50.6723291518883	3.25660069879258	4.81277323478068
50.6728291970685	104.911442043154	56.9844296776059	0	59.7359047632825	30.6048889814113	50.6728291518883	3.25741581746983	4.81277326584834
50.6733291970685	104.660045025986	56.9844295282291	0	59.9417589043358	30.5948783227078	50.6733291518883	3.25824008390302	4.81277329739479
50.6738291970685	104.395247426203	56.9844293808309	0	60.1483883536048	30.5848740056078	50.6738291518883	3.2590736310752	4.8127733294042
50.6743291970685	104.117120133119	56.984429234042	0	60.3557853403335	30.5748760384517	50.6743291518883	3.25991658733818	4.81277336186058
50.6748291970685	103.825737607615	56.984429087641	0	60.5639421161834	30.56488444906	50.6748291518883	3.2607690763717	4.8127733947478
50.6753291970685	103.521177859781	56.9844289415913	0	60.772850951912	30.554899274088	50.6753291518883	3.26163121714413	4.81277342804959
50.6758291970685	103.203522427641	56.9844287958863	0	60.9825041347475	30.5449205518024	50.6758291518883	3.26250312387483	4.81277346174954
50.6763291970685	102.872856355262	56.984428650524	0	61.1928939663157	30.5349483175805	50.6763291518883	3.26338490599801	4.81277349583114
50.6768291970685	102.529268169977	56.9844285055034	0	61.4040127609988	30.5249826014631	50.6768291518883	3.26427666812815	4.81277353027774
50.6773291970685	102.172849858678	56.9844283608234	0	61.6158528446415	30.5150234271668	50.6773291518883	3.26517851002708	4.81277356507258
50.6778291970685	101.80369684319	56.9844282164831	0	61.8284065535302	30.5050708120687	50.6778291518883	3.26609052657258	4.81277360019878
50.6783291970685	101.42190795473	56.9844280724815	0	62.0416662335898	30.4951247677762	50.6783291518883	3.2670128077286	4.81277363563937
50.6788291970685	101.027585407437	56.9844279288176	0	62.2556242397537	30.4851853009985	50.6788291518883	3.26794543851704	4.81277367137728
50.6793291970685	100.620834771016	56.9844277854906	0	62.4702729354701	30.4752524145205	50.6793291518883	3.26888849899121	4.81277370739534
50.6798291970685	100.20176494247	56.9844276424994	0	62.6856046923167	30.4653261081481	50.6798291518883	3.26984206421078	4.8127737436763
50.6803291970685	99.7704881169459	56.984427499843	0	62.9016118897022	30.4554063795509	50.6803291518883	3.27080620421842	4.81277378020282
50.6808291970685	99.3271197576995	56.9844273575207	0	63.1182869146335	30.4454932249654	50.6808291518883	3.271780984018	4.81277381695748
50.6813291970685	98.8717785651799	56.9844272155313	0	63.3356221615365	30.4355866397501	50.6813291518883	3.27276646355446	4.81277385392282
50.6818291970685	98.4045864452523	56.9844270738739	0	63.5536100321181	30.4256866188005	50.6818291518883	3.27376269769518	4.81277389108127
50.6823291970685	97.925668476561	56.9844269325476	0	63.7722429352609	30.4157931568415	50.6823291518883	3.2747697362131	4.81277392841523
50.6828291970685	97.4351528770422	56.9844267915515	0	63.9915132869409	30.4059062486195	50.6828291518883	3.27578762377139	4.81277396590704
50.6833291970685	96.933170969597	56.9844266508847	0	64.2114135101688	30.3960258890161	50.6833291518883	3.2768163999097	4.81277400353898
50.6838291970685	96.4198571469336	56.9844265105461	0	64.4319360349403	30.386152073105	50.6838291518883	3.27785609903213	4.81277404129331
50.6843291970685	95.8953488355864	56.984426370535	0	64.6530732982036	30.3762847961677	50.6843291518883	3.27890675039676	4.81277407915223
50.6848291970686	95.3597864591241	56.9844262308502	0	64.8748177438318	30.3664240536854	50.6848291518883	3.27996837810679	4.81277411709792
50.6853291970686	94.8133134005546	56.984426091491	0	65.0971618226042	30.3565698413149	50.6853291518883	3.28104100110338	4.81277415511253
50.6858291970686	94.2560759639381	56.9844259524564	0	65.3200979921925	30.3467221548588	50.6858291518883	3.28212463316004	4.8127741931782
50.6863291970686	93.6882233352177	56.9844258137455	0	65.5436187171503	30.3368809902339	50.6863291518884	3.28321928287871	4.81277423127703
50.6868291970686	93.1099075422793	56.9844256753574	0	65.7677164689063	30.3270463434424	50.6868291518884	3.28432495368745	4.81277426939114
50.6873291970686	92.5212834142492	56.9844255372912	0	65.9923837257595	30.3172182105459	50.6873291518884	3.28544164383973	4.81277430750264
50.6878291970686	91.9225085400431	56.984425399546	0	66.2176129728776	30.3073965876457	50.6878291518884	3.28656934641543	4.81277434559362
50.6883291970686	91.3137432261758	56.9844252621208	0	66.4433967022936	30.2975814708661	50.6883291518884	3.28770804932339	4.8127743836462
50.6888291970686	90.6951504538429	56.9844251250148	0	66.6697274129083	30.2877728563435	50.6888291518884	3.28885773530567	4.81277442164252
50.6893291970686	90.0668958352872	56.9844249882271	0	66.8965976104881	30.277970740218	50.6893291518884	3.29001838194812	4.81277445956472
50.6898291970686	89.4291475694599	56.9844248517567	0	67.1239998076681	30.2681751186285	50.6898291518884	3.29118996169332	4.81277449739502
50.6903291970686	88.7820763969899	56.9844247156028	0	67.3519265239532	30.2583859877102	50.6903291518884	3.29237244183117	4.8127745351156
50.6908291970686	88.1258555544726	56.9844245797646	0	67.5803702857206	30.2486033435929	50.6908291518884	3.29356578451424	4.81277457270868
50.6913291970686	87.4606607280896	56.984424444241	0	67.8093236262212	30.2388271824014	50.6913291518884	3.29476994677288	4.81277461015653
50.6918291970686	86.7866700065737	56.9844243090313	0	68.0387790855831	30.2290575002556	50.6918291518884	3.29598488053015	4.81277464744149
50.6923291970686	86.1040638335308	56.9844241741346	0	68.2687292108133	30.2192942932717	50.6923291518884	3.29721053261764	4.81277468454593
50.6928291970686	85.4130249591294	56.9844240395499	0	68.4991665558013	30.2095375575629	50.6928291518884	3.29844684479288	4.81277472145229
50.6933291970686	84.7137383911753	56.9844239052764	0	68.730083681322	30.1997872892406	50.6933291518884	3.29969375375829	4.81277475814308
50.6938291970686	84.0063913455797	56.9844237713133	0	68.9614731550368	30.1900434844155	50.6938291518884	3.30095119118176	4.81277479460087
50.6943291970686	83.2911731962374	56.9844236376597	0	69.1933275514983	30.1803061391976	50.6943291518884	3.30221908371888	4.81277483080832
50.6948291970686	82.5682754243265	56.9844235043146	0	69.4256394521519	30.1705752496979	50.6948291518884	3.3034973530368	4.81277486674815
50.6953291970686	81.8378915670445	56.9844233712774	0	69.6584014453384	30.1608508120276	50.6953291518884	3.30478591583971	4.81277490240318
50.6958291970686	81.1002171657938	56.984423238547	0	69.8916061262972	30.1511328222997	50.6958291518884	3.30608468389595	4.81277493775632
50.6963291970686	80.3554497138302	56.9844231061226	0	70.1252460971676	30.1414212766281	50.6963291518884	3.30739356406677	4.81277497279059
50.6968291970686	79.6037886033893	56.9844229740034	0	70.3593139669925	30.1317161711285	50.6968291518884	3.30871245833668	4.81277500748909
50.6973291970686	78.8454350723046	56.9844228421886	0	70.5938023517189	30.1220175019181	50.6973291518884	3.31004126384548	4.81277504183506
50.6978291970686	78.080592150131	56.9844227106772	0	70.8287038742021	30.1123252651157	50.6978291518884	3.31137987292184	4.81277507581182
50.6983291970686	77.309464603789	56.9844225794685	0	71.0640111642056	30.1026394568416	50.6983291518884	3.31272817311854	4.81277510940284
50.6988291970686	76.5322588827436	56.9844224485615	0	71.2997168584042	30.092960073218	50.6988291518884	3.31408604724936	4.81277514259171
50.6993291970686	75.7491830637329	56.9844223179556	0	71.5358136003855	30.0832871103682	50.6993291518884	3.31545337342749	4.81277517536213
50.6998291970686	74.9604467950606	56.9844221876497	0	71.7722940416466	30.0736205644173	50.6998291518884	3.31683002510566	4.81277520769798
50.7003291970686	74.1662612404685	56.9844220576432	0	72.0091508414278	30.063960431492	50.7003291518884	3.31821587111779	4.81277523958323
50.7008291970686	73.3668390226027	56.9844219279351	0	72.2463766682677	30.0543067077203	50.7008291518884	3.31961077572227	4.81277527100205
50.7013291970686	72.5623941660892	56.9844217985246	0	72.48396419937	30.0446593892315	50.7013291518884	3.32101459864686	4.81277530193874
50.7018291970686	71.7531420402347	56.984421669411	0	72.7219061213067	30.0350184721567	50.7018291518884	3.32242719513514	4.81277533237774
50.7023291970686	70.9392993013666	56.9844215405934	0	72.9601951290922	30.0253839526281	50.7023291518884	3.32384841599458	4.8127753623037
50.7028291970686	70.1210838348292	56.9844214120709	0	73.1988239273809	30.0157558267795	50.7028291518884	3.32527810764619	4.8127753917014
50.7033291970686	69.2987146966502	56.9844212838427	0	73.4377852294971	30.0061340907461	50.7033291518884	3.3267160633693	4.81277542041412
50.7038291970686	68.4724120548948	56.9844211559081	0	73.6770717582889	29.9965187406644	50.7038291518884	3.32816211111687	4.81277544851736
50.7043291970686	67.6423971307205	56.9844210282663	0	73.9166762450491	29.9869097726724	50.7043291518884	3.32961616891377	4.81277547628476
50.7048291970686	66.8088921391513	56.9844209009163	0	74.1565914307245	29.9773071829096	50.7048291518884	3.33107806361161	4.81277550349554
50.7053291970687	65.9721202295855	56.9844207738575	0	74.3968100648092	29.9677109675166	50.7053291518884	3.33254761669049	4.81277553009866
50.7058291970687	65.132305426053	56.9844206470889	0	74.6373249063745	29.9581211226358	50.7058291518884	3.33402464600866	4.81277555607541
50.7063291970687	64.2896725672385	56.9844205206099	0	74.8781287228806	29.9485376444108	50.7063291518884	3.3355089665393	4.81277558141441
50.7068291970687	63.4444472462873	56.9844203944195	0	75.1192142914427	29.9389605289867	50.7068291518884	3.33700039022327	4.81277560610503
50.7073291970687	62.5968557504079	56.9844202685171	0	75.3605743976099	29.92938977251	50.7073291518885	3.33849872585357	4.81277563013642
50.7078291970687	61.74712500029	56.9844201429018	0	75.6022018365375	29.9198253711286	50.7078291518885	3.34000377899518	4.81277565349747
50.7083291970687	60.895482489352	56.9844200175728	0	75.8440894116983	29.9102673209919	50.7083291518885	3.34151535193494	4.81277567617689
50.7088291970687	60.0421562228358	56.9844198925294	0	76.0862299362188	29.9007156182507	50.7088291518885	3.3430332436547	4.81277569816325
50.7093291970687	59.1873746567638	56.9844197677707	0	76.3286162315528	29.8911702590573	50.7093291518885	3.3445572498232	4.81277571944511
50.7098291970687	58.3313666367763	56.984419643296	0	76.5712411287746	29.8816312395653	50.7098291518885	3.34608716280416	4.81277574001104
50.7103291970687	57.4743613368638	56.9844195191045	0	76.8140974671957	29.8720985559298	50.7103291518885	3.34762277167793	4.81277575984966
50.7108291970687	56.6165881980113	56.9844193951954	0	77.0571780957745	29.8625722043075	50.7108291518885	3.34916386227473	4.81277577894972
50.7113291970687	55.7582768667719	56.984419271568	0	77.3004758716956	29.8530521808563	50.7113291518885	3.35071021721786	4.8127757973001
50.7118291970687	54.8996571337842	56.9844191482214	0	77.5439836617653	29.8435384817356	50.7118291518885	3.35226161597515	4.81277581488984
50.7123291970687	54.0409588722526	56.9844190251549	0	77.7876943409416	29.8340311031065	50.7123291518885	3.35381783491748	4.81277583170821
50.7128291970687	53.1824119764043	56.9844189023677	0	78.0316007938169	29.8245300411313	50.7128291518885	3.35537864738314	4.81277584774467
50.7133291970687	52.3242462999408	56.9844187798591	0	78.2756959131106	29.8150352919737	50.7133291518885	3.35694382374706	4.81277586298893
50.7138291970687	51.4666915945008	56.9844186576283	0	78.5199726011557	29.805546851799	50.7138291518885	3.35851313149418	4.81277587743094
50.7143291970687	50.6099774481505	56.9844185356745	0	78.7644237683467	29.796064716774	50.7143291518885	3.36008633529629	4.81277589106093
50.7148291970687	49.7543332239165	56.984418413997	0	79.0090423346945	29.7865888830669	50.7148291518885	3.36166319709172	4.81277590386939
50.7153291970687	48.8999879983806	56.9844182925951	0	79.2538212282392	29.7771193468472	50.7153291518885	3.36324347616762	4.81277591584709
50.7158291970687	48.0471705003499	56.9844181714679	0	79.498753386617	29.767656104286	50.7158291518885	3.36482692924431	4.81277592698511
50.7163291970687	47.1961090496209	56.9844180506148	0	79.743831755434	29.7581991515561	50.7163291518885	3.36641331056159	4.8127759372748
50.7168291970687	46.3470314958527	56.9844179300349	0	79.989049289888	29.7487484848312	50.7168291518885	3.36800237196673	4.81277594670783
50.7173291970687	45.5001651575659	56.9844178097276	0	80.234398953109	29.7393041002871	50.7173291518885	3.36959386300406	4.81277595527618
50.7178291970687	44.6557367612845	56.984417689692	0	80.4798737177981	29.7298659941005	50.7178291518885	3.37118753100585	4.81277596297215
50.7183291970687	43.8139723808352	56.9844175699275	0	80.7254665645337	29.72043416245	50.7183291518885	3.37278312118467	4.81277596978833
50.7188291970687	42.9750973768222	56.9844174504333	0	80.9711704834543	29.7110086015154	50.7188291518885	3.3743803767269	4.81277597571766
50.7193291970687	42.1393363362929	56.9844173312086	0	81.2169784725358	29.7015893074782	50.7193291518885	3.37597903888747	4.81277598075339
50.7198291970687	41.3069130126102	56.9844172122529	0	81.4628835392918	29.6921762765211	50.7198291518885	3.37757884708572	4.81277598488912
50.7203291970687	40.4780502655485	56.9844170935652	0	81.7088786990211	29.6827695048285	50.7203291518885	3.37917953900238	4.81277598811876
50.7208291970687	39.6529700016288	56.9844169751448	0	81.9549569765451	29.6733689885862	50.7208291518885	3.38078085067755	4.81277599043659
50.7213291970687	38.831893084342	56.9844168245754	0	82.2011114044278	29.6639746856067	50.7213291518885	3.38238251660975	4.81277599183719
50.7218291970687	38.015039385627	56.9844166941715	0	82.4473350247329	29.6545865458017	50.7218291518885	3.38398426985591	4.81277599231552
50.7223291970687	37.2026275879549	56.9844165752841	0	82.6936208872161	29.6452045373173	50.7223291518885	3.38558584213227	4.81277599186688
50.7228291970687	36.3948751854307	56.9844164594444	0	82.9399620511135	29.6358286503153	50.7228291518885	3.38718696391626	4.81277599048691
50.7233291970687	35.5919984304561	56.9844163440863	0	83.1863515833099	29.6264588908141	50.7233291518885	3.38878736454917	4.81277598817162
50.7238291970687	34.7942122720183	56.9844162286881	0	83.4327825601454	29.6170952734032	50.7238291518885	3.39038677233972	4.81277598491736
50.7243291970687	34.0017302966829	56.9844161132334	0	83.6792480655608	29.6077378156537	50.7243291518885	3.39198491466831	4.81277598072087
50.7248291970687	33.2147646710295	56.9844159977955	0	83.9257411929293	29.598386534519	50.7248291518885	3.39358151809217	4.81277597557921
50.7253291970687	32.433526084769	56.9844158824459	0	84.1722550431808	29.589041444338	50.7253291518885	3.39517630845112	4.81277596948984
50.7258291970687	31.6582236943268	56.9844157672397	0	84.4187827266511	29.579702555975	50.7258291518885	3.39676901097404	4.81277596245059
50.7263291970688	30.8890650668491	56.9844156522173	0	84.6653173611853	29.5703698766979	50.7263291518885	3.39835935038598	4.81277595445962
50.7268291970688	30.126256124636	56.9844155374084	0	84.9118520740096	29.5610434104932	50.7268291518885	3.3999470510159	4.81277594551551
50.7273291970688	29.3700010900148	56.9844154228342	0	85.1583799998158	29.5517231585991	50.7273291518885	3.40153183690492	4.81277593561718
50.7278291970688	28.6205024306667	56.9844153085104	0	85.404894282648	29.5424091201102	50.7278291518885	3.40311343191508	4.81277592476394
50.7283291970688	27.8779608054232	56.9844151944485	0	85.6513880739701	29.5331012925617	50.7283291518886	3.40469155983869	4.81277591295549
50.7288291970688	27.1425750105458	56.9844150806568	0	85.8978545345707	29.5237996724419	50.7288291518886	3.40626594450796	4.81277590019188
50.7293291970688	26.4145419265047	56.9844149671416	0	86.1442868326153	29.5145042556108	50.7293291518886	3.40783637245333	4.81277588665517
50.7298291970688	25.6940564652693	56.9844148539077	0	86.3906781455635	29.5052150376198	50.7298291518886	3.40940281238007	4.8127758729035
50.7303291970688	24.9813115181262	56.9844147409585	0	86.6370216582076	29.4959320139412	50.7303291518886	3.41096527191504	4.81277585913946
50.7308291970688	24.2764979040378	56.9844146282968	0	86.8833105646046	29.4866551801201	50.7308291518886	3.41252376484069	4.81277584541346
50.7313291970688	23.5798043185557	56.9844145159247	0	87.129538066101	29.4773845318649	50.7313291518886	3.41407830586609	4.81277583173627
50.7318291970688	22.8914172833023	56.9844144038438	0	87.3756973732765	29.4681200650908	50.7318291518886	3.41562890979208	4.81277581810988
50.7323291970688	22.211521096035	56.9844142920552	0	87.6217817039576	29.4588617759312	50.7323291518886	3.41717559137805	4.8127758045345
50.7328291970688	21.5402977813049	56.98441418056	0	87.8677842851723	29.4496096607275	50.7328291518886	3.4187183653208	4.81277579100998
50.7333291970688	20.8779270417246	56.9844140693588	0	88.1136983511537	29.440363716007	50.7333291518886	3.42025724625131	4.81277577753611
50.7338291970688	20.2245862098578	56.9844139584523	0	88.3595171453032	29.4311239384544	50.7338291518886	3.4217922487344	4.81277576411265
50.7343291970688	19.5804502007427	56.9844138478406	0	88.605233918186	29.4218903248826	50.7343291518886	3.42332338726883	4.81277575073938
50.7348291970688	18.9456914650635	56.9844137375239	0	88.8508419295024	29.4126628722048	50.7348291518886	3.42485067628749	4.81277573741607
50.7353291970688	18.3204799429808	56.9844136275023	0	89.0963344460755	29.4034415774103	50.7353291518886	3.42637413015759	4.81277572414249
50.7358291970688	17.704983018635	56.9844135177756	0	89.3417047438298	29.3942264375437	50.7358291518886	3.42789376318084	4.81277571091842
50.7363291970688	17.0993654753329	56.9844134083433	0	89.5869461057722	29.3850174496885	50.7363291518886	3.42940958959371	4.81277569774363
50.7368291970688	16.5037894514321	56.9844132992051	0	89.8320518239768	29.3758146109539	50.7368291518886	3.43092162356756	4.81277568461789
50.7373291970688	15.9184143969317	56.9844131903601	0	90.0770151975597	29.3666179184653	50.7373291518886	3.43242987920888	4.81277567154099
50.7378291970688	15.3433970307848	56.9844130818075	0	90.3218295346701	29.3574273693564	50.7378291518886	3.43393437055951	4.81277565851269
50.7383291970688	14.7788912989401	56.9844129735461	0	90.5664881504602	29.3482429607637	50.7383291518886	3.43543511159681	4.81277564553278
50.7388291970688	14.2250483331274	56.9844128655746	0	90.8109843690788	29.3390646898222	50.7388291518886	3.43691449230161	4.81034680451451
50.7393291970688	13.6820164103958	56.9844127578914	0	91.0553115216407	29.3298925536619	50.7393291518886	3.43841979720471	4.80995699929916
50.7398291970688	13.1499409134168	56.9844126504947	0	91.2994629482212	29.3207265494043	50.7398291518886	3.43987982246003	4.80522956345271
50.7403291970688	12.6289642915611	56.9844125433824	0	91.5434319958231	29.3115666741596	50.7403291518886	3.44138985712911	4.8044708549579
50.7408291970688	12.1201381651583	56.9874473979394	7.17560344262012	91.7872120203735	29.3024129237517	50.7408291518886	3.44285016002937	4.80016157200524
50.7413291970688	11.6257731826808	57.0014226762594	31.9429489122403	92.0307963846912	29.2932652904579	50.7413291518886	3.44435151049184	4.79946995989648
50.7418291970688	11.1458640797246	57.0272002157915	55.869746626992	92.2741784604826	29.2841237661048	50.7418291518886	3.44579605926543	4.79409500821288
50.7423291970688	10.6800959495992	57.064564643982	78.9740435334735	92.5173516263078	29.2749883443691	50.7423291518886	3.4472952729301	4.79323237321328
50.7428291970688	10.2281406478085	57.113143190798	101.276168508883	92.760309269579	29.2658590210846	50.7428291518886	3.44873625118676	4.78808210675237
50.7433291970688	9.78969935295129	57.1725469050521	122.795152561442	93.0030447845267	29.2567357936136	50.7433291518886	3.45022743768071	4.78725552555575
50.7438291970688	9.36450749960065	57.2423916888783	143.548261470475	93.245551574196	29.2476186600625	50.7438291518886	3.45165548970283	4.78137125114002
50.7443291970688	8.95233418720355	57.3223007970145	163.55099811298	93.4878230484152	29.2385076186341	50.7443291518886	3.45314305339504	4.78042687311458
50.7448291970688	8.55298082716716	57.411904504888	182.817173032437	93.7298526257897	29.2294026671693	50.7448291518886	3.45456562301249	4.77457748662047
50.7453291970688	8.16627972936901	57.5108393724486	201.358982451449	93.9716337316746	29.2203038028617	50.7453291518886	3.45604610123027	4.77363870419186
50.7458291970688	7.79209272635968	57.6187474779827	219.187084765514	94.2131598001643	29.2112110221038	50.7458291518886	3.45745754441059	4.76723986467405
50.7463291970688	7.43030984426212	57.7352756786491	236.310674439904	94.4544242720687	29.2021243204311	50.7463291518886	3.4589336467152	4.7662129029842
50.7468291970688	7.08084801641643	57.8600749054446	252.737553418764	94.6954205969003	29.1930436925288	50.7468291518886	3.46033856541959	4.75973944811692
50.7473291970689	6.74364983418893	57.9927994928451	268.474200321049	94.9361422308542	29.1839691322778	50.7473291518886	3.46180817057865	4.75870050916074
50.7478291970689	6.41868232940456	58.1331065423262	283.525837708038	95.1765826387897	29.1749006328216	50.7478291518886	3.4632031157286	4.75179392785074
50.7483291970689	6.10593578313784	58.2806553189293	297.896497694105	95.4167352922169	29.1658381866397	50.7483291518886	3.46466790375213	4.75068547788778
50.7488291970689	5.80542255589993	58.4351066801376	311.589086156406	95.6565936712725	29.1567817856193	50.7488291518886	3.46605577392765	4.74364490589039
50.7493291970689	5.51717593455823	58.5961225364441	324.605445783029	95.8961512627122	29.1477314211218	50.7493291518887	3.46751442377514	4.74251495030092
50.7498291970689	5.24124899161688	58.7633653431104	336.946418183437	96.1354015618809	29.1386870840396	50.7498291518887	3.46889309145459	4.73511829201461
50.7503291970689	4.97771345277318	58.9364976227183	348.611905269668	96.3743380707115	29.1296487648447	50.7503291518887	3.47034666036345	4.73393118899198
50.7508291970689	4.72665856894834	59.1151815182166	359.600930101608	96.6129542996877	29.1206164536279	50.7508291518887	3.47171798958916	4.726370719473
50.7513291970689	4.48818998927158	59.2990783762582	369.91169737472	96.851243765852	29.1115901401316	50.7513291518887	3.47316564301873	4.7251573254056
50.7518291970689	4.26242863177681	59.4878483607039	379.541653713783	97.08919999476	29.1025698137763	50.7518291518887	3.4745283131502	4.71729440647589
50.7523291970689	4.04950954885147	59.6811500962484	388.487547921425	97.3268165184958	29.0935554636826	50.7523291518887	3.47597072687352	4.71603247279289
50.7528291970689	3.8495807847595	59.8786403421927	396.745491315431	97.5640868776189	29.084547078691	50.7528291518887	3.47732596461987	4.70799343475477
50.7533291970689	3.66280222284481	60.0799736964478	404.311018274001	97.801004619189	29.0755446473798	50.7533291518887	3.47876260414322	4.70670323503489
50.7538291970689	3.48934442030978	60.28480232991	411.179147093179	98.0375632987042	29.0665481580819	50.7538291518887	3.48010958813316	4.69840118056564
50.7543291970689	3.3293874287553	60.492775751395	417.344441245631	98.2737564781339	29.0575575989026	50.7543291518887	3.48154089236437	4.69706876960513
50.7548291970689	3.18311959896534	60.7035406033576	422.801071114761	98.5095777278475	29.048572957737	50.7548291518887	3.48288045098	4.6885887444452
50.7553291970689	3.05073636872078	60.9167404886537	427.542876262744	98.7450206246601	29.0395942222887	50.7553291518887	3.48430607306408	4.6872277704765
50.7558291970689	2.93243903273355	61.1320158286268	431.563428275554	98.9800787537481	29.0306213800902	50.7558291518887	3.48563769788978	4.67851537358192
50.7563291970689	2.82843349410373	61.3490037528178	434.856094212304	99.2147457067071	29.0216544185236	50.7563291518887	3.48705792764988	4.67711710640157
50.7568291970689	2.73892899701922	61.5673380206026	437.414100670354	99.4490150834573	29.0126933248429	50.7568291518887	3.48838219446667	4.66823115995052
50.7573291970689	2.66413684073876	61.7866489750639	439.230598461563	99.6828804903112	29.0037380861972	50.7573291518887	3.48979680401688	4.666805039432
50.7578291970689	2.60426907522448	62.0065635293964	440.298727878929	99.9163355418688	28.9947886896553	50.7578291518887	3.49111340303747	4.65771180885566
50.7583291970689	2.55953717911953	62.2267051861257	440.611684516549	100.149373859098	28.9858451222307	50.7583291518887	3.49252258710262	4.65625242135019
50.7588291970689	2.53015072109806	62.4466940894	440.162785589545	100.381989071216	28.9769073709069	50.7588291518887	3.49383193153141	4.64699382519477
50.7593291970689	2.51631600594843	62.6661471105792	438.945536684252	100.614174813783	28.9679754226642	50.7593291518887	3.49523553869304	4.64550789787851
50.7598291970689	2.51823470708506	62.8846779673065	436.953698852672	100.845924730573	28.9590492645054	50.7598291518887	3.49653744631512	4.6360635033086
50.7603291970689	2.53261859426368	63.1019703672629	434.354823490348	101.077232471678	28.9501288833974	50.7603291518887	3.49793560982709	4.63454775719415
50.7608291970689	2.54791195246533	63.3179624018032	431.727293124221	101.308091695368	28.9412142659926	50.7608291518887	3.49923038761838	4.62494842312933
50.7613291970689	2.5631786959893	63.5326519302357	429.117902503742	101.538496066207	28.9323053985838	50.7613291518887	3.50062300587577	4.62340781054133
50.7618291970689	2.57841843134452	63.7460461922746	426.52656467806	101.768439256898	28.9234022672797	50.7618291518887	3.50191055448384	4.61364176511801
50.7623291970689	2.59363087509987	63.9581538607912	423.953172244611	101.99791494642	28.9145048582271	50.7623291518887	3.50329772047046	4.61207439698117
50.7628291970689	2.60881576565242	64.1689837885716	421.397614994345	102.226916821853	28.9056131577877	50.7628291518887	3.50457827638237	4.60216515396844
50.7633291970689	2.62397284922704	64.3785448108763	418.85978273718	102.455438576528	28.896727152645	50.7633291518887	3.50595992136356	4.60057480385509
50.7638291970689	2.63910187763424	64.586845714521	416.339565750731	102.683473911844	28.8878468298528	50.7638291518887	3.50723343962079	4.59051629452544
50.7643291970689	2.65420260788995	64.7938952332182	413.836854848497	102.91101653543	28.8789721768401	50.7643291518887	3.50860962982963	4.58890198859898
50.7648291970689	2.66927480212977	64.9997020470596	411.351541387456	103.138060162945	28.8701031813881	50.7648291518887	3.50987629939778	4.57871277475207
50.7653291970689	2.68431822756927	65.2042747826505	408.883517266251	103.364598516258	28.8612398315922	50.7653291518887	3.51124698805241	4.57707749189046
50.7658291970689	2.69933265647124	65.4076220133457	406.432674922097	103.590625325233	28.8523821158179	50.7658291518887	3.51250680001721	4.56675530020251
50.7663291970689	2.71431786611344	65.6097522595007	403.998907327651	103.816134325922	28.8435300226572	50.7663291518887	3.51387203532454	4.56509867565491
50.7668291970689	2.72927363875608	65.8106739887239	401.58210798802	104.04111926234	28.8346835408878	50.7668291518887	3.51512514606319	4.55465867563359
50.7673291970689	2.74419976160884	66.0103956161289	399.182170937889	104.265573884666	28.8258426594393	50.7673291518887	3.5164848960804	4.55298314388087
50.7678291970689	2.75909602679735	66.2089255045853	396.798990738759	104.489491951011	28.8170073673652	50.7678291518887	3.51773132072424	4.54242560792149
50.768329197069	2.77396223132923	66.4062719649682	394.432462476279	104.712867225629	28.8081776538217	50.7683291518887	3.51908562135403	4.54073121274918
50.768829197069	2.78879817705972	66.6024432564079	392.082481757647	104.935693480669	28.7993535080518	50.7688291518887	3.52032549348301	4.5300689404874
50.769329197069	2.8036036706568	66.7974475865373	389.748944709084	105.157964494409	28.7905349193746	50.7693291518887	3.52167432296466	4.5283577360574
50.769829197069	2.81837852356597	66.9912931117395	387.431747973361	105.379674052986	28.7817218771782	50.7698291518888	3.52290767376836	4.51759270865821
50.770329197069	2.83312255197458	67.1839879373935	385.130788707382	105.600815948646	28.7729143709154	50.7703291518888	3.52425105954356	4.51586501297864
50.770829197069	2.84783557677578	67.3755401181203	382.845964579812	105.821383981462	28.7641123901018	50.7708291518888	3.52547800625631	4.50500832966888
50.771329197069	2.86251742353217	67.5659576580265	380.577173768756	106.041371957597	28.7553159243152	50.7713291518888	3.52681593370894	4.50326592401817
50.771829197069	2.87716792243898	67.7552485109487	378.324314959475	106.260773691008	28.7465249631953	50.7718291518888	3.52803651815629	4.49232069914892
50.772329197069	2.89178690828702	67.9434205806958	376.087287342143	106.479583001726	28.7377394964448	50.7723291518888	3.5293690089244	4.49056408338785
50.772829197069	2.90637422042525	68.1304817212908	373.86599060964	106.69779371754	28.7289595138299	50.7728291518888	3.5305833362664	4.47954015252728
50.773329197069	2.9209297027231	68.3164397372125	371.660324955393	106.915399672299	28.720185005181	50.7733291518888	3.53191038091145	4.47777090514035
50.773829197069	2.9354532035324	68.5013023836351	369.470191071234	107.132394707576	28.7114159603936	50.7738291518888	3.53311849986683	4.46667211089277
50.774329197069	2.94994457564914	68.685077366668	367.295490145306	107.348772670988	28.7026523694284	50.7743291518888	3.53444011610688	4.46489084860945
50.774829197069	2.96440367627494	68.8677723435944	365.136123859998	107.564527417842	28.6938942223119	50.7748291518888	3.53564212261571	4.45372604851729
50.775329197069	2.97883036697821	69.0493949231092	362.991994389908	107.779652809476	28.6851415091364	50.7753291518888	3.53695830491725	4.45193419286633
50.775829197069	2.99322451365515	69.2299526655561	360.863004399842	107.994142714882	28.6763942200596	50.7758291518888	3.53815425198146	4.44070766953367
50.776329197069	3.0075859864905	69.4094530831638	358.749057042837	108.207991009071	28.6676523453048	50.7763291518888	3.53946501549465	4.43890590785393
50.776829197069	3.02191465991809	69.5879036402815	356.650055958221	108.421191574676	28.6589158751602	50.7768291518888	3.54065499177339	4.42762573054469
50.777329197069	3.0362104125812	69.7653117536139	354.565905269689	108.633738300332	28.650184799979	50.7773291518888	3.54196033403478	4.42581535785958
50.777829197069	3.05047312729272	69.941684792455	352.496509583419	108.845625082265	28.6414591101783	50.7778291518888	3.54314439498642	4.41448604391007
50.778329197069	3.06470269099516	70.1170300789214	350.441773986203	109.05684582269	28.6327387962392	50.7783291518888	3.5444443295486	4.41266778522616
50.778829197069	3.07889899472054	70.2913548881851	348.401604043609	109.267394431382	28.6240238487057	50.7788291518888	3.54562255789848	4.40129674539823
50.779329197069	3.09306193355004	70.464666448705	346.37590579817	109.477264824088	28.6153142581848	50.7793291518888	3.54691708480352	4.39947179005988
50.779829197069	3.10719140657365	70.6369719424579	344.364585767587	109.686450924086	28.6066100153457	50.7798291518888	3.54808953718765	4.38806363117183
50.780329197069	3.1212873168496	70.8082785051693	342.367550942968	109.894946660613	28.5979111109191	50.7803291518888	3.54937866908175	4.38623271854334
50.780829197069	3.13534957136374	70.9785932265427	340.384708787074	110.102745970407	28.589217535697	50.7808291518888	3.55054542325099	4.37479428486238
50.781329197069	3.14937808098879	71.1479231504887	338.415967232603	110.309842796149	28.580529280532	50.7813291518888	3.55182916228488	4.37295851337426
50.781829197069	3.16337276044357	71.3162752753529	336.46123468048	110.516231087993	28.571846336337	50.7818291518888	3.55299027515815	4.36149439920147
50.782329197069	3.17733352825207	71.483656554144	334.520419998174	110.721904802025	28.5631686940846	50.7823291518888	3.5542686335601	4.3596545062067
50.782829197069	3.19126030670258	71.6500738947603	332.593432518039	110.926857901769	28.5544963448067	50.7828291518888	3.55542417861305	4.34817105683226
50.783329197069	3.2051530218066	71.8155341602159	330.680182035658	111.131084356671	28.5458292795938	50.7833291518888	3.55669716035281	4.34632806068266
50.783829197069	3.21901160325794	71.9800441688663	328.780578808225	111.334578143587	28.5371674895949	50.7838291518888	3.55784719416136	4.33482978669037
50.784329197069	3.23283598439157	72.143610694633	326.894533552927	111.537333245284	28.528510966017	50.7843291518888	3.5591148113925	4.33298441130129
50.784829197069	3.24662610214261	72.3062404672279	325.021957445354	111.739343651905	28.5198597001244	50.7848291518888	3.5602594036778	4.32147720999435
50.785329197069	3.26038189700523	72.4679401723768	323.162762117918	111.940603359495	28.5112136832383	50.7853291518888	3.5615216619713	4.31963040182177
50.785829197069	3.2741033129916	72.6287164520419	321.316859658292	112.141106371447	28.5025729067366	50.7858291518888	3.56266086852829	4.30811865057991
50.786329197069	3.28779029759082	72.7885759046442	319.48416260786	112.340846697044	28.4939373620533	50.7863291518888	3.56391778020371	4.30627111215985
50.786829197069	3.30144280172791	72.9475250852851	317.664583960185	112.539818352887	28.4853070406782	50.7868291518888	3.56505166739438	4.29476029972828
50.787329197069	3.31506077972278	73.1055705059668	315.858037159488	112.738015361457	28.4766819341562	50.7873291518888	3.56630323945626	4.29291291194839
50.787829197069	3.32864418924931	73.2627186358132	314.064436099142	112.935431752527	28.4680620340872	50.7878291518888	3.56743186198863	4.28140724827875
50.788329197069	3.34219299129442	73.418975901289	312.283695120173	113.132061561736	28.4594473321253	50.7883291518888	3.56867810709101	4.27956068680344
50.788829197069	3.3557071501172	73.5743486864185	310.515729009782	113.327898831987	28.4508378199787	50.7888291518888	3.56980152827406	4.26806528323128
50.7893291970691	3.36918663320821	73.7288433330045	308.760452999874	113.52293761204	28.4422334894093	50.7893291518888	3.5710424547233	4.26622036837859
50.7898291970691	3.38263141124868	73.8824661408453	307.017782765594	113.717171957894	28.433634332232	50.7898291518888	3.57216072796557	4.254739243988
50.7903291970691	3.39604145806995	74.0352233679521	305.287634423878	113.910595931391	28.4250403403146	50.7903291518888	3.57339634886772	4.25289662078912
50.7908291970691	3.40941675061294	74.1871212307653	303.569924532017	114.103203601585	28.416451505577	50.7908291518889	3.57450953466723	4.24143453466162
50.7913291970691	3.42275726888769	74.3381659043704	301.864570086224	114.294989043364	28.4078678199912	50.7913291518889	3.57573985952482	4.239594966902
50.7918291970691	3.43606299593308	74.4883635227129	300.171488520211	114.4859463388	28.3992892755808	50.7918291518889	3.57684800984487	4.22815573152519
50.7923291970691	3.44933391777662	74.6377201788129	298.490597703779	114.676069575794	28.3907158644204	50.7923291518889	3.57807305229698	4.22631983107865
50.7928291970691	3.46257002339433	74.7862419249792	296.821815941416	114.865352849399	28.3821475786353	50.7928291518889	3.57917622502042	4.21490787409457
50.7933291970691	3.47577130467084	74.9339347730224	295.165061970892	115.053790260488	28.3735844104012	50.7933291518889	3.58039599567892	4.21307635155429
50.7938291970691	3.48893775635956	75.0808046944676	293.520254961881	115.241375917064	28.3650263519438	50.7938291518889	3.58149424122657	4.20169526873041
50.7943291970691	3.50206937604296	75.2268576207665	291.88731451457	115.428103932936	28.3564733955383	50.7943291518889	3.58270875431802	4.19986870118823
50.7948291970691	3.51516616409311	75.3720994435088	290.266160658285	115.61396842902	28.347925533509	50.7948291518889	3.58380212811976	4.18852260641436
50.7953291970691	3.52822812363229	75.5165360146331	288.656713850126	115.79896353203	28.339382758229	50.7953291518889	3.585011395292	4.1867016541097
50.7958291970691	3.54125526049378	75.6601731466368	287.058894973596	115.983083375755	28.3308450621199	50.7958291518889	3.58609994616462	4.17539392046142
50.7963291970691	3.55424758318279	75.8030166127863	285.472625337251	116.166322099781	28.3223124376512	50.7963291518889	3.58730398226641	4.17357912474581
50.7968291970691	3.56720510283766	75.9450721473255	283.897826673339	116.348673850741	28.3137848773402	50.7968291518889	3.58838776332467	4.16231356781643
50.7973291970691	3.58012783319113	76.0863454456844	282.334421136457	116.530132781054	28.3052623737513	50.7973291518889	3.58958658097602	4.16050554105594
50.7978291970691	3.59301579053184	76.2268421646866	280.782331302206	116.710693050163	28.2967449194958	50.7978291518889	3.59066563939766	4.1492853083914
50.7983291970691	3.60586899366602	76.366567922757	279.241480165848	116.89034882329	28.2882325072318	50.7983291518889	3.59185925408922	4.14748455574188
50.7988291970691	3.6186874638794	76.5055283001278	277.711791140975	117.069094272654	28.2797251296632	50.7988291518889	3.59293364079413	4.13631317852419
50.7993291970691	3.63147122489924	76.6437288390449	276.193188058175	117.246923576246	28.2712227795399	50.7993291518889	3.59412206606083	4.13452026670669
50.7998291970691	3.64422030285668	76.7811750439728	274.6855951637	117.423830919028	28.2627254496573	50.7998291518889	3.59519182657268	4.1234006665215
50.8003291970691	3.65693472624918	76.9178723817999	273.188937118143	117.599810491728	28.2542331328559	50.8003291518889	3.59637507855517	4.12161606442715
50.8008291970691	3.66961452590326	77.053826282042	271.703138995117	117.77485649202	28.2457458220206	50.8008291518889	3.59744026170645	4.11055150084396
50.8013291970691	3.68225973493744	77.1890421370464	270.228126279926	117.948963123335	28.2372635100813	50.8013291518889	3.59861835480176	4.1087757316028
50.8018291970691	3.69487038872536	77.3235253021944	268.763824868256	118.122124596028	28.2287861900113	50.8018291518889	3.59967900446233	4.09776890169106
50.8023291970691	3.70744652485918	77.4572810961037	267.310161064849	118.294335126203	28.2203138548279	50.8023291518889	3.60085195546005	4.0960023981613
50.8028291970691	3.71998818311317	77.5903148008306	265.867061582197	118.465588936863	28.2118464975919	50.8028291518889	3.60190811847321	4.08505630194372
50.8033291970691	3.73249540540755	77.7226316620699	264.434453539221	118.635880256754	28.2033841114067	50.8033291518889	3.60307594258253	4.08329954560077
50.8038291970691	3.74496823577262	77.8542368893569	263.012264459966	118.805203321495	28.1949266894187	50.8038291518889	3.60412766117618	4.07241665854968
50.8043291970691	3.75740672031299	77.9851356562662	261.600422272281	118.973552372445	28.1864742248165	50.8043291518889	3.60529037582739	4.07067004668735
50.8048291970691	3.76981090717222	78.1153331006111	260.198855306518	119.14092165781	28.1780267108307	50.8048291518889	3.60633769494721	4.05985312086543
50.8053291970691	3.7821808464976	78.2448343246427	258.807492294217	119.307305431528	28.1695841407336	50.8053291518889	3.60749531611341	4.05811709516401
50.8058291970691	3.79451659040519	78.3736443952477	257.426262366798	119.472697954362	28.1611465078387	50.8058291518889	3.60853827636619	4.04736838853189
50.8063291970691	3.80681819294519	78.5017683441455	256.055095054255	119.637093492799	28.1527138055007	50.8063291518889	3.60969082210431	4.04564331137647
50.8068291970691	3.81908571006745	78.6292111680857	254.693920283845	119.800486320133	28.1442860271149	50.8068291518889	3.61072946662486	4.03496533932642
50.8073291970691	3.83131919958736	78.7559778290436	253.342668378781	119.96287071537	28.1358631661168	50.8073291518889	3.61187695362461	4.033251614414
50.8078291970691	3.84351872115187	78.8820732544163	252.001270056921	120.124240964298	28.1274452159823	50.8078291518889	3.61291132142623	4.02264642240044
50.8083291970691	3.8556843362059	79.0075023372174	250.669656429464	120.284591358419	28.1190321702266	50.8083291518889	3.61405376835254	4.02094437801075
50.8088291970691	3.86781610795894	79.1322699362716	249.347758999637	120.443916195988	28.1106240224047	50.8088291518889	3.61508390084258	4.01041425587703
50.8093291970691	3.87991410135195	79.2563808764079	248.035509661389	120.602209780968	28.1022207661105	50.8093291518889	3.61622132505488	4.00872425950867
50.8098291970691	3.89197838302447	79.3798399486534	246.732840698075	120.759466424055	28.0938223949766	50.8098291518889	3.61724725968584	3.99827104592572
50.8103291970692	3.90400902128212	79.5026519104253	245.439684781152	120.915680441645	28.0854289026742	50.8103291518889	3.61837968043474	3.9965933926715
50.8108291970692	3.91600608606424	79.6248214857231	244.15597496886	121.070846156845	28.0770402829128	50.8108291518889	3.61940145696756	3.98621916297767
50.8113291970692	3.92796964891192	79.7463533653196	242.881644704916	121.224957898455	28.0686565294394	50.8113291518889	3.62052889223533	3.98455418591018
50.8118291970692	3.93989978293621	79.8672522069516	241.616627817195	121.378010001968	28.060277636039	50.811829151889	3.6215465465981	3.97426057826168
50.8123291970692	3.95179656278666	79.9875226355097	240.360858516417	121.52999680856	28.0519035965336	50.812329151889	3.62266901619593	3.97260854029292
50.8128291970692	3.96366006462018	80.1071692432284	239.114271394828	121.680912666076	28.0435344047822	50.812829151889	3.62368258658266	3.96239742655235
50.8133291970692	3.97549036607007	80.2261965898739	237.876801424887	121.830751928044	28.0351700546806	50.813329151889	3.62480010906853	3.96075862809896
50.8138291970692	3.98728754621543	80.3446092029327	236.648383957941	121.979508954636	28.0268105401609	50.813829151889	3.62580962992177	3.9506314525722
50.8143291970692	3.99905168555082	80.4624115777992	235.42895472291	122.127178111701	28.0184558551912	50.814329151889	3.62692222564025	3.94900612543496
50.8148291970692	4.01078286595618	80.5796081779622	234.218449824958	122.273753771711	28.0101059937756	50.814829151889	3.62792773366562	3.93896456756931
50.8153291970692	4.02248117066708	80.6962034351912	233.016805744175	122.419230312809	28.0017609499536	50.815329151889	3.6290354217029	3.93735298128397
50.8158291970692	4.03414668424522	80.8122017497222	231.823959334248	122.563602119741	27.9934207178001	50.815829151889	3.63003694989767	3.92739829845927
50.8163291970692	4.04577949254923	80.9276074904425	230.639847821135	122.706863582916	27.9850852914247	50.816329151889	3.63113975110309	3.92580065482667
50.8168291970692	4.05737968270577	81.042424995075	229.464408801735	122.849009099325	27.9767546649719	50.816829151889	3.63213733476259	3.91593434520061
50.8173291970692	4.06894734308088	81.1566585703616	228.297580242557	122.990033071618	27.9684288326206	50.817329151889	3.63323526870254	3.91435088466117
50.8178291970692	4.08048256325166	81.2703124922469	227.139300478388	123.129929909007	27.9601077885836	50.817829151889	3.63422893941949	3.90457402574507
50.8183291970692	4.09198543397822	81.3833910060599	225.989508210955	123.268694026353	27.9517915271078	50.818329151889	3.63532202741864	3.9030049212324
50.8188291970692	4.10345604717588	81.4958983266959	224.848142507594	123.406319845061	27.9434800424736	50.818829151889	3.63631181915621	3.89331884111526
50.8193291970692	4.11489449588776	81.6078386387978	223.715142799905	123.542801792181	27.9351733289947	50.819329151889	3.63740008121248	3.89176430577524
50.8198291970692	4.12630087425752	81.7192160969365	222.590448882416	123.678134301282	27.9268713810179	50.819829151889	3.6383860241991	3.88216990916823
50.8203291970692	4.13767527750254	81.8300348257903	221.474000911239	123.812311811577	27.9185741929227	50.820329151889	3.63946948208289	3.88063008820164
50.8208291970692	4.14901780188725	81.9402989203246	220.365739402723	123.945328768773	27.9102817591212	50.820829151889	3.64045160902815	3.87112854447116
50.8213291970692	4.16032854469682	82.0500124459701	219.265605232111	124.077179624219	27.9019940740579	50.821329151889	3.64153028311958	3.8696036255503
50.8218291970692	4.17160760421116	82.1591794388005	218.173539632189	124.207858835738	27.8937111322089	50.821829151889	3.64250862292646	3.86019567356512
50.8223291970692	4.18285507967914	82.26780390571	217.089484191936	124.337360866785	27.8854329280824	50.822329151889	3.64358253541239	3.8586857752746
50.8228291970692	4.19407107129315	82.3758898245895	216.013380855169	124.465680187273	27.8771594562181	50.822829151889	3.64455711961652	3.84937243718493
50.8233291970692	4.20525568016391	82.4834411445028	214.945171919195	124.59281127274	27.8688907111866	50.823329151889	3.64562629120902	3.8478777235701
50.8238291970692	4.21640900829562	82.5904617858614	213.884800033445	124.718748605163	27.8606266875899	50.823829151889	3.64659714742443	3.8386595791242
50.8243291970692	4.22753115856132	82.6969556405994	212.832208198122	124.843486672136	27.8523673800604	50.824329151889	3.64766160069861	3.83718014323233
50.8248291970692	4.2386222346786	82.8029265723473	211.787339762839	124.967019967674	27.8441127832614	50.824829151889	3.64862875936806	3.82805807907673
50.8253291970692	4.24968234118557	82.908378416605	210.750138425254	125.089342991404	27.8358628918859	50.825329151889	3.64968851531672	3.82659406320594
50.8258291970692	4.26071158341712	83.0133149809148	209.720548229707	125.210450249353	27.8276177006574	50.825829151889	3.65065200279842	3.81756850632062
50.8263291970692	4.27171006748144	83.1177400450327	208.698513565855	125.330336253154	27.8193772043289	50.826329151889	3.65170708435827	3.81611997900031
50.8268291970692	4.28267790023685	83.2216573611001	207.6839791673	125.448995520822	27.8111413976831	50.826829151889	3.6526669300855	3.80719169250844
50.8273291970692	4.29361518926891	83.3250706538142	206.676890110222	125.566422575972	27.8029102755317	50.827329151889	3.65371735847753	3.80575877621223
50.8278291970692	4.30452204286779	83.4279836205978	205.677191812006	125.682611948582	27.7946838327157	50.827829151889	3.65467358758124	3.7969280401607
50.8283291970692	4.31539857000593	83.5303999317686	204.684830029866	125.797558174222	27.7864620641049	50.828329151889	3.6557193860795	3.79551077983666
50.8288291970692	4.32624488031598	83.6323232307076	203.699750859473	125.911255794805	27.7782449645976	50.828829151889	3.65667202707004	3.78677824615783
50.8293291970692	4.33706108406905	83.7337571340274	202.721900733575	126.023699357838	27.7700325291205	50.829329151889	3.65771321706951	3.78537674643427
50.8298291970692	4.34784729215316	83.8347052317389	201.751226420619	126.134883417146	27.7618247526283	50.829829151889	3.65866229387325	3.77674255339249
50.8303291970692	4.358603616052	83.9351710874178	200.787675023368	126.244802532138	27.7536216301039	50.830329151889	3.65969889896419	3.77535683646279
50.8308291970692	4.36933016782404	84.0351582383709	199.831193977524	126.353451268529	27.7454231565575	50.830829151889	3.66064443925935	3.76682153759808
50.8313291970693	4.38002706008175	84.1346701958009	198.881731050338	126.460824197614	27.7372293270271	50.831329151889	3.66167648095436	3.76545169229924
50.8318291970693	4.39069440597129	84.2337104449709	197.939234339228	126.566915896968	27.7290401365776	50.831829151889	3.66261850747794	3.75701528836348
50.8323291970693	4.40133231915227	84.3322824453685	197.003652270392	126.671720949743	27.7208555803012	50.832329151889	3.66364600966639	3.75566131481956
50.8328291970693	4.41194091377791	84.4303896308684	196.07493359742	126.775233945353	27.7126756533167	50.8328291518891	3.66458454936109	3.74732427437855
50.8333291970693	4.42252030447547	84.5280354098953	195.153027399901	126.877449478785	27.7045003507696	50.8333291518891	3.66560753361401	3.74598624778869
50.8338291970693	4.43307060632685	84.6252231655856	194.237883082037	126.978362151266	27.6963296678316	50.8338291518891	3.66654260803318	3.73774843723653
50.8343291970693	4.44359193484952	84.7219562559481	193.329450371249	127.077966569591	27.6881635997007	50.8343291518891	3.66756109852712	3.73642633616177
50.8348291970693	4.45408440597774	84.8182380140247	192.42767931678	127.176257346777	27.6800021416008	50.8348291518891	3.66849273398225	3.72828815333347
50.8353291970693	4.46454813604396	84.9140717480504	191.532520288308	127.273229101405	27.6718452887814	50.8353291518891	3.66950675228365	3.72698204162098
50.8358291970693	4.47498324176057	85.0094607416115	190.643923974542	127.368876458258	27.6636930365178	50.8358291518891	3.6704349691383	3.71894322030324
50.8363291970693	4.48538984020179	85.1044082538047	189.761841381832	127.463194047674	27.6555453801102	50.8363291518891	3.67144453970547	3.71765305523202
50.8368291970693	4.49576804878598	85.1989175193944	188.886223832768	127.556176506177	27.6474023148843	50.8368291518891	3.67236936375441	3.70971393787227
50.8373291970693	4.50611798525803	85.2929917489696	188.017022964783	127.647818475844	27.6392638361904	50.8373291518891	3.67337450808119	3.70843977439992
50.8378291970693	4.51643976767213	85.3866341291003	187.154190728752	127.738114604918	27.6311299394037	50.8378291518891	3.6742959584771	3.70059996216297
50.8383291970693	4.52673351437476	85.4798478224931	186.297679387595	127.827059547182	27.6230006199239	50.8383291518891	3.67529670130626	3.69934173628422
50.8388291970693	4.53699934398785	85.572635968146	185.447441514873	127.914647962572	27.6148758731749	50.8388291518891	3.67621480345521	3.6916015330372
50.8393291970693	4.54723737539234	85.6650016815026	184.603429993388	128.000874516565	27.6067556946047	50.8393291518891	3.67721116613327	3.69035929351737
50.8398291970693	4.55744772771183	85.7569480546056	183.765598013781	128.085733880764	27.5986400796852	50.8398291518891	3.678125937937	3.68271816556598
50.8403291970693	4.56763052029658	85.8484781562497	182.93389907313	128.169220732303	27.5905290239122	50.8403291518891	3.67911794550423	3.68149182675655
50.8408291970693	4.57778587270772	85.9395950321336	182.108286973546	128.251329754432	27.5824225228048	50.8408291518891	3.68002941212603	3.67395005814217
50.8413291970693	4.58791390470168	86.0303017050116	181.288715820769	128.332055635931	27.5743205719054	50.8413291518891	3.68101708569794	3.67273966562606
50.8418291970693	4.59801473621485	86.120601174844	180.475140022769	128.41139307167	27.5662231667799	50.8418291518891	3.68192526372457	3.66529658274655
50.8423291970693	4.60808848734859	86.2104964189477	179.667514288336	128.489336762037	27.5581303030167	50.8423291518891	3.68290862866497	3.6641020284218
50.8428291970693	4.61813527835431	86.2999903921447	178.86579362568	128.565881413498	27.5500419762273	50.8428291518891	3.68381354318631	3.65675791683584
50.8433291970693	4.62815522961886	86.389086026912	178.069933341023	128.641021738043	27.5419581820457	50.8433291518891	3.68479262028421	3.65557924652819
50.8438291970693	4.63814846165021	86.4777862335281	177.279889037202	128.714752453711	27.5338789161281	50.8438291518891	3.68569428647732	3.6483332841008
50.8443291970693	4.64811509506326	86.5660939002214	176.495616612257	128.787068284047	27.5258041741531	50.8443291518891	3.68666910146261	3.64717036587079
50.8448291970693	4.65805525056593	86.6540118933163	175.717072258031	128.857963958639	27.5177339518214	50.8448291518891	3.68756754454446	3.64002286446077
50.8453291970693	4.66796904894546	86.7415430573793	174.944212458768	128.92743421259	27.5096682448555	50.8453291518891	3.68853811776835	3.63887574835424
50.8458291970693	4.67785661105494	86.8286902153637	174.176993989703	128.995473787014	27.5016070489994	50.8458291518891	3.68943335137213	3.63182572409013
50.8463291970693	4.68771805780007	86.9154561687548	173.415373915667	129.062077428516	27.4935503600188	50.8463291518891	3.69039970899433	3.6306942522112
50.8468291970693	4.69755351012612	87.0018436977131	172.659309589679	129.12723988971	27.4854981737007	50.8468291518891	3.6912917587057	3.62374207260767
50.8473291970693	4.70736308900513	87.0878555612177	171.908758651543	129.190955928718	27.4774504858533	50.8473291518891	3.69225392050727	3.6226263039334
50.8478291970693	4.71714691542329	87.1734944972088	171.16367902645	129.253220309631	27.4694072923056	50.8478291518891	3.69314279823035	3.61577080427703
50.8483291970693	4.72690511036857	87.258763222729	170.424028923574	129.314027802019	27.4613685889076	50.8483291518891	3.69410079089184	3.61467055188911
50.8488291970693	4.73663779481858	87.3436644340649	169.689766834673	129.373373181429	27.4533343715298	50.8488291518891	3.69498652287693	3.60791219079037
50.8493291970693	4.74634508972853	87.4282008068869	168.960851532689	129.431251228903	27.4453046360633	50.8493291518891	3.69594036544896	3.60682752828461
50.8498291970693	4.75602711601959	87.5123749963892	168.237242070347	129.487656731417	27.4372793784194	50.8498291518891	3.69682296161955	3.60016493342276
50.8503291970693	4.76568399456724	87.5961896374285	167.51889777876	129.542584481408	27.4292585945296	50.8503291518891	3.69777268142986	3.59909564056311
50.8508291970693	4.77531584618996	87.6796473446626	166.80577826603	129.596029277257	27.4212422803454	50.8508291518891	3.69865216906896	3.59252940519235
50.8513291970693	4.78492279163814	87.7627507126874	166.097843415855	129.647985922836	27.413230431838	50.8513291518891	3.69959778424016	3.59147557718208
50.8518291970693	4.79450495158305	87.8455023161745	165.395053386128	129.698449227912	27.4052230449984	50.8518291518891	3.70047417095208	3.58500408459921
50.8523291970694	4.80406244660616	87.9279047100066	164.697368607551	129.747414007685	27.397220115837	50.8523291518891	3.70141570963166	3.58396546198283
50.8528291970694	4.81359539718857	88.0099604294136	164.004749782235	129.794875083282	27.3892216403836	50.8528291518891	3.70228902419622	3.5775894944601
50.8533291970694	4.82310392370067	88.0916719901071	163.317157882316	129.840827281309	27.381227614687	50.8533291518891	3.70322650333133	3.57656620277455
50.8538291970694	4.83258814639196	88.1730418884147	162.63455414856	129.885265434223	27.3732380348153	50.8538291518892	3.70409675058044	3.57028384928553
50.8543291970694	4.8420481853811	88.2540726014132	161.956900088975	129.928184379898	27.3652528968553	50.8543291518892	3.70503019937167	3.56927558184129
50.8548291970694	4.85148416064609	88.3347665870615	161.284157477429	129.969578962103	27.3572721969125	50.8548291518892	3.70589741017419	3.56308788254224
50.8553291970694	4.86089619201472	88.4151262843325	160.616288352259	130.009444030089	27.3492959311109	50.8553291518892	3.70682684407905	3.5620948062617
50.8558291970694	4.87028439915512	88.4951541133447	159.953255014891	130.04777443891	27.3413240955932	50.8558291518892	3.70769101988937	3.55599948843743
50.8563291970694	4.87964890156655	88.5748524754926	159.295020028457	130.08456504901	27.3333566865199	50.8563291518892	3.70861646947523	3.55502123858614
50.8568291970694	4.88898981857032	88.6542237535769	158.641546216415	130.119810726707	27.32539370007	50.8568291518892	3.70947764401505	3.54901968859547
50.8573291970694	4.89830726930096	88.7332703119338	157.992796661172	130.153506343806	27.3174351324404	50.8573291518892	3.71039912284604	3.54805648765489
50.8578291970694	4.90760137269748	88.8119944965634	157.348734702706	130.185646777859	27.3094809798455	50.8578291518892	3.71125729338458	3.54214598053023
50.8583291970694	4.91687224749488	88.8903986352579	156.709323937193	130.21622691178	27.3015312385178	50.8583291518892	3.71217483381552	3.54119739118715
50.8588291970694	4.92612001221577	88.9684850377286	156.074528215633	130.245241634342	27.293585904707	50.8588291518892	3.71303003792173	3.53537977400185
50.8593291970694	4.93534478516221	89.0462559957328	155.444311642486	130.272685839811	27.2856449746803	50.8593291518892	3.71394365109892	3.53444609267399
50.8598291970694	4.94454668440769	89.1237137831995	154.818638574293	130.298554428144	27.2777084447222	50.8598291518892	3.71479588077787	3.52871806658724
50.8603291970694	4.95372582778929	89.2008606563546	154.197473618324	130.322842304622	27.2697763111343	50.8603291518892	3.7157056014075	3.52779876386468
50.8608291970694	4.96288233289999	89.2776988538455	153.580781631202	130.345544380374	27.2618485702349	50.8608291518892	3.71655489938088	3.52216278656404
50.8613291970694	4.97201631708114	89.354230596865	152.968527717551	130.366655572042	27.2539252183595	50.8613291518892	3.71746073550388	3.52125825685705
50.8618291970694	4.98112789741513	89.4304580892744	152.360677228634	130.386170801892	27.2460062518599	50.8618291518892	3.71830708706839	3.51571029220978
50.8623291970694	4.99021719071816	89.5063835177261	151.757195760997	130.404084997462	27.2380916671048	50.8623291518892	3.71920907649894	3.51481988778596
50.8628291970694	4.99928431353323	89.5820090517853	151.158049155114	130.420393092143	27.2301814604792	50.8628291518892	3.72005253125555	3.5093632019698
50.8633291970694	5.00832938212323	89.6573368440516	150.563203494042	130.43509002487	27.2222756283841	50.8633291518892	3.72095067802062	3.50848744698761
50.8638291970694	5.01735251246418	89.7323690302789	149.972625102066	130.448170740118	27.214374167237	50.8638291518892	3.72179121261927	3.50311704662604
50.8643291970694	5.02635382023873	89.8071077294956	149.386280543357	130.459630187572	27.2064770734713	50.8643291518892	3.72268555865828	3.50225513973224
50.8648291970694	5.0353334208296	89.8815550441239	148.804136620628	130.469463322791	27.1985843435363	50.8648291518892	3.72352323187825	3.49697536264445
50.8653291970694	5.04429142931341	89.9557130600976	148.226160373798	130.477665106921	27.1906959738969	50.8653291518892	3.72441377599468	3.49612799997687
50.8658291970694	5.05322796045447	90.0295838469809	147.65231907865	130.484230506553	27.1828119610337	50.8658291518892	3.72524855322914	3.49093259876769
50.8663291970694	5.06214312869882	90.103169458085	147.082580245497	130.489154493594	27.174932301443	50.8663291518892	3.72613534285917	3.49009877772512
50.8668291970694	5.07103704816832	90.1764719305847	146.516911617858	130.492432045415	27.1670569916362	50.8668291518892	3.72696729514558	3.48499351414096
50.8673291970694	5.079909832655	90.249493285634	145.955281171122	130.494058144659	27.15918602814	50.8673291518892	3.72785032224882	3.48417415937628
50.8678291970694	5.08876159561544	90.3222355284819	145.397657111228	130.494027779845	27.1513194074963	50.8678291518892	3.728679400197	3.47915113036783
50.8683291970694	5.09759245016533	90.3947006485866	144.84400787334	130.492335945095	27.143457126262	50.8683291518892	3.7295587195613	3.47834497357653
50.8688291970694	5.1064025090742	90.4668906197289	144.294302120533	130.48897763997	27.1355991810088	50.8688291518892	3.73038501061615	3.47341183925761
50.8693291970694	5.11519188476019	90.5388074001264	143.748508742474	130.48394786934	27.127745568323	50.8693291518892	3.73126060517374	3.47262010974693
50.8698291970694	5.12396068928507	90.6104529325453	143.206596854112	130.477241643548	27.119896284806	50.8698291518892	3.73208404037892	3.46776676604376
50.8703291970694	5.13270903434925	90.6818291444127	142.66853579437	130.468860986828	27.1120513270732	50.8703291518892	3.73295597478696	3.46698784228356
50.8708291970694	5.1414370312871	90.7529379479275	142.134295124837	130.458830758568	27.1042106917546	50.8708291518892	3.73377666361388	3.46222449012373
50.8713291970694	5.15014479106217	90.8237812401715	141.603844628471	130.447175105841	27.0963743754946	50.8713291518892	3.73464490881915	3.46146000917698
50.8718291970694	5.15883242426276	90.894360903219	141.077154308297	130.433915790935	27.0885423749516	50.8718291518892	3.73546275623405	3.45677360028221
50.8723291970694	5.16750004109745	90.9646788042462	140.554194386116	130.419072554705	27.080714686798	50.8723291518892	3.73632739019265	3.45602146812584
50.8728291970694	5.1761477513908	91.0347367956402	140.034935301209	130.40266341812	27.0728913077202	50.8728291518892	3.73714253533992	3.45142561856237
50.8733291970695	5.18477566457926	91.1045367151065	139.519347709057	130.384704928765	27.0650722344185	50.8733291518892	3.73800351298609	3.45068802032889
50.8738291970695	5.193383889707	91.1740803857768	139.00740248005	130.365212360926	27.0572574636068	50.8738291518892	3.73881582585616	3.44616572117387
50.8743291970695	5.20197253542205	91.2433696163156	138.499070698213	130.344199878432	27.0494469920125	50.8743291518892	3.73967324313446	3.44543992722654
50.8748291970695	5.21054170997247	91.3124062010267	137.994323659925	130.321680520515	27.0416408163767	50.8748291518893	3.74048290299754	3.44100940513368
50.8753291970695	5.21909152120261	91.3811919199579	137.493132872653	130.297666058053	27.0338389334537	50.8753291518893	3.74133669332202	3.44029834052307
50.8758291970695	5.22762207654952	91.4497285390067	136.995470053677	130.272167729473	27.0260413400112	50.8758291518893	3.74214352298579	3.43593723063995
50.8763291970695	5.23613348303948	91.5180178100241	136.501307128829	130.245196076667	27.0182480328297	50.8763291518893	3.7429938067257	3.43523730619698
50.8768291970695	5.24462584728459	91.5860614709183	136.010616231234	130.216761475232	27.0104590087033	50.8768291518893	3.74379803993643	3.43097008739378
50.8773291970695	5.25309927547951	91.6538612457577	135.523369700048	130.186874247199	27.0026742644385	50.8773291518893	3.74464472142081	3.43028523153973
50.8778291970695	5.2615538733983	91.7214188448733	135.039540079212	130.155543660414	26.994893796855	50.8778291518893	3.74544611699539	3.42608226074156
50.8783291970695	5.26998974639131	91.7887359649602	134.559100116199	130.122778215027	26.9871176027851	50.8783291518893	3.74628934988431	3.42540771628074
50.8788291970695	5.27840699938226	91.855814289179	134.082022760772	130.088585811922	26.9793456790736	50.8788291518893	3.74708821582527	3.42130198809141
50.8793291970695	5.28680573686534	91.9226554872563	133.608281163742	130.052973819627	26.971578022578	50.8793291518893	3.74792786493056	3.42064305007058
50.8798291970695	5.29518606290249	91.9892612155843	133.137848675731	130.015949102362	26.9638146301681	50.8798291518893	3.74872387283692	3.41659498544252
50.8803291970695	5.30354808112066	92.0556331173204	132.670698845947	129.977518034445	26.9560554987261	50.8803291518893	3.74956013736658	3.41594530211719
50.8808291970695	5.3118918947093	92.1217728224855	132.206805420944	129.937686509288	26.9483006251464	50.8808291518893	3.75035369686546	3.41199954428967
50.8813291970695	5.32021760641786	92.1876819480625	131.74614234341	129.896459945656	26.9405500063354	50.8813291518893	3.75118638767344	3.41136628010787
50.8818291970695	5.32852531855337	92.2533620980933	131.288683750944	129.853843292175	26.9328036392117	50.8818291518893	3.75197705093663	3.40746962688005
50.8823291970695	5.3368151329782	92.3188148637758	130.834403974837	129.809841030571	26.9250615207056	50.8823291518893	3.75280642978247	3.40684424382068
50.8828291970695	5.34508715110781	92.3840418235602	130.383277538868	129.764457177978	26.9173236477595	50.8828291518893	3.75359474606431	3.40305733878075
50.8833291970695	5.35334147390868	92.4490445432446	129.935279158094	129.717695288543	26.9095900173273	50.8833291518893	3.75442054978361	3.4024495690668
50.8838291970695	5.36157820189623	92.5138245760701	129.490383737648	129.66955845453	26.9018606263746	50.8838291518893	3.75520590701524	3.39870045474256
50.8843291970695	5.36979743513289	92.5783834628147	129.048566371546	129.620049307075	26.8941354718785	50.8843291518893	3.75602848358511	3.39809875046137
50.8848291970695	5.37799927322628	92.6427227318881	128.609802341487	129.569170016714	26.8864145508276	50.8848291518893	3.75681162359392	3.39447013570492
50.8853291970695	5.3861838153274	92.7068438994241	128.174067115672	129.516922293805	26.8786978602218	50.8853291518893	3.75763060787174	3.39388777016702
50.8858291970695	5.39435116012891	92.7707484693736	127.741336347617	129.463307388907	26.8709853970723	50.8858291518893	3.75841069180226	3.39028177670251
50.8863291970695	5.40250140586359	92.8344379335966	127.311585874972	129.408326093197	26.8632771584014	50.8863291518893	3.75922655102456	3.38970304216134
50.8868291970695	5.41063465030275	92.8979137719538	126.884791718347	129.351978738979	26.8555731412425	50.8868291518893	3.76000458727317	3.38623292306526
50.8873291970695	5.41875099075476	92.9611774523972	126.460930080148	129.294265200321	26.8478733426401	50.8873291518893	3.76081681522838	3.38567599464348
50.8878291970695	5.42685052406376	93.024230431061	126.039977343401	129.23518489387	26.8401777596493	50.8878291518893	3.76159165059951	3.38220791691856
50.8883291970695	5.43493334660824	93.0870741523504	125.621910070598	129.174736779856	26.8324863893364	50.8883291518893	3.76240088005122	3.3816513167677
50.8888291970695	5.44299955429989	93.1497100490318	125.206705002541	129.112919363304	26.824799228778	50.8888291518893	3.76317389322662	3.37834096594749
50.8893291970695	5.45104924258242	93.2121395423206	124.794339057187	129.049730695505	26.8171162750616	50.8893291518893	3.76397942208366	3.37780967885548
50.8898291970695	5.45908250643047	93.2743640419696	124.384789328503	128.985168375699	26.8094375252852	50.8898291518893	3.76474902262981	3.3744731782875
50.8903291970695	5.46709944034859	93.3363849463562	123.978033085325	128.919229553032	26.8017629765573	50.8903291518893	3.76555171414776	3.3739376952768
50.8908291970695	5.47510013837032	93.3982036425696	123.574047770217	128.851910928767	26.7940926259965	50.8908291518893	3.76631979679714	3.3707898758556
50.8913291970695	5.48308469405728	93.4598215064967	123.172810998343	128.78320875874	26.786426470732	50.8913291518893	3.7671186759485	3.37028467350792
50.8918291970695	5.49105320049838	93.5212399029083	122.774300556336	128.713118856097	26.7787645079031	50.8918291518893	3.76788304007873	3.36707178222156
50.8923291970695	5.49900575030909	93.582460185544	122.378494401175	128.641636594272	26.7711067346592	50.8923291518893	3.76867929205987	3.36655613762839
50.8928291970695	5.5069424356307	93.6434836971966	121.985370659067	128.568756910229	26.7634531481598	50.8928291518893	3.76944255382215	3.36357570386844
50.8933291970695	5.51486334812976	93.7043117697968	121.594907624336	128.494474307953	26.7558037455742	50.8933291518893	3.77023482207289	3.36309736527145
50.8938291970696	5.52276857899753	93.764945724496	121.207083758309	128.418782862191	26.7481585240817	50.8938291518893	3.77099392669805	3.35999777701303
50.8943291970696	5.53065821894944	93.82538687175	120.821877688219	128.341676222427	26.7405174808714	50.8943291518893	3.77178384738256	3.35950031684643
50.8948291970696	5.53853235822468	93.8856365114008	120.4392682061	128.263147617098	26.7328806131421	50.8948291518893	3.77254242243083	3.35669506860418
50.8953291970696	5.54639108658585	93.9456959327587	120.059234267695	128.183189858033	26.7252479181023	50.8953291518893	3.7733281040725	3.3562448454812
50.8958291970696	5.5542344933186	94.0055664146839	119.68175499137	128.101795345113	26.7176193929698	50.8958291518894	3.77408189578249	3.35324490199102
50.8963291970696	5.56206266723139	94.0652492256666	119.306809657024	128.018956071144	26.7099950349722	50.8963291518894	3.77486560794074	3.35276343432223
50.8968291970696	5.56987569665531	94.1247456239081	118.934377705013	127.934663626933	26.7023748413464	50.8968291518894	3.77561966558672	3.35014533467209
50.8973291970696	5.57767366944389	94.1840568573999	118.564438735076	127.848909206557	26.6947588093386	50.8973291518894	3.77639876479647	3.34972514687076
50.8978291970696	5.58545667297302	94.243184164003	118.196972505265	127.761683612823	26.6871469362041	50.8978291518894	3.77714714725134	3.3468063892104
50.8983291970696	5.59322479414093	94.3021287715266	117.831958930877	127.672977262904	26.6795392192078	50.8983291518894	3.77792479487575	3.34633795168619
50.8988291970696	5.60097811936819	94.3608918978066	117.469378083401	127.582780194143	26.6719356556232	50.8988291518894	3.77867455469598	3.34392486399408
50.8993291970696	5.60871673459773	94.4194747507822	117.109210189457	127.491082070024	26.6643362427332	50.8993291518894	3.77944704753995	3.3435375782564
50.8998291970696	5.61644072529501	94.477878528574	116.75143562975	127.39787218629	26.6567409778294	50.8998291518894	3.78018986345155	3.34067467670224
50.9003291970696	5.62415017644815	94.5361044195601	116.396034938022	127.303139477205	26.6491498582126	50.9003291518894	3.78096162131223	3.34021520432898
50.9008291970696	5.63184517256813	94.5941536024522	116.042988800018	127.206872521954	26.6415628811921	50.9008291518894	3.78170737473731	3.33803337194963
50.9013291970696	5.63952579768906	94.6520272463707	115.692278052443	127.109059551168	26.6339800440862	50.9013291518894	3.78247319774884	3.33768319986008
50.9018291970696	5.64719213536847	94.7097265109204	115.343883681941	127.009688453568	26.6264013442215	50.9018291518894	3.78321020313682	3.33484099649292
50.9023291970696	5.65484426868767	94.7672525462646	114.997786824063	126.90874678272	26.6188267789336	50.9023291518894	3.78397629042528	3.33438484702389
50.9028291970696	5.66248228025214	94.8246064931991	114.65396876225	126.80622176389	26.6112563455665	50.9028291518894	3.78471843156097	3.33247243396421
50.9033291970696	5.67010625219191	94.8817894832254	114.31241092682	126.702100300996	26.6036900414726	50.9033291518894	3.78547746542476	3.33216550016445
50.9038291970696	5.67771626616213	94.9388026386244	113.973094893956	126.596368983645	26.5961278640126	50.9038291518894	3.7862082928471	3.32929478551849
50.9043291970696	5.68531240334351	94.9956470725279	113.636002384699	126.489014094246	26.5885698105559	50.9043291518894	3.78696899265123	3.32883406167974
50.9048291970696	5.6928947444429	95.0523238889916	113.301115263955	126.380021615203	26.5810158784797	50.9048291518894	3.78770806227482	3.32724620769612
50.9053291970696	5.70046336969392	95.1088341830656	112.968415539492	126.269377236162	26.5734660651697	50.9053291518894	3.78846010852375	3.32699136113988
50.9058291970696	5.70801835885755	95.1651790408658	112.637885360958	126.157066361322	26.5659203680196	50.9058291518894	3.78918421458901	3.32402284674533
50.9063291970696	5.71555979122282	95.2213595396448	112.309507018889	126.043074116795	26.5583787844312	50.9063291518894	3.78993990167526	3.32354642893407
50.9068291970696	5.72308774560755	95.2773767478609	111.983262943736	125.927385358007	26.5508413118144	50.9068291518894	3.79067665001318	3.32236246396549
50.9073291970696	5.73060230035906	95.3332317252485	111.659135704885	125.809984677141	26.5433079475868	50.9073291518894	3.79142130911264	3.32216000597794
50.9078291970696	5.73810353335499	95.3889255228866	111.337108009689	125.690856410605	26.535778689174	50.9078291518894	3.79213823702638	3.31903256671455
50.9083291970696	5.7455915220041	95.4444591832677	111.017162702507	125.569984646533	26.5282535340095	50.9083291518894	3.7928892502316	3.31853064536294
50.9088291970696	5.75306634324712	95.4998337403656	110.699282763738	125.447353232295	26.5207324795344	50.9088291518894	3.79362427206662	3.31781032931549
50.9093291970696	5.76052807355767	95.5550502197028	110.38345130887	125.32294578203	26.5132155231974	50.9093291518894	3.79435485984144	3.31676326657096
50.9098291970696	5.76797678894314	95.6101096384182	110.069651587531	125.196745684183	26.5057026624552	50.9098291518894	3.79508863213188	3.31608987963996
50.9103291970696	5.77541256494569	95.6650130053332	109.757866982542	125.06873610904	26.4981938947716	50.9103291518894	3.79581074503927	3.314239633802
50.9108291970696	5.78283547664319	95.719761321018	109.448081008979	124.938900016273	26.4906892176181	50.9108291518894	3.79654938155699	3.3139426780878
50.9113291970696	5.79024559865025	95.7743555778574	109.14027731324	124.807220162464	26.4831886284737	50.9113291518894	3.79726372043933	3.31157926731589
50.9118291970696	5.79764300511929	95.8287967601159	108.83443967211	124.673679108625	26.4756921248248	50.9118291518894	3.79800199888112	3.31119995928026
50.9123291970696	5.8050277697416	95.8830858440028	108.530551991842	124.538259227704	26.4681997041649	50.9123291518894	3.79872282800642	3.30997931900799
50.9128291970696	5.81239996574843	95.9372237977359	108.228598307234	124.400942712061	26.4607113639949	50.9128291518894	3.79945309851769	3.30978340777447
50.9133291970696	5.81975966591213	95.9912115816058	107.928562780718	124.261711580928	26.453227101823	50.9133291518894	3.80016094769455	3.30741139544826
50.9138291970696	5.82710694254733	96.0450501480392	107.630429701444	124.120547687836	26.4457469151643	50.9138291518894	3.80089388062077	3.3070307100028
50.9143291970696	5.83444186751207	96.0987404416621	107.334183484383	123.977432728012	26.4382708015413	50.9143291518894	3.80161216944736	3.30618205937327
50.9148291970697	5.8417645122091	96.1522833993616	107.039808669421	123.832348245739	26.4307987584831	50.9148291518894	3.80233425777055	3.30587686125713
50.9153291970697	5.84907494758703	96.2056799503486	106.747289920469	123.685275641673	26.4233307835263	50.9153291518894	3.8030397400286	3.30385351036387
50.9158291970697	5.85637324414163	96.2589310162194	106.456612024568	123.536196180124	26.4158668742141	50.9158291518894	3.80376588456856	3.30352877963401
50.9163291970697	5.86365947191713	96.3120375110162	106.167759891011	123.385090996287	26.4084070280965	50.9163291518894	3.80447640329461	3.30240252162851
50.9168291970697	5.8709337005075	96.3650003412886	105.880718550456	123.231941103422	26.4009512427304	50.9168291518895	3.8051958252516	3.30222175918757
50.9173291970697	5.87819599905779	96.4178204061536	105.595473154057	123.076727399989	26.3934995156797	50.9173291518895	3.80589625021101	3.30027455442487
50.9178291970697	5.8854464362655	96.4704985973551	105.312008972589	122.919430676723	26.3860518445146	50.9178291518895	3.80661685417309	3.29996204536038
50.9183291970697	5.89268508038195	96.523035799324	105.030311395587	122.760031623657	26.3786082268121	50.9183291518895	3.80732437520477	3.29914984823688
50.9188291970697	5.89991199921364	96.5754328892366	104.750365930483	122.598510837078	26.371168660156	50.9188291518895	3.80803717874236	3.29901948871432
50.9193291970697	5.90712726012374	96.6276907370733	104.472158201752	122.434848826433	26.3637331421363	50.9193291518895	3.80873137299011	3.29699239270925
50.9198291970697	5.91433093003346	96.679810205677	104.195673950063	122.269026021158	26.3563016703498	50.9198291518895	3.80944722677129	3.29666706370493
50.9203291970697	5.92152307542354	96.7317921508106	103.920899031429	122.10102277746	26.3488742423995	50.9203291518895	3.81015258695365	3.29623777220477
50.9208291970697	5.92870376233573	96.7836374212143	103.647819416372	121.930819385011	26.3414508558949	50.9208291518895	3.81085437541278	3.29558577932471
50.9213291970697	5.93587305637426	96.8353468586625	103.376421189082	121.758396073586	26.3340315084518	50.9213291518895	3.81155896873019	3.29533097529865
50.9218291970697	5.94303102270738	96.8869212980201	103.10669054659	121.583733019631	26.3266161976923	50.9218291518895	3.81225294640397	3.29406907465128
50.9223291970697	5.95017772606887	96.938361567299	102.838613797941	121.406810352754	26.3192049212448	50.9223291518895	3.81295893474717	3.29386654771231
50.9228291970697	5.95731323075959	96.9896684877132	102.572177363371	121.227608162139	26.3117976767439	50.9228291518895	3.81365646286937	3.29341566616252
50.9233291970697	5.96443760064904	97.0408428737344	102.307367773493	121.0461065029	26.3043944618301	50.9233291518895	3.8143560762098	3.29334329616772
50.9238291970697	5.97155089917696	97.0918855331465	102.044171668482	120.862285402345	26.2969952741503	50.9238291518895	3.81504724866116	3.29256468759152
50.9243291970697	5.97865318935491	97.1427972671005	101.782575797273	120.676124866168	26.2896001113573	50.9243291518895	3.81574574728689	3.29243972567654
50.9248291970697	5.98574453376786	97.1935788701679	101.522567016756	120.487604884566	26.2822089711098	50.9248291518895	3.81644046410136	3.29241965565952
50.9253291970697	5.99282499457585	97.244231130395	101.264132290976	120.296705438274	26.2748218510726	50.9253291518895	3.81713252922214	3.29236157935042
50.9258291970697	5.99989463351559	97.2947548293555	101.007258690347	120.103406504524	26.2674387489164	50.9258291518895	3.81782376523642	3.29235225446418
50.9263291970697	6.00695351190213	97.3451507422036	100.751933390861	119.907688062923	26.2600596623177	50.9263291518895	3.81851355401933	3.29235075342035
50.9268291970697	6.01400169063055	97.3954196377267	100.498143673302	119.709530101246	26.2526845889587	50.9268291518895	3.81920204484483	3.29235050870252
50.9273291970697	6.02103923017757	97.4455622783969	100.245876922473	119.508912621157	26.2453135265276	50.9273291518895	3.81988930336657	3.29235046584227
50.9278291970697	6.02806619060331	97.4955794204231	99.9951206264183	119.305815643841	26.2379464727182	50.9278291518895	3.82057534878778	3.2923504554402
50.9283291970697	6.03508263155294	97.545471813802	99.7458623756575	119.100219215563	26.2305834252298	50.9283291518895	3.82126018757297	3.29235045026712
50.9288291970697	6.04208861225841	97.5952402023693	99.4980898624199	118.892103413132	26.2232243817677	50.9288291518895	3.82194382329179	3.29235044594377
50.9293291970697	6.04908419154018	97.64488532385	99.251790879885	118.681448349297	26.2158693400424	50.9293291518895	3.82262625890773	3.29235044176542
50.9298291970697	6.05606942780895	97.6944079099083	99.0069533214275	118.468234178056	26.2085182977703	50.9298291518895	3.8233074972589	3.29235043761859
50.9303291970697	6.06304437906739	97.7438086861981	98.7635651798677	118.252441099879	26.2011712526729	50.9303291518895	3.82398754115331	3.29235043348497
50.9308291970697	6.0700091029119	97.7930883724116	98.5216145467255	118.034049366855	26.1938282024775	50.9308291518895	3.82466639338711	3.29235042936159
50.9313291970697	6.07696365653439	97.8422476823288	98.2810896114796	117.813039287757	26.1864891449167	50.9313291518895	3.82534405674798	3.29235042524795
50.9318291970697	6.08390809672404	97.8912873238659	98.0419786608299	117.589904051206	26.1791540777284	50.9318291518895	3.8260205340157	3.29235042114394
50.9323291970697	6.09084247986904	97.9402079991238	97.8042700779682	117.365102926284	26.1718229986558	50.9323291518895	3.82669582796229	3.29235041704952
50.9328291970697	6.09776686195845	97.9890104044358	97.5679523418488	117.138999155748	26.1644959054475	50.9328291518895	3.82736994135199	3.29235041296467
50.9333291970697	6.10468129858396	98.0376952304154	97.3330140264664	116.911879230442	26.1571727958574	50.9333291518895	3.82804287694131	3.29235040888936
50.9338291970697	6.11158584494168	98.0862631620032	97.0994438001381	116.683971657567	26.1498536676444	50.9338291518895	3.82871463747899	3.29235040482356
50.9343291970697	6.11848055583397	98.1347148785141	96.8672304247897	116.455461683476	26.1425385185727	50.9343291518895	3.82938522570603	3.29235040076725
50.9348291970697	6.12536548567126	98.1830510536835	96.6363627552458	116.226502355842	26.1352273464116	50.9348291518895	3.83005464435571	3.2923503967204
50.9353291970697	6.13224068847387	98.2312723557137	96.4068297385272	115.997222766093	26.1279201489354	50.9353291518895	3.83072289615359	3.29235039268297
50.9358291970698	6.13910621787384	98.2793794473193	96.1786204131478	115.767734186769	26.1206169239236	50.9358291518895	3.83138998381754	3.29235038865496
50.9363291970698	6.14596212711675	98.3273729857731	95.9517239084217	115.538134645759	26.1133176691606	50.9363291518895	3.8320559100578	3.29235038463632
50.9368291970698	6.15280846906359	98.3752536229508	95.7261294437704	115.308512339103	26.1060223824358	50.9368291518895	3.83272067757692	3.29235038062703
50.9373291970698	6.15964529619259	98.423022005376	95.5018263280356	115.078948178963	26.0987310615435	50.9373291518895	3.83338428906987	3.29235037662707
50.9378291970698	6.1664726606011	98.4706787742646	95.2788039587972	114.849517695963	26.0914437042828	50.9378291518896	3.83404674722403	3.2923503726364
50.9383291970698	6.17329061400738	98.5182245655686	95.0570518216965	114.620292458144	26.0841603084579	50.9383291518896	3.83470805471921	3.29235036865501
50.9388291970698	6.18009920775254	98.5656600100203	94.83655948976	114.391341126885	26.0768808718776	50.9388291518896	3.83536821422768	3.29235036468287
50.9393291970698	6.18689849280237	98.6129857331753	94.617316622732	114.162730239215	26.0696053923555	50.9393291518896	3.83602722841421	3.29235036071995
50.9398291970698	6.19368851974918	98.6602023554555	94.3993129664094	113.934524783143	26.06233386771	50.9398291518896	3.83668509993611	3.29235035676623
50.9403291970698	6.20046933881372	98.7073104921924	94.1825383519798	113.706788615658	26.0550662957643	50.9403291518896	3.83734183144319	3.29235035282167
50.9408291970698	6.20724099984707	98.7543107536691	93.9669826953659	113.479584760578	26.047802674346	50.9408291518896	3.83799742557787	3.29235034888626
50.9413291970698	6.21400355233242	98.8012037451621	93.7526359965742	113.252975614034	26.0405430012875	50.9413291518896	3.83865188497513	3.29235034495996
50.9418291970698	6.22075704538706	98.8479900669836	93.5394883390458	113.027023078464	26.0332872744259	50.9418291518896	3.83930521226261	3.29235034104276
50.9423291970698	6.22750152776423	98.8946703145228	93.3275298890134	112.801788640814	26.0260354916026	50.9423291518896	3.83995741006056	3.29235033713463
50.9428291970698	6.23423704785496	98.9412450782868	93.1167508948625	112.577333406743	26.0187876506637	50.9428291518896	3.84060848098191	3.29235033323554
50.9433291970698	6.24096365369003	98.9877149439415	92.9071416864951	112.353718099751	26.0115437494598	50.9433291518896	3.84125842763229	3.29235032934546
50.9438291970698	6.24768139294181	99.0340804923523	92.6986926746999	112.131003031982	26.0043037858459	50.9438291518896	3.84190725261005	3.29235032546438
50.9443291970698	6.25439031292617	99.0803422996239	92.4913943505246	111.909248051814	25.9970677576814	50.9443291518896	3.84255495850626	3.29235032159226
50.9448291970698	6.26109046060436	99.1265009371405	92.2852372846542	111.68851247213	25.98983566283	50.9448291518896	3.84320154790479	3.29235031772908
50.9453291970698	6.26778188258492	99.1725569716049	92.0802121267922	111.468854982272	25.9826074991601	50.9453291518896	3.84384702338227	3.29235031387482
50.9458291970698	6.27446462512556	99.2185109650784	91.8763096050458	111.250333545966	25.9753832645441	50.9458291518896	3.84449138750816	3.29235031002945
50.9463291970698	6.28113873413506	99.2643634750192	91.6735205253166	111.03300528703	25.9681629568588	50.9463291518896	3.84513464284477	3.29235030619295
50.9468291970698	6.28780425517517	99.310115054321	91.4718357706939	110.816926364279	25.9609465739851	50.9468291518896	3.84577679194724	3.29235030236529
50.9473291970698	6.29446123346251	99.3557662513518	91.2712463008528	110.602151836782	25.9537341138085	50.9473291518896	3.84641783736362	3.29235029854644
50.9478291970698	6.30110971387042	99.4013176099917	91.0717431514557	110.38873552043	25.9465255742183	50.9478291518896	3.84705778163486	3.29235029473639
50.9483291970698	6.30774974093093	99.4467696696703	90.8733174335592	110.176729836616	25.9393209531082	50.9483291518896	3.84769662729485	3.29235029093511
50.9488291970698	6.31438135883658	99.4921229654046	90.675960333024	109.966185653772	25.9321202483758	50.9488291518896	3.84833437687042	3.29235028714257
50.9493291970698	6.32100461144238	99.5373780278362	90.4796631099279	109.757152122411	25.9249234579231	50.9493291518896	3.8489710328814	3.29235028335875
50.9498291970698	6.32761954226765	99.5825353832676	90.2844170979856	109.549676504328	25.917730579656	50.9498291518896	3.84960659784061	3.29235027958363
50.9503291970698	6.33422619449791	99.6275955536992	90.0902137039695	109.343803996578	25.9105416114843	50.9503291518896	3.85024107425389	3.29235027581717
50.9508291970698	6.34082461098682	99.6725590568655	89.8970444071358	109.139577550875	25.9033565513221	50.9508291518896	3.85087446462014	3.29235027205937
50.9513291970698	6.34741483425804	99.7174264062712	89.7049007586537	108.937037689066	25.8961753970872	50.9513291518896	3.85150677143132	3.29235026831018
50.9518291970698	6.35399690650711	99.7621981112267	89.513774381041	108.736222315366	25.8889981467016	50.9518291518896	3.8521379971725	3.2923502645696
50.9523291970698	6.36057086960334	99.8068746768835	89.3236569676	108.537166526069	25.881824798091	50.9523291518896	3.85276814432184	3.29235026083759
50.9528291970698	6.36713676509168	99.8514566042696	89.1345402818599	108.339902417513	25.8746553491851	50.9528291518896	3.85339721535067	3.29235025711414
50.9533291970698	6.37369463419464	99.8959443903243	88.9464161570218	108.144458893083	25.8674897979174	50.9533291518896	3.85402521272347	3.29235025339921
50.9538291970698	6.38024451781413	99.9403385279326	88.7592764954077	107.950861470113	25.8603281422253	50.9538291518896	3.85465213889789	3.29235024969279
50.9543291970698	6.38678645653336	99.9846395059597	88.5731132679141	107.759122464258	25.8531703800499	50.9543291518896	3.8552779963248	3.29235024599484
50.9548291970698	6.39332049061872	100.028847809285	88.3879185134681	107.569246503048	25.8460165093361	50.9548291518896	3.8559027874483	3.29235024230536
50.9553291970698	6.3998466600216	100.072963918836	88.2036843384889	107.381233487154	25.8388665280327	50.9553291518896	3.85652651470574	3.29235023862431
50.9558291970698	6.40636500438032	100.116988311622	88.0204029163507	107.195079209879	25.831720434092	50.9558291518896	3.85714918052774	3.29235023495167
50.9563291970698	6.41287556302197	100.160921460766	87.8380664868522	107.010775384871	25.82457822547	50.9563291518896	3.85777078733821	3.29235023128742
50.9568291970699	6.41937837496425	100.20476383554	87.6566673556873	106.828309528367	25.8174399001265	50.9568291518896	3.85839133755438	3.29235022763153
50.9573291970699	6.42587347891738	100.248515901396	87.476197893921	106.647664809924	25.8103054560249	50.9573291518896	3.85901083358684	3.29235022398398
50.9578291970699	6.43236091328591	100.292178119999	87.2966505374686	106.468819901234	25.8031748911321	50.9578291518896	3.8596292778395	3.29235022034475
50.9583291970699	6.4388407161706	100.335750949258	87.1180177865781	106.291748831293	25.7960482034187	50.9583291518897	3.86024667270969	3.29235021671382
50.9588291970699	6.44531292537022	100.37923484336	86.9402922053172	106.116420850804	25.7889253908588	50.9588291518897	3.86086302058812	3.29235021309116
50.9593291970699	6.45177757838348	100.422630252802	86.7634664210625	105.942800307299	25.7818064514299	50.9593291518897	3.86147832385893	3.29235020947675
50.9598291970699	6.45823471241078	100.46593762442	86.5875331239939	105.770846532106	25.7746913831133	50.9598291518897	3.86209258489971	3.29235020587057
50.9603291970699	6.46468436435611	100.50915740142	86.4124850665911	105.60051374014	25.7675801838935	50.9603291518897	3.86270580608153	3.29235020227259
50.9608291970699	6.47112657082884	100.552290023413	86.2383150631358	105.43175094344	25.7604728517586	50.9608291518897	3.86331798976892	3.2923501986828
50.9613291970699	6.47756136814557	100.595335926441	86.0650159892143	105.26450187929	25.7533693847	50.9613291518897	3.86392913831995	3.29235019510116
50.9618291970699	6.48398879233195	100.63829554301	85.8925807812266	105.098704953695	25.7462697807126	50.9618291518897	3.86453925408619	3.29235019152767
50.9623291970699	6.49040887912449	100.681169302121	85.7210024358964	104.934293200903	25.7391740377947	50.9623291518897	3.8651483394128	3.29235018796228
50.9628291970699	6.49682166397241	100.723957629296	85.5502740097871	104.771194259561	25.7320821539478	50.9628291518897	3.86575639663848	3.29235018440499
50.9633291970699	6.50322718203937	100.766660946612	85.3803886188208	104.609330366019	25.7249941271769	50.9633291518897	3.86636342809553	3.29235018085577
50.9638291970699	6.50962546820535	100.80927967273	85.2113394377976	104.448618365161	25.7179099554901	50.9638291518897	3.86696943610989	3.2923501773146
50.9643291970699	6.51601655706843	100.851814222919	85.0431196999228	104.288969739067	25.710829636899	50.9643291518897	3.86757442300111	3.29235017378146
50.9648291970699	6.52240048294657	100.894265009093	84.8757226963349	104.130290653677	25.7037531694183	50.9648291518897	3.8681783910824	3.29235017025632
50.9653291970699	6.5287772798794	100.936632439834	84.7091417756378	103.972482023526	25.696680551066	50.9653291518897	3.86878134266065	3.29235016673916
50.9658291970699	6.53514698163002	100.978916920423	84.5433703434356	103.815439594492	25.6896117798632	50.9658291518897	3.86938328003644	3.29235016322997
50.9663291970699	6.54150962168676	101.021118852866	84.3784018618716	103.659054044418	25.6825468538343	50.9663291518897	3.86998420550407	3.29235015972871
50.9668291970699	6.54786523326497	101.063238635926	84.2142298491707	103.503211101321	25.6754857710069	50.9668291518897	3.8705841213516	3.29235015623537
50.9673291970699	6.55421384930878	101.105276665148	84.0508478791844	103.347791678834	25.6684285294115	50.9673291518897	3.87118302986081	3.29235015274993
50.9678291970699	6.56055550249285	101.147233332885	83.8882495809388	103.192672028389	25.6613751270819	50.9678291518897	3.87178093330728	3.29235014927236
50.9683291970699	6.56689022522415	101.18910902833	83.7264286381885	103.037723907607	25.654325562055	50.9683291518897	3.87237783396037	3.29235014580264
50.9688291970699	6.5732180496437	101.23090413754	83.5653787889696	102.882814764225	25.6472798323707	50.9688291518897	3.8729737340833	3.29235014234076
50.9693291970699	6.57953900762831	101.272619043464	83.4050938251593	102.727807934847	25.640237936072	50.9693291518897	3.87356863593306	3.29235013888668
50.9698291970699	6.58585313079232	101.314254125968	83.2455675920371	102.572562857731	25.6331998712049	50.9698291518897	3.87416254176057	3.29235013544039
50.9703291970699	6.59216045048935	101.355809761864	83.0867939878504	102.416935298767	25.6261656358183	50.9703291518897	3.87475545381056	3.29235013200188
50.9708291970699	6.59846099781401	101.397286324935	82.9287669633809	102.260782333965	25.6191352279643	50.9708291518897	3.87534737432171	3.2923501285711
50.9713291970699	6.60475480360362	101.438684185962	82.7714805215183	102.103978547629	25.6121086456977	50.9713291518897	3.87593830552658	3.29235012514806
50.9718291970699	6.61104189843993	101.480003712749	82.6149287168327	101.946417137425	25.6050858870764	50.9718291518897	3.87652824965168	3.29235012173272
50.9723291970699	6.61732231265083	101.521245270148	82.459105655152	101.78800771956	25.5980669501613	50.9723291518897	3.87711720891749	3.29235011832506
50.9728291970699	6.62359607631206	101.562409220085	82.304005493144	101.628674001753	25.5910518330159	50.9728291518897	3.87770518553843	3.29235011492506
50.9733291970699	6.62986321924889	101.603495921587	82.1496224378994	101.468351738644	25.584040533707	50.9733291518897	3.87829218172293	3.29235011153271
50.9738291970699	6.63612377103783	101.644505730804	81.995950746517	101.306986986229	25.5770330503038	50.9738291518897	3.87887819967345	3.29235010814798
50.9743291970699	6.64237776100827	101.685439001038	81.8429847256967	101.144534619438	25.5700293808787	50.9743291518897	3.87946324158645	3.29235010477085
50.9748291970699	6.64862521824422	101.726296082761	81.6907187313295	100.980957074758	25.5630295235067	50.9748291518897	3.88004730965247	3.29235010140129
50.9753291970699	6.65486617158595	101.767077323648	81.5391471680951	100.816223284196	25.5560334762656	50.9753291518897	3.88063040605609	3.2923500980393
50.9758291970699	6.66110064963163	101.807783068592	81.3882644890588	100.650307771729	25.5490412372362	50.9758291518897	3.88121253297601	3.29235009468485
50.9763291970699	6.66732868073904	101.848413659737	81.2380651952765	100.483189887612	25.5420528045018	50.9763291518897	3.88179369258501	3.29235009133791
50.9768291970699	6.67355029302716	101.888969436494	81.0885438353963	100.31485315956	25.5350681761485	50.9768291518897	3.88237388705002	3.29235008799848
50.9773291970699	6.67976551437786	101.929450735571	80.9396950052684	100.145284743032	25.5280873502652	50.9773291518897	3.8829531185321	3.29235008466652
50.97782919707	6.68597437243754	101.969857890992	80.7915133475547	99.974474955433	25.5211103249435	50.9778291518897	3.88353138918647	3.29235008134202
50.97832919707	6.6921768946187	102.010191234121	80.6439935513433	99.8024168814117	25.5141370982775	50.9783291518897	3.8841084581358	3.29235007731936
50.97882919707	6.69837310810165	102.050451093688	80.4971303517633	99.6291060383417	25.5071676683642	50.9788291518897	3.88468443047728	3.29235007348976
50.97932919707	6.70456303983606	102.090637795809	80.3509185296066	99.4545400927363	25.500202033303	50.9793291518898	3.88525944494717	3.29235007009396
50.97982919707	6.71074671654259	102.130751664009	80.205352910949	99.2787186197583	25.4932401911963	50.9798291518898	3.88583352336295	3.29235006683114
50.98032919707	6.7169241647145	102.170793019244	80.0604283667742	99.1016428991825	25.4862821401486	50.9803291518898	3.88640666713669	3.29235006359377
50.98082919707	6.72309541061926	102.210762179925	79.9161398126029	98.9233157421799	25.4793278782674	50.9808291518898	3.88697887504011	3.29235006035691
50.98132919707	6.72926048030009	102.250659461942	79.7724822081236	98.7437413441569	25.4723774036625	50.9813291518898	3.88755014629518	3.29235005711788
50.98182919707	6.73541939957757	102.290485178678	79.6294505568261	98.5629251596157	25.4654307144465	50.9818291518898	3.88812048089276	3.29235005387847
50.98232919707	6.74157219405126	102.33023964104	79.4870399056363	98.380873795613	25.4584878087343	50.9823291518898	3.88868987945825	3.29235005064081
50.98282919707	6.74771888910118	102.369923157474	79.3452453445574	98.1975949209316	25.4515486846435	50.9828291518898	3.88925834308818	3.29235004740663
50.98332919707	6.75385950988943	102.409536033991	79.2040620063098	98.0130971885104	25.4446133402941	50.9833291518898	3.88982587322114	3.29235004417717
50.98382919707	6.75999408136175	102.449078574186	79.0634850659761	97.8273901690694	25.4376817738086	50.9838291518898	3.89039247154358	3.29235004095337
50.98432919707	6.766122628249	102.488551079257	78.9235097406504	97.6404842941691	25.4307539833119	50.9843291518898	3.89095813992193	3.2923500377359
50.98482919707	6.77224517506877	102.52795384803	78.7841312890839	97.4523908072307	25.4238299669315	50.9848291518898	3.89152288035395	3.29235003452525
50.98532919707	6.77836174612689	102.567287176977	78.6453450113413	97.2631217212586	25.4169097227972	50.9853291518898	3.89208669493369	3.29235003132176
50.98582919707	6.78447236551894	102.606551360237	78.5071462484534	97.0726897822073	25.4099932490413	50.9858291518898	3.89264958582628	3.29235002812572
50.98632919707	6.79057705713178	102.645746689637	78.3695303820764	96.881108437097	25.4030805437985	50.9863291518898	3.89321155524972	3.29235002493731
50.98682919707	6.79667584464505	102.684873454712	78.2324928341522	96.6883918061178	25.3961716052057	50.9868291518898	3.8937726054617	3.29235002175668
50.98732919707	6.80276875153269	102.723931942724	78.0960290665697	96.4945546580874	25.3892664314025	50.9873291518898	3.89433273874992	3.29235001858394
50.98782919707	6.80885580106442	102.762922438682	77.9601345808332	96.299612388715	25.3823650205305	50.9878291518898	3.89489195742509	3.29235001541918
[truncated: 138,025 more rows]
