# Supplementary material for: Multimodal cardiovascular model for hemodynamic analysis: Simulation study on mitral valve disorders
Source: PLoS One. 2021 Mar 4;16(3):e0247921. doi: 10.1371/journal.pone.0247921 (PMC7932118; doi:10.1371/journal.pone.0247921)
Supplement: S1 Data — (ZIP) [file pone.0247921.s001.zip › Code Version 2/CVS_sevMR_PLOSONE.csv]

allData_sevMR1	allData_sevMR2	allData_sevMR3	allData_sevMR4	allData_sevMR5	allData_sevMR6	allData_sevMR7	allData_sevMR8	allData_sevMR9
49.8359715784798	26.6179625568073	16.3487238104058	-3.80228670803533	30.9305820592814	31.7462594040911	49.8359715784798	5.85461829764389	1.84225058756836
49.8364715784798	26.6047720504323	16.3467112253837	-3.74577866633203	30.977501009911	31.7453450862115	49.8364715784798	5.85360643515354	1.84213719033636
49.8369715784798	26.591616604399	16.3447275172458	-3.68955719218576	31.0257129474723	31.7443473187276	49.8369715784798	5.8525964058491	1.84202541331421
49.8374715784798	26.5784959528231	16.3427725322848	-3.63361737256319	31.0752018446095	31.743266401349	49.8374715784798	5.85158820879245	1.84191524813507
49.8379715784798	26.5654098317689	16.3408461193583	-3.57795434284938	31.1259512806958	31.7421026294365	49.8379715784798	5.85058184299675	1.84180668657042
49.8384715784798	26.5523579792081	16.3389481298634	-3.52256328588766	31.1779444411467	31.7408562940211	49.8384715784798	5.84957730742701	1.84169972052869
49.8389715784798	26.539340134977	16.3370784177101	-3.46743943101849	31.2311641241995	31.739527681822	49.8389715784798	5.84857460100067	1.84159434205391
49.8394715784798	26.526356040737	16.3352368392967	-3.41257805315379	31.2855927404534	31.7381170752659	49.8394715784798	5.8475737225881	1.84149054332444
49.8399715784798	26.5134054399337	16.3334232534845	-3.35797447184348	31.3412123201195	31.7366247525041	49.8399715784798	5.84657467101319	1.84138831665162
49.8404715784798	26.5004880777572	16.3316375215736	-3.30362405037441	31.3980045128043	31.7350509874311	49.8404715784798	5.84557744505386	1.84128765447852
49.8409715784798	26.4876037011034	16.3298795072793	-3.24952219487315	31.4559505952128	31.733396049702	49.8409715784798	5.84458204344255	1.84118854937872
49.8414715784798	26.4747520585353	16.3281490767084	-3.19566435342331	31.515031471192	31.7316602047497	49.8414715784798	5.84358846486677	1.84109099405507
49.8419715784798	26.4619329002449	16.3264460983367	-3.1420460151984	31.5752276798737	31.7298437138021	49.8419715784798	5.84259670796957	1.84099498133849
49.8424715784798	26.4491459780164	16.3247704429863	-3.08866270960948	31.6365193959939	31.7279468338991	49.8424715784798	5.84160677135003	1.84090050418683
49.8429715784798	26.4363910451887	16.3231219838037	-3.03551000546051	31.6988864384593	31.7259698179089	49.8429715784798	5.84061865356377	1.8408075556837
49.8434715784798	26.4236678566191	16.3215005962384	-2.98258351010794	31.7623082709581	31.7239129145445	49.8434715784798	5.83963235312336	1.84071612903735
49.8439715784799	26.4109761686478	16.3199061580219	-2.9298788686588	31.8267640109317	31.7217763683798	49.8439715784799	5.83864786849884	1.8406262175796
49.8444715784799	26.3983157390623	16.3183385491468	-2.87739176315483	31.892232430495	31.7195604198655	49.8444715784799	5.83766519811815	1.84053781476469
49.8449715784799	26.3856863270621	16.3167976518467	-2.8251179117688	31.9586919657937	31.7172653053443	49.8449715784799	5.83668434036756	1.84045091416832
49.8454715784799	26.3730876932249	16.3152833505766	-2.7730530680364	32.0261207182479	31.7148912570666	49.8454715784799	5.83570529359214	1.84036550948653
49.8459715784799	26.3605195994719	16.3137955319935	-2.72119302006708	32.0944964642764	31.7124385032054	49.8459715784799	5.83472805609613	1.84028159453475
49.8464715784799	26.3479818090348	16.3123340849372	-2.66953358978519	32.1637966568785	31.709907267871	49.8464715784799	5.83375262614341	1.84019916324677
49.8469715784799	26.3354740864221	16.310898900412	-2.6180706321815	32.2339984357043	31.707297771126	49.8469715784799	5.8327790019579	1.8401182096738
49.8474715784799	26.3229961973867	16.3094898715685	-2.56680003456452	32.3050786289869	31.7046102289987	49.8474715784799	5.83180718172393	1.8400387279835
49.8479715784799	26.3105479088935	16.3081068936859	-2.5157177158254	32.3770137639388	31.7018448534981	49.8479715784799	5.83083716358667	1.83996071245904
49.8484715784799	26.2981289890871	16.3067498641546	-2.46481962571998	32.449780069047	31.6990018526268	49.8484715784799	5.82986894565249	1.83988415749823
49.8489715784799	26.2857392072608	16.305418682459	-2.41410174414952	32.5233534847724	31.6960814303953	49.8489715784799	5.82890252598936	1.83980905761261
49.8494715784799	26.2733783338244	16.3041132501614	-2.36356008045234	32.5977096662182	31.6930837868345	49.8494715784799	5.82793790262719	1.83973540742657
49.8499715784799	26.2610461402745	16.3028334708853	-2.31319067271357	32.6728239941118	31.6900091180094	49.8499715784799	5.82697507355823	1.83966320167652
49.8504715784799	26.2487423991629	16.3015792502999	-2.26298958707005	32.7486715778674	31.6868576160312	49.8504715784799	5.82601403673739	1.83959243521003
49.8509715784799	26.2364668840672	16.3003504961043	-2.21295291703548	32.8252365980687	31.6836294690702	49.8509715784799	5.8250547900826	1.83952310298506
49.8514715784799	26.2242193695605	16.2991471180126	-2.16307678282561	32.90251471991	31.6803248613678	49.8514715784799	5.82409733147516	1.83945520006913
49.8519715784799	26.2119996311818	16.297969027739	-2.11335733069262	32.980501650796	31.6769439732486	49.8519715784799	5.82314165876006	1.83938872163859
49.8524715784799	26.1998074454071	16.2968161389835	-2.0637907322714	33.0591931021503	31.6734869811319	49.8524715784799	5.8221877697463	1.83932366297778
49.8529715784799	26.1876425896201	16.2956883674177	-2.01437318393047	33.1385847929642	31.6699540575433	49.8529715784799	5.82123566220723	1.8392600194784
49.8534715784799	26.1755048420838	16.2945856306708	-1.96510090613053	33.2186724458431	31.666345371126	49.8534715784799	5.82028533388084	1.83919778663869
49.8539715784799	26.1633939819119	16.293507848317	-1.91597014278742	33.2994517905411	31.6626610866513	49.8539715784799	5.81933678247007	1.83913696006279
49.8544715784799	26.1513097890409	16.2924549418614	-1.86697716064842	33.3809185601339	31.6589013650299	49.8544715784799	5.81839000564312	1.83907753546004
49.8549715784799	26.1392520442022	16.2914268347282	-1.81811824866969	33.4630684944332	31.6550663633215	49.8549715784799	5.81744500103372	1.83901950864429
49.8554715784799	26.1272205288944	16.2904234522475	-1.76938971740086	33.5458973362863	31.6511562347457	49.8554715784799	5.81650176624144	1.83896287553326
49.8559715784799	26.1152150253559	16.2894447216439	-1.72078789837819	33.629400834858	31.6471711286916	49.8559715784799	5.81556029883193	1.83890763214793
49.8564715784799	26.1032353165383	16.288490572024	-1.67230914352665	33.7135747420674	31.6431111907272	49.8564715784799	5.81462059633724	1.83885377461189
49.8569715784799	26.0912811860788	16.2875609343657	-1.62394982455496	33.79841481573	31.6389765626092	49.8569715784799	5.81368265625603	1.83880129915072
49.8574715784799	26.0793524182739	16.2866557415064	-1.57570633237405	33.8839168161421	31.6347673822919	49.8574715784799	5.81274647605389	1.83875020209146
49.8579715784799	26.0674487980532	16.2857749281326	-1.52757507650854	33.9700765090747	31.6304837839361	49.8579715784799	5.81181205316353	1.83870047986202
49.8584715784799	26.0555701109525	16.284918430769	-1.47955248452078	34.0568896625155	31.6261258979176	49.8584715784799	5.81087938498506	1.83865212899057
49.8589715784799	26.0437161430889	16.2840861877689	-1.43163500143885	34.1443520495094	31.6216938508358	49.8589715784799	5.80994846888625	1.83860514610511
49.8594715784799	26.0318866811333	16.2832781393032	-1.38381908917772	34.2324594450643	31.6171877655215	49.8594715784799	5.8090193022027	1.83855952793283
49.8599715784799	26.0200815122864	16.282494227352	-1.33610122598874	34.3212076288341	31.612607761045	49.8599715784799	5.80809188223813	1.83851527129969
49.8604715784799	26.0083004242522	16.2817343956943	-1.28847790589596	34.410592382196	31.6079539527235	49.8604715784799	5.80716620626456	1.83847237312989
49.8609715784799	25.996543205213	16.2809985898994	-1.24094563813891	34.5006094907704	31.6032264521286	49.8609715784799	5.80624227152256	1.8384308304454
49.8614715784799	25.984809643804	16.2802867573179	-1.19350094662778	34.5912547416759	31.5984253670931	49.8614715784799	5.80532007522143	1.8383906403655
49.8619715784799	25.9730995290889	16.2795988470737	-1.14614036939678	34.6825239258831	31.5935508017183	49.8619715784799	5.80439961453942	1.83835180010634
49.8624715784799	25.9614126505344	16.2789348100549	-1.09886045806384	34.774412835652	31.58860285638	49.8624715784799	5.80348088662392	1.83831430698047
49.8629715784799	25.9497487979857	16.278294598907	-1.05165777729276	34.8669172667186	31.583581627735	49.8629715784799	5.80256388859166	1.83827815839649
49.8634715784799	25.9381077616423	16.2776781680243	-1.0045289042624	34.960033015915	31.5784872087275	49.8634715784799	5.80164861752889	1.83824335185859
49.8639715784799	25.9264893320328	16.2770854735431	-0.957470428132723	35.0537558831897	31.5733196885944	49.8639715784799	5.80073507049155	1.83820988496618
49.86447157848	25.9136166675405	16.2765185905822	-0.884954727420677	35.1480816694131	31.5679546075038	49.86447157848	5.79982320295154	1.83817787496854
49.86497157848	25.8979784262357	16.2759838666623	-0.756781207931496	35.2430061782304	31.5622280457451	49.86497157848	5.7989128863399	1.83814768037421
49.86547157848	25.8797669784898	16.2754908902167	-0.576836454284972	35.3385252140524	31.556080578264	49.86547157848	5.79800392820303	1.83811984272154
49.86597157848	25.8592254589356	16.2750515453516	-0.350031465662681	35.4346345837439	31.5498157336304	49.86597157848	5.79709609091325	1.83809503320981
49.86647157848	25.8366258484777	16.2746791751297	-0.0818599261267394	35.5313300947976	31.5435426776739	49.86647157848	5.79618910825927	1.83807400544935
49.86697157848	25.822036209039	16.2748774424327	0.607621298970074	35.6286075568607	31.5372780908732	49.86697157848	5.79527305042365	1.83808520164136
49.86747157848	25.8114473702428	16.2754465980698	1.23650032571909	35.7264627800898	31.5310241113874	49.86747157848	5.79435192946301	1.8381173415887
49.86797157848	25.8013590890341	16.2762120265007	1.60712406097296	35.8248915765192	31.5247797615485	49.86797157848	5.79342907299922	1.83816056408101
49.86847157848	25.7913180778381	16.2771515262275	1.94860762548998	35.9238897585931	31.5185442954264	49.86847157848	5.79250496825427	1.83821361470559
49.86897157848	25.7812614039075	16.2782625140133	2.29271637018513	36.0234531403795	31.5123168270534	49.86897157848	5.79157967363753	1.83827634675129
49.86947157848	25.7711885918794	16.2795456281148	2.63963386123045	36.1235775362759	31.5060965598037	49.86947157848	5.79065317783229	1.83834879526421
49.86997157848	25.761101120994	16.2810016989665	2.98854314462638	36.2242587620733	31.4998828377384	49.86997157848	5.78972546492461	1.83843100598146
49.87047157848	25.750998906366	16.2826315732128	3.33940726232029	36.3254926338307	31.4936751514017	49.87047157848	5.78879651858004	1.8385230253921
49.87097157848	25.7408814202999	16.2844361708475	3.69240334726584	36.4272749687938	31.4874731260033	49.87097157848	5.78786632100588	1.83862490396025
49.87147157848	25.7307480654718	16.2864165050476	4.04773414450688	36.5296015844326	31.4812765016825	49.87147157848	5.78693485257653	1.83873669724095
49.87197157848	25.7205982234015	16.288573685819	4.40560344764229	36.6324682992208	31.4750851110558	49.87197157848	5.7860020917671	1.83885846608161
49.87247157848	25.710431252242	16.2909089212069	4.76621710436653	36.73587093183	31.46889885722	49.87247157848	5.7850680151319	1.83899027668538
49.87297157848	25.700246483887	16.2934235185871	5.12978435099321	36.8398053017761	31.4627176940485	49.87297157848	5.78413259728068	1.83913220067871
49.87347157848	25.6900432227186	16.2961188861612	5.49651830588793	36.9442672287631	31.4565416096722	49.87347157848	5.78319581085048	1.83928431518979
49.87397157848	25.679820744747	16.2989965345942	5.86663625256811	37.0492525332023	31.4503706133908	49.87397157848	5.7822576264748	1.8394467029346
49.87447157848	25.669578296748	16.3020580787786	6.24035991114802	37.1547570356991	31.4442047258495	49.87447157848	5.78131801275007	1.83961945230958
49.87497157848	25.6593150953508	16.3053052397273	6.61791572233383	37.2607765574506	31.4380439720808	49.87497157848	5.78037693619967	1.8398026574909
49.87547157848	25.6490303260749	16.3087398465965	6.99953514348373	37.3673069198694	31.4318883769105	49.87547157848	5.77943436123533	1.83999641854056
49.87597157848	25.638723142321	16.3123638388456	7.38545495463505	37.4743439448654	31.4257379622083	49.87597157848	5.77849025011576	1.84020084151955
49.87647157848	25.628392664309	16.3161792685362	7.77591757686302	37.5818834545984	31.4195927455016	49.87647157848	5.77754456290253	1.84041603860828
49.87697157848	25.6180379779668	16.3201883027771	8.17117140127266	37.6899212716511	31.4134527395374	49.87697157848	5.77659725741311	1.84064212823447
49.87747157848	25.6076581337616	16.3243932263175	8.57147113164203	37.7984532189028	31.4073179524559	49.87747157848	5.77564828917083	1.84087923520881
49.87797157848	25.5972521454756	16.3287964442964	8.97707814015369	37.9074751196008	31.4011883883167	49.87797157848	5.77469761135181	1.84112749086855
49.87847157848	25.5868189889205	16.3334004851518	9.38826083724109	38.0169827973464	31.3950640477896	49.87847157848	5.77374517472868	1.84138703322941
49.87897157848	25.5763576005887	16.338208003697	9.80529505719296	38.126972076109	31.3889449288807	49.87897157848	5.77279092761096	1.84165800714605
49.87947157848	25.5658668762387	16.3432217843698	10.2284644594626	38.2374387803106	31.3828310276148	49.87947157848	5.77183481578199	1.84194056448141
49.87997157848	25.5553456694103	16.3484447446611	10.6580609473461	38.348378734947	31.3767223386267	49.87997157848	5.77087678243224	1.84223486428525
49.88047157848	25.5447927898663	16.3538799387311	11.0943851050092	38.4597877657218	31.3706188556465	49.88047157848	5.76991676808891	1.84254107298227
49.88097157848	25.5342070019579	16.35953056122	11.5377466536621	38.571661699178	31.3645205718735	49.88097157848	5.7689547105416	1.84285936457018
49.88147157848	25.5235870229081	16.3653999512611	11.9884649282724	38.6839963628249	31.3584274802515	49.88147157848	5.76799054476393	1.84318992082809
49.88197157848	25.5129315210107	16.3714915967067	12.4468693763617	38.7967875852569	31.3523395736573	49.88197157848	5.76702420283091	1.84353293153566
49.88247157848	25.5022391137394	16.3778091385732	12.9133000794663	38.9100311962675	31.3462568450213	49.88247157848	5.76605561383189	1.8438885947035
49.88297157848	25.4915083657617	16.3843563757175	13.388108299452	39.0237230269558	31.340179287395	49.88297157848	5.7650847037788	1.84425711681519
49.88347157848	25.4807377868548	16.3911372697548	13.8716570506805	39.1378589098278	31.3341068939809	49.88347157848	5.76411139550972	1.84463871308152
49.88397157848	25.4699258297153	16.3981559502268	14.3643216997802	39.252434678892	31.3280396581368	49.88397157848	5.76313560858715	1.84503360770747
49.88447157848	25.4590708876591	16.4054167200347	14.8664905946951	39.3674461697497	31.3219775733644	49.88447157848	5.7621572591912	1.8454420341724
49.88497157848	25.4481712922046	16.4129240611475	15.3785657247223	39.4828892196805	31.3159206332893	49.88497157848	5.761176260007	1.84586423552417
49.8854715784801	25.4372253105332	16.4206826405994	15.9009634134861	39.5987596677229	31.3098688316375	49.8854715784801	5.76019252010649	1.84630046468772
49.8859715784801	25.4262311428199	16.4286973167897	16.4341150470566	39.7150533547503	31.3038221622129	49.8859715784801	5.75920594482391	1.84675098478887
49.8864715784801	25.415186919427	16.4369731461013	16.9784678387224	39.8317661235436	31.2977806188755	49.8864715784801	5.75821643562499	1.84721606949394
49.8869715784801	25.4040906979532	16.4455153898509	17.5344856335347	39.948893818859	31.2917441955242	49.8869715784801	5.7572238899693	1.84769600336601
49.8874715784801	25.3929404601302	16.454329521591	18.1026497544767	40.0664322874925	31.2857128860826	49.8874715784801	5.75622820116561	1.84819108223859
49.8879715784801	25.3817341085573	16.4634212347779	18.6834598929249	40.1843773783403	31.2796866844879	49.8879715784801	5.75522925821972	1.84870161360756
49.8884715784801	25.3704694632659	16.4727964508264	19.2774350463072	40.3027249424569	31.2736655846836	49.8884715784801	5.75422694567448	1.8492279170422
49.8889715784801	25.3591442581029	16.4824613275709	19.8851145059784	40.4214708331092	31.2676495806139	49.8889715784801	5.75322114344152	1.84977032461633
49.8894715784801	25.3477561369235	16.4924222681529	20.5070588978788	40.5406109058275	31.2616386662206	49.8894715784801	5.75221172662436	1.85032918136044
49.8899715784801	25.3363026495812	16.502685930359	21.1438512801578	40.6601410184545	31.2556328354415	49.8899715784801	5.75119856533231	1.85090484573605
49.8904715784801	25.3247812477041	16.5132592364309	21.7960983005678	40.7800570311907	31.2496320822094	49.8904715784801	5.75018152448469	1.85149769013319
49.8909715784801	25.3131892802447	16.5241493833754	22.4644314179372	40.900354806638	31.2436364004523	49.8909715784801	5.749160463605	1.85210810139234
49.8914715784801	25.3015239887881	16.535363853798	23.1495081915174	41.0210302098404	31.2376457840933	49.8914715784801	5.74813523660415	1.85273648135201
49.8919715784801	25.2897825026065	16.5469104272922	23.8520136427276	41.1420791083228	31.2316602270519	49.8919715784801	5.74710569155256	1.85338324742326
49.8924715784801	25.2779618334431	16.5587971924115	24.572661693691	41.2634973721273	31.2256797232437	49.8924715784801	5.74607167044014	1.85404883319271
49.8929715784801	25.2660588700092	16.5710325592582	25.3121966878229	41.385280873848	31.2197042665815	49.8929715784801	5.74503300892371	1.85473368905526
49.8934715784801	25.2540703721766	16.5836252727236	26.0713949977234	41.5074254886631	31.2137338509754	49.8934715784801	5.74398953606098	1.85543828287843
49.8939715784801	25.2419929648479	16.5965844264143	26.8510667258717	41.6299270943664	31.2077684703337	49.8939715784801	5.7429410740305	1.85616310069963
49.8944715784801	25.2298231314827	16.6099194773051	27.6520575044046	41.7527815713954	31.2018081185621	49.8944715784801	5.74188743783649	1.85690864745853
49.8949715784801	25.2175572072593	16.6236402611592	28.4752504004793	41.8759848028596	31.1958527895647	49.8949715784801	5.74082843499801	1.85767544776598
49.8954715784801	25.2051913718494	16.6377570087595	29.3215679341259	41.999532674566	31.1899024772436	49.8954715784801	5.7397638652213	1.85846404671189
49.8959715784801	25.1927216417795	16.6522803629985	30.1919742164856	42.1234210750437	31.183957175499	49.8959715784801	5.73869352005428	1.85927501071391
49.8964715784801	25.1801438623551	16.6672213968768	31.0874772155856	42.247645895567	31.1780168782286	49.8964715784801	5.73761718252238	1.86010892840924
49.8969715784801	25.1674536991171	16.682591632462	32.0091311594997	42.3722030301772	31.172081579328	49.8969715784801	5.73653462674435	1.86096641159202
49.8974715784801	25.1546466288018	16.6984030608675	32.9580390851199	42.4970883757029	31.16615127269	49.8974715784801	5.73544561752684	1.86184809619877
49.8979715784801	25.141717929772	16.7146681633096	33.9353555430755	42.6222978317802	31.1602259522047	49.8979715784801	5.73434990993662	1.86275464334461
49.8984715784801	25.1286626718832	16.7313999333086	34.9422894695177	42.7478273008703	31.1543056117589	49.8984715784801	5.73324724884894	1.86368674041307
49.8989715784801	25.1154757057502	16.748611900103	35.9801072356074	42.8736726882774	31.1483902452362	49.8989715784801	5.73213736847047	1.86464510220268
49.8994715784801	25.1021516513713	16.7663181533505	37.0501358880215	42.9998299021643	31.1424798465163	49.8994715784801	5.73101999183547	1.86563047213341
49.8999715784801	25.0886848860696	16.784533369194	38.1537665931084	43.1262948535687	31.1365744094751	49.8999715784801	5.7298948302732	1.86664362351653
49.9004715784801	25.0750695317039	16.803272837779	39.2924582990783	43.2530634564176	31.1306739279841	49.9004715784801	5.728761582845	1.86768536089145
49.9009715784801	25.0612994411008	16.8225524923091	40.4677416319803	43.3801316275399	31.1247783959103	49.9009715784801	5.72761993574897	1.86875652143363
49.9014715784801	25.0473681836539	16.8423889397402	41.6812230414116	43.507495286681	31.118887807116	49.9014715784801	5.72646956169015	1.86985797643747
49.9019715784801	25.0332690300342	16.862799493212	42.934589214644	43.635150356514	31.1130021554581	49.9019715784801	5.72531011921401	1.87099063287881
49.9024715784801	25.0189949359488	16.8838022063319	44.229611777391	43.7630927626513	31.1071214347882	49.9024715784801	5.72414125200081	1.87215543506161
49.9029715784801	25.0045385248839	16.9054159094252	45.5681523029376	43.8913184336559	31.1012456389525	49.9029715784801	5.72296258811829	1.87335336635394
49.9034715784801	24.989892069758	16.9276602478822	46.952167651428	44.019823301051	31.0953747617907	49.9034715784801	5.72177373922986	1.87458545101854
49.9039715784801	24.9750474734121	16.9505557227342	48.3837156633804	44.14860329933	31.0895087971365	49.9039715784801	5.72057429975537	1.87585275614368
49.9044715784801	24.9599962478515	16.9741237336077	49.8649612339186	44.2776543659658	31.0836477388171	49.9044715784801	5.71936384598119	1.87715639368045
49.9049715784801	24.9447294921524	16.9983866242104	51.3981827952552	44.4069724414188	31.0777915806527	49.9049715784801	5.71814193511623	1.87849752259279
49.9054715784801	24.929237868936	17.0233677305167	52.9857792382629	44.5365534691453	31.0719403164563	49.9054715784801	5.71690810429015	1.87987735112744
49.9059715784801	24.9135115793072	17.0490914318349	54.630277305499	44.666393395605	31.0660939400336	49.9059715784801	5.7156618694898	1.88129713921084
49.9064715784802	24.8975403361471	17.0755832049457	56.3343394915172	44.7964881702682	31.0602524451825	49.9064715784802	5.71440272442953	1.88275820098116
49.9069715784802	24.8813133356375	17.1028696815228	58.1007724883769	44.9268337456222	31.0544158256929	49.9069715784802	5.71313013935084	1.88426190746364
49.9074715784802	24.8648192268883	17.1309787090567	59.9325362179624	45.0574260771781	31.0485840753465	49.9074715784802	5.71184355974628	1.88580968939825
49.9079715784802	24.8480460795277	17.1599394155221	61.832753495878	45.1882611234764	31.0427571879162	49.9079715784802	5.71054240500236	1.88740304022927
49.9084715784802	24.8309813491024	17.189782278047	63.8047203753374	45.3193348460925	31.0369351571664	49.9084715784802	5.70922606695543	1.88904351926691
49.9089715784802	24.8136118401249	17.2205391958605	65.8519172235739	45.4506432096421	31.0311179768522	49.9089715784802	5.70789390835456	1.89073275503197
49.9094715784802	24.7959236665897	17.2522435678193	67.9780205874074	45.582182181786	31.0253056407197	49.9094715784802	5.70654526122438	1.89247244879507
49.9099715784802	24.7779022097677	17.2849303748328	70.1869159095683	45.713947733235	31.0194981425051	49.9099715784802	5.70517942512074	1.89426437832297
49.9104715784802	24.7595320730704	17.3186362675357	72.482711162392	45.8459358377536	31.0136954759352	49.9104715784802	5.70379566527118	1.89611040184518
49.9109715784802	24.7407970337587	17.3533996595799	74.8697514711676	45.9781424721648	31.0078976347268	49.9109715784802	5.70239321059176	1.8980124622551
49.9114715784802	24.7216799912556	17.3892608269494	77.3526348049334	46.1105636163532	31.0021046125867	49.9114715784802	5.70097125157083	1.89997259156087
49.9119715784802	24.7021629117967	17.426262013733	79.9362288199763	46.243195253269	30.9963164032116	49.9119715784802	5.69952893800987	1.90199291560199
49.9124715784802	24.6822267691355	17.4644475448225	82.6256889476102	46.3760333689311	30.9905330002879	49.9124715784802	5.69806537661051	1.90407565904925
49.9129715784802	24.661851480992	17.5038639460438	85.4264778260383	46.5090739524302	30.9847543974918	49.9129715784802	5.69657962839586	1.90622315070616
49.9134715784802	24.6410158409132	17.5445600722666	88.3443861843372	46.6423129959318	30.9789805884891	49.9134715784802	5.69507070595351	1.90843782913189
49.9139715784802	24.6196974451783	17.5865872440828	91.3855552956004	46.775746494679	30.9732115669358	49.9139715784802	5.69353757048628	1.91072224860675
49.9144715784802	24.5978726143588	17.6299993936917	94.5565011265064	46.9093704469944	30.9674473264774	49.9144715784802	5.69197912865573	1.91307908546263
49.9149715784802	24.5755163091038	17.6748532206815	97.8641403210858	47.0431808542832	30.9616878607497	49.9149715784802	5.69039422920213	1.91551114480268
49.9154715784802	24.5526020396897	17.7212083584522	101.315818168146	47.1771737210349	30.9559331633791	49.9154715784802	5.6887816593231	1.9180213676358
49.9159715784802	24.5291017688304	17.7691275520854	104.919338714653	47.3113450548256	30.9501832279824	49.9159715784802	5.68714014079174	1.92061283845348
49.9164715784802	24.5049858072054	17.8186768485351	108.682997200656	47.4456908663194	30.9444380481681	49.9164715784802	5.68546832579322	1.92328879327826
49.9169715784802	24.4802227011134	17.869925800081	112.615615006801	47.5802071692705	30.9386976175361	49.9169715784802	5.68376479245714	1.9260526282151
49.9174715784802	24.4547791116124	17.9229476820673	116.726577320543	47.7148899805247	30.9329619296792	49.9174715784802	5.68202804006078	1.92890790853893
49.9179715784802	24.4286196844491	17.9778197260328	121.025873745729	47.849735320021	30.9272309781834	49.9179715784802	5.68025648387632	1.93185837835414
49.9184715784802	24.4017069100274	18.0346233694307	125.524142097511	47.9847392107926	30.9215047566292	49.9184715784802	5.67844844963257	1.93490797086361
49.9189715784802	24.3740009725957	18.0934445232341	130.232715646004	48.1198976789683	30.9157832585927	49.9189715784802	5.67660216755915	1.93806081928786
49.9194715784802	24.3454595877695	18.1543738588342	135.163674092489	48.2552067537736	30.9100664776471	49.9194715784802	5.67471576597841	1.94132126847707
49.9199715784802	24.3160378274287	18.2175071157535	140.329898586387	48.3906624675318	30.9043544073644	49.9199715784802	5.67278726440668	1.94469388726169
49.9204715784802	24.2856879309505	18.2829454318231	145.745131114941	48.5262608556647	30.8986470413172	49.9204715784802	5.67081456612366	1.94818348158998
49.9209715784802	24.2543591016523	18.3507956976137	151.424038625102	48.6619979566938	30.8929443730809	49.9209715784802	5.66879545016446	1.95179510850398
49.9214715784802	24.221997287227	18.4211709370556	157.382282264839	48.7978698122406	30.8872463962363	49.9214715784802	5.66672756268489	1.95553409100824
49.9219715784802	24.188544942854	18.4941907163488	163.636592161312	48.9338724670272	30.8815531043726	49.9219715784802	5.66460840764611	1.959406033889
49.9224715784802	24.1539407755641	18.5699815834354	170.204848185158	49.0700019688776	30.8758644910904	49.9224715784802	5.66243533675965	1.9634168405445
49.9229715784802	24.1181194683223	18.6486775405005	177.106167183599	49.2062543687174	30.8701805500061	49.9229715784802	5.66020553862849	1.96757273089066
49.9234715784802	24.0810113821753	18.7304205521675	184.360997199834	49.3426257205748	30.8645012747556	49.9234715784802	5.65791602701401	1.97188026040943
49.9239715784802	24.0425422346819	18.8153610922786	191.991219232703	49.4791120815803	30.8588266589993	49.9239715784802	5.65556362815202	1.97634634041061
49.9244715784802	24.0026327527114	18.9036587323869	200.020257128056	49.6157095119678	30.8531566964282	49.9244715784802	5.65314496703408	1.98097825958101
49.9249715784802	23.9611982975576	18.9954827753426	208.473196231205	49.7524140750742	30.8474913807692	49.9249715784802	5.65065645256264	1.98578370689807
49.9254715784802	23.9181484601688	19.091012937631	217.376911468255	49.8892218373397	30.8418307057933	49.9254715784802	5.64809426148008	1.9907707959881
49.9259715784802	23.8733866241471	19.1904400844146	226.760205562041	50.0261288683085	30.8361746653226	49.9259715784802	5.64545432096242	1.99594809101168
49.9264715784802	23.8268094940166	19.2939670215456	236.653958124924	50.1631312406278	30.8305232532399	49.9264715784802	5.64273228975881	2.00132463416141
49.9269715784802	23.7783065861092	19.4018093491506	247.091286404984	50.300225030049	30.8248764634988	49.9269715784802	5.63992353774671	2.00690997485878
49.9274715784803	23.7277596792639	19.5141963817448	258.107718492342	50.4374063154266	30.8192342901347	49.9274715784803	5.63702312376114	2.01271420073816
49.9279715784803	23.6750422223921	19.6313721402111	269.741379816976	50.574671178719	30.8135967272783	49.9279715784803	5.63402577154353	2.01874797050627
49.9284715784803	23.6200186958251	19.7535964213738	282.033193786674	50.712015704988	30.8079637691695	49.9284715784803	5.63092584364201	2.02502254876464
49.9289715784803	23.5625439232399	19.8811459513126	295.027097420213	50.8494359823984	30.8023354101736	49.9289715784803	5.62771731308	2.03154984288056
49.9294715784803	23.5024623308644	20.0143156289938	308.770272822843	50.9869281022183	30.7967116447999	49.9294715784803	5.62439373259433	2.03834244198855
49.9299715784803	23.4396071505969	20.1534198672382	323.31339532646	51.1244881588186	30.7910924677215	49.9299715784803	5.62094820122671	2.04541365819836
49.9304715784803	23.3737995636548	20.2987940385003	338.710899067905	51.2621122496729	30.7854778737985	49.9304715784803	5.61737332803451	2.05277757007795
49.9309715784803	23.3048477814027	20.450796033388	355.02126070107	51.3997964753568	30.7798678581032	49.9309715784803	5.61366119266757	2.06044906846874
49.9314715784803	23.2325460601191	20.6098079403023	372.307301824669	51.5375369395481	30.7742624159491	49.9314715784803	5.60980330253729	2.06844390467612
49.9319715784803	23.1566736466664	20.7762378550114	390.636510547399	51.6753297490264	30.7686615429222	49.9319715784803	5.60579054628347	2.0767787410601
49.9324715784803	23.0769936523522	20.9505218293831	410.081382396484	51.813171013672	30.7630652349173	49.9324715784803	5.60161314322222	2.08547120402737
49.9329715784803	22.9932518443085	21.1331259665725	430.719760860326	51.9510568464665	30.7574734873406	49.9329715784803	5.59726058354543	2.09453993928428
49.9334715784803	22.9051753825514	21.3245486803175	452.635273131667	52.0889833634916	30.7518862956879	49.9334715784803	5.59272158164067	2.1040046696746
49.9339715784803	22.812471469781	21.5253231204629	475.917688696637	52.2269466839289	30.7463036565793	49.9339715784803	5.58798400372473	2.11388625509631
49.9344715784803	22.7148259201697	21.7360197759368	500.663317142257	52.3649429300596	30.7407255680256	49.9344715784803	5.58303479409385	2.12420675439405
49.9349715784803	22.611901656442	21.9572492671508	526.97544992658	52.5029682272637	30.7351520292818	49.9349715784803	5.5778599017832	2.13498948909986
49.9354715784803	22.5033371366626	22.1896653369166	554.964800778242	52.6410187040195	30.7295830406425	49.9354715784803	5.57244419829241	2.14625910869157
49.9359715784803	22.3887447181313	22.4339680493698	584.749951243683	52.7790904919031	30.7240186032992	49.9359715784803	5.56677138824858	2.15804165699695
49.9364715784803	22.267708967774	22.6909072051992	616.45779668935	52.9171797255881	30.7184587192743	49.9364715784803	5.56082391275157	2.17036463925353
49.9369715784803	22.1397849320903	22.9612859800954	650.223985600169	53.0552825428442	30.7129033914205	49.9369715784803	5.5545828449787	2.18325708920893
49.9374715784803	22.0044963843651	23.2459647914439	686.193342820834	53.1933950845377	30.70735262347	49.9374715784803	5.54802777760781	2.19674963550354
49.9379715784803	21.8613340725523	23.5458653957473	724.520264892236	53.33151349463	30.7018064201231	49.9379715784803	5.54113670163945	2.21087456641118
49.9384715784803	21.7097539981372	23.861975215917	765.369072676533	53.4696339201773	30.6962647871645	49.9384715784803	5.53388587624194	2.22566589182228
49.9389715784803	21.5491757645979	24.1953518932536	808.914302952798	53.6077525113296	30.6907277316044	49.9389715784803	5.52624968930962	2.24115940113473
49.9394715784803	21.3789810440244	24.5471280534315	855.340916516591	53.7458654213309	30.6851952618378	49.9394715784803	5.51820050851942	2.25739271546701
49.9399715784803	21.1985122222841	24.9185162688682	904.844395441703	53.8839688065175	30.6796673878212	49.9399715784803	5.50970852280158	2.27440533232397
49.9404715784803	21.0070712971203	25.3108141912377	957.630696459685	54.0220588263175	30.674144121264	49.9404715784803	5.50074157431493	2.29223866052456
49.9409715784803	20.8039191200448	25.7254098172345	1013.91602078367	54.1601316432507	30.6686254758363	49.9409715784803	5.49126498124702	2.31093604284092
49.9414715784803	20.5882750921501	26.1637868376703	1073.92635304169	54.2981834229272	30.6631114673896	49.9414715784803	5.48124135205476	2.33054276339726
49.9419715784803	20.3593174463536	26.6275300041641	1137.89671319415	54.4362103340468	30.6576021141939	49.9419715784803	5.47063039213937	2.35110603643324
49.9424715784803	20.1161842744109	27.1183304286081	1206.07005529963	54.5742085483984	30.6520974371885	49.9424715784803	5.45938870442444	2.37267497254974
49.9429715784803	19.8579754865964	27.637990707754	1278.69573569687	54.7121742408594	30.646597460247	49.9429715784803	5.44746958590038	2.39530051802535
49.9434715784803	19.5837559254797	28.1884297381011	1356.02746055053	54.850103589394	30.6411022104549	49.9434715784803	5.43482282293373	2.41903536222082
49.9439715784803	19.2925598928909	28.7716870541878	1438.3206087783	54.9879927750536	30.6356117183989	49.9439715784803	5.42139448904425	2.44393380748096
49.9444715784803	18.9833973909667	29.3899264857767	1525.82881122191	55.1258379819753	30.6301260184638	49.9444715784803	5.40712674995592	2.47005159530308
49.9449715784803	18.6552624239323	30.0454388856415	1618.79965072166	55.2636353973811	30.6246451491326	49.9449715784803	5.39195768206627	2.49744568187838
49.9454715784803	18.3071437565311	30.7406436291213	1717.46933082034	55.4013812115773	30.619169153286	49.9454715784803	5.37582111209111	2.52617395543771
49.9459715784803	17.9380385769242	31.4780885287563	1822.05614363983	55.5390716179533	30.6136980784903	49.9459715784803	5.3586464875728	2.55629488716261
49.9464715784803	17.5469695651145	32.2604477417426	1932.75255075167	55.6767028129815	30.6082319772664	49.9464715784803	5.34035879023957	2.58786710677617
49.9469715784803	17.1330059205042	33.0905171744194	2049.71567559549	55.8142709962154	30.6027709073247	49.9469715784803	5.32087850692353	2.62094889332987
49.9474715784803	16.6952889512821	33.971206806597	2173.05599352566	55.9517723702895	30.5973149317504	49.9474715784803	5.30012167594305	2.65559757118569
49.9479715784803	16.233062870121	34.9055292697241	2302.82399766194	56.0892031409182	30.5918641191181	49.9479715784803	5.27800003059044	2.69186880079106
49.9484715784804	15.7457114700996	35.8965839177326	2438.99461766419	56.2265595168947	30.5864185435105	49.9484715784804	5.25442126569689	2.72981575360591
49.9489715784804	15.2328013653043	36.9475355296768	2581.44917722362	56.3638377100908	30.5809782844107	49.9489715784804	5.22928945823046	2.76948816051493
49.9494715784804	14.69413246398	38.061586681769	2729.95469801677	56.5010339354547	30.5755434264305	49.9494715784804	5.20250567856666	2.81093122330696
49.9499715784804	14.1297962882092	39.2419427270976	2884.14039739873	56.6381444110117	30.5701140588309	49.9499715784804	5.17396883548844	2.85418437939503
49.9504715784804	13.540242650632	40.4917682296984	3043.47128929111	56.7751653578619	30.5646902747832	49.9504715784804	5.14357680512984	2.89927991096317
49.9509715784804	12.9263550312347	41.81413362304	3207.21888837861	56.9120930001801	30.5592721703096	49.9509715784804	5.11122790194117	2.94624139124643
49.9514715784804	12.2895347491757	43.2119508108516	3374.42914337281	57.0489235652147	30.5538598428346	49.9514715784804	5.07682275822578	2.99508196277284
49.9519715784804	11.6317936776761	44.6878964124232	3543.88789269444	57.1856532832864	30.5484533892674	49.9519715784804	5.04026668768837	3.04580244522275
49.9524715784804	10.9558547847055	46.2443213896127	3714.08435253508	57.3222783877875	30.5430529035273	49.9524715784804	5.00147261740958	3.0983892741974
49.9529715784804	10.2652591791043	47.8831458961488	3883.17341947002	57.4587951151813	30.5376584734146	49.9529715784804	4.96036468118849	3.15281227674371
49.9534715784804	9.56447758317717	49.6057383815271	4048.93790285863	57.5951997050006	30.5322701767209	49.9534715784804	4.91688257444666	3.2090222950592
49.9539715784804	8.85902322524201	51.4127782843781	4208.75219891004	57.731488399847	30.5268880764683	49.9539715784804	4.87098677562512	3.26694867649358
49.9544715784804	8.15556204348026	53.3041020878274	4359.54937709737	57.8676574453897	30.5215122151639	49.9544715784804	4.82266473940717	3.32649665584225
49.9549715784804	7.46201482248699	55.2785331066461	4497.79416295889	58.0037030903649	30.5161426079568	49.9549715784804	4.77193816054237	3.38754466502722
49.9554715784804	6.78764447117978	57.3336961558312	4619.46485290471	58.1396215865744	30.5107792345959	49.9554715784804	4.718871389824	3.44994161556067
49.9559715784804	6.14312014543877	59.465819231092	4720.047758494	58.275409188885	30.5054220301029	49.9559715784804	4.66358105075992	3.51350421058349
49.9564715784804	5.54054840426582	61.6695255235287	4794.54830707359	58.411062155227	30.5000708741046	49.9564715784804	4.60624684976888	3.57801435555024
49.9569715784804	4.99346018846358	63.937620490203	4837.52336240034	58.546576746594	30.4947255788126	49.9569715784804	4.54712348534395	3.64321674942974
49.9574715784804	4.51674129739332	66.2608802867419	4843.13959308273	58.6819492270407	30.4893858757027	49.9574715784804	4.48655343141442	3.70881675105979
49.9579715784804	4.12649343440482	68.6278495896048	4805.26270906738	58.8171758636832	30.4840514010271	49.9579715784804	4.42498018431887	3.77447862727614
49.9584715784804	3.83981306440174	71.024658615216	4717.58199173011	58.9522529266971	30.478721680407	49.9584715784804	4.36296130858232	3.83982429965328
49.9589715784804	3.6744765805162	73.4348708676449	4573.77363909884	59.0871766893166	30.4733961128892	49.9589715784804	4.30118028490493	3.90443271399718
49.9594715784804	3.6485229188313	75.8393746700617	4367.70492094836	59.2219434278338	30.4680739550204	49.9594715784804	4.2404557556477	3.96783995991335
49.9599715784804	3.77972905687435	78.2163326885604	4093.67890874147	59.3565494215971	30.4627543056873	49.9599715784804	4.18174630118793	4.02954026581055
49.9604715784804	4.00721975975455	80.5440411444426	3784.36873995035	59.490990953011	30.4574361087417	49.9604715784804	4.12579440917371	4.08905999903907
49.9609715784804	4.23879644493747	82.8045892935214	3486.39479192586	59.6252643075343	30.45211818804	49.9609715784804	4.07288210237232	4.14604468873515
49.9614715784804	4.47216222950985	84.9836913543264	3200.9886090248	59.7593657736791	30.4467992991955	49.9614715784804	4.02317099081859	4.20024448997038
49.9619715784804	4.70536192010014	87.0703210203968	2928.99211915929	59.8932916430104	30.4414781869226	49.9619715784804	3.97675759750884	4.25149671655314
49.9624715784804	4.93654152937957	89.0563364849635	2671.03930661543	60.0270382101443	30.4361536405122	49.9624715784804	3.93368644485382	4.2997102276332
49.9629715784804	5.16397873743681	90.9361233988517	2427.5762929153	60.160601772747	30.4308245418762	49.9629715784804	3.89395694312158	4.34485205800199
49.9634715784804	5.38610931785178	92.7062606253414	2198.87619753042	60.2939786315344	30.4254899027606	49.9634715784804	3.85752924342277	4.38693608551304
49.9639715784804	5.60154824010906	94.3652101678535	1985.05244073292	60.4271650902704	30.4201488898793	49.9639715784804	3.82432978865661	4.42601346597877
49.9644715784804	5.80910465316864	95.9130318106076	1786.07166127451	60.5601574557655	30.4148008383686	49.9644715784804	3.79425665156482	4.46216458287685
49.9649715784804	6.00779044281594	97.351122531039	1601.76683130843	60.6929520378768	30.4094452550045	49.9649715784804	3.76718464532363	4.49549228813075
49.9654715784804	6.19682248351597	98.681980343851	1431.85085283831	60.8255451495062	30.4040818131508	49.9654715784804	3.74297016896413	4.52611623981184
49.9659715784804	6.37561905341496	99.9089919074631	1275.93070099754	60.9579331065992	30.3987103415457	49.9659715784804	3.72145574314489	4.55416817032116
49.9664715784804	6.54379113991813	101.036242967955	1133.52201511849	61.0901122281439	30.3933308089292	49.9664715784804	3.70247419233058	4.57978794360762
49.9669715784804	6.7011295320131	102.068350528529	1004.06392565595	61.2220788361703	30.38794330626	49.9669715784804	3.68585243524509	4.60312028196541
49.9674715784804	6.84758867990831	103.010315503629	886.933839700476	61.3538292557485	30.3825480279518	49.9674715784804	3.67141485512492	4.62431206190738
49.9679715784804	6.98326831333635	103.867394534419	781.461883615835	61.4853598149885	30.3771452532303	49.9679715784804	3.65898623327	4.64351009468366
49.9684715784804	7.10839376097382	104.644989595575	686.944710134493	61.6166668450379	30.3717353283972	49.9684715784804	3.64839424218763	4.66085932046158
49.9689715784804	7.22329582022997	105.348554003737	602.658410293568	61.7477466800818	30.3663186505245	49.9689715784804	3.63947150696614	4.67650135631119
49.9694715784805	7.32839090441974	105.983513439107	527.870319409311	61.8785956573414	30.3608956528776	49.9694715784805	3.6320572544265	4.69057334727766
49.9699715784805	7.42416205700263	106.555200609128	461.849563294225	62.0092101170722	30.3554667921969	49.9699715784805	3.62599857845404	4.70320707728866
49.9704715784805	7.51114128194903	107.068802214028	403.876249839812	62.1395864025639	30.3500325378419	49.9704715784805	3.62115135641233	4.71452830273996
49.9709715784805	7.58989350464766	107.52931691615	353.24926711099	62.2697208601387	30.3445933627169	49.9709715784805	3.61738085566199	4.72465627659376
49.9714715784805	7.66100235570907	107.941523066965	309.292698881745	62.3996098391498	30.3391497358406	49.9714715784805	3.61456207113175	4.73370343494053
49.9719715784805	7.72505786468762	108.309955006119	271.360910077266	62.5292496919814	30.3337021163956	49.9719715784805	3.61257983492779	4.74177522140931
49.9724715784805	7.78264606413421	108.638886814508	238.842386991677	62.6586367740465	30.3282509490799	49.9724715784805	3.61132873749938	4.74897002771859
49.9729715784805	7.83434043677667	108.93232247679	211.162440421567	62.7877674437856	30.3227966605848	49.9729715784805	3.61071289729555	4.75537923116202
49.9734715784805	7.8806950890078	109.193991486493	187.78489462483	62.9166380626666	30.3173396570335	49.9734715784805	3.61064561251652	4.76108731201406
49.9739715784805	7.92223950039507	109.427349007353	168.212892320774	63.0452449951829	30.3118803222263	49.9739715784805	3.61104892480764	4.76617203578862
49.9744715784805	7.95947467928539	109.635579786201	151.988947043309	63.173584608852	30.3064190165576	49.9744715784805	3.61185312082616	4.77070468703931
49.9749715784805	7.99287054625115	109.821605094141	138.694370360196	63.3016532742152	30.300956076484	49.9749715784805	3.61299619373656	4.77475034298658
49.9754715784805	8.02286436763647	109.988092052575	127.948194046002	63.4294473648356	30.2954918144404	49.9754715784805	3.61442328300532	4.77836817671877
49.9759715784805	8.04986006852928	110.137464777567	119.405697392795	63.5569632572972	30.2900265191139	49.9759715784805	3.61608610747004	4.78161178105557
49.9764715784805	8.07422826609736	110.271916849317	112.756638448253	63.6841973312039	30.2845604560022	49.9764715784805	3.61794240360555	4.78452950539376
49.9769715784805	8.09630687869715	110.393424682133	107.723275895213	63.8111459691779	30.2790938681891	49.9769715784805	3.61995537822855	4.78716479898221
49.9774715784805	8.11640218213387	110.503761433928	104.058256163001	63.9378055568592	30.273626977287	49.9774715784805	3.62209318257103	4.78955655510084
49.9779715784805	8.13479020086744	110.604511152463	101.542428659644	64.0641724829034	30.2681599844976	49.9779715784805	3.62432841269763	4.79173945154945
49.9784715784805	8.15171833804622	110.697082908183	99.9826410625708	64.1902431389813	30.2626930717548	49.9784715784805	3.62663763961578	4.79374428369126
49.9789715784805	8.16740716347107	110.782724710567	99.2095566110924	64.3160139197777	30.2572264029187	49.9789715784805	3.62900097109821	4.7955982870448
49.9794715784805	8.1820522925975	110.862537046571	99.075526418539	64.4414812229894	30.2517601249925	49.9794715784805	3.63140164616985	4.79732544708216
49.9799715784805	8.19582630228349	110.937485916181	99.4525420024734	64.566641449325	30.2462943693428	49.9799715784805	3.63382566237078	4.79894679447405
49.9804715784805	8.20888064010489	111.008415271652	100.230286500949	64.6914910025029	30.2408292529055	49.9804715784805	3.63626143525914	4.8004806845295
49.9809715784805	8.22134749369871	111.076058794048	101.314297346166	64.8160262892506	30.2353648793623	49.9809715784805	3.6386994891329	4.80194306001391
49.9814715784805	8.2333415948223	111.141050963544	102.624248424666	64.9402437193029	30.2299013402782	49.9814715784805	3.64113217759838	4.80334769690025
49.9819715784805	8.24496193973537	111.203937399104	104.092355872512	65.0641397054016	30.2244387161906	49.9819715784805	3.64355343237191	4.80470643291995
49.9824715784805	8.25629341324816	111.265184458904	105.661908535442	65.1877106632929	30.2189770776441	49.9824715784805	3.6459585385481	4.80602937903766
49.9829715784805	8.26740830846446	111.325188105676	107.285921669619	65.3109530117276	30.2135164861675	49.9829715784805	3.64834393448507	4.80732511418366
49.9834715784805	8.27836773801738	111.384282051387	108.925910573088	65.4338631724593	30.2080569951889	49.9834715784805	3.65070703442912	4.80860086374497
49.9839715784805	8.289222935577	111.442745203593	110.550779433989	65.5564375702425	30.202598650889	49.9839715784805	3.65304607201501	4.80986266244533
49.9844715784805	8.30001644872155	111.500808441869	112.135819678852	65.6786726328322	30.1971414929912	49.9844715784805	3.65535996282365	4.81111550234129
49.9849715784805	8.31078322601603	111.558660757105	113.661811431954	65.8005647909828	30.1916855554907	49.9849715784805	3.65764818424774	4.81236346673021
49.9854715784805	8.32155160243027	111.616454789427	115.114221292631	65.9221104784453	30.1862308673227	49.9854715784805	3.65991067100015	4.81360985081074
49.9859715784805	8.33234418813672	111.674311802417	116.482489447796	66.0433061319686	30.1807774529726	49.9859715784805	3.66214772469575	4.81485726996097
49.9864715784805	8.34317866632853	111.732326132146	117.759399116143	66.1641481912957	30.1753253330305	49.9864715784805	3.66435993603857	4.81610775650701
49.9869715784805	8.35406850605393	111.790569149721	118.940521429817	66.2846330991641	30.1698745246932	49.9869715784805	3.6665481182509	4.81736284584903
49.9874715784805	8.36502359622392	111.849092775551	120.02372906669	66.4047573013038	30.1644250422161	49.9874715784805	3.66871325048586	4.81862365279434
49.9879715784805	8.37605080696137	111.907932582559	121.008772225478	66.524517246436	30.1589768973185	49.9879715784805	3.67085643006795	4.81989093892159
49.9884715784805	8.3871544843565	111.967110524275	121.896910864584	66.6439093862724	30.1535300995464	49.9884715784805	3.67297883250639	4.82116517176739
49.9889715784805	8.39833688450495	112.026637322109	122.690597486935	66.7629301755134	30.1480846565942	49.9889715784805	3.6750816783218	4.82244657658915
49.9894715784805	8.4095985524554	112.086514544327	123.3932051328	66.8815760718465	30.1426405745905	49.9894715784805	3.67716620581791	4.82373518141708
49.9899715784805	8.42093865140157	112.146736407327	124.008795629813	66.9998435359464	30.1371978583498	49.9899715784805	3.67923364901571	4.82503085606488
49.9904715784806	8.43235524713496	112.207291327811	124.541923535721	67.1177290314722	30.1317565115934	49.9904715784806	3.68128522004749	4.82633334572452
49.9909715784806	8.44384555244157	112.268163252452	124.997471587961	67.2352290250668	30.1263165371429	49.9909715784806	3.68332209538291	4.82764229972547
49.9914715784806	8.45540613578619	112.329332789623	125.380513840713	67.3523399863553	30.1208779370878	49.9914715784806	3.68534540532774	4.82895729599498
49.9919715784806	8.46703309829162	112.390778165797	125.69620302048	67.4690583879441	30.1154407129313	49.9919715784806	3.6873562262995	4.83027786171202
49.9924715784806	8.47872222268903	112.452476027311	125.949678963725	67.5853807054196	30.110004865715	49.9924715784806	3.68935557544191	4.83160349060623
49.9929715784806	8.49046909759774	112.514402106351	126.145995312507	67.7013034173462	30.1045703961264	49.9929715784806	3.6913444071928	4.83293365731257
49.9934715784806	8.50226922018677	112.576531768277	126.290061936333	67.816823005266	30.0991373045892	49.9934715784806	3.69332361146828	4.83426782915421
49.9939715784806	8.51411807998197	112.638840455735	126.386600819329	67.9319359536965	30.0937055913405	49.9939715784806	3.69529401316891	4.83560547569025
49.9944715784806	8.52601122631022	112.701304043475	126.440113402418	68.0466387501301	30.0882752564951	49.9944715784806	3.69725637275276	4.83694607633086
49.9949715784806	8.5379443216181	112.763899116341	126.45485760013	68.1609278850322	30.082846300098	49.9949715784806	3.69921138765515	4.83828912629088
49.9954715784806	8.54991318266598	112.82660318155	126.434832922133	68.2747998518405	30.0774187221687	49.9954715784806	3.70115969436607	4.83963414112348
49.9959715784806	8.56191381137996	112.889394825148	126.383772321159	68.3882511469628	30.0719925227361	49.9959715784806	3.70310187100415	4.84098066004888
49.9964715784806	8.57394241694353	112.952253821392	126.305139562615	68.5012782697764	30.0665677018668	49.9964715784806	3.70503844025042	4.84232824826774
49.9969715784806	8.58599543052602	113.015161202765	126.202131068165	68.6138777226265	30.0611442596867	49.9969715784806	3.70696987252725	4.84367649842654
49.9974715784806	8.59806951387771	113.078099297381	126.077681326546	68.7260460108249	30.055722196398	49.9974715784806	3.70889658932665	4.84502503138161
49.9979715784806	8.6101615628684	113.141051739694	125.934471091342	68.8377796426487	30.0503015122909	49.9979715784806	3.7108189666089	4.84637349638948
49.9984715784806	8.62226870690849	113.204003459626	125.774937698264	68.9490751293389	30.0448822077523	49.9984715784806	3.71273733820732	4.84772157083477
49.9989715784806	8.63438830506723	113.266940654547	125.601286934693	69.0599289850986	30.0394642832706	49.9989715784806	3.71465199918718	4.84906895959118
49.9994715784806	8.64651793959086	113.329850747931	125.415505983089	69.1703377270932	30.034047739439	49.9994715784806	3.71656320911814	4.85041539409815
49.9999715784806	8.65865540742384	113.392722337914	125.219377038042	69.2802978754469	30.0286325769551	49.9999715784806	3.71847119522856	4.85176063122304
50.0004715784806	8.67079871024706	113.455545138531	125.014491265431	69.3898059532428	30.0232187966203	50.0004715784806	3.7203761554183	4.85310445196854
50.0009715784806	8.68294604346806	113.518309915946	124.802262832275	69.4988584865215	30.017806399337	50.0009715784806	3.72227826111305	4.85444666007505
50.0014715784806	8.69509578452852	113.581008421607	124.583942787826	69.6074520042785	30.0123953861051	50.0014715784806	3.72417765994927	4.85578708055983
50.0019715784806	8.7072464808328	113.643633323934	124.360632621785	69.7155830384652	30.0069857580171	50.0019715784806	3.72607447828307	4.8571255582271
50.0024715784806	8.71939683754751	113.706178139834	124.133297364256	69.8232481239845	30.0015775162538	50.0024715784806	3.72796882352074	4.8584619561771
50.0029715784806	8.73154570547541	113.768637167106	123.902778125119	69.9304437986918	29.9961706620785	50.0029715784806	3.72986078627132	4.85979615433655
50.0034715784806	8.74369206916577	113.831005418554	123.669803998972	70.0371666033927	29.9907651968314	50.0034715784806	3.73175044232436	4.86112804802814
50.0039715784806	8.7558350353888	113.893278558449	123.435003285175	70.1434130818421	29.9853611219241	50.0039715784806	3.73363785445808	4.86245754659272
50.0044715784806	8.76797382207118	113.955452841833	123.198913992594	70.2491797807415	29.9799584388338	50.0044715784806	3.73552307408435	4.86378457207426
50.0049715784806	8.78010774776444	114.017525056993	122.961993615041	70.3544632497397	29.9745571490977	50.0049715784806	3.73740614273832	4.86510905797481
50.0054715784806	8.79223622169592	114.079492471335	122.724628176593	70.4592600414299	29.9691572543075	50.0054715784806	3.73928709342114	4.86643094808411
50.0059715784806	8.80435873443422	114.141352780801	122.487140557052	70.5635667113483	29.9637587561045	50.0059715784806	3.74116595180485	4.86775019538671
50.0064715784806	8.8164748491856	114.203104062874	122.24979811609	70.6673798179737	29.9583616561741	50.0064715784806	3.74304273730859	4.86906676104737
50.0069715784806	8.82858419372557	114.264744733168	122.012819641433	70.7706959227252	29.9529659562414	50.0069715784806	3.74491746405557	4.87038061347463
50.0074715784806	8.84068645295991	114.32627350553	121.776381651228	70.8735115899612	29.9475716580668	50.0074715784806	3.74679014172007	4.87169172746082
50.0079715784806	8.85278136210108	114.387689355575	121.540624084375	70.975823386978	29.9421787634415	50.0079715784806	3.74866077627352	4.87300008339652
50.0084715784806	8.86486870043995	114.448991487496	121.305655414919	71.0776278840085	29.9367872741842	50.0084715784806	3.75052937063851	4.87430566655625
50.0089715784806	8.87694828568804	114.510179304018	121.071557228013	71.1789216542203	29.931397192137	50.0089715784806	3.75239592525906	4.87560846645212
50.0094715784806	8.88901996886178	114.571252379311	120.838388295472	71.2797012737149	29.9260085191626	50.0094715784806	3.75426043859532	4.87690847625158
50.0099715784806	8.90108362967811	114.632210434687	120.606188188855	71.3799633215258	29.9206212571409	50.0099715784806	3.75612290755005	4.87820569225543
50.0104715784806	8.91313917242922	114.693053316889	120.374980467441	71.4797043796173	29.9152354079668	50.0104715784806	3.75798332783415	4.87950011343178
50.0109715784806	8.92518652230341	114.753780978793	120.14477547731	71.5789210328833	29.9098509735472	50.0109715784806	3.75984169427773	4.88079174100209
50.0114715784807	8.93722562211924	114.814393462325	119.915572796348	71.6776098691454	29.9044679557992	50.0114715784807	3.76169800109288	4.88208057807504
50.0119715784807	8.94925642943988	114.874890883423	119.687363358603	71.7757674791522	29.899086356648	50.0119715784807	3.76355224209366	4.88336662932434
50.0124715784807	8.9612789140364	114.935273418851	119.460131289282	71.8733904565771	29.8937061780252	50.0124715784807	3.76540441087862	4.88464990070652
50.0129715784807	8.97329305566874	114.995541294706	119.233855480045	71.9704753980167	29.888327421867	50.0129715784807	3.76725450098038	4.88593039921516
50.0134715784807	8.98529884215531	115.055694776455	119.008510932197	72.0670189029908	29.8829500901131	50.0134715784807	3.76910250598666	4.88720813266793
50.0139715784807	8.99729626770299	115.115734160346	118.784069893417	72.1630175739395	29.8775741847055	50.0139715784807	3.7709484196365	4.88848310952317
50.0144715784807	9.00928533147153	115.175659766048	118.560502811639	72.2584680162222	29.872199707587	50.0144715784807	3.77279223589521	4.88975533872298
50.0149715784807	9.02126603634762	115.2354719304	118.337779127835	72.3533668381165	29.8668266607009	50.0149715784807	3.77463394901109	4.89102482955979
50.0154715784807	9.03323838790569	115.295171002126	118.115867927562	72.4477106508168	29.8614550459897	50.0154715784807	3.77647355355668	4.89229159156395
50.0159715784807	9.04520239353435	115.354757337414	117.894738469282	72.5414960684319	29.8560848653945	50.0159715784807	3.77831104445705	4.89355563440977
50.0164715784807	9.05715806170901	115.41423129626	117.674360605855	72.6347197079842	29.8507161208547	50.0164715784807	3.78014641700715	4.8948169678377
50.0169715784807	9.06910540139279	115.473593239469	117.454705113828	72.7273781894091	29.8453488143072	50.0169715784807	3.78197966688023	4.8960756015908
50.0174715784807	9.08104442154951	115.532843526235	117.235743943848	72.8194681355523	29.8399829476861	50.0174715784807	3.783810790129	4.89733154536349
50.0179715784807	9.09297513075408	115.591982512219	117.017450403847	72.9109861721681	29.8346185229222	50.0179715784807	3.78563978318076	4.89858480876098
50.0184715784807	9.10489753688693	115.651010548061	116.79979928557	73.0019289279198	29.8292555419429	50.0184715784807	3.78746664282807	4.89983540126784
50.0189715784807	9.11681164690061	115.709927978254	116.582766943668	73.0922930343762	29.8238940066719	50.0189715784807	3.78929136621573	4.90108333222445
50.0194715784807	9.1287174666478	115.768735140334	116.366331335508	73.1820751260112	29.8185339190291	50.0194715784807	3.79111395082508	4.90232861080996
50.0199715784807	9.14061500076145	115.827432364325	116.150472028827	73.2712718402021	29.81317528093	50.0199715784807	3.79293439445652	4.90357124603096
50.0204715784807	9.15250425257831	115.886019972415	115.935170183454	73.3598798172283	29.8078180942863	50.0204715784807	3.79475269521063	4.9048112467147
50.0209715784807	9.16438522409881	115.944498278793	115.720408512493	73.4478957002695	29.8024623610051	50.0209715784807	3.79656885146869	4.90604862150613
50.0214715784807	9.17625791597644	116.002867589656	115.506171227572	73.5353161354045	29.7971080829895	50.0214715784807	3.79838286187285	4.90728337886812
50.0219715784807	9.18812232753127	116.061128203313	115.292443972143	73.6221377716097	29.791755262138	50.0219715784807	3.8001947253064	4.90851552708406
50.0224715784807	9.19997845678244	116.119280410392	115.07921374618	73.7083572607576	29.7864039003448	50.0224715784807	3.80200444087444	4.90974507426251
50.0229715784807	9.21182630049557	116.17732449412	114.866468825119	73.7939712576147	29.7810539994996	50.0229715784807	3.80381200788509	4.91097202834327
50.0234715784807	9.22366585424132	116.235260730648	114.654198675386	73.8789764198415	29.7757055614878	50.0234715784807	3.80561742583148	4.91219639710463
50.0239715784807	9.23549711246217	116.29308938942	114.442393868456	73.9633694079895	29.7703585881904	50.0239715784807	3.80742069437464	4.91341818817134
50.0244715784807	9.24732006854458	116.350810733565	114.231045995064	74.0471468855004	29.7650130814839	50.0244715784807	3.80922181332734	4.91463740902309
50.0249715784807	9.25913471489464	116.408425020296	114.020147580813	74.1303055187045	29.7596690432406	50.0249715784807	3.81102078263896	4.91585406700327
50.0254715784807	9.27094104301516	116.465932501326	113.809692004187	74.2128419768198	29.7543264753284	50.0254715784807	3.81281760238142	4.91706816932784
50.0259715784807	9.28273904358288	116.523333423272	113.599673417724	74.2947529319488	29.7489853796109	50.0259715784807	3.81461227273615	4.91827972309408
50.0264715784807	9.29452870652455	116.580628028051	113.390086672967	74.3760350590792	29.7436457579476	50.0264715784807	3.81640479398215	4.91948873528918
50.0269715784807	9.30631002109102	116.637816553269	113.180927249524	74.4566850360809	29.7383076121934	50.0269715784807	3.81819516648504	4.92069521279857
50.0274715784807	9.3180829759284	116.694899232588	112.972191188569	74.536699543705	29.7329709441995	50.0274715784807	3.81998339068708	4.92189916241384
50.0279715784807	9.32984755914617	116.751876296081	112.763875030869	74.616075265582	29.7276357558125	50.0279715784807	3.8217694670982	4.92310059084031
50.0284715784807	9.34160375838132	116.808747970556	112.555975759429	74.6948088882209	29.7223020488752	50.0284715784807	3.82355339628786	4.92429950470416
50.0289715784807	9.35335156085875	116.865514479872	112.348490746675	74.7728971010072	29.7169698252261	50.0289715784807	3.82533517887778	4.92549591055902
50.0294715784807	9.36509095344753	116.922176045224	112.141417706123	74.8503365962014	29.7116390866997	50.0294715784807	3.82711481553546	4.92668981489223
50.0299715784807	9.37682192271292	116.978732885407	111.934754648372	74.9271240689374	29.7063098351265	50.0299715784807	3.82889230696841	4.92788122413048
50.0304715784807	9.3885444549644	117.035185217061	111.72849984124	75.0032562172217	29.7009820723329	50.0304715784807	3.8306676539191	4.92907014464507
50.0309715784807	9.40025853629959	117.091533254896	111.522651773815	75.0787297419309	29.6956558001415	50.0309715784807	3.83244085716042	4.93025658275674
50.0314715784807	9.41196415264423	117.147777211891	111.317209124253	75.1535413468108	29.6903310203709	50.0314715784807	3.83421191749184	4.93144054473996
50.0319715784807	9.42366128978851	117.20391729948	111.112170730984	75.2276877384748	29.6850077348354	50.0319715784807	3.83598083573598	4.93262203682691
50.0324715784808	9.43534993341959	117.259953727715	110.90753556724	75.3011656264019	29.679685945346	50.0324715784808	3.83774761273566	4.93380106521103
50.0329715784808	9.44703006915094	117.315886705412	110.703302718465	75.3739717229359	29.6743656537093	50.0329715784808	3.83951224935141	4.93497763605017
50.0334715784808	9.45870168254855	117.371716440285	110.499471362497	75.4461027432836	29.6690468617283	50.0334715784808	3.8412747464593	4.93615175546942
50.0339715784808	9.47036475915391	117.427443139061	110.296040752294	75.5175554055123	29.663729571202	50.0339715784808	3.84303510494911	4.93732342956367
50.0344715784808	9.48201928450464	117.483067007583	110.09301020086	75.588326430551	29.6584137839255	50.0344715784808	3.84479332572278	4.93849266439977
50.0349715784808	9.4936652441523	117.538588250899	109.89037906829	75.6584125421849	29.6530995016903	50.0349715784808	3.84654940969317	4.93965946601853
50.0354715784808	9.50530262367811	117.594007073341	109.688146750623	75.7278104670572	29.6477867262839	50.0354715784808	3.84830335778297	4.94082384043638
50.0359715784808	9.51693140870648	117.649323678591	109.486312670372	75.796516934666	29.6424754594899	50.0359715784808	3.85005517092386	4.94198579364692
50.0364715784808	9.52855158491671	117.704538269744	109.284876268529	75.8645286773631	29.6371657030883	50.0364715784808	3.85180485005582	4.94314533162213
50.0369715784808	9.54016313805294	117.759651049354	109.083836997862	75.9318424303527	29.6318574588551	50.0369715784808	3.85355239612654	4.94430246031355
50.0374715784808	9.55176605393265	117.814662219477	108.883194317382	75.9984549316888	29.6265507285627	50.0374715784808	3.85529781009108	4.94545718565315
50.0379715784808	9.56336031845376	117.869571981711	108.682947687802	76.0643629222752	29.6212455139796	50.0379715784808	3.85704109291146	4.94660951355421
50.0384715784808	9.57494591760045	117.924380537218	108.48309656791	76.1295631458633	29.6159418168705	50.0384715784808	3.8587822455565	4.94775944991195
50.0389715784808	9.5865228374481	117.979088086759	108.283640411661	76.1940523490497	29.6106396389963	50.0389715784808	3.86052126900162	4.94890700060411
50.0394715784808	9.59809106416715	118.033694830703	108.084578665964	76.2578272812757	29.6053389821142	50.0394715784808	3.86225816422879	4.95005217149143
50.0399715784808	9.6096505840262	118.088200969054	107.885910768996	76.3208846948254	29.6000398479776	50.0399715784808	3.86399293222643	4.95119496841802
50.0404715784808	9.62120138339441	118.142606701455	107.687636149041	76.3832213448245	29.5947422383363	50.0404715784808	3.86572557398943	4.9523353972117
50.0409715784808	9.63274344874326	118.196912227204	107.489754223683	76.4448339892377	29.5894461549359	50.0409715784808	3.86745609051917	4.95347346368424
50.0414715784808	9.64427676664785	118.251117745258	107.292264399351	76.5057193888683	29.5841515995186	50.0414715784808	3.86918448282356	4.95460917363157
50.0419715784808	9.65580132378769	118.305223454239	107.09516607116	76.565874307356	29.5788585738229	50.0419715784808	3.87091075191711	4.95574253283392
50.0424715784808	9.66731710694719	118.359229552439	106.89845862294	76.6252955111754	29.5735670795832	50.0424715784808	3.87263489882101	4.95687354705596
50.0429715784808	9.67882410301578	118.413136237821	106.702141427466	76.6839797696347	29.5682771185303	50.0429715784808	3.87435692456317	4.95800222204687
50.0434715784808	9.69032229898781	118.466943708018	106.506213846823	76.7419238548735	29.5629886923914	50.0434715784808	3.87607683017836	4.95912856354041
50.0439715784808	9.7018116819622	118.520652160337	106.310675232887	76.7991245418623	29.5577018028898	50.0439715784808	3.87779461670829	4.96025257725497
50.0444715784808	9.71329223914202	118.574261791754	106.115524927869	76.8555786083998	29.5524164517449	50.0444715784808	3.87951028520163	4.96137426889358
50.0449715784808	9.72476395783381	118.627772798915	105.920762264917	76.9112828351118	29.5471326406727	50.0449715784808	3.88122383671418	4.96249364414395
50.0454715784808	9.7362268254469	118.681185378134	105.726386568776	76.9662340054498	29.5418503713851	50.0454715784808	3.88293527230889	4.96361070867843
50.0459715784808	9.74768082949264	118.734499725388	105.532397156407	77.0204289056889	29.5365696455905	50.0459715784808	3.88464459305595	4.96472546815406
50.0464715784808	9.75912595758352	118.78771603632	105.338793337709	77.073864324927	29.5312904649933	50.0464715784808	3.88635180003283	4.96583792821251
50.0469715784808	9.77056219743234	118.84083450623	105.145574416113	77.1265370550822	29.5260128312944	50.0469715784808	3.88805689432439	4.96694809448012
50.0474715784808	9.78198953685127	118.893855330078	104.952739689271	77.1784438908926	29.5207367461909	50.0474715784808	3.88975987702287	4.96805597256783
50.0479715784808	9.79340796375106	118.946778702477	104.760288449638	77.2295816299128	29.5154622113759	50.0479715784808	3.89146074922797	4.96916156807123
50.0484715784808	9.80481746614004	118.999604817694	104.56821998508	77.279947072514	29.5101892285391	50.0484715784808	3.89315951204685	4.97026488657051
50.0489715784808	9.81621803212335	119.052333869643	104.376533579432	77.3295370218815	29.5049177993662	50.0489715784808	3.89485616659421	4.97136593363045
50.0494715784808	9.82760964990202	119.104966051889	104.185228513017	77.3783482840136	29.4996479255394	50.0494715784808	3.89655071399224	4.97246471480044
50.0499715784808	9.83899230777219	119.157501557639	103.994304063137	77.4263776677197	29.4943796087368	50.0499715784808	3.89824315537069	4.97356123561445
50.0504715784808	9.8503659941243	119.209940579745	103.80375950454	77.4736219846189	29.489112850633	50.0504715784808	3.89993349186686	4.97465550159103
50.0509715784808	9.86173069744234	119.2622833107	103.613594109811	77.5200780491376	29.4838476528988	50.0509715784808	3.90162172462557	4.97574751823334
50.0514715784808	9.87308640630312	119.314529942636	103.423807149781	77.5657426785094	29.4785840172014	50.0514715784808	3.90330785479921	4.97683729102911
50.0519715784808	9.88443310937556	119.366680667321	103.234397893862	77.6106126927722	29.4733219452039	50.0519715784808	3.90499188354767	4.97792482545069
50.0524715784808	9.89577079542003	119.418735676164	103.045365610368	77.6546849147671	29.4680614385661	50.0524715784808	3.90667381203836	4.97901012695504
50.0529715784809	9.90709945328776	119.470695160204	102.85670956679	77.6979561701368	29.4628024989436	50.0529715784809	3.90835364144619	4.98009320098375
50.0534715784809	9.9184190719202	119.522559310118	102.668429030064	77.7404232873236	29.4575451279887	50.0534715784809	3.91003137295352	4.98117405296306
50.0539715784809	9.92972964034849	119.574328316214	102.480523266785	77.7820830975684	29.4522893273496	50.0539715784809	3.91170700775016	4.98225268830389
50.0544715784809	9.94103114769285	119.626002368433	102.292991543439	77.8229324349089	29.4470350986709	50.0544715784809	3.91338054703333	4.98332911240183
50.0549715784809	9.95232358316217	119.677581656347	102.105833126533	77.8629681361775	29.4417824435936	50.0549715784809	3.9150519920076	4.98440333063721
50.0554715784809	9.96360693605348	119.729066369161	101.919047282796	77.9021870410001	29.4365313637547	50.0554715784809	3.91672134388491	4.98547534837512
50.0559715784809	9.97488119575145	119.780456695708	101.73263327929	77.9405859917945	29.4312818607877	50.0559715784809	3.91838860388447	4.98654517096539
50.0564715784809	9.98614635172802	119.831752824454	101.54659038355	77.978161833769	29.4260339363222	50.0564715784809	3.92005377323276	4.98761280374272
50.0569715784809	9.99740239354197	119.882954943493	101.360917863651	78.0149114149196	29.4207875919841	50.0569715784809	3.92171685316346	4.98867825202662
50.0574715784809	10.0086493108385	119.934063240551	101.175614988338	78.05083158603	29.4155428293957	50.0574715784809	3.92337784491744	4.9897415211215
50.0579715784809	10.0198870933488	119.985077902982	100.990681027072	78.0859192006689	29.4102996501754	50.0579715784809	3.92503674974268	4.9908026163167
50.0584715784809	10.0311157308898	120.035999117773	100.806115250111	78.1201711151889	29.4050580559379	50.0584715784809	3.92669356889425	4.99186154288653
50.0589715784809	10.0423352133638	120.086827071537	100.621916928549	78.1535841887241	29.3998180482943	50.0589715784809	3.92834830363423	4.99291830609028
50.0594715784809	10.053545530758	120.137561950522	100.438085334365	78.1861552831892	29.3945796288517	50.0594715784809	3.93000095523171	4.99397291117233
50.0599715784809	10.0647466731443	120.188203940602	100.254619740464	78.2178812632782	29.3893427992138	50.0599715784809	3.9316515249627	4.99502536336212
50.0604715784809	10.075938630679	120.238753227286	100.071519420706	78.2487589964618	29.3841075609804	50.0604715784809	3.93330001411011	4.99607566787423
50.0609715784809	10.0871213936023	120.28920999571	99.8887836499209	78.278785352986	29.3788739157475	50.0609715784809	3.93494642396367	4.99712382990843
50.0614715784809	10.0982949522381	120.339574430646	99.7064117039361	78.3079572058709	29.3736418651077	50.0614715784809	3.93659075581991	4.99816985464971
50.0619715784809	10.1094592969941	120.389846716493	99.5244028595925	78.3362714309083	29.3684114106494	50.0619715784809	3.93823301098211	4.99921374726833
50.0624715784809	10.1206144183606	120.440027037286	99.3427563947433	78.3637249066615	29.3631825539576	50.0624715784809	3.93987319076023	5.00025551291987
50.0629715784809	10.1317603069112	120.49011557669	99.1614715882712	78.3903145144616	29.3579552966136	50.0629715784809	3.94151129647087	5.00129515674525
50.0634715784809	10.1428969533018	120.540112518006	98.9805477201022	78.4160371384078	29.3527296401949	50.0634715784809	3.94314732943723	5.00233268387084
50.0639715784809	10.1540243482708	120.590018044164	98.7999840711851	78.4408896653644	29.3475055862752	50.0639715784809	3.94478129098905	5.00336809940841
50.0644715784809	10.1651424826384	120.639832337733	98.6197799235091	78.4648689849599	29.3422831364246	50.0644715784809	3.94641318246258	5.00440140845528
50.0649715784809	10.1762513473068	120.689555580913	98.4399345601163	78.4879719895848	29.3370622922094	50.0649715784809	3.9480430052005	5.00543261609429
50.0654715784809	10.1873509332594	120.73918795554	98.2604472650559	78.5101955743907	29.3318430551924	50.0654715784809	3.94967076055188	5.00646172739387
50.0659715784809	10.1984412315611	120.788729643086	98.0813173234463	78.5315366372877	29.3266254269323	50.0659715784809	3.95129644987218	5.00748874740811
50.0664715784809	10.2095222333574	120.838180824658	97.9025440214265	78.5519920789431	29.3214094089846	50.0664715784809	3.95292007452312	5.00851368117676
50.0669715784809	10.2205939298749	120.887541681	97.7241266461659	78.5715588027808	29.3161950029006	50.0669715784809	3.9545416358727	5.00953653372533
50.0674715784809	10.2316563124202	120.936812392493	97.5460644858668	78.5902337149775	29.3109822102282	50.0674715784809	3.95616113529512	5.01055731006509
50.0679715784809	10.2427093723804	120.985993139155	97.3683568297714	78.608013724463	29.3057710325115	50.0679715784809	3.95777857417075	5.01157601519314
50.0684715784809	10.2537531012221	121.035084100642	97.1910029681302	78.6248957429174	29.3005614712909	50.0684715784809	3.95939395388605	5.01259265409244
50.0689715784809	10.264787490492	121.08408545625	97.0140021922195	78.6408766847699	29.2953535281031	50.0689715784809	3.96100727583358	5.01360723173189
50.0694715784809	10.2758125318157	121.132997384912	96.8373537943474	78.6559534671972	29.2901472044812	50.0694715784809	3.96261854141191	5.01461975306634
50.0699715784809	10.2868282168981	121.181820065202	96.6610570678395	78.6701230101213	29.2849425019544	50.0699715784809	3.96422775202557	5.01563022303663
50.0704715784809	10.297834537523	121.230553675333	96.4851113070262	78.6833914008302	29.2797394220483	50.0704715784809	3.96583490908504	5.01663864656967
50.0709715784809	10.3088314855526	121.27919839316	96.3095158072829	78.6957752919575	29.2745379662849	50.0709715784809	3.96744001400667	5.01764502857848
50.0714715784809	10.3198190529276	121.327754396178	96.1342698649617	78.7072895822917	29.2693381361825	50.0714715784809	3.96904306821267	5.0186493739622
50.0719715784809	10.3307972316665	121.376221861525	95.9593727774646	78.7179476207685	29.2641399332554	50.0719715784809	3.97064407313103	5.01965168760616
50.0724715784809	10.3417660138659	121.42460096598	95.7848238431955	78.7277614100295	29.2589433590147	50.0724715784809	3.97224303019548	5.02065197438193
50.0729715784809	10.3527253916996	121.472891885965	95.6106223615736	78.7367417781505	29.2537484149674	50.0729715784809	3.97383994084548	5.02165023914735
50.0734715784809	10.3636753574188	121.521094797545	95.4367676330312	78.7448985234314	29.2485551026171	50.0734715784809	3.97543480652614	5.0226464867466
50.073971578481	10.3746159033518	121.56920987643	95.2632589590134	78.7522405364291	29.2433634234635	50.073971578481	3.97702762868819	5.02364072201019
50.074471578481	10.3855470219035	121.617237297974	95.0900956419876	78.7587759027596	29.2381733790027	50.074471578481	3.97861840878793	5.02463294975506
50.074971578481	10.3964687055552	121.665177237175	94.9172769854361	78.7645119896592	29.2329849707272	50.074971578481	3.98020714828719	5.0256231747846
50.075471578481	10.4073809468647	121.713029868676	94.744802293854	78.7694555188247	29.2277982001258	50.075471578481	3.9817938486533	5.02661140188869
50.075971578481	10.4182837384654	121.760795366769	94.5726708727674	78.7736126276756	29.2226130686835	50.075971578481	3.98337851135903	5.02759763584375
50.076471578481	10.4291770730665	121.808473905388	94.400882028701	78.776988920841	29.2174295778816	50.076471578481	3.98496113788256	5.0285818814128
50.076971578481	10.4400609434529	121.856065658118	94.2294350692219	78.7795895134036	29.2122477291981	50.076971578481	3.9865417297074	5.02956414334545
50.077471578481	10.4509353424843	121.90357079819	94.0583293029009	78.7814190671932	29.2070675241069	50.077471578481	3.98812028832241	5.030544426378
50.077971578481	10.4618002630954	121.950989498482	93.8875640393579	78.7824818268094	29.2018889640783	50.077971578481	3.98969681522173	5.03152273523345
50.078471578481	10.4726556982957	121.998321931521	93.7171385892173	78.78278162933	29.1967120505793	50.078471578481	3.9912713119047	5.03249907462157
50.078971578481	10.4835016411688	122.045568269485	93.5470522641451	78.782321939854	29.1915367850727	50.078971578481	3.99284377987589	5.03347344923891
50.079471578481	10.4943380848728	122.0927286842	93.3773043768236	78.7811058661041	29.186363169018	50.079471578481	3.994414220645	5.03444586376885
50.079971578481	10.5051650226393	122.139803347143	93.2078942409866	78.779136172919	29.1811912038709	50.079971578481	3.99598263572684	5.03541632288167
50.080471578481	10.5159824477736	122.186792429439	93.0388211713886	78.7764152947583	29.1760208910835	50.080471578481	3.9975490266413	5.03638483123455
50.080971578481	10.5267903536545	122.233696101869	92.8700844838222	78.7729453462564	29.1708522321043	50.080971578481	3.9991133949133	5.03735139347165
50.081471578481	10.5375887337337	122.280514534861	92.701683495128	78.7687281311099	29.1656852283779	50.081471578481	4.00067574207274	5.03831601422412
50.081971578481	10.5483775815359	122.3272478985	92.5336175231726	78.7637651495847	29.1605198813456	50.081971578481	4.00223606965447	5.03927869811016
50.082471578481	10.5591568906581	122.37389636252	92.365885886883	78.7580576048841	29.1553561924447	50.082471578481	4.00379437919825	5.04023944973506
50.082971578481	10.5699266547698	122.420460096309	92.1984879062165	78.7516064085883	29.1501941631091	50.082971578481	4.0053506722487	5.04119827369124
50.083471578481	10.5806868676126	122.466939268912	92.0314229021839	78.7444121853431	29.1450337947689	50.083471578481	4.00690495035528	5.04215517455827
50.083971578481	10.5914375229997	122.513334049025	91.8646901968447	78.7364752769445	29.1398750888507	50.083971578481	4.00845721507224	5.04311015690295
50.084471578481	10.602178614816	122.559644605	91.6982891133049	78.7277957459491	29.1347180467774	50.084471578481	4.01000746795856	5.04406322527932
50.084971578481	10.6129101370176	122.605871104845	91.532218975737	78.7183733789102	29.129562669968	50.084971578481	4.01155571057796	5.04501438422872
50.085471578481	10.6236320836316	122.652013716225	91.3664791093547	78.708207689337	29.1244089598384	50.085471578481	4.0131019444988	5.0459636382798
50.085971578481	10.6343444487559	122.698072606459	91.2010688404354	78.6972979204467	29.1192569178003	50.085971578481	4.01464617129409	5.04691099194861
50.086471578481	10.645047226559	122.744047942527	91.035987496312	78.6856430477722	29.1141065452622	50.086471578481	4.01618839254144	5.04785644973859
50.086971578481	10.6557404112794	122.789939891062	90.8712344053777	78.6732417816824	29.1089578436288	50.086971578481	4.01772860982299	5.04880001614063
50.087471578481	10.6664239972258	122.83574861836	90.7068088971075	78.6600925698512	29.103810814301	50.087471578481	4.01926682472543	5.04974169563312
50.087971578481	10.6770979787767	122.881474290372	90.5427103020155	78.6461935997198	29.0986654586763	50.087971578481	4.02080303883991	5.05068149268199
50.088471578481	10.68776235038	122.92711707271	90.3789379516979	78.6315428009733	29.0935217781486	50.088471578481	4.02233725376202	5.05161941174072
50.088971578481	10.6984171065527	122.972677130648	90.215491178812	78.616137848063	29.088379774108	50.088971578481	4.02386947109176	5.0525554572504
50.089471578481	10.709062241881	123.018154629116	90.0523693170987	78.5999761627858	29.083239447941	50.089471578481	4.02539969243349	5.05348963363978
50.089971578481	10.7196977510197	123.063549732709	89.8895717013506	78.5830549169419	29.0781008010307	50.089971578481	4.02692791939591	5.0544219453253
50.090471578481	10.7303236286923	123.108862605682	89.7270976674527	78.5653710350823	29.0729638347563	50.090471578481	4.028454153592	5.05535239671112
50.090971578481	10.7409398696902	123.154093411951	89.5649465523523	78.546921197348	29.0678285504935	50.090971578481	4.029978396639	5.05628099218916
50.091471578481	10.751546468873	123.199242315096	89.403117694089	78.5277018424133	29.0626949496144	50.091471578481	4.03150065015837	5.05720773613916
50.091971578481	10.7621434211679	123.244309478361	89.2416104317624	78.5077091705401	29.0575630334876	50.091971578481	4.03302091577575	5.05813263292869
50.092471578481	10.7727307215698	123.289295064653	89.0804241055649	78.4869391467327	29.0524328034778	50.092471578481	4.03453919512092	5.0590556869132
50.092971578481	10.7833083651406	123.334199236542	88.9195580567721	78.4653875040081	29.0473042609464	50.092971578481	4.03605548982778	5.05997690243606
50.093471578481	10.7938763470092	123.379022156264	88.7590116277295	78.4430497467717	29.042177407251	50.093471578481	4.03756980153429	5.06089628382862
50.093971578481	10.8044346623714	123.423763985722	88.5987841618769	78.4199211543015	29.0370522437457	50.093971578481	4.03908213188246	5.0618138354102
50.094471578481	10.8149833064893	123.468424886482	88.4388750037379	78.3959967843347	29.0319287717809	50.094471578481	4.04059248251829	5.06272956148817
50.0949715784811	10.8255222746913	123.513005019779	88.2792834989248	78.371271476755	29.0268069927035	50.0949715784811	4.04210085509175	5.06364346635795
50.0954715784811	10.8360515623719	123.557504546514	88.1200089941414	78.3457398573777	29.0216869078568	50.0954715784811	4.04360725125674	5.06455555430309
50.0959715784811	10.8465711649911	123.601923627256	87.96105083717	78.3193963418242	29.0165685185804	50.0959715784811	4.04511167267107	5.06546582959529
50.0964715784811	10.8570810780746	123.646262422242	87.8024083768878	78.2922351394859	29.0114518262105	50.0964715784811	4.04661412099639	5.06637429649442
50.0969715784811	10.8675812972132	123.690521091378	87.6440809632708	78.2642502575673	29.0063368320796	50.0969715784811	4.04811459789817	5.06728095924858
50.0974715784811	10.8780718180629	123.734699794239	87.4860679473857	78.2354355052053	29.0012235375165	50.0974715784811	4.0496131050457	5.06818582209412
50.0979715784811	10.8885526363443	123.77879869007	87.3283686813879	78.2057844976604	28.9961119438465	50.0979715784811	4.051109644112	5.0690888892557
50.0984715784811	10.8990237478425	123.822817937788	87.1709825185407	78.1752906605678	28.9910020523916	50.0984715784811	4.05260421677383	5.0699901649463
50.0989715784811	10.909485148407	123.866757695978	87.0139088131783	78.1439472342522	28.9858938644697	50.0989715784811	4.05409682471163	5.07088965336728
50.0994715784811	10.9199368339511	123.9106181229	86.8571469207593	78.1117472780904	28.9807873813956	50.0994715784811	4.05558746960948	5.0717873587084
50.0999715784811	10.9303788004523	123.954399376483	86.7006961978287	78.0786836749216	28.9756826044802	50.0999715784811	4.05707615315512	5.07268328514786
50.1004715784811	10.9408110439511	123.998101614331	86.5445560020346	78.0447491354987	28.9705795350309	50.1004715784811	4.05856287703983	5.07357743685235
50.1009715784811	10.9512335605518	124.041724993721	86.3887256921183	78.0099362029732	28.9654781743518	50.1009715784811	4.06004764295847	5.07446981797707
50.1014715784811	10.9616463464213	124.085269671602	86.233204627935	77.974237257409	28.9603785237431	50.1014715784811	4.06153045260943	5.07536043266576
50.1019715784811	10.9720493977898	124.128735804601	86.0779921704351	77.9376445203202	28.9552805845015	50.1019715784811	4.06301130769455	5.07624928505077
50.1024715784811	10.9824427109497	124.172123549016	85.9230876816559	77.9001500592261	28.9501843579203	50.1024715784811	4.06449020991916	5.07713637925306
50.1029715784811	10.9928262822558	124.215433060823	85.7684905247664	77.8617457922176	28.945089845289	50.1029715784811	4.06596716099199	5.07802171938225
50.1034715784811	11.0032001081252	124.258664495673	85.6142000640192	77.8224234925339	28.9399970478939	50.1034715784811	4.06744216262518	5.07890530953666
50.1039715784811	11.0135641850366	124.301818008895	85.4602156647832	77.782174793138	28.9349059670173	50.1039715784811	4.06891521653419	5.07978715380334
50.1044715784811	11.0239185095305	124.344893755494	85.3065366935164	77.7409911912926	28.9298166039383	50.1044715784811	4.07038632443785	5.0806672562581
50.1049715784811	11.0342630782088	124.387891890154	85.1531625178126	77.698864053129	28.9247289599323	50.1049715784811	4.07185548805824	5.08154562096557
50.1054715784811	11.0445978877343	124.430812567236	85.0000925063474	77.6557846182025	28.9196430362712	50.1054715784811	4.07332270912072	5.08242225197918
50.1059715784811	11.054922934831	124.47365594078	84.8473260289166	77.6117440040356	28.9145588342234	50.1059715784811	4.07478798935389	5.08329715334127
50.1064715784811	11.0652382162834	124.516422164508	84.6948624564199	77.5667332106397	28.9094763550535	50.1064715784811	4.07625133048952	5.08417032908307
50.1069715784811	11.0755437289365	124.559111391818	84.5427011608661	77.5207431250144	28.904395600023	50.1069715784811	4.07771273426255	5.08504178322475
50.1074715784811	11.0858394696954	124.601723775792	84.390841515372	77.4737645256219	28.8993165703894	50.1074715784811	4.07917220241109	5.08591151977546
50.1079715784811	11.0961254355254	124.644259469193	84.2392828941652	77.425788086828	28.8942392674071	50.1079715784811	4.08062973667629	5.08677954273336
50.1084715784811	11.1064016234512	124.686718624463	84.0880246725852	77.3768043833149	28.8891636923267	50.1084715784811	4.08208533880243	5.08764585608566
50.1089715784811	11.1166680305573	124.72910139373	83.9370662270857	77.3268038944542	28.8840898463952	50.1089715784811	4.0835390105368	5.08851046380864
50.1094715784811	11.1269246539873	124.771407928803	83.7864069352223	77.2757770086428	28.8790177308564	50.1094715784811	4.0849907536297	5.0893733698677
50.1099715784811	11.1371714909438	124.813638381173	83.6360461756716	77.223714027598	28.8739473469503	50.1099715784811	4.08644056983443	5.0902345782174
50.1104715784811	11.1474085386884	124.855792902019	83.4859833282104	77.1706051706101	28.8688786959135	50.1104715784811	4.08788846090721	5.09109409280145
50.1109715784811	11.157635794541	124.897871642202	83.3362177737422	77.116440578746	28.863811778979	50.1109715784811	4.0893344286072	5.09195191755281
50.1114715784811	11.16785325588	124.939874752268	83.1867488942732	77.0612103190093	28.8587465973764	50.1114715784811	4.09077847469645	5.09280805639367
50.1119715784811	11.178060920142	124.981802382449	83.037576072928	77.0049043884479	28.8536831523316	50.1119715784811	4.09222060093986	5.09366251323551
50.1124715784811	11.1882587848211	125.023654682666	82.8886986939299	76.9475127182126	28.8486214450673	50.1124715784811	4.09366080910515	5.09451529197914
50.1129715784811	11.1984468474695	125.065431802522	82.7401161426406	76.889025177562	28.8435614768025	50.1129715784811	4.09509910096287	5.09536639651468
50.1134715784811	11.2086251056965	125.107133891313	82.5918278055227	76.8294315778127	28.8385032487525	50.1134715784811	4.09653547828632	5.09621583072168
50.1139715784811	11.2187935571687	125.148761098018	82.4438330701556	76.7687216762368	28.8334467621295	50.1139715784811	4.09796994285153	5.09706359846908
50.1144715784811	11.2289521996097	125.190313571308	82.2961313252275	76.7068851799005	28.828392018142	50.1144715784811	4.09940249643727	5.09790970361528
50.1149715784811	11.2391010307997	125.231791459542	82.1487219605377	76.643911749447	28.823339017995	50.1149715784811	4.10083314082498	5.09875415000817
50.1154715784811	11.2492400485755	125.27319491077	82.0016043670089	76.5797910028217	28.8182877628899	50.1154715784811	4.10226187779874	5.09959694148513
50.1159715784812	11.2593692508302	125.314524072729	81.8547779366803	76.5145125189368	28.8132382540249	50.1159715784812	4.10368870914528	5.10043808187312
50.1164715784812	11.2694886355128	125.355779092851	81.7082420626951	76.4480658412789	28.8081904925944	50.1164715784812	4.10511363665392	5.10127757498866
50.1169715784812	11.2795982006284	125.396960118258	81.5619961393184	76.380440481455	28.8031444797896	50.1169715784812	4.10653666211654	5.10211542463789
50.1174715784812	11.2896979442374	125.438067295762	81.4160395619234	76.3116259226799	28.798100216798	50.1174715784812	4.10795778732756	5.1029516346166
50.1179715784812	11.2997878644558	125.479100771871	81.2703717270073	76.2416116232017	28.7930577048037	50.1179715784812	4.10937701408393	5.10378620871025
50.1184715784812	11.3098679594545	125.520060692785	81.1249920321808	76.170387019668	28.7880169449874	50.1184715784812	4.11079434418506	5.10461915069403
50.1189715784812	11.3199382274596	125.560947204395	80.9798998761666	76.0979415304302	28.7829779385262	50.1189715784812	4.11220977943284	5.10545046433285
50.1194715784812	11.3299986667519	125.601760452291	80.8350946587923	76.0242645587878	28.7779406865938	50.1194715784812	4.11362332163158	5.10628015338141
50.1199715784812	11.3400492756663	125.642500581755	80.690575781019	75.9493454961722	28.7729051903603	50.1199715784812	4.11503497258798	5.10710822158421
50.1204715784812	11.3500900525925	125.683167737765	80.5463426449009	75.8731737252691	28.7678714509927	50.1204715784812	4.11644473411114	5.10793467267558
50.1209715784812	11.3601209959738	125.723762064995	80.402394653631	75.7957386230811	28.7628394696541	50.1209715784812	4.11785260801248	5.10875951037975
50.1214715784812	11.3701421043075	125.764283707816	80.2587312114991	75.7170295639296	28.7578092475044	50.1214715784812	4.11925859610575	5.10958273841082
50.1219715784812	11.3801533761446	125.804732810296	80.1153517239079	75.6370359223991	28.7527807856999	50.1219715784812	4.12066270020701	5.11040436047283
50.1224715784812	11.3901548100893	125.845109516202	79.9722555973874	75.5557470762182	28.7477540853937	50.1224715784812	4.12206492213457	5.11122438025981
50.1229715784812	11.400146404799	125.885413968996	79.8294422395669	75.4731524090845	28.7427291477351	50.1229715784812	4.12346526370897	5.11204280145575
50.1234715784812	11.4101281589841	125.925646311843	79.6869110592002	75.389241313431	28.7377059738702	50.1234715784812	4.12486372675298	5.11285962773469
50.1239715784812	11.4201000714077	125.965806687604	79.5446614661586	75.3040031931327	28.7326845649416	50.1239715784812	4.12626031309156	5.11367486276071
50.1244715784812	11.4300621408854	126.005895238842	79.4026928714073	75.2174274661566	28.7276649220884	50.1244715784812	4.12765502455181	5.11448851018801
50.1249715784812	11.440014366285	126.045912107821	79.261004687039	75.129503567156	28.7226470464463	50.1249715784812	4.129047862963	5.11530057366087
50.1254715784812	11.4499567465265	126.085857436505	79.1195963262492	75.0402209500066	28.7176309391476	50.1254715784812	4.13043883015646	5.11611105681375
50.1259715784812	11.4598892805817	126.12573136656	78.9784672033562	74.9495690902874	28.7126166013212	50.1259715784812	4.13182792796565	5.11691996327128
50.1264715784812	11.4698119674741	126.165534039354	78.8376167337867	74.8575374877084	28.7076040340924	50.1264715784812	4.13321515822606	5.11772729664831
50.1269715784812	11.4797248062785	126.20526559596	78.6970443340724	74.7641156684825	28.7025932385833	50.1269715784812	4.13460052277522	5.11853306054991
50.1274715784812	11.4896277961211	126.244926177151	78.556749421864	74.6692931876445	28.6975842159123	50.1274715784812	4.13598402345267	5.11933725857144
50.1279715784812	11.4995209361788	126.284515923407	78.4167314159196	74.5730596313164	28.6925769671947	50.1279715784812	4.13736566209992	5.12013989429857
50.1284715784812	11.5094042256795	126.32403497491	78.276989736108	74.4754046189237	28.6875714935421	50.1284715784812	4.13874544056045	5.12094097130729
50.1289715784812	11.5192776639017	126.363483471551	78.1375238034023	74.3763178053573	28.6825677960629	50.1289715784812	4.14012336067966	5.12174049316394
50.1294715784812	11.5291412501742	126.402861552923	77.9983330398961	74.275788883088	28.6775658758619	50.1294715784812	4.14149942430487	5.12253846342528
50.1299715784812	11.5389949838759	126.442169358326	77.8594168687823	74.173807584229	28.6725657340406	50.1299715784812	4.14287363328526	5.12333488563848
50.1304715784812	11.5488388644356	126.481407026769	77.7207747143756	74.0703636825531	28.6675673716972	50.1304715784812	4.14424598947189	5.12412976334115
50.1309715784812	11.5586728913319	126.520574696966	77.5824060020796	73.9654469954593	28.6625707899262	50.1309715784812	4.14561649471763	5.12492310006139
50.1314715784812	11.5684970640931	126.559672507341	77.4443101584161	73.859047385895	28.6575759898191	50.1314715784812	4.14698515087719	5.12571489931783
50.1319715784812	11.5783113822963	126.598700596025	77.3064866110173	73.7511547642309	28.6525829724636	50.1319715784812	4.14835195980704	5.12650516461961
50.1324715784812	11.5881158455683	126.637659100858	77.1689347886184	73.6417590900921	28.6475917389443	50.1324715784812	4.1497169233654	5.12729389946646
50.1329715784812	11.5979104535842	126.676548159392	77.0316541210674	73.5308503741446	28.6426022903422	50.1329715784812	4.15108004341226	5.12808110734869
50.1334715784812	11.6076952060684	126.715367908886	76.8946440392835	73.41841867984	28.6376146277351	50.1334715784812	4.1524413218093	5.12886679174726
50.1339715784812	11.6174701027932	126.754118486313	76.7579039753414	73.3044541251161	28.6326287521973	50.1339715784812	4.15380076041989	5.12965095613377
50.1344715784812	11.6272351435794	126.792800028355	76.6214333623854	73.1889468840591	28.6276446647997	50.1344715784812	4.15515836110908	5.13043360397051
50.1349715784812	11.636990328296	126.831412671407	76.4852316346722	73.0718871885227	28.6226623666099	50.1349715784812	4.15651412574353	5.1312147387105
50.1354715784812	11.6467356568597	126.869956551578	76.3492982275702	72.9532653297114	28.6176818586922	50.1354715784812	4.15786805619156	5.13199436379747
50.1359715784812	11.6564711292348	126.908431804686	76.2136325775353	72.8330716597227	28.6127031421073	50.1359715784812	4.15922015432305	5.13277248266595
50.1364715784812	11.6661967454331	126.946838566267	76.0782341221393	72.7112965930542	28.6077262179127	50.1364715784812	4.16057042200948	5.13354909874126
50.1369715784813	11.6759125055137	126.985176971568	75.943102300041	72.5879306080731	28.6027510871625	50.1369715784813	4.16191886112386	5.13432421543955
50.1374715784813	11.6856184095826	127.023447155554	75.808236551004	72.4629642484518	28.5977777509074	50.1374715784813	4.16326547354074	5.13509783616783
50.1379715784813	11.6953144577928	127.061649252902	75.6736363159032	72.3363881245675	28.5928062101948	50.1379715784813	4.16461026113616	5.13586996432398
50.1384715784813	11.7050006503438	127.099783398007	75.5393010366969	72.208192914871	28.5878364660688	50.1384715784813	4.16595322578766	5.13664060329682
50.1389715784813	11.7146769874816	127.137849724981	75.4052301564423	72.0783693672203	28.5828685195698	50.1389715784813	4.16729436937422	5.13740975646608
50.1394715784813	11.7243434694983	127.17584836765	75.2714231193039	71.9469083001855	28.5779023717354	50.1394715784813	4.16863369377628	5.13817742720249
50.1399715784813	11.7340000967322	127.21377945956	75.1378793705397	71.8138006043219	28.5729380235994	50.1399715784813	4.16997120087567	5.13894361886775
50.1404715784813	11.7436468695673	127.251643133976	75.0045983564966	71.6790372434146	28.5679754761924	50.1404715784813	4.17130689255563	5.13970833481461
50.1409715784813	11.7532837884333	127.289439523879	74.8715795246158	71.5426092556936	28.5630147305418	50.1409715784813	4.17264077070076	5.14047157838685
50.1414715784813	11.7629108538052	127.327168761972	74.7388223234431	71.4045077550231	28.5580557876715	50.1414715784813	4.17397283719703	5.14123335291934
50.1419715784813	11.7725280662035	127.364830980675	74.6063262026189	71.2647239320639	28.5530986486021	50.1419715784813	4.17530309393171	5.14199366173805
50.1424715784813	11.7821354261933	127.402426312132	74.4740906128545	71.1232490554085	28.5481433143509	50.1424715784813	4.17663154279339	5.1427525081601
50.1429715784813	11.7917329343849	127.439954888203	74.3421150059733	70.9800744726949	28.5431897859318	50.1429715784813	4.17795818567195	5.14350989549376
50.1434715784813	11.8013205914332	127.477416840475	74.210398834885	70.8355499087281	28.5382380643555	50.1434715784813	4.17928302445852	5.1442658270385
50.1439715784813	11.8108983980372	127.514812300253	74.0789415535845	70.6901390609672	28.5332881506293	50.1439715784813	4.18060606104548	5.14502030608498
50.1444715784813	11.8204663549406	127.552141398567	73.9477426171611	70.5442141898604	28.5283400457571	50.1444715784813	4.18192729732644	5.14577333591514
50.1449715784813	11.8300244629308	127.589404266169	73.8168014817902	70.3980836061136	28.5233937507397	50.1449715784813	4.18324673519619	5.14652491980216
50.1454715784813	11.8395727228392	127.626601033534	73.6861176047308	70.2520043904373	28.5184492665743	50.1454715784813	4.18456437655072	5.14727506101053
50.1459715784813	11.8491111355408	127.663731830863	73.5556904443291	70.1061927671722	28.5135065942552	50.1459715784813	4.18588022328715	5.14802376279607
50.1464715784813	11.8586397019542	127.700796788081	73.4255194600202	69.9608322410968	28.508565734773	50.1464715784813	4.18719427730378	5.14877102840593
50.1469715784813	11.868158423041	127.737796034839	73.2956041123245	69.8160799996534	28.5036266891151	50.1469715784813	4.18850654049999	5.14951686107866
50.1474715784813	11.8776672998062	127.774729700513	73.1659438628363	69.6720719540477	28.4986894582658	50.1474715784813	4.18981701477628	5.1502612640442
50.1479715784813	11.8871663332973	127.811597914207	73.0365381742404	69.5289267103425	28.4937540432058	50.1479715784813	4.19112570203421	5.15100424052391
50.1484715784813	11.8966555246049	127.848400804749	72.9073865103071	69.386748697423	28.4888204449129	50.1484715784813	4.19243260417641	5.15174579373063
50.1489715784813	11.9061348748618	127.885138500698	72.7784883358735	69.2456306290428	28.4838886643611	50.1489715784813	4.19373772310654	5.15248592686867
50.1494715784813	11.9156043852432	127.92181113034	72.6498431168707	69.1056554386852	28.4789587025216	50.1494715784813	4.19504106072928	5.15322464313384
50.1499715784813	11.9250640569665	127.958418821689	72.5214503203038	68.9668977960812	28.474030560362	50.1499715784813	4.19634261895031	5.15396194571349
50.1504715784813	11.9345138912909	127.994961702489	72.3933094142293	68.8294252909951	28.4691042388467	50.1504715784813	4.19764239967628	5.15469783778654
50.1509715784813	11.9439538895174	128.031439900214	72.2654198678319	68.6932993517614	28.464179738937	50.1509715784813	4.19894040481481	5.15543232252349
50.1514715784813	11.9533840529886	128.067853542067	72.1377811513273	68.558575951915	28.4592570615907	50.1514715784813	4.20023663627443	5.15616540308644
50.1519715784813	11.9628043830883	128.104202754984	72.0103927360247	68.4253061471823	28.4543362077625	50.1519715784813	4.20153109596463	5.15689708262913
50.1524715784813	11.9722148812416	128.140487665631	71.8832540942955	68.293536476435	28.4494171784036	50.1524715784813	4.20282378579577	5.15762736429699
50.1529715784813	11.9816155489147	128.176708400406	71.7563646995964	68.1633092533978	28.4444999744622	50.1529715784813	4.2041147076791	5.1583562512271
50.1534715784813	11.9910063876143	128.212865085441	71.6297240264501	68.0346627705481	28.4395845968832	50.1534715784813	4.20540386352673	5.15908374654827
50.1539715784813	12.000387398888	128.248957846599	71.5033315504394	67.9076314324386	28.434671046608	50.1539715784813	4.20669125525161	5.15980985338107
50.1544715784813	12.0097585843236	128.284986809479	71.3771867482373	67.7822458323506	28.429759324575	50.1544715784813	4.20797688476752	5.16053457483779
50.1549715784813	12.0191199455494	128.320952099411	71.2512890975621	67.6585327835631	28.4248494317193	50.1549715784813	4.20926075398905	5.16125791402254
50.1554715784813	12.0284714842336	128.356853841463	71.1256380771985	67.5365153144586	28.4199413689728	50.1554715784813	4.21054286483157	5.16197987403125
50.1559715784813	12.0378132020842	128.392692160437	71.000233167017	67.4162057268399	28.415035137264	50.1559715784813	4.2118232192112	5.16270045795166
50.1564715784813	12.047145100849	128.428467180871	70.8750738479367	67.2976089633715	28.4101307375182	50.1564715784813	4.21310181904485	5.16341966886341
50.1569715784813	12.0564671823155	128.464179027038	70.7501596019417	67.1807256701437	28.4052281706576	50.1569715784813	4.21437866625012	5.16413750983799
50.1574715784813	12.0657794483101	128.499827822951	70.6254899120848	67.0655526013068	28.4003274376011	50.1574715784813	4.21565376274535	5.16485398393883
50.1579715784814	12.0750819006986	128.535413692357	70.5010642624737	66.9520826037672	28.3954285392643	50.1579715784814	4.21692711044956	5.1655690942213
50.1584715784814	12.0843745413859	128.570936758743	70.376882138266	66.8403045323195	28.3905314765597	50.1584715784814	4.21819871128247	5.16628284373271
50.1589715784814	12.0936573723154	128.606397145334	70.2529430256931	66.7302031519801	28.3856362503965	50.1589715784814	4.21946856716443	5.16699523551239
50.1594715784814	12.1029303954692	128.641794975095	70.1292464120362	66.6217590383955	28.3807428616806	50.1594715784814	4.22073668001645	5.16770627259166
50.1599715784814	12.112193612868	128.677130370729	70.0057917856318	66.5149484798509	28.3758513113148	50.1599715784814	4.22200305176016	5.16841595799387
50.1604715784814	12.1214470265705	128.71240345468	69.8825786358785	66.4097433830765	28.3709616001988	50.1604715784814	4.2232676843178	5.16912429473445
50.1609715784814	12.1306906386736	128.747614349134	69.7596064532124	66.3061111846744	28.3660737292289	50.1609715784814	4.22453057961218	5.1698312858209
50.1614715784814	12.139924451312	128.782763176015	69.6368747291434	66.2040147698069	28.3611876992981	50.1614715784814	4.22579173956671	5.17053693425284
50.1619715784814	12.1491484666584	128.817850056993	69.5143829562044	66.1034123996291	28.3563035112966	50.1619715784814	4.22705116610533	5.171241243022
50.1624715784814	12.1583626869225	128.852875113476	69.3921306280068	66.0042576488138	28.351421166111	50.1624715784814	4.22830886115254	5.1719442151123
50.1629715784814	12.1675671143519	128.887838466619	69.2701172391885	65.9064993543986	28.3465406646249	50.1629715784814	4.22956482663333	5.17264585349981
50.1634715784814	12.176761751231	128.922740237316	69.148342285442	65.8100815770613	28.3416620077187	50.1634715784814	4.23081906447323	5.17334616115283
50.1639715784814	12.1859465998814	128.957580546209	69.0268052635075	65.7149435758168	28.3367851962696	50.1639715784814	4.23207157659823	5.17404514103185
50.1644715784814	12.1951216626616	128.992359513682	68.9055056711787	65.6210197970173	28.3319102311515	50.1644715784814	4.23332236493479	5.17474279608966
50.1649715784814	12.2042869419665	129.027077259865	68.7844430072788	65.5282398784239	28.3270371132353	50.1649715784814	4.23457143140983	5.17543912927128
50.1654715784814	12.2134424402277	129.061733904633	68.6636167716577	65.4365286690011	28.3221658433886	50.1654715784814	4.23581877795072	5.17613414351406
50.1659715784814	12.222588159913	129.096329567607	68.5430264652451	65.3458062649759	28.3172964224759	50.1659715784814	4.23706440648523	5.17682784174765
50.1664715784814	12.2317241035265	129.130864368156	68.4226715899729	65.2559880625796	28.3124288513586	50.1664715784814	4.23830831894153	5.17752022689406
50.1669715784814	12.240850273608	129.165338425393	68.3025516488414	65.1669848277796	28.3075631308947	50.1669715784814	4.23955051724819	5.17821130186765
50.1674715784814	12.2499666727333	129.199751858183	68.1826661458622	65.0787027831876	28.3026992619391	50.1674715784814	4.24079100333416	5.17890106957519
50.1679715784814	12.2590733035138	129.234104785135	68.0630145860981	64.9910437122078	28.2978372453438	50.1679715784814	4.24202977912872	5.17958953291586
50.1684715784814	12.2681701685962	129.268397324609	67.9435964756392	64.9039050803779	28.2929770819574	50.1684715784814	4.2432668465615	5.18027669478126
50.1689715784814	12.2772572706628	129.302629594714	67.8244113216024	64.8171801737381	28.2881187726254	50.1689715784814	4.24450220756247	5.18096255805547
50.1694715784814	12.2863346124306	129.336801713308	67.7054586321484	64.730758253938	28.2832623181901	50.1694715784814	4.24573586406187	5.18164712561505
50.1699715784814	12.2954021966519	129.370913798	67.5867379164572	64.6445247297018	28.2784077194908	50.1699715784814	4.24696781799028	5.18233040032905
50.1704715784814	12.3044600261135	129.40496596615	67.4682486847393	64.5583613441424	28.2735549773635	50.1704715784814	4.2481980712785	5.18301238505906
50.1709715784814	12.3135081036371	129.438958334869	67.3499904482346	64.472154830945	28.2687040926411	50.1709715784814	4.24942662585765	5.18369308265922
50.1714715784814	12.3225464320785	129.472891021019	67.2319627192133	64.3858069074813	28.2638550661535	50.1714715784814	4.25065348365904	5.18437249597624
50.1719715784814	12.3315750143281	129.506764141215	67.114165010957	64.2992326335662	28.2590078987273	50.1719715784814	4.25187864661426	5.18505062784942
50.1724715784814	12.3405938533101	129.540577811826	66.9965968377868	64.2123586618959	28.2541625911861	50.1724715784814	4.25310211665506	5.1857274811107
50.1729715784814	12.3496029519829	129.574332148974	66.8792577150246	64.1251217139158	28.2493191443502	50.1729715784814	4.25432389571345	5.18640305858463
50.1734715784814	12.3586023133385	129.608027268533	66.7621471590252	64.0374672610317	28.2444775590369	50.1734715784814	4.25554398572157	5.18707736308844
50.1739715784814	12.3675919404026	129.641663286133	66.645264687164	63.9493483842025	28.2396378360605	50.1739715784814	4.25676238861176	5.18775039743204
50.1744715784814	12.3765718362343	129.67524031716	66.528609817821	63.860724788069	28.234799976232	50.1744715784814	4.25797910631651	5.18842216441805
50.1749715784814	12.385542003926	129.708758476754	66.4121820704064	63.7715619488689	28.2299639803593	50.1749715784814	4.25919414076844	5.18909266684181
50.1754715784814	12.3945024466031	129.742217879811	66.2959809653358	63.6818303781068	28.2251298492473	50.1754715784814	4.26040749390031	5.18976190749142
50.1759715784814	12.4034531674243	129.775618640984	66.1800060240498	63.5915049863432	28.2202975836977	50.1759715784814	4.26161916764497	5.19042988914774
50.1764715784814	12.4123941695806	129.808960874684	66.0642567689731	63.500564533536	28.2154671845091	50.1764715784814	4.26282916393539	5.19109661458444
50.1769715784814	12.421325456296	129.842244695077	65.9487327235659	63.4089911541919	28.2106386524772	50.1769715784814	4.26403748470461	5.19176208656798
50.1774715784814	12.4302470308269	129.875470216091	65.8334334122825	63.3167699471498	28.2058119883943	50.1774715784814	4.26524413188572	5.1924263078577
50.1779715784814	12.4391588964618	129.908637551408	65.7183583605994	63.2238886211921	28.2009871930498	50.1779715784814	4.26644910741189	5.19308928120574
50.1784715784814	12.4480610565216	129.941746814473	65.6035070949832	63.1303371888711	28.1961642672301	50.1784715784814	4.26765241321631	5.19375100935717
50.1789715784815	12.456953514359	129.974798118489	65.4888791429116	63.0361077019568	28.1913432117182	50.1789715784815	4.26885405123221	5.19441149504994
50.1794715784815	12.4658362733588	130.007791576418	65.374474032863	62.9411940228181	28.1865240272944	50.1794715784815	4.27005402339282	5.19507074101492
50.1799715784815	12.474709336937	130.040727300985	65.260291294317	62.8455916268085	28.1817067147356	50.1799715784815	4.27125233163136	5.19572874997594
50.1804715784815	12.4835727085416	130.073605404675	65.1463304577522	62.7492974314119	28.1768912748158	50.1804715784815	4.27244897788106	5.19638552464977
50.1809715784815	12.4924263916516	130.106425999735	65.0325910546519	62.6523096484646	28.172077708306	50.1809715784815	4.27364396407508	5.19704106774619
50.1814715784815	12.5012703897773	130.139189198172	64.9190726174824	62.5546276562904	28.167266015974	50.1814715784815	4.27483729214656	5.19769538196797
50.1819715784815	12.5101047064602	130.17189511176	64.8057746797077	62.4562518890008	28.1624561985845	50.1819715784815	4.27602896402859	5.19834847001092
50.1824715784815	12.5189293452725	130.204543852033	64.6926967757988	62.3571837405968	28.1576482568994	50.1824715784815	4.27721898165415	5.1990003345639
50.1829715784815	12.5277443098171	130.23713553029	64.5798384412046	62.2574254818324	28.1528421916772	50.1829715784815	4.27840734695619	5.19965097830882
50.1834715784815	12.5365496037275	130.269670257592	64.4671992123698	62.1569801880701	28.1480380036735	50.1834715784815	4.27959406186751	5.20030040392071
50.1839715784815	12.5453452306678	130.302148144768	64.3547786267264	62.055851676612	28.1432356936411	50.1839715784815	4.28077912832083	5.20094861406769
50.1844715784815	12.554131194332	130.334569302411	64.2425762227008	61.9540444521911	28.1384352623294	50.1844715784815	4.28196254824873	5.20159561141102
50.1849715784815	12.5629074984446	130.366933840878	64.1305915397066	61.8515636594877	28.1336367104848	50.1849715784815	4.28314432358365	5.2022413986051
50.1854715784815	12.5716741467596	130.399241870295	64.0188241181185	61.7484150416954	28.128840038851	50.1854715784815	4.2843244562579	5.20288597829752
50.1859715784815	12.5804311430613	130.431493500553	63.9072734993213	61.6446049042904	28.1240452481682	50.1859715784815	4.2855029482036	5.20352935312907
50.1864715784815	12.5891784911633	130.463688841311	63.7959392256562	61.5401400832777	28.1192523391739	50.1864715784815	4.28667980135271	5.20417152573372
50.1869715784815	12.5979161949087	130.495828001994	63.6848208404786	61.4350279172846	28.1144613126026	50.1869715784815	4.28785501763699	5.20481249873871
50.1874715784815	12.6066442581701	130.527911091798	63.5739178880828	61.3292762229622	28.1096721691854	50.1874715784815	4.289028598988	5.2054522747645
50.1879715784815	12.6153626848493	130.559938219685	63.4632299137676	61.2228932732236	28.1048849096509	50.1879715784815	4.2902005473371	5.20609085642486
50.1884715784815	12.6240714788769	130.59190949439	63.3527564637912	61.1158877779198	28.1000995347242	50.1884715784815	4.29137086461539	5.20672824632683
50.1889715784815	12.6327706442126	130.623825024413	63.242497085402	61.0082688666031	28.0953160451278	50.1889715784815	4.29253955275376	5.20736444707077
50.1894715784815	12.6414601848449	130.655684918027	63.132451326803	60.9000460730786	28.090534441581	50.1894715784815	4.29370661368284	5.20799946125037
50.1899715784815	12.6501401047906	130.687489283276	63.0226187371772	60.791229321487	28.0857547248	50.1899715784815	4.29487204933299	5.20863329145269
50.1904715784815	12.6588104080952	130.719238227974	62.9129988666675	60.6818289136933	28.0809768954982	50.1904715784815	4.29603586163429	5.20926594025814
50.1909715784815	12.6674710988324	130.750931859707	62.803591266392	60.5726317278783	28.0762009543859	50.1909715784815	4.29719805251655	5.20989741024055
50.1914715784815	12.676122181104	130.782570285834	62.694395488446	60.4636381872815	28.0714269021704	50.1914715784815	4.29835862390924	5.21052770396715
50.1919715784815	12.68476365904	130.814153613486	62.5854110858564	60.3540725955892	28.066654739556	50.1919715784815	4.29951757774157	5.21115682399859
50.1924715784815	12.693395536798	130.845681949566	62.4766376126411	60.2439459846064	28.0618844672443	50.1924715784815	4.30067491594238	5.21178477288899
50.1929715784815	12.7020178185634	130.877155400754	62.3680746237643	60.1332697667906	28.0571160859334	50.1929715784815	4.3018306404402	5.21241155318594
50.1934715784815	12.7106305085492	130.908574073501	62.2597216751624	60.0220556905115	28.0523495963188	50.1934715784815	4.30298475316319	5.21303716743052
50.1939715784815	12.7192336109957	130.939938074034	62.1515783237188	59.9103158269118	28.0475849990929	50.1939715784815	4.30413725603917	5.21366161815732
50.1944715784815	12.7278271301707	130.971247508355	62.0436441272778	59.7980625619504	28.0428222949453	50.1944715784815	4.30528815099557	5.21428490789445
50.1949715784815	12.7364110703689	131.002502482241	61.9359186446209	59.6853085894744	28.0380614845623	50.1949715784815	4.30643743995946	5.21490703916358
50.1954715784815	12.744985435912	131.033703101247	61.8284014355197	59.5720669046411	28.0333025686275	50.1954715784815	4.30758512485748	5.21552801447995
50.1959715784815	12.7535502311487	131.064849470702	61.7210920606643	59.4583507975431	28.0285455478215	50.1959715784815	4.3087312076159	5.21614783635238
50.1964715784815	12.7621054604542	131.095941695715	61.6139900817103	59.3441738469853	28.0237904228219	50.1964715784815	4.30987569016056	5.21676650728331
50.1969715784815	12.7706511282305	131.126979881169	61.5070950612457	59.2295499143812	28.0190371943034	50.1969715784815	4.31101857441685	5.21738402976878
50.1974715784815	12.7791872389057	131.157964131728	61.400406562826	59.1144931377382	28.0142858629377	50.1974715784815	4.31215986230974	5.2180004062985
50.1979715784815	12.7877137969343	131.188894551834	61.293924150938	58.9990179257096	28.0095364293936	50.1979715784815	4.31329955576375	5.21861563935583
50.1984715784815	12.7962308067971	131.219771245707	61.1876473910193	58.883138951692	28.0047888943369	50.1984715784815	4.31443765670294	5.21922973141782
50.1989715784815	12.8047382730006	131.250594317347	61.081575849439	58.7668711479531	28.0000432584304	50.1989715784815	4.31557416705088	5.2198426849552
50.1994715784815	12.8132362000773	131.281363870535	60.9757090935164	58.6502296997705	27.9952995223343	50.1994715784815	4.31670908873066	5.22045450243244
50.1999715784816	12.8217245925854	131.312080008831	60.8700466915071	58.5332300395736	27.9905576867055	50.1999715784816	4.31784242366489	5.22106518630775
50.2004715784816	12.8302034551088	131.342742835577	60.7645882125984	58.4158878410741	27.9858177521981	50.2004715784816	4.31897417377566	5.22167473903307
50.2009715784816	12.8386727922565	131.373352453895	60.6593332269068	58.2982190133782	27.9810797194634	50.2009715784816	4.32010434098455	5.22228316305416
50.2014715784816	12.8471326086631	131.40390896669	60.5542813054987	58.1802396950695	27.9763435891495	50.2014715784816	4.32123292721261	5.22289046081052
50.2019715784816	12.8555829089881	131.43441247665	60.4494320203779	58.0619662482594	27.971609361902	50.2019715784816	4.32235993438035	5.2234966347355
50.2024715784816	12.8640236979163	131.464863086245	60.3447849444478	57.9434152525976	27.9668770383631	50.2024715784816	4.32348536440774	5.22410168725626
50.2029715784816	12.8724549801571	131.495260897728	60.2403396515721	57.8246034992358	27.9621466191726	50.2029715784816	4.32460921921417	5.22470562079382
50.2034715784816	12.8808767604448	131.525606013136	60.1360957165102	57.7055479847444	27.9574181049669	50.2034715784816	4.32573150071849	5.22530843776306
50.2039715784816	12.8892890435383	131.555898534291	60.0320527149814	57.5862659049761	27.9526914963799	50.2039715784816	4.32685221083896	5.22591014057275
50.2044715784816	12.897691834221	131.586138562798	59.9282102236014	57.4667746488742	27.9479667940425	50.2044715784816	4.32797135149324	5.22651073162555
50.2049715784816	12.9060851373006	131.61632620005	59.8245678199216	57.3470917922232	27.9432439985825	50.2049715784816	4.3290889245984	5.22711021331805
50.2054715784816	12.9144689576088	131.646461547223	59.7211250824055	57.2272350913401	27.938523110625	50.2054715784816	4.33020493207089	5.22770858804077
50.2059715784816	12.9228433000017	131.676544705281	59.6178815904418	57.1072224767049	27.9338041307923	50.2059715784816	4.33131937582656	5.22830585817821
50.2064715784816	12.9312081693592	131.706575774974	59.5148369243468	56.9870720465279	27.9290870597036	50.2064715784816	4.33243225778062	5.22890202610881
50.2069715784816	12.9395635705849	131.736554856838	59.4119906653239	56.8668020602555	27.9243718979754	50.2069715784816	4.33354357984763	5.22949709420502
50.2074715784816	12.9479095086063	131.766482051198	59.3093423955136	56.7464309320107	27.9196586462212	50.2074715784816	4.33465334394151	5.23009106483329
50.2079715784816	12.9562459883741	131.796357458166	59.206891697956	56.6259772239698	27.9149473050517	50.2079715784816	4.33576155197552	5.23068394035412
50.2084715784816	12.9645730148627	131.826181177644	59.1046381566214	56.5054596396757	27.9102378750747	50.2084715784816	4.33686820586226	5.23127572312203
50.2089715784816	12.9728905930697	131.855953309322	59.0025813563626	56.3848970172853	27.9055303568953	50.2089715784816	4.33797330751363	5.2318664154856
50.2094715784816	12.9811987280157	131.885673952678	58.9007208829591	56.2643083213681	27.9008247511154	50.2094715784816	4.33907685884086	5.23245601978751
50.2099715784816	12.9894974247445	131.915343206982	58.7990563230862	56.1437126350104	27.8961210583344	50.2099715784816	4.34017886175448	5.23304453836452
50.2104715784816	12.9977866883226	131.944961171295	58.6975872643238	56.0231291512845	27.8914192791487	50.2104715784816	4.34127931816431	5.23363197354751
50.2109715784816	13.0060665238395	131.974527944465	58.5963132951548	55.9025771664406	27.8867194141517	50.2109715784816	4.34237822997945	5.23421832766149
50.2114715784816	13.0143369364071	132.004043625135	58.4952340049716	55.7820760711738	27.8820214639342	50.2114715784816	4.34347559910827	5.23480360302563
50.2119715784816	13.0225979311599	132.033508311738	58.3943489840522	55.6616453453667	27.8773254290841	50.2119715784816	4.34457142745842	5.23538780195324
50.2124715784816	13.0308495132546	132.0629221025	58.2936578235751	55.5413045476827	27.8726313101865	50.2124715784816	4.3456657169368	5.23597092675184
50.2129715784816	13.0390916878705	132.092285095438	58.1931601156214	55.4210733110234	27.8679391078234	50.2129715784816	4.34675846944956	5.23655297972313
50.2134715784816	13.0473244602085	132.121597388364	58.0928554531681	55.3009713327457	27.8632488225743	50.2134715784816	4.34784968690206	5.23713396316304
50.2139715784816	13.055547835492	132.150859078883	57.9927434300664	55.1810183703502	27.8585604550157	50.2139715784816	4.34893937119894	5.23771387936172
50.2144715784816	13.0637618189658	132.180070264394	57.8928236410778	55.0612342313209	27.8538740057215	50.2144715784816	4.35002752424401	5.23829273060359
50.2149715784816	13.0719664158969	132.20923104209	57.7930956818511	54.9416387687876	27.8491894752623	50.2149715784816	4.35111414794032	5.23887051916732
50.2154715784816	13.0801616315734	132.238341508958	57.6935591488921	54.8222518710567	27.8445068642065	50.2154715784816	4.35219924419011	5.23944724732588
50.2159715784816	13.0883474713053	132.267401761783	57.594213639633	54.7030934573164	27.8398261731192	50.2159715784816	4.35328281489482	5.24002291734651
50.2164715784816	13.0965239404237	132.296411897144	57.4950587523819	54.5841834668721	27.835147402563	50.2164715784816	4.35436486195506	5.24059753149082
50.2169715784816	13.104691044281	132.325372011416	57.3960940863127	54.4655418549115	27.8304705530975	50.2169715784816	4.35544538727064	5.2411710920147
50.2174715784816	13.1128487882508	132.354282200771	57.2973192414787	54.3471885815008	27.8257956252796	50.2174715784816	4.35652439274052	5.24174360116842
50.2179715784816	13.1209971777275	132.38314256118	57.1987338188391	54.2291436074156	27.8211226196634	50.2179715784816	4.35760188026283	5.24231506119662
50.2184715784816	13.1291362181266	132.411953188408	57.1003374201977	54.1114268829055	27.8164515368002	50.2184715784816	4.35867785173482	5.24288547433831
50.2189715784816	13.1372659148841	132.440714178022	57.0021296482608	53.9940583435839	27.8117823772386	50.2189715784816	4.35975230905293	5.2434548428269
50.2194715784816	13.1453862734567	132.469425625384	56.9041101065961	53.8770578989932	27.8071151415242	50.2194715784816	4.36082525411269	5.24402316889023
50.2199715784816	13.1534972993216	132.498087625658	56.8062783996401	53.7604454285502	27.8024498302	50.2199715784816	4.36189668880878	5.24459045475057
50.2204715784816	13.1615989979765	132.526700273805	56.7086341327085	53.6442407699282	27.7977864438062	50.2204715784816	4.362966615035	5.24515670262461
50.2209715784817	13.1696913749391	132.555263664586	56.6111769119759	53.5284637150509	27.7931249828801	50.2209715784817	4.36403503468423	5.24572191472356
50.2214715784817	13.1777744357474	132.583777892565	56.5139063444899	53.413133998319	27.7884654479565	50.2214715784817	4.36510194964848	5.24628609325306
50.2219715784817	13.1858481859594	132.612243052103	56.4168220381749	53.2982712926486	27.7838078395672	50.2219715784817	4.36616736181884	5.24684924041327
50.2224715784817	13.1939126311529	132.640659237365	56.3199236017997	53.1838951975629	27.7791521582413	50.2224715784817	4.36723127308549	5.24741135839886
50.2229715784817	13.2019677769256	132.669026542315	56.2232106450189	53.070025235268	27.7744984045051	50.2229715784817	4.36829368533768	5.24797244939903
50.2234715784817	13.2100136288947	132.697345060722	56.1266827783147	52.9566808386395	27.7698465788823	50.2234715784817	4.36935460046373	5.24853251559753
50.2239715784817	13.2180501926971	132.725614886156	56.030339613061	52.8438813473282	27.7651966818937	50.2239715784817	4.37041402035103	5.24909155917266
50.2244715784817	13.226077473989	132.753836111989	55.9341807614722	52.7316459956676	27.7605487140574	50.2244715784817	4.37147194688601	5.24964958229731
50.2249715784817	13.234095478446	132.782008831397	55.8382058366087	52.6199939088024	27.7559026758889	50.2249715784817	4.37252838195415	5.25020658713895
50.2254715784817	13.2421042117627	132.810133137361	55.7424144524159	52.5089440905465	27.7512585679006	50.2254715784817	4.37358332743996	5.25076257585966
50.2259715784817	13.250103679653	132.838209122666	55.646806223657	52.3985154195285	27.7466163906025	50.2259715784817	4.37463678522701	5.25131755061616
50.2264715784817	13.2580938878495	132.866236879899	55.5513807659764	52.2887266370267	27.7419761445019	50.2264715784817	4.37568875719785	5.25187151355978
50.2269715784817	13.2660748421038	132.894216501455	55.4561376958489	52.1795963431269	27.737337830103	50.2269715784817	4.37673924523408	5.25242446683654
50.2274715784817	13.2740465481863	132.922148079533	55.3610766305956	52.0711429845648	27.7327014479077	50.2274715784817	4.37778825121628	5.25297641258709
50.2279715784817	13.2820090118857	132.950031706139	55.2661971883905	51.9633848508883	27.7280669984149	50.2279715784817	4.37883577702406	5.25352735294681
50.2284715784817	13.2899622390095	132.977867473085	55.1714989882539	51.8563400623382	27.7234344821209	50.2284715784817	4.37988182453599	5.25407729004575
50.2289715784817	13.2979062353835	133.005655471989	55.0769816500374	51.7500265660123	27.7188038995193	50.2289715784817	4.38092639562965	5.25462622600868
50.2294715784817	13.3058410068515	133.033395794277	54.982644794447	51.6444621238105	27.7141752511009	50.2294715784817	4.38196949218158	5.25517416295512
50.2299715784817	13.3137665592758	133.061088531184	54.8884880430229	51.5396643085984	27.709548537354	50.2299715784817	4.38301111606731	5.25572110299932
50.2304715784817	13.3216828985365	133.088733773749	54.7945110181374	51.4356504922489	27.7049237587639	50.2304715784817	4.38405126916132	5.2562670482503
50.2309715784817	13.3295900305318	133.116331612825	54.7007133429931	51.3324378417898	27.7003009158134	50.2309715784817	4.38508995333705	5.25681200081186
50.2314715784817	13.3374879611775	133.143882139069	54.6070946416464	51.2300340865906	27.6956800089826	50.2314715784817	4.38612717046688	5.25735596278257
50.2319715784817	13.3453766964073	133.17138544295	54.5136545389759	51.1284353523392	27.6910610387489	50.2319715784817	4.38716292242216	5.25789893625585
50.2324715784817	13.3532562421724	133.198841614748	54.4203926606723	51.0276377411584	27.686444005587	50.2324715784817	4.38819721107314	5.25844092331991
50.2329715784817	13.3611266044414	133.226250744549	54.3273086332965	50.9276373701925	27.6818289099689	50.2329715784817	4.38923003828903	5.25898192605779
50.2334715784817	13.3689877892003	133.253612922254	54.2344020841954	50.8284303680405	27.6772157523639	50.2334715784817	4.39026140593795	5.25952194654743
50.2339715784817	13.3768398024526	133.280928237572	54.1416726415704	50.7300128786855	27.6726045332387	50.2339715784817	4.39129131588692	5.26006098686158
50.2344715784817	13.3846826502185	133.308196780026	54.0491199344348	50.632381057933	27.6679952530573	50.2344715784817	4.39231977000188	5.2605990490679
50.2349715784817	13.3925163385355	133.335418638948	53.9567435926189	50.5355310772053	27.663387912281	50.2349715784817	4.39334677014769	5.26113613522896
50.2354715784817	13.4003408734581	133.362593903485	53.8645432467826	50.43945912009	27.6587825113685	50.2354715784817	4.39437231818808	5.26167224740222
50.2359715784817	13.4081562610575	133.389722662596	53.7725185284055	50.3441613860012	27.6541790507758	50.2359715784817	4.39539641598567	5.26220738764007
50.2364715784817	13.4159625074215	133.416805005053	53.6806690697809	50.2496340868514	27.6495775309563	50.2364715784817	4.39641906540198	5.26274155798985
50.2369715784817	13.4237596186548	133.44384101944	53.5889945040147	50.1558734505675	27.6449779523606	50.2369715784817	4.39744026829738	5.26327476049385
50.2374715784817	13.4315476008782	133.470830794157	53.4974944650273	50.062875717895	27.6403803154368	50.2374715784817	4.39846002653113	5.26380699718932
50.2379715784817	13.4393264602292	133.497774417418	53.4061685875713	49.9706371457576	27.6357846206304	50.2379715784817	4.39947834196135	5.2643382701085
50.2384715784817	13.4470962028615	133.524671977252	53.3150165071872	49.8791540042027	27.6311908683841	50.2384715784817	4.40049521644499	5.26486858127865
50.2389715784817	13.454856834945	133.551523561503	53.2240378602173	49.7884225795956	27.626599059138	50.2389715784817	4.4015106518379	5.26539793272202
50.2394715784817	13.4626083626655	133.578329257829	53.1332322838374	49.6984391717105	27.6220091933296	50.2394715784817	4.40252464999472	5.26592632645589
50.2399715784817	13.470350792225	133.605089153707	53.0425994160266	49.6092000967543	27.6174212713939	50.2399715784817	4.40353721276896	5.26645376449258
50.2404715784817	13.4780841298412	133.631803336429	52.9521388955407	49.5207016846085	27.6128352937631	50.2404715784817	4.40454834201295	5.26698024883949
50.2409715784817	13.4858083817475	133.658471893103	52.8618503619684	49.4329402816738	27.6082512608668	50.2409715784817	4.40555803957784	5.26750578149904
50.2414715784818	13.4935235541932	133.685094910656	52.7717334556765	49.3459122482688	27.603669173132	50.2414715784818	4.40656630731362	5.2680303644688
50.2419715784818	13.5012296534428	133.711672475831	52.6817878178516	49.2596139612908	27.5990890309832	50.2419715784818	4.40757314706907	5.26855399974137
50.2424715784818	13.5089266857767	133.73820467519	52.5920130904671	49.1740418117742	27.5945108348421	50.2424715784818	4.40857856069179	5.26907668930453
50.2429715784818	13.5166146574901	133.764691595115	52.5024089162889	49.0891922073632	27.5899345851279	50.2429715784818	4.40958255002817	5.26959843514113
50.2434715784818	13.5242935748939	133.791133321803	52.4129749388775	49.0050615700326	27.5853602822572	50.2434715784818	4.4105851169234	5.27011923922919
50.2439715784818	13.5319634443138	133.817529941275	52.3237108025967	48.921646338371	27.5807879266441	50.2439715784818	4.41158626322147	5.27063910354188
50.2444715784818	13.5396242720908	133.843881539368	52.2346161525968	48.838942965463	27.5762175186998	50.2444715784818	4.41258599076513	5.27115803004753
50.2449715784818	13.5472760645805	133.870188201741	52.1456906348128	48.756947920984	27.5716490588332	50.2449715784818	4.41358430139594	5.27167602070966
50.2454715784818	13.5549188281538	133.896450013873	52.05693389596	48.6756576892432	27.5670825474506	50.2454715784818	4.41458119695419	5.27219307748699
50.2459715784818	13.5625525691958	133.922667061063	51.9683455835693	48.5950687710898	27.5625179849555	50.2459715784818	4.41557667927897	5.27270920233344
50.2464715784818	13.5701772941066	133.948839428434	51.8799253459248	48.5151776821169	27.557955371749	50.2464715784818	4.41657075020812	5.27322439719815
50.2469715784818	13.5777930093007	133.974967200927	51.7916728321097	48.4359809543799	27.5533947082297	50.2469715784818	4.41756341157824	5.27373866402551
50.2474715784818	13.585399721207	134.001050463309	51.7035876919865	48.3574751347601	27.5488359947933	50.2474715784818	4.41855466522466	5.27425200475515
50.2479715784818	13.5929974362689	134.027089300167	51.6156695761847	48.2796567864978	27.5442792318334	50.2479715784818	4.41954451298147	5.27476442132197
50.2484715784818	13.6005861609437	134.053083795911	51.527918136129	48.2025224877122	27.5397244197405	50.2484715784818	4.4205329566815	5.27527591565614
50.2489715784818	13.6081659017031	134.079034034775	51.4403330240105	48.1260688327548	27.535171558903	50.2489715784818	4.42151999815632	5.27578648968313
50.2494715784818	13.6157366650328	134.104940100818	51.3529138928055	48.0502924308805	27.5306206497066	50.2494715784818	4.42250563923619	5.27629614532371
50.2499715784818	13.6232984574323	134.130802077919	51.2656603962451	47.9751899074267	27.5260716925342	50.2499715784818	4.42348988175014	5.27680488449396
50.2504715784818	13.6308512854151	134.156620049786	51.1785721888511	47.900757902632	27.5215246877666	50.2504715784818	4.42447272752589	5.27731270910532
50.2509715784818	13.6383951555083	134.18239409995	51.0916489259099	47.8269930726456	27.5169796357817	50.2509715784818	4.42545417838987	5.27781962106453
50.2514715784818	13.6459300742527	134.208124311767	51.0048902634539	47.7538920884898	27.512436536955	50.2514715784818	4.42643423616724	5.27832562227372
50.2519715784818	13.6534560482028	134.233810768419	50.9182958583185	47.681451636905	27.5078953916594	50.2519715784818	4.42741290268183	5.27883071463039
50.2524715784818	13.6609730839262	134.259453552914	50.8318653680853	47.6096684194522	27.5033562002654	50.2524715784818	4.42839017975618	5.2793349000274
50.2529715784818	13.6684811880042	134.285052748086	50.7455984510958	47.5385391531996	27.4988189631408	50.2529715784818	4.42936606921153	5.27983818035303
50.2534715784818	13.6759803670312	134.310608436597	50.659494766462	47.4680605699595	27.4942836806509	50.2534715784818	4.4303405728678	5.28034055749096
50.2539715784818	13.6834706276147	134.336120700935	50.5735539740559	47.3982294168247	27.4897503531587	50.2539715784818	4.43131369254358	5.28084203332031
50.2544715784818	13.6909519763754	134.361589623417	50.4877757344921	47.3290424555326	27.4852189810244	50.2544715784818	4.43228543005616	5.2813426097156
50.2549715784818	13.698424419947	134.387015286186	50.4021597091597	47.2604964628601	27.4806895646058	50.2549715784818	4.43325578722147	5.28184228854684
50.2554715784818	13.7058879649759	134.412397771216	50.316705560193	47.192588230109	27.4761621042581	50.2554715784818	4.43422476585414	5.28234107167947
50.2559715784818	13.7133426181214	134.437737160307	50.2314129504988	47.1253145633662	27.4716366003343	50.2559715784818	4.43519236776743	5.28283896097443
50.2564715784818	13.7207883860555	134.46303353509	50.1462815437073	47.0586722831061	27.4671130531844	50.2564715784818	4.43615859477328	5.28333595828812
50.2569715784818	13.7282252754629	134.488286977025	50.0613110042236	46.9926582243224	27.4625914631564	50.2569715784818	4.43712344868226	5.28383206547247
50.2574715784818	13.7356532930405	134.513497567402	49.9765009971904	46.9272692362411	27.4580718305955	50.2574715784818	4.43808693130362	5.28432728437491
50.2579715784818	13.743072445498	134.538665387341	49.8918511884865	46.8625021823342	27.4535541558445	50.2579715784818	4.43904904444522	5.28482161683839
50.2584715784818	13.7504827395572	134.563790517793	49.8073612447687	46.7983539401355	27.4490384392437	50.2584715784818	4.44000978991358	5.2853150647014
50.2589715784818	13.7578841819522	134.588873039539	49.7230308334053	46.7348214011435	27.4445246811309	50.2589715784818	4.44096916951383	5.28580762979799
50.2594715784818	13.7652767794291	134.613913033194	49.6388596225232	46.6719014706981	27.4400128818414	50.2594715784818	4.44192718504975	5.28629931395778
50.2599715784818	13.7726605387463	134.638910579202	49.5548472809793	46.6095910677882	27.4355030417081	50.2599715784818	4.44288383832374	5.28679011900593
50.2604715784818	13.780035466674	134.663865757841	49.4709934783897	46.547887124827	27.4309951610614	50.2604715784818	4.44383913113681	5.28728004676324
50.2609715784818	13.7874015699944	134.688778649221	49.3872978850938	46.4867865874165	27.4264892402292	50.2609715784818	4.44479306528859	5.28776909904607
50.2614715784818	13.7947588555012	134.713649333284	49.3037601721644	46.4262864141208	27.4219852795369	50.2614715784818	4.44574564257733	5.28825727766642
50.2619715784818	13.8021073300001	134.738477889807	49.2203800114162	46.366383576247	27.4174832793075	50.2619715784818	4.44669686479988	5.28874458443189
50.2624715784819	13.8094470003082	134.7632643984	49.1371570754007	46.3070750576371	27.4129832398616	50.2624715784819	4.44764673375167	5.28923102114575
50.2629715784819	13.8167778732544	134.788008938506	49.0540910373882	46.2483578544704	27.4084851615173	50.2629715784819	4.44859525122677	5.28971658960689
50.2634715784819	13.8240999556786	134.812711589404	48.9711815713854	46.1902289750739	27.4039890445901	50.2634715784819	4.44954241901781	5.29020129160989
50.2639715784819	13.8314132544325	134.837372430207	48.8884283521243	46.1326854397434	27.3994948893932	50.2639715784819	4.45048823891603	5.29068512894498
50.2644715784819	13.8387177763787	134.861991539864	48.805831055069	46.0757242805721	27.3950026962375	50.2644715784819	4.45143271271123	5.2911681033981
50.2649715784819	13.846013528391	134.886568997158	48.7233893564047	46.0193425412883	27.3905124654311	50.2649715784819	4.45237584219182	5.29165021675087
50.2654715784819	13.8533005173545	134.911104880709	48.6411029330407	45.963537277099	27.3860241972799	50.2654715784819	4.45331762914477	5.29213147078064
50.2659715784819	13.8605787501652	134.935599268973	48.5589714626204	45.9083055545428	27.3815378920874	50.2659715784819	4.45425807535563	5.29261186726047
50.2664715784819	13.8678482337298	134.960052240244	48.4769946234831	45.8536444513481	27.3770535501545	50.2664715784819	4.4551971826085	5.29309140795916
50.2669715784819	13.875108974966	134.98446387265	48.3951720947022	45.799551056298	27.3725711717799	50.2669715784819	4.45613495268607	5.29357009464126
50.2674715784819	13.8823609808024	135.008834244159	48.3135035560629	45.7460224691027	27.3680907572597	50.2674715784819	4.45707138736958	5.29404792906708
50.2679715784819	13.8896042581778	135.033163432576	48.231988688074	45.6930558002754	27.3636123068876	50.2679715784819	4.45800648843882	5.29452491299269
50.2684715784819	13.8968388140421	135.057451515543	48.1506271719505	45.6406481710154	27.3591358209549	50.2684715784819	4.45894025767214	5.29500104816995
50.2689715784819	13.9040646553551	135.081698570543	48.0694186896251	45.5887967130956	27.3546612997507	50.2689715784819	4.45987269684644	5.29547633634653
50.2694715784819	13.9112817890876	135.105904674896	47.9883629237365	45.5374985687558	27.3501887435613	50.2694715784819	4.46080380773715	5.29595077926589
50.2699715784819	13.9184902222202	135.13006990576	47.907459557635	45.4867508905986	27.345718152671	50.2699715784819	4.46173359211828	5.29642437866731
50.2704715784819	13.9256899617439	135.154194340136	47.8267082753829	45.436550841492	27.3412495273613	50.2704715784819	4.46266205176232	5.29689713628591
50.2709715784819	13.9328810146601	135.178278054862	47.7461087617428	45.3868955944754	27.3367828679117	50.2709715784819	4.46358918844034	5.29736905385263
50.2714715784819	13.9400633879799	135.202321126617	47.6656607021821	45.3377823326683	27.3323181745991	50.2714715784819	4.46451500392192	5.2978401330943
50.2719715784819	13.9472370887244	135.226323631922	47.5853637828889	45.2892082491845	27.327855447698	50.2719715784819	4.46543949997518	5.29831037573358
50.2724715784819	13.9544021239249	135.250285647137	47.50521769071	45.2411705470482	27.3233946874805	50.2724715784819	4.46636267836674	5.29877978348903
50.2729715784819	13.9615585006223	135.274207248464	47.425222113251	45.1936664391154	27.3189358942165	50.2729715784819	4.46728454086176	5.29924835807509
50.2734715784819	13.9687062258671	135.298088511948	47.3453767387664	45.1466931479956	27.3144790681733	50.2734715784819	4.4682050892239	5.2997161012021
50.2739715784819	13.9758453067198	135.321929513474	47.2656812562295	45.1002479059798	27.310024209616	50.2739715784819	4.46912432521534	5.3001830145763
50.2744715784819	13.9829757502501	135.345730328771	47.1861353553074	45.0543279549684	27.3055713188072	50.2744715784819	4.47004225059677	5.30064909989988
50.2749715784819	13.9900975635375	135.36949103341	47.1067387263568	45.0089305464036	27.3011203960073	50.2749715784819	4.47095886712738	5.30111435887095
50.2754715784819	13.9972107536707	135.393211702806	47.0274910604465	44.9640529412034	27.2966714414742	50.2754715784819	4.47187417656486	5.30157879318355
50.2759715784819	14.0043153277478	135.416892412216	46.948392049301	44.9196924096986	27.2922244554634	50.2759715784819	4.47278818066541	5.3020424045277
50.2764715784819	14.0114112928761	135.440533236742	46.8694413853612	44.8758462315712	27.2877794382283	50.2764715784819	4.47370088118371	5.30250519458938
50.2769715784819	14.0184986561723	135.46413425133	46.7906387617463	44.8325116957963	27.2833363900196	50.2769715784819	4.47461227987293	5.30296716505055
50.2774715784819	14.0255774247618	135.48769553077	46.7119838722647	44.7896861005844	27.278895311086	50.2774715784819	4.47552237848475	5.30342831758915
50.2779715784819	14.0326476057794	135.511217149697	46.6334764114107	44.7473667533268	27.2744562016735	50.2779715784819	4.47643117876931	5.30388865387915
50.2784715784819	14.0397092063685	135.534699182591	46.5551160743498	44.7055509705423	27.2700190620261	50.2784715784819	4.47733868247524	5.3043481755905
50.2789715784819	14.0467622336816	135.55814170378	46.4769025569458	44.6642360778263	27.2655838923853	50.2789715784819	4.47824489134965	5.30480688438919
50.2794715784819	14.0538066948798	135.581544787435	46.398835555733	44.6234194097997	27.2611506929903	50.2794715784819	4.47914980713812	5.30526478193724
50.2799715784819	14.060842597133	135.604908507573	46.3209147679322	44.5830983100622	27.2567194640779	50.2799715784819	4.48005343158472	5.30572186989273
50.2804715784819	14.0678699476819	135.628232938266	46.2431405235479	44.543270131144	27.2522902059126	50.2804715784819	4.48095576660609	5.30617814991381
50.2809715784819	14.0748887538085	135.651518153541	46.1655132660272	44.5039322344614	27.2478629188232	50.2809715784819	4.48185681415114	5.30663362365684
50.2814715784819	14.0818990227515	135.6747642271	46.0880325220101	44.4650819902721	27.2434376031871	50.2814715784819	4.48275657591944	5.30708829277087
50.2819715784819	14.0889007617677	135.697971232522	46.0106977199013	44.4267167776329	27.2390142593913	50.2819715784819	4.48365505358434	5.30754215890168
50.2824715784819	14.0958939781319	135.721139243269	45.9335083069892	44.3888339843569	27.2345928878018	50.2824715784819	4.48455224882378	5.30799522369174
50.2829715784819	14.1028786791309	135.744268332662	45.8564637632337	44.3514310069738	27.2301734887457	50.2829715784819	4.4854481633231	5.3084474887799
50.283471578482	14.1098548720579	135.767358573865	45.7795636012692	44.3145052506902	27.2257560625047	50.283471578482	4.48634279877426	5.30889895580099
50.283971578482	14.1168225642083	135.79041003987	45.7028073643686	44.278054129351	27.2213406093175	50.283971578482	4.48723615687484	5.3093496263856
50.284471578482	14.1237817628773	135.813422803493	45.6261946239875	44.2420750654015	27.2169271293857	50.284471578482	4.488128239327	5.3097995021599
50.284971578482	14.1307324753582	135.836396937364	45.549724977219	44.2065654898512	27.2125156228819	50.284971578482	4.48901904783664	5.31024858474559
50.285471578482	14.1376747089416	135.859332513931	45.4733980442645	44.1715228422371	27.208106089958	50.285471578482	4.48990858411259	5.31069687575985
50.285971578482	14.1446084709154	135.882229605454	45.3972134659537	44.1369445705902	27.2036985307529	50.285971578482	4.490796849866	5.31114437681534
50.286471578482	14.1515337685649	135.905088284012	45.3211709012704	44.1028281313992	27.1992929453989	50.286471578482	4.49168384680972	5.31159108952024
50.286971578482	14.1584506091736	135.927908621504	45.2452700251014	44.069170989579	27.1948893340266	50.286971578482	4.49256957665775	5.31203701547833
50.287471578482	14.1653590000241	135.950690689651	45.1695105260796	44.0359706184361	27.1904876967681	50.287471578482	4.49345404112489	5.31248215628905
50.287971578482	14.172258948399	135.973434560003	45.0938921046102	44.0032244996378	27.1860880337594	50.287971578482	4.49433724192626	5.31292651354756
50.288471578482	14.179150461582	135.996140303938	45.018414470996	43.9709301231793	27.1816903451417	50.288471578482	4.49521918077703	5.31337008884487
50.288971578482	14.1860335468593	136.018807992674	44.9430773438273	43.9390849873543	27.1772946310617	50.288971578482	4.49609985939212	5.31381288376789
50.289471578482	14.19290821152	136.041437697266	44.867880448475	43.9076865987231	27.1729008916714	50.289471578482	4.49697927948593	5.31425489989953
50.289971578482	14.199774462858	136.064029488614	44.7928235157748	43.8767324720836	27.168509127128	50.289971578482	4.4978574427722	5.31469613881877
50.290471578482	14.206632308172	136.086583437464	44.7179062808649	43.8462201304418	27.1641193375925	50.290471578482	4.49873435096374	5.31513660210078
50.290971578482	14.2134817547672	136.109099614414	44.6431284821713	43.8161471049826	27.1597315232298	50.290971578482	4.49961000577236	5.3155762913169
50.291471578482	14.2203228099554	136.131578089916	44.5684898605201	43.7865109350417	27.1553456842071	50.291471578482	4.50048440890871	5.3160152080348
50.291971578482	14.227155481056	136.154018934278	44.4939901584096	43.7573091680773	27.1509618206937	50.291971578482	4.5013575620822	5.31645335381847
50.292471578482	14.2339797753965	136.176422217666	44.4196291193757	43.7285393596431	27.14657993286	50.292471578482	4.50222946700088	5.3168907302283
50.292971578482	14.2407957003127	136.198788010107	44.3454064874818	43.7001990733607	27.1422000208771	50.292971578482	4.50310012537139	5.31732733882112
50.293471578482	14.2476032631496	136.221116381493	44.2713220068507	43.6722858808924	27.1378220849162	50.293471578482	4.50396953889891	5.31776318115022
50.293971578482	14.2544024712611	136.243407401576	44.1973754214029	43.6447973619162	27.1334461251485	50.293971578482	4.50483770928711	5.3181982587654
50.294471578482	14.2611933320105	136.265661139977	44.123566474501	43.6177311040977	27.1290721417442	50.294471578482	4.50570463823809	5.31863257321301
50.294971578482	14.2679758527703	136.28787766618	44.0498949088157	43.5910847030661	27.1247001348731	50.294971578482	4.50657032745237	5.31906612603591
50.295471578482	14.274750040923	136.310057049537	43.9763604661554	43.5648557623874	27.1203301047038	50.295471578482	4.50743477862887	5.31949891877357
50.295971578482	14.2815159038601	136.332199359268	43.9029628873611	43.5390418935408	27.1159620514037	50.295971578482	4.50829799346488	5.31993095296201
50.296471578482	14.2882734489827	136.354304664459	43.8297019122666	43.513640715892	27.1115959751391	50.296471578482	4.50915997365605	5.32036223013387
50.296971578482	14.2950226837013	136.376373034065	43.7565772796669	43.4886498566703	27.1072318760746	50.296971578482	4.51002072089637	5.32079275181838
50.297471578482	14.3017636154357	136.398404536908	43.683588727303	43.4640669509428	27.1028697543736	50.297471578482	4.51088023687818	5.32122251954137
50.297971578482	14.3084962516144	136.420399241679	43.6107359919324	43.4398896415913	27.098509610198	50.297971578482	4.51173852329214	5.32165153482528
50.298471578482	14.3152205996752	136.442357216935	43.5380188093113	43.4161155792881	27.0941514437078	50.298471578482	4.51259558182724	5.32207979918917
50.298971578482	14.3219366670643	136.464278531103	43.4654369143033	43.3927424224723	27.0897952550616	50.298971578482	4.51345141417078	5.32250731414871
50.299471578482	14.3286444612364	136.486163252476	43.3929900409105	43.3697678373268	27.0854410444164	50.299471578482	4.51430602200839	5.32293408121617
50.299971578482	14.3353439896544	136.508011449215	43.3206779223658	43.3471894977544	27.0810888119271	50.299971578482	4.51515940702401	5.32336010190045
50.300471578482	14.3420352597893	136.529823189346	43.2485002911838	43.3250050853552	27.0767385577472	50.300471578482	4.51601157089988	5.32378537770704
50.300971578482	14.3487182791198	136.551598540765	43.1764568792614	43.3032122894042	27.0723902820281	50.300971578482	4.51686251531656	5.32420991013806
50.301471578482	14.3553930551322	136.573337571232	43.1045474179408	43.2818088068276	27.0680439849195	50.301471578482	4.51771224195288	5.32463370069222
50.301971578482	14.3620595953199	136.595040348374	43.0327716380949	43.2607923421813	27.0636996665691	50.301971578482	4.51856075248599	5.32505675086484
50.302471578482	14.3687179071836	136.616706939684	42.9611292701892	43.2401606076284	27.0593573271226	50.302471578482	4.51940804859135	5.32547906214784
50.302971578482	14.3753679982307	136.638337412521	42.8896200443836	43.2199113229167	27.055016966724	50.302971578482	4.52025413194267	5.32590063602975
50.303471578482	14.3820098759752	136.659931834109	42.8182436905491	43.2000422153569	27.050678585515	50.303471578482	4.52109900421197	5.32632147399571
50.303971578482	14.3886435479375	136.681490271539	42.7469999383794	43.1805510198012	27.0463421836352	50.303971578482	4.52194266706955	5.32674157752744
50.3044715784821	14.3952690216443	136.703012791765	42.6758885174348	43.1614354786209	27.0420077612224	50.3044715784821	4.52278512218397	5.32716094810327
50.3049715784821	14.4018863046282	136.724499461607	42.6049091571947	43.1426933416859	27.037675318412	50.3049715784821	4.52362637122209	5.32757958719815
50.3054715784821	14.4084954044274	136.74595034775	42.534061587121	43.1243223663415	27.0333448553375	50.3054715784821	4.524466415849	5.3279974962836
50.3059715784821	14.4150963285861	136.767365516744	42.4633455366807	43.1063203173895	27.02901637213	50.3059715784821	4.52530525772808	5.32841467682778
50.3064715784821	14.4216890846536	136.788745035003	42.3927607354271	43.0886849670652	27.0246898689185	50.3064715784821	4.52614289852094	5.32883113029543
50.3069715784821	14.4282736801845	136.810088968806	42.3223069130261	43.0714140950167	27.0203653458298	50.3069715784821	4.52697933988748	5.32924685814791
50.3074715784821	14.4348501227385	136.831397384298	42.2519837992903	43.0545054882847	27.0160428029883	50.3074715784821	4.5278145834858	5.32966186184319
50.3079715784821	14.4414184198803	136.852670347486	42.1817911242099	43.0379569412816	27.0117222405163	50.3079715784821	4.52864863097227	5.33007614283585
50.3084715784821	14.4479785791792	136.873907924243	42.1117286180044	43.0217662557696	27.0074036585338	50.3084715784821	4.52948148400148	5.33048970257708
50.3089715784821	14.4545306082093	136.895110180307	42.0417960111354	43.0059312408415	27.0030870571582	50.3089715784821	4.53031314422628	5.33090254251472
50.3094715784821	14.4610745145489	136.916277181281	41.9719930343323	42.9904497128999	26.9987724365049	50.3094715784821	4.53114361329772	5.3313146640932
50.3099715784821	14.4676103057808	136.937408992631	41.9023194186376	42.9753194956365	26.9944597966867	50.3099715784821	4.53197289286507	5.33172606875359
50.3104715784821	14.4741379894922	136.958505679689	41.8327748954113	42.9605384200113	26.9901491378142	50.3104715784821	4.53280098457584	5.33213675793362
50.3109715784821	14.480657573274	136.979567307652	41.7633591963602	42.9461043242343	26.9858404599956	50.3109715784821	4.53362789007575	5.33254673306763
50.3114715784821	14.4871690647213	137.000593941582	41.6940720535672	42.9320150537429	26.9815337633364	50.3114715784821	4.53445361100871	5.33295599558661
50.3119715784821	14.493672471433	137.021585646406	41.6249131994793	42.918268461184	26.9772290479401	50.3119715784821	4.53527814901688	5.3333645469182
50.3124715784821	14.5001678010118	137.042542486916	41.5558823669659	42.9048624063929	26.9729263139075	50.3124715784821	4.53610150574058	5.33377238848671
50.3129715784821	14.5066550610638	137.06346452777	41.486979289334	42.8917947563737	26.968625561337	50.3129715784821	4.53692368281837	5.3341795217131
50.3134715784821	14.513134259199	137.084351833491	41.4182037003039	42.8790633852797	26.9643267903247	50.3134715784821	4.537744681887	5.33458594801501
50.3139715784821	14.5196054030305	137.105204468469	41.3495553340502	42.8666661743938	26.9600300009641	50.3139715784821	4.5385645045814	5.33499166880673
50.3144715784821	14.5260685001748	137.126022496958	41.281033925241	42.8546010121084	26.9557351933462	50.3144715784821	4.53938315253474	5.33539668549926
50.3149715784821	14.5325235582519	137.146805983079	41.2126392090197	42.8428657939062	26.9514423675596	50.3149715784821	4.54020062737833	5.33580099950027
50.3154715784821	14.5389705848846	137.167554990821	41.1443709210166	42.8314584223414	26.9471515236906	50.3154715784821	4.54101693074173	5.33620461221415
50.3159715784821	14.5454095876991	137.188269584037	41.0762287974009	42.8203768070189	26.9428626618227	50.3159715784821	4.54183206425266	5.33660752504196
50.3164715784821	14.5518405743242	137.208949826449	41.0082125748543	42.8096188645762	26.9385757820371	50.3164715784821	4.54264602953705	5.33700973938149
50.3169715784821	14.5582635523921	137.229595781644	40.9403219906093	42.7991825186635	26.9342908844125	50.3169715784821	4.54345882821901	5.33741125662726
50.3174715784821	14.5646785295375	137.250207513078	40.8725567824249	42.7890656999249	26.9300079690253	50.3174715784821	4.54427046192086	5.33781207817048
50.3179715784821	14.5710855133979	137.270785084073	40.8049166886624	42.7792663459794	26.925727035949	50.3179715784821	4.54508093226311	5.33821220539914
50.3184715784821	14.5774845116136	137.29132855782	40.7374014482267	42.7697824014014	26.9214480852551	50.3184715784821	4.54589024086445	5.33861163969793
50.3189715784821	14.5838755318275	137.311837997378	40.670010800639	42.7606118177017	26.9171711170122	50.3189715784821	4.54669838934178	5.33901038244831
50.3194715784821	14.5902585816851	137.332313465674	40.602744486014	42.7517525533096	26.9128961312869	50.3194715784821	4.5475053793102	5.33940843502849
50.3199715784821	14.5966336688342	137.352755025502	40.5356022452956	42.7432025735525	26.9086231281429	50.3199715784821	4.548311212383	5.33980579881346
50.3204715784821	14.6030077034427	137.37318485872	40.7689836458252	42.7349598506385	26.9043521077685	50.3204715784821	4.54911308173525	5.34020290510235
50.3209715784821	14.6094022065229	137.39367191239	41.658682979123	42.7270223636373	26.9000830708243	50.3209715784821	4.54990437538023	5.34060109396624
50.3214715784821	14.6158508330711	137.41432387198	43.1625435187248	42.7193880984607	26.8958160188768	50.3214715784821	4.55067814812693	5.341002457916
50.3219715784821	14.6223963563552	137.435277427217	45.2331998262689	42.7120550478453	26.891550954806	50.3219715784821	4.5514276728308	5.34140965245346
50.3224715784821	14.6290879726587	137.45668958267	47.8210765317613	42.7050212113328	26.8872878831148	50.3224715784821	4.5521465771251	5.3418257269927
50.3229715784821	14.6359790045378	137.478730258277	50.8757649785503	42.6982845952527	26.8830268101049	50.3229715784821	4.55282890700259	5.34225398089958
50.3234715784821	14.643124979192	137.501576100607	54.347116718124	42.6918432127028	26.8787677439082	50.3234715784821	4.55346916488248	5.34269784309527
50.3239715784821	14.6505820455837	137.525405385284	58.1861065081002	42.6856950835311	26.8745106943897	50.3239715784821	4.55406233107687	5.3431607728887
50.3244715784821	14.6584056931447	137.550393889509	62.3454970409547	42.6798382343183	26.8702556729481	50.3244715784821	4.55460387221893	5.34364617967828
50.3249715784821	14.6666497361704	137.576711618569	66.7803331503984	42.6742706983581	26.8660026922452	50.3249715784821	4.55508973923859	5.34415735926183
50.3254715784822	14.6753655298943	137.60452027693	71.4482907431542	42.6689905156404	26.8617517658975	50.3254715784822	4.55551635708101	5.34469744462706
50.3259715784822	14.6846013864698	137.633971382115	76.3099034160009	42.6639957328322	26.8575029081548	50.3259715784822	4.5558806080653	5.34526936924426
50.3264715784822	14.694402161527	137.665204927696	81.328687457539	42.65928440326	26.8532561335899	50.3264715784822	4.55617981051403	5.34587584104121
50.3269715784822	14.7048089845329	137.698348509993	86.4711837175083	42.6548545868914	26.8490114568141	50.3269715784822	4.55641169403963	5.34651932540218
50.3274715784822	14.7158591087779	137.733516841448	91.7069326875941	42.6507043503174	26.8447688922288	50.3274715784822	4.55657437265279	5.34720203569493
50.3279715784822	14.7275858593805	137.770811581761	97.0083971047302	42.6468317667343	26.8405284538193	50.3279715784822	4.55666631665889	5.34792592998763
50.3284715784822	14.7400186601884	137.810321425757	102.350844482423	42.643234915926	26.8362901549915	50.3284715784822	4.5566863241317	5.34869271277028
50.3289715784822	14.7531831228281	137.852122394414	107.712200211446	42.6399118842457	26.8320540084508	50.3289715784822	4.55663349259771	5.34950384063956
50.3294715784822	14.7671011833808	137.896278282483	113.072880256087	42.6368607645987	26.8278200261185	50.3294715784822	4.55650719142821	5.35036053104178
50.3299715784822	14.7817912742249	137.94284122261	118.415611009642	42.6340796564241	26.823588219084	50.3299715784822	4.55630703531896	5.35126377329434
50.3304715784822	14.797268520475	137.991852331839	123.725242561118	42.6315666656777	26.8193585975835	50.3304715784822	4.55603285913616	5.35221434122108
50.3309715784822	14.8135449521578	138.043342411761	128.988560460506	42.6293199048138	26.8151311710049	50.3309715784822	4.55568469432263	5.35321280684204
50.3314715784822	14.8306297247983	138.097332678453	134.194100045663	42.6273374927678	26.8109059479091	50.3314715784822	4.55526274698666	5.35425955465224
50.3319715784822	14.8485293424518	138.153835502661	139.331966501238	42.6256175549388	26.8066829360666	50.3319715784822	4.55476737773683	5.35535479610825
50.3324715784822	14.8672478784132	138.21285514454	144.393663050267	42.6241582231722	26.8024621425042	50.3324715784822	4.55419908327876	5.35649858401569
50.3329715784822	14.8867871898776	138.274388470583	149.371929021245	42.6229576357412	26.7982435735581	50.3329715784822	4.55355847975085	5.35769082657603
50.3334715784822	14.9071471237247	138.338425643301	154.260588978221	42.6220139373313	26.7940272349306	50.3334715784822	4.55284628774681	5.35893130090748
50.3339715784822	14.9283257113666	138.404950776682	159.054413637416	42.6213252790211	26.7898131317494	50.3339715784822	4.5520633189494	5.36021966590348
50.3344715784822	14.950319351247	138.473942552609	163.74899291195	42.6208898182661	26.7856012686255	50.3344715784822	4.55121046428414	5.36155547433329
50.3349715784822	14.9731229781203	138.545374795149	168.340621116432	42.6207057188809	26.7813916497109	50.3349715784822	4.55028868348958	5.36293818412443
50.3354715784822	14.9967302186833	138.619217001143	172.826194116322	42.6207711510223	26.7771842787528	50.3354715784822	4.54929899599443	5.3643671687948
50.3359715784822	15.0211335334962	138.69543482669	177.20311801537	42.6210842911717	26.7729791591452	50.3359715784822	4.54824247298809	5.36584172702631
50.3364715784822	15.0463243454134	138.773990530089	181.469228829457	42.6216433221188	26.7687762939773	50.3364715784822	4.54712023057085	5.36736109139039
50.3369715784822	15.0722931549717	138.854843372577	185.62272249081	42.6224464329433	26.7645756860772	50.3369715784822	4.54593342387177	5.36892443625065
50.3374715784822	15.0990296433494	138.937949978733	189.662094455757	42.623491818999	26.7603773380527	50.3374715784822	4.54468324202606	5.37053088487897
50.3379715784822	15.1265227636337	139.023264658858	193.586088146843	42.6247776818961	26.7561812523272	50.3379715784822	4.54337090390867	5.37217951582969
50.3384715784822	15.1547608212156	139.110739695934	197.39365144078	42.6263022294846	26.7519874311733	50.3384715784822	4.54199765452711	5.37386936862207
50.3389715784822	15.1837315441803	139.200325599901	201.083900413552	42.6280636758373	26.7477958767412	50.3389715784822	4.54056476198295	5.37559944878453
50.3394715784822	15.2134221445859	139.291971332126	204.656089568553	42.6300602412326	26.7436065910847	50.3394715784822	4.53907351491887	5.37736873231603
50.3399715784822	15.2438193715217	139.385624502891	208.109587800218	42.6322901521383	26.7394195761841	50.3399715784822	4.53752522037543	5.37917616962001
50.3404715784822	15.274909556822	139.481231544734	211.443859380715	42.6347516411944	26.7352348339652	50.3404715784822	4.53592120198898	5.38102068896537
50.3409715784822	15.3066786542798	139.578737864316	214.658449299142	42.6374429471967	26.7310523663171	50.3409715784822	4.53426279846968	5.38290119952708
50.3414715784822	15.3391122731653	139.678087975418	217.752972328868	42.6403623150794	26.7268721751059	50.3414715784822	4.53255136230532	5.38481659405637
50.3419715784822	15.3721957068055	139.779225615468	220.727105247219	42.6435079958994	26.7226942621877	50.3419715784822	4.53078825864356	5.3867657512276
50.3424715784822	15.405913956927	139.882093847836	223.580581681986	42.646878246819	26.7185186294186	50.3424715784822	4.52897486431151	5.38874753770511
50.3429715784822	15.4402517544102	139.986635151969	226.31318910939	42.6504713310897	26.7143452786638	50.3429715784822	4.52711256693738	5.39076080997014
50.3434715784822	15.4751935770421	140.092791503207	228.924767577382	42.6542855180355	26.7101742118041	50.3434715784822	4.5252027641445	5.3928044159438
50.3439715784822	15.5107236648007	140.200504443971	231.415209776119	42.6583190830366	26.7060054307423	50.3439715784822	4.52324686279299	5.39487719643874
50.3444715784822	15.5468260331442	140.309715147809	233.78446212309	42.6625703075126	26.7018389374075	50.3444715784822	4.52124627824878	5.39697798646809
50.3449715784822	15.5834844847253	140.420364477588	236.032526573611	42.6670374789067	26.697674733759	50.3449715784822	4.51920243366381	5.39910561643722
50.3454715784822	15.6206826198973	140.532393038992	238.159462907847	42.6717188906688	26.693512821789	50.3454715784822	4.51711675925489	5.40125891324003
50.3459715784822	15.6584038463296	140.645741230281	240.165391282952	42.6766128422393	26.6893532035248	50.3459715784822	4.51499069157178	5.40343670127868
50.3464715784823	15.6966313880046	140.760349289136	242.050494873368	42.6817176390334	26.6851958810304	50.3464715784823	4.51282567274783	5.4056378034227
50.3469715784823	15.7353482938237	140.876157337286	243.815022453377	42.6870315924239	26.6810408564076	50.3469715784823	4.51062314972896	5.4078610419206
50.3474715784823	15.7745374460124	140.993105423469	245.459290804678	42.6925530197259	26.6768881317965	50.3474715784823	4.50838457347871	5.41010523927478
50.3479715784823	15.8141815684797	141.111133565176	246.983686856476	42.6982802441801	26.6727377093765	50.3479715784823	4.5061113981588	5.41236921908855
50.3484715784823	15.8542632352518	141.230181789533	248.38866948827	42.7042115949369	26.6685895913657	50.3484715784823	4.50380508028604	5.41465180689169
50.3489715784823	15.8947648790759	141.350190173568	249.674770945189	42.7103454070405	26.6644437800216	50.3489715784823	4.5014670778676	5.41695183094974
50.3494715784823	15.935668800262	141.471098884069	250.842597832525	42.7166800214126	26.6603002776406	50.3494715784823	4.49909884951736	5.41926812306052
50.3499715784823	15.9769571758094	141.592848217126	251.892831671022	42.7232137848364	26.6561590865578	50.3499715784823	4.49670185355695	5.42159951934001
50.3504715784823	16.018612068846	141.715378637438	252.826229006928	42.7299450499412	26.6520202091471	50.3504715784823	4.49427754710542	5.42394486099905
50.3509715784823	16.0606154383921	141.838630817395	253.643621081004	42.7368721751857	26.6478836478202	50.3509715784823	4.49182738516178	5.42630299511093
50.3514715784823	16.1029491494478	141.962545675912	254.34591306961	42.7439935248429	26.6437494050271	50.3514715784823	4.48935281968489	5.42867277536966
50.3519715784823	16.1455949833889	142.087064416961	254.934082917488	42.7513074689835	26.639617483255	50.3519715784823	4.48685529867517	5.43105306283781
50.3524715784823	16.1885346486516	142.212128567736	255.40917978763	42.7588123834608	26.6354878850285	50.3524715784823	4.48433626526255	5.43344272668275
50.3529715784823	16.231749791675	142.337680016345	255.77232215748	42.7665066498951	26.631360612909	50.3529715784823	4.48179715680505	5.43584064489934
50.3534715784823	16.2752220080674	142.463661048941	256.024695593636	42.7743886556569	26.6272356694944	50.3534715784823	4.47923940400191	5.43824570501737
50.3539715784823	16.3189328539573	142.590014386162	256.16755023926	42.7824567938525	26.6231130574185	50.3539715784823	4.4766644300252	5.44065680479155
50.3544715784823	16.3628638574885	142.716683218785	256.202198049269	42.7907094633075	26.6189927793513	50.3544715784823	4.47407364967348	5.44307285287213
50.3549715784823	16.4069965304145	142.843611242464	256.130009808688	42.7991450685519	26.6148748379978	50.3549715784823	4.47146846855062	5.44549276945404
50.3554715784823	16.4513123797513	142.970742691456	255.952411969275	42.807762019804	26.6107592360983	50.3554715784823	4.46885028227263	5.44791548690252
50.3559715784823	16.4957929194433	143.098022371221	255.670883338599	42.8165587329553	26.6066459764275	50.3559715784823	4.46622047570512	5.45033995035344
50.3564715784823	16.5404196820015	143.225395689792	255.286951654321	42.8255336295548	26.6025350617942	50.3564715784823	4.46358042223339	5.45276511828668
50.3569715784823	16.5851742300725	143.352808687851	254.802190075139	42.8346851367935	26.5984264950409	50.3569715784823	4.4609314830671	5.45518996307086
50.3574715784823	16.6300381679008	143.480208067396	254.218213617618	42.8440116874894	26.594320279043	50.3574715784823	4.45827500658075	5.45761347147822
50.3579715784823	16.6749931526466	143.607541218963	253.536675566277	42.8535117200719	26.5902164167086	50.3579715784823	4.4556123276913	5.46003464516852
50.3584715784823	16.7200209055276	143.734756247321	252.759263882096	42.8631836785664	26.586114910977	50.3584715784823	4.45294476727365	5.462452501141
50.3589715784823	16.7651032227517	143.861801995608	251.887697632235	42.8730260125793	26.5820157648191	50.3589715784823	4.4502736316144	5.46486607215367
50.3594715784823	16.8102219862144	143.988628067861	250.923723461668	42.8830371772824	26.5779189812354	50.3594715784823	4.44760021190427	5.46727440710958
50.3599715784823	16.8553591739354	144.11518484992	249.86911212495	42.8932156333984	26.5738245632559	50.3599715784823	4.44492578376904	5.46967657140955
50.3604715784823	16.9004968702122	144.241423528694	248.725655094345	42.9035598471848	26.5697325139386	50.3604715784823	4.44225160683879	5.4720716472716
50.3609715784823	16.9456172754717	144.367296109765	247.495161258181	42.9140682904193	26.5656428363687	50.3609715784823	4.43957892435502	5.4744587340168
50.3614715784823	16.990702715804	144.492755433363	246.179453721318	42.9247394403854	26.5615555336571	50.3614715784823	4.43690896281493	5.47683694832211
50.3619715784823	17.0357356521644	144.617755188696	244.780366717757	42.9355717798555	26.5574706089396	50.3619715784823	4.43424293165207	5.47920542444057
50.3624715784823	17.0806986892323	144.742249926665	243.29974264346	42.9465637970784	26.553388065375	50.3624715784823	4.43158202295244	5.48156331438926
50.3629715784823	17.1255745839204	144.866195071004	241.739429215739	42.9577139857617	26.5493079061437	50.3629715784823	4.42892741120496	5.48390978810601
50.3634715784823	17.1703462535252	144.989546927851	240.101276764188	42.9690208450592	26.5452301344464	50.3634715784823	4.42628025308511	5.48624403357538
50.3639715784823	17.2149967835174	145.112262693812	238.387135656385	42.9804828795546	26.5411547535023	50.3639715784823	4.42364168727044	5.48856525692515
50.3644715784823	17.2595094349686	145.234300462555	236.598853860681	42.992098599247	26.5370817665471	50.3644715784823	4.42101283428682	5.49087268249408
50.3649715784823	17.3038676516142	145.355619229974	234.738274646803	43.0038665195361	26.5330111768317	50.3649715784823	4.41839479638375	5.49316555287216
50.3654715784823	17.3480550665546	145.476178897985	232.80723442438	43.0157851612076	26.5289429876195	50.3654715784823	4.41578865743766	5.49544312891442
50.3659715784823	17.392055509238	145.595940278748	230.807567364106	43.0278530504186	26.5248772024285	50.3659715784823	4.41319548430425	5.49770468976256
50.3664715784823	17.4358530102003	145.714865092485	228.741087412862	43.0400687186821	26.5208138249484	50.3664715784823	4.41061632334786	5.49994953274527
50.3669715784823	17.4794318072583	145.832915969019	226.609595186042	43.0524307028532	26.5167528588101	50.3669715784823	4.40805220226191	5.50217697334914
50.3674715784824	17.5227763509991	145.950056447179	224.414879737093	43.064937545114	26.5126943074801	50.3674715784824	4.40550413077902	5.50438634514919
50.3679715784824	17.5658713095818	146.066250972176	222.158715225913	43.0775877929594	26.5086381742667	50.3679715784824	4.40297310029899	5.50657699970126
50.3684715784824	17.608701573323	146.181464892259	219.84285895938	43.090379999182	26.5045844623655	50.3684715784824	4.40046008380609	5.50874830642143
50.3689715784824	17.6512522589998	146.295664454518	217.469049998556	43.1033127218581	26.5005331749068	50.3689715784824	4.39796603590024	5.51089965244963
50.3694715784824	17.6935087138475	146.408816799803	215.039007981133	43.1163845243329	26.4964843149912	50.3694715784824	4.39549189286648	5.51303044249725
50.3699715784824	17.7354565192554	146.520889956807	212.554432072867	43.1295939752063	26.4924378857135	50.3699715784824	4.39303857276395	5.51514009867969
50.3704715784824	17.777081494169	146.631852835359	210.017000027365	43.1429396483181	26.4883938901758	50.3704715784824	4.39060697552986	5.51722806033469
50.3709715784824	17.8183696982067	146.741675218992	207.428367346447	43.1564201227345	26.4843523314925	50.3709715784824	4.38819798309659	5.51929378382794
50.3714715784824	17.8593074345022	146.850327756835	204.790166535814	43.1700339827323	26.4803132127903	50.3714715784824	4.38581245952057	5.52133674234686
50.3719715784824	17.8998812522816	146.95778195489	202.104006451034	43.1837798177863	26.4762765372047	50.3719715784824	4.383451251122	5.52335642568369
50.3724715784824	17.9400779491856	147.064010166738	199.371471729235	43.1976562225538	26.4722423078737	50.3724715784824	4.38111518663416	5.52535234000902
50.3729715784824	17.9798845733459	147.168985583733	196.594122301686	43.2116617968607	26.4682105279314	50.3729715784824	4.37880507736151	5.5273240076367
50.3734715784824	18.0192884252274	147.272682224728	193.773492982789	43.2257951456875	26.4641812005011	50.3734715784824	4.37652171734538	5.52927096678104
50.3739715784824	18.0582770592434	147.375074925378	190.911093131064	43.2400548791551	26.4601543286884	50.3739715784824	4.37426588353661	5.53119277130747
50.3744715784824	18.0968382851555	147.476139327079	188.008406377772	43.2544396125109	26.4561299155751	50.3744715784824	4.372038335974	5.53308899047716
50.3749715784824	18.1349601692662	147.575851865558	185.066890419131	43.2689479661138	26.4521079642138	50.3749715784824	4.36983981796808	5.53495920868683
50.3754715784824	18.1726310354145	147.674189759188	182.087976868143	43.2835785654212	26.448088477623	50.3754715784824	4.36767105628904	5.53680302520429
50.3759715784824	18.2098394657823	147.771130997044	179.073071162122	43.2983300409748	26.4440714587827	50.3759715784824	4.36553276135851	5.53862005390052
50.3764715784824	18.2465743015213	147.86665432674	176.023552522448	43.3132010283857	26.4400569106309	50.3764715784824	4.36342562744419	5.54040992297908
50.3769715784824	18.2828246432086	147.960739242094	172.940773963029	43.328190168322	26.4360448360599	50.3769715784824	4.3613503328568	5.54217227470344
50.3774715784824	18.3185798511392	148.053365970641	169.826062344068	43.3432961064935	26.4320352379139	50.3774715784824	4.35930754014885	5.54390676512286
50.3779715784824	18.3538295454638	148.144515461031	166.680718468271	43.3585174936387	26.4280281189852	50.3779715784824	4.35729789631444	5.54561306379746
50.3784715784824	18.3885636061788	148.234169370342	163.506017216278	43.3738529855106	26.4240234820129	50.3784715784824	4.35532203298983	5.54729085352299
50.3789715784824	18.4227721729777	148.322310051333	160.303207718673	43.3893012428626	26.4200213296791	50.3789715784824	4.35338056665401	5.54893983005588
50.3794715784824	18.4564456449698	148.408920539666	157.073513561889	43.4048609314356	26.4160216646077	50.3794715784824	4.35147409882908	5.55055970183895
50.3799715784824	18.4895746802735	148.493984541116	153.818133025531	43.4205307219436	26.4120244893612	50.3799715784824	4.34960321627976	5.55215018972832
50.3804715784824	18.5221501954922	148.577486418805	150.538239348762	43.4363092900601	26.4080298064387	50.3804715784824	4.34776849121179	5.55371102672192
50.3809715784824	18.5541633650779	148.659411180459	147.234981023528	43.4521953164045	26.4040376182738	50.3809715784824	4.34597048146884	5.55524195768997
50.3814715784824	18.5856056205902	148.739744465736	143.909482112603	43.4681874865285	26.4000479272319	50.3814715784824	4.34420973072747	5.55674273910776
50.3819715784824	18.6164686498557	148.818472533615	140.562842590414	43.4842844909025	26.3960607356084	50.3819715784824	4.34248676868993	5.55821313879118
50.3824715784824	18.6467443960355	148.895582249891	137.196138704851	43.5004850249021	26.3920760456262	50.3824715784824	4.34080211127445	5.55965293563515
50.3829715784824	18.6764250566048	148.971061074764	133.810423358417	43.5167877887945	26.3880938594338	50.3829715784824	4.33915626080278	5.56106191935537
50.3834715784824	18.7055030822514	149.044897050566	130.406726506958	43.5331914877248	26.3841141791029	50.3834715784824	4.33754970618461	5.56243989023352
50.3839715784824	18.7339711756976	149.117078789613	126.986055574561	43.5496948317028	26.3801370066261	50.3839715784824	4.33598292309884	5.56378665886632
50.3844715784824	18.7618222904523	149.187595462217	123.549395883201	43.5662965355898	26.3761623439155	50.3844715784824	4.33445637417127	5.56510204591847
50.3849715784824	18.7890496294964	149.256436784857	120.097711095744	43.5829953190848	26.3721901928	50.3849715784824	4.33297050914864	5.56638588187981
50.3854715784824	18.8156466439076	149.323593008518	116.631943671115	43.5997899067112	26.3682205550238	50.3854715784824	4.33152576506876	5.56763800682683
50.3859715784824	18.8416070314291	149.389054907222	113.153015330512	43.6166790278037	26.364253432244	50.3859715784824	4.33012256642666	5.5688582701887
50.3864715784824	18.8669247349866	149.452813766746	109.661827533415	43.6336614164947	26.3602888260292	50.3864715784824	4.32876132533648	5.57004653051795
50.3869715784824	18.8915939411582	149.514861373546	106.159261962603	43.6507358117016	26.3563267378575	50.3869715784824	4.32744244168907	5.57120265526597
50.3874715784824	18.9156090786013	149.575190003881	102.646181017018	43.6679009571125	26.3523671691147	50.3874715784824	4.32616630330504	5.57232652056342
50.3879715784824	18.9389648164402	149.633792413165	99.1234283118043	43.6851556011746	26.3484101210926	50.3879715784824	4.32493328608338	5.57341801100567
50.3884715784825	18.9616560626195	149.690661825534	95.5918291844711	43.7024984970795	26.3444555949875	50.3884715784825	4.32374375414524	5.5744770194433
50.3889715784825	18.9836779622259	149.745791923642	92.0521912066494	43.7199284027512	26.3405035918983	50.3889715784825	4.32259805997298	5.5755034467779
50.3894715784825	19.0050258957823	149.799176838693	88.5053047005027	43.7374440808323	26.3365541128254	50.3894715784825	4.32149654454443	5.5764972017631
50.3899715784825	19.0256954775191	149.850811140711	84.9519432593535	43.7550442986711	26.332607158669	50.3899715784825	4.32043953746209	5.57745820081087
50.3904715784825	19.0456825536235	149.900689829051	81.3928642717237	43.7727278283089	26.3286627302277	50.3904715784825	4.31942735707742	5.5783863678033
50.3909715784825	19.0649832004726	149.948808323162	77.8288094483592	43.7904934464668	26.3247208281972	50.3909715784825	4.31846031061001	5.57928163390979
50.3914715784825	19.0835937228526	149.995162453592	74.2605053516243	43.8083399345327	26.3207814531689	50.3914715784825	4.31753869426169	5.58014393740969
50.3919715784825	19.1015106521662	150.039748453254	70.6886639268536	43.8262660785483	26.316844605629	50.3919715784825	4.31666279332542	5.58097322352044
50.3924715784825	19.1187307446325	150.082562948942	67.1139830351066	43.8442706691965	26.3129102859569	50.3924715784825	4.31583288228904	5.58176944423128
50.3929715784825	19.135250979482	150.123602953109	63.5371469870716	43.8623525017882	26.3089784944245	50.3929715784825	4.31504922493382	5.58253255814245
50.3934715784825	19.151068557148	150.162865855903	59.958827077601	43.8805103762497	26.3050492311948	50.3934715784825	4.31431207442769	5.58326253031001
50.3939715784825	19.1661808974592	150.200349417464	56.3796821205393	43.8987430971101	26.3011224963213	50.3939715784825	4.31362167341326	5.58395933209612
50.3944715784825	19.1805856378343	150.236051760487	52.8003589836743	43.9170494734878	26.2971982897467	50.3944715784825	4.31297825409056	5.58462294102507
50.3949715784825	19.1942806314816	150.269971363046	49.2214931232926	43.9354283190787	26.2932766113023	50.3949715784825	4.31238203829451	5.58525334064465
50.3954715784825	19.2072639456058	150.302107051687	45.6437091182629	43.9538784521429	26.2893574607071	50.3954715784825	4.31183323756706	5.58585052039329
50.3959715784825	19.2195338596246	150.332457994778	42.0676212032731	43.972398695492	26.2854408375671	50.3959715784825	4.31133205322406	5.58641447547262
50.3964715784825	19.2310888633965	150.36102369614	38.493833801077	43.990987876477	26.2815267413747	50.3964715784825	4.31087867641691	5.58694520672562
50.3969715784825	19.2419276554618	150.38780398893	34.9229420535142	44.0096448269755	26.2776151715077	50.3969715784825	4.31047328818881	5.58744272052032
50.3974715784825	19.2520491412998	150.412799029796	31.3555323511068	44.0283683833782	26.2737061272294	50.3974715784825	4.31011605952587	5.58790702863898
50.3979715784825	19.2614524316026	150.436009293305	27.7921828610541	44.0471573865781	26.2697996076874	50.3979715784825	4.30980715140289	5.58833814817278
50.3984715784825	19.270136840568	150.457435566624	24.2334640535535	44.0660106819565	26.2658956119137	50.3984715784825	4.30954671482397	5.58873610142198
50.3989715784825	19.2781018842127	150.477078944482	20.6799392261505	44.0849271193714	26.261994138824	50.3989715784825	4.30933489085785	5.58910091580152
50.3994715784825	19.2853472787087	150.494940824382	17.1321650261227	44.1039055531445	26.2580951872176	50.3994715784825	4.30917181066809	5.58943262375211
50.3999715784825	19.2918729387412	150.511022902094	13.5906919706983	44.122944842049	26.2541987557768	50.3999715784825	4.30905759553812	5.58973126265661
50.4004715784825	19.318751831138	150.524669984173	2.81436829396853e-05	44.1420438492976	26.250304839081	50.4004715784825	4.30908025226556	5.5899846719776
50.400471579035	19.3187518862473	150.524669996742	1.94759763871843e-08	44.1612014425296	26.2503048347808	50.400471579035	4.30908025234243	5.58998467221098
50.4004715790355	19.3187518862927	150.524669996753	-1.48219214679557e-10	44.1804164937987	26.2503048347772	50.4004715790355	4.3090802523425	5.58998467221117
50.4009715790355	19.3879150540823	150.524480600557	-1.38703410341208	44.199687879561	26.2464135094432	50.4009715790355	4.30922687991307	5.58998115543826
50.4014715790355	19.5049546567635	150.52404877031	-3.7509790697964	44.2190144806622	26.2425246536762	50.4014715790355	4.30939837254363	5.58997313705924
50.4019715790355	19.6697770654553	150.523158218989	-7.08735881974242	44.2383951823263	26.238638334155	50.4019715790355	4.30960657732702	5.58995660094636
50.4024715790355	19.8822674071664	150.521549562531	-11.3912299938795	44.2578288741424	26.2347545725572	50.4024715790355	4.30986351124541	5.58992673064627
50.4029715790355	20.1422914339859	150.518927683542	-16.6572295769154	44.277314450053	26.2308733795345	50.4029715790355	4.31018132079766	5.58987804600507
50.4034715790355	20.4496967908998	150.514967930261	-22.8796112683153	44.2968508083422	26.2269947588184	50.4034715790355	4.31057223773436	5.58980451809781
50.4039715790355	20.8043137998098	150.509321347957	-30.0522711118383	44.316436851623	26.2231187074405	50.4039715790355	4.31104853925489	5.58969966610953
50.4044715790355	21.2059558529166	150.501619098904	-38.1687641508359	44.3360714868253	26.2192452158929	50.4044715790355	4.31162251306325	5.58955663905515
50.4049715790355	21.6544194918274	150.491476201001	-47.2223137787253	44.3557536251843	26.2153742686251	50.4049715790355	4.31230642659997	5.58936828474408
50.4054715790355	22.1494842353754	150.478494694388	-57.2058151980386	44.3754821822283	26.211505844781	50.4054715790355	4.31311249972505	5.58912720801341
50.4059715790355	22.6909122081851	150.462266328188	-68.1118341628294	44.3952560777664	26.2076399190478	50.4059715790355	4.31405288022427	5.58882581993519
50.4064715790355	23.2784476129875	150.442374844918	-79.9326019775297	44.415074235877	26.2037764625162	50.4064715790355	4.31513962161452	5.5884563794353
50.4069715790355	23.9118160822514	150.418397927924	-92.6600075581235	44.4349355848957	26.1999154434873	50.4069715790355	4.31638466281352	5.58801102853547
50.4074715790355	24.5907239385612	150.389908866789	-106.285587223122	44.4548390574032	26.1960568281897	50.4074715790355	4.31779980931631	5.58748182223937
50.4079715790355	25.3148573881229	150.356477987025	-120.80051276753	44.4747835902139	26.1922005813912	50.4079715790355	4.31939671558535	5.58686075392303
50.4084715790355	26.0838816676098	150.317673882941	-136.195578278431	44.4947681243637	26.1883466669022	50.4084715790355	4.32118686841602	5.58613977695405
50.4089715790355	26.8974401611315	150.273064486446	-152.46118607282	44.5147916050984	26.1844950479804	50.4089715790355	4.3231815710859	5.58531082315011
50.4094715790355	27.7551535012732	150.222217999279	-169.587332073609	44.5348529818617	26.1806456876472	50.4094715790355	4.32539192813506	5.58436581859066
50.4099715790355	28.6566186658194	150.164703711795	-187.563590886396	44.5549512082839	26.1767985489314	50.4099715790355	4.32782883065827	5.58329669721432
50.4104715790355	29.6014080798433	150.10009272768	-206.379100795273	44.5750852421696	26.172953595055	50.4104715790355	4.33050294201797	5.58209541256633
50.4109715790355	30.5890687312426	150.027958610889	-226.02254885924	44.5952540454866	26.1691107895739	50.4109715790355	4.33342468391066	5.58075394800223
50.4114715790355	31.619121306484	149.947877968424	-246.482156260415	44.615456584354	26.1652700964849	50.4114715790355	4.33660422273964	5.57926432560567
50.4119715790355	32.6910593522153	149.859430980376	-267.745664029867	44.6356918290304	26.1614314803095	50.4119715790355	4.34005145626399	5.57761861403688
50.4124715790355	33.8043484674901	149.762201886748	-289.800319255841	44.6559587539024	26.1575949061612	50.4124715790355	4.34377600050774	5.57580893549389
50.4129715790355	34.9584255305905	149.655779439045	-312.632861861632	44.6762563374735	26.1537603398019	50.4129715790355	4.34778717692559	5.57382747193967
50.4134715790356	36.152697963795	149.53975732322	-336.229512025676	44.6965835623518	26.1499277476922	50.4134715790356	4.35209399983097	5.57166647072328
50.4139715790356	37.3865430389024	149.413734559507	-360.575958304167	44.7169394152394	26.1460970970372	50.4139715790356	4.35670516410079	5.56931824970321
50.4144715790356	38.6593072258844	149.277315883681	-385.657346506355	44.7373228869198	26.1422683558306	50.4144715790356	4.3616290331777	5.56677520196288
50.4149715790356	39.9703055866492	149.1301121135	-411.458269363933	44.7577329722477	26.1384414928978	50.4149715790356	4.36687362739601	5.56402980019432
50.4154715790356	41.3188212156001	148.971740503412	-437.962757028985	44.7781686701365	26.1346164779382	50.4154715790356	4.37244661266146	5.56107460081324
50.4159715790356	42.7041047283896	148.801825090047	-465.154268428731	44.7986289835477	26.1307932815672	50.4159715790356	4.37835528951814	5.55790224785863
50.4164715790356	44.1253738000641	148.619997030517	-493.015683500549	44.8191129194789	26.1269718753581	50.4164715790356	4.38460658263787	5.55450547672118
50.4169715790356	45.5818127535932	148.42589493516	-521.529296326474	44.8396194889532	26.1231522318836	50.4169715790356	4.39120703076863	5.55087711773738
50.4174715790356	47.0725721996385	148.219165196013	-550.676809183126	44.8601477070072	26.1193343247559	50.4174715790356	4.39816277717895	5.54701009968037
50.4179715790356	48.5967687282774	147.99946231202	-580.439327520184	44.8806965926803	26.1155181286668	50.4179715790356	4.40547956063511	5.54289745317305
50.4184715790356	50.1329114578732	147.733513557484	-610.573528683098	44.9012651690029	26.1117035150229	50.4184715790356	4.41229060347292	5.53791503809328
50.4189715790356	51.6846160158069	147.429892032152	-640.948368573651	44.9218524629858	26.1078902473367	50.4189715790356	4.41954049893513	5.53222135702815
50.4194715790356	53.2336777946742	147.062905335265	-671.357312250909	44.9424575056084	26.1040779548209	50.4194715790356	4.4264963334813	5.52533158511929
50.4199715790356	54.8018547639301	146.669465385158	-701.908808572962	44.9630793318081	26.1002662723079	50.4199715790356	4.43467804600552	5.51793562729683
50.4204715790356	56.350801824676	146.194157901095	-732.302166261248	44.9837169804688	26.0964547665819	50.4204715790356	4.44191566930852	5.50898746489885
50.4209715790356	57.9384588212287	145.727098165306	-762.953130944286	45.00436949441	26.092643177456	50.4209715790356	4.45166921593107	5.50018039413014
50.4214715790356	59.4714327031842	145.133276278535	-793.142678386107	45.0250359203755	26.0888311297944	50.4214715790356	4.45858714514	5.48896263979903
50.4219715790356	61.0584268599223	144.574783158459	-823.560380339761	45.0457153090227	26.0850184586066	50.4219715790356	4.46958654658905	5.47839131252815
50.4224715790356	62.5899384680582	143.896996567873	-853.554776563903	45.0664067149113	26.081204952947	50.4224715790356	4.47749604648729	5.46553449789097
50.4229715790356	64.179423730126	143.263528801675	-883.855970452707	45.0871091964924	26.0773906458247	50.4229715790356	4.48949071479558	5.45349095696564
50.4234715790356	65.7064462177895	142.509246286963	-913.659949671954	45.1078218160978	26.0735754925152	50.4234715790356	4.49808734969476	5.43911569493375
50.4239715790356	67.2950764980909	141.807353260042	-943.79784061154	45.1285436399283	26.0697596609766	50.4239715790356	4.51098231719283	5.42570467129839
50.4244715790356	68.8136025679662	140.982534435237	-973.342429423186	45.1492737380438	26.0659431923419	50.4244715790356	4.5202131233758	5.40990242357452
50.4249715790356	70.3969912969631	140.217262668252	-1003.23955699212	45.1700111843517	26.0621263131272	50.4249715790356	4.53395890298604	5.39519961275565
50.4254715790356	71.9014109608111	139.325756923111	-1032.42581135968	45.1907550565965	26.0583090839365	50.4254715790356	4.54376076976798	5.37802083941016
50.4259715790356	73.4737902549949	138.500424785083	-1061.97565168885	45.2115044363487	26.0544917370237	50.4259715790356	4.55831417973503	5.36206813096766
50.4264715790356	74.9583111412944	137.546018680019	-1090.69151505997	45.2322584089938	26.0506743171889	50.4264715790356	4.56866776457924	5.34356119352618
50.4269715790356	76.5137063078195	136.663861837932	-1119.78215860192	45.2530160637223	26.0468570407469	50.4269715790356	4.58399106382092	5.32639805940367
50.4274715790356	77.9719130063026	135.649736300346	-1147.9063588581	45.2737764935183	26.0430399253459	50.4274715790356	4.59486151753455	5.30659877084701
50.4279715790356	79.5038173444332	134.71351992996	-1176.41548896406	45.2945387951488	26.0392231666228	50.4279715790356	4.61091551273383	5.28825473776701
50.4284715790356	80.9292191373657	133.642952167438	-1203.82238174098	45.3153020691535	26.0354067570683	50.4284715790356	4.62228097620142	5.2671999549519
50.4289715790356	82.4310442528004	132.655524700946	-1231.62599035537	45.3360654198338	26.03159087655	50.4289715790356	4.63902637643467	5.24770539726085
50.4294715790356	83.8169342235261	131.531686100415	-1258.18708328289	45.3568279552418	26.0277754994918	50.4294715790356	4.65085771587208	5.22542921258847
50.4299715790356	85.2819129872408	130.495832831103	-1285.15799563554	45.3775887871706	26.0239607966556	50.4299715790356	4.6682529682487	5.20481259504296
50.4304715790356	86.6216289951504	129.322055840411	-1310.74475864036	45.3983470311431	26.0201467319215	50.4304715790356	4.68052498937486	5.18135173371241
50.4309715790356	88.0430358650197	128.240708763799	-1336.7568963476	45.4191018064014	26.016333473057	50.4309715790356	4.69852694114105	5.15964390901831
50.4314715790356	89.329949658637	127.02041203981	-1361.24215393262	45.4398522358968	26.0125209793196	50.4314715790356	4.71121086121398	5.13503648643383
50.4319715790356	90.701105507873	125.896595207534	-1386.17077817211	45.4605974462787	26.0087094194277	50.4319715790356	4.72977407075798	5.11226982418622
50.4324715790356	91.9287733830855	124.633380055219	-1409.43077604126	45.4813365678847	26.0048987519592	50.4324715790356	4.74284190274868	5.08655754138199
50.4329715790356	93.243178030018	123.470284507994	-1433.15504918482	45.5020687347295	26.0010891487629	50.4329715790356	4.76191903925107	5.06276768753278
50.4334715790356	94.4053817397129	122.167897920023	-1455.07086327833	45.5227930844952	25.9972805700232	50.4334715790356	4.77534080996605	5.03599541230553
50.4339715790356	95.6567594056873	120.968853086465	-1477.47477372513	45.5435087585202	25.9934731914139	50.4339715790356	4.79488256179602	5.01122100831483
50.4344715790357	96.7476117816506	119.631212324451	-1497.93402585008	45.5642149017897	25.9896669758908	50.4344715790357	4.80862812641846	4.98343762828595
50.4349715790357	97.9300074639545	118.399703551817	-1518.90823552898	45.5849106629246	25.98586210281	50.4349715790357	4.82858354678436	4.95772099828225
50.4354715790357	98.9440115836455	117.030866906431	-1537.80647423161	45.6055951941715	25.9820585383998	50.4354715790357	4.84262163377906	4.92897920852058
50.4359715790357	100.051850177008	115.770510982477	-1557.24945741144	45.6262676513921	25.9782564650432	50.4359715790357	4.86293831159674	4.90236621046219
50.4364715790357	100.983982588983	114.374669928473	-1574.49163293385	45.6469271940537	25.9744558523998	50.4364715790357	4.87723736618848	4.87272275689803
50.4369715790357	102.012146378694	113.089206345915	-1592.31114215477	45.6675729852186	25.9706568850154	50.4369715790357	4.89786177750381	4.84526297580722
50.4374715790357	102.857917546984	111.670655112261	-1607.81285929398	45.6882041915331	25.9668595359778	50.4374715790357	4.9123897172231	4.81477843990137
50.4379715790357	103.801804785513	110.363919546858	-1623.92702516368	45.7088199832188	25.9630639910317	50.4379715790357	4.93326751457439	4.78652501729032
50.4384715790357	104.557325078172	108.92703173462	-1637.61575383039	45.729419534061	25.9592702266183	50.4384715790357	4.94799219584933	4.75526374757387
50.4389715790357	105.412911861749	107.602934517938	-1651.95423381032	45.7500020213998	25.9554784286998	50.4389715790357	4.96906857169768	4.72627331631473
50.4394715790357	106.074942580491	106.152130019089	-1663.77031470929	45.7705666261192	25.9516885769561	50.4394715790357	4.98395781823108	4.69430314487746
50.4399715790357	106.83883160555	104.814626895687	-1676.27518425642	45.7911125326373	25.9479008565825	50.4399715790357	5.00517784301548	4.66463559023796
50.4404715790357	107.404832245023	103.35434119475	-1686.17269897027	45.8116389288964	25.9441152503498	50.4404715790357	5.02019975484733	4.63202758089766
50.4409715790357	108.074297135536	102.007405691332	-1696.79924811894	45.8321450063523	25.9403319417162	50.4409715790357	5.04150874090512	4.60174581914618
50.4414715790357	108.542459561321	100.542055324687	-1704.74666793388	45.8526299599655	25.9365509163606	50.4414715790357	5.05663181841692	4.56857390367241
50.4419715790357	109.115477266495	99.1896480592245	-1713.46396299103	45.8730929881901	25.9327723550505	50.4419715790357	5.07797566679755	4.53774356761601
50.4424715790357	109.484751219775	97.7235974568221	-1719.44460209167	45.8935332929643	25.9289962461587	50.4424715790357	5.09316904129014	4.50408417443582
50.4429715790357	109.960025876978	96.3696364619582	-1726.2358768553	45.9139500797007	25.9252227668362	50.4429715790357	5.11449458955723	4.47277328718455
50.4434715790357	110.230131604287	94.9071640410509	-1730.2481076246	45.934342557276	25.9214519079042	50.4434715790357	5.12972816785392	4.43870490688345
50.4439715790357	110.607106491353	93.5554945534414	-1735.11092139444	45.9547099380215	25.9176838420062	50.4439715790357	5.15098351879529	4.40698350125468
50.4444715790357	110.778536465744	92.1007605327334	-1737.1681655327	45.9750514377128	25.91391856214	50.4444715790357	5.16622816199883	4.37258623620046
50.4449715790357	111.057395588705	90.7551262079738	-1740.11435811817	45.9953662755604	25.910156235598	50.4449715790357	5.18736299859294	4.34052595694915
50.4454715790357	111.131403725813	89.3121415782149	-1740.24483941849	46.0156536742	25.9063968572645	50.4454715790357	5.20259065371391	4.30588103547817
50.4459715790357	111.313061811558	87.9761567703349	-1741.30026116431	46.0359128596819	25.9026405882964	50.4459715790357	5.22355653013539	4.27355470980383
50.4464715790357	111.291641497279	86.5487547054748	-1739.54653564813	46.0561430614623	25.8988874251648	50.4464715790357	5.23874036493911	4.23874398898053
50.4469715790357	111.377723503021	85.2258788542269	-1738.75057492907	46.0763435123932	25.8951375221779	50.4469715790357	5.25949097438866	4.2062251845384
50.4474715790357	111.263574324772	83.8176885413827	-1735.16884389051	46.096513448712	25.8913908770925	50.4474715790357	5.27460548051523	4.17133063691619
50.4479715790357	111.256384484747	82.5112027063114	-1732.57375399243	46.1166521100333	25.8876476367356	50.4479715790357	5.29509689442512	4.13869320446109
50.4484715790357	111.052869002121	81.1256262953257	-1727.23298212104	46.1367587393379	25.8839077998562	50.4484715790357	5.31011798049916	4.10379640296009
50.4489715790357	110.955350602879	79.8386124182807	-1722.90303168355	46.1568325829638	25.8801715052556	50.4489715790357	5.33030885873177	4.07111401525121
50.4494715790357	110.666441945198	78.478805186404	-1715.88388933672	46.1768728905964	25.8764387523956	50.4494715790357	5.34521391841841	4.03629561765252
50.4499715790357	110.482128611971	77.2141281930916	-1709.89435278631	46.1968789152592	25.8727096716019	50.4499715790357	5.36506568773101	4.00364130649052
50.4504715790357	110.112350416724	75.8829822763904	-1701.28801057147	46.2168499133042	25.8689842627897	50.4504715790357	5.37983365270923	3.96898054907361
50.4509715790357	109.845310285423	74.6432753130876	-1693.72402618335	46.2367851444018	25.8652626474573	50.4509715790357	5.39931065330716	3.93642624856726
50.4514715790357	109.399670267255	73.3434070446378	-1683.6308289362	46.2566838715321	25.8615448257391	50.4514715790357	5.41392202503126	3.90200045255859
50.4519715790357	109.054444251852	72.1310598986946	-1674.58614893955	46.2765453609752	25.8578309100539	50.4519715790357	5.43299162430352	3.86961655217562
50.4524715790357	108.538363029815	70.8648008588195	-1663.11420044953	46.2963688823014	25.8541209005498	50.4524715790357	5.44742848978424	3.83550065003207
50.4529715790357	108.119898667999	69.6819516515707	-1652.6898626653	46.3161537083621	25.8504149004131	50.4529715790357	5.46606116373004	3.80335556357883
50.4534715790357	107.539135342219	68.4513433565604	-1639.95355126029	46.3358991152801	25.8467129096327	50.4534715790357	5.48030719340705	3.76962164918625
50.4539715790357	107.052717595318	67.299873451666	-1628.25649956239	46.355604382441	25.8430150221063	50.4539715790357	5.49847657617012	3.73778140356217
50.4544715790357	106.413293671442	66.1066656010415	-1614.37499562644	46.3752687924826	25.8393212375237	50.4544715790357	5.51251700725911	3.70449831169961
50.4549715790357	105.864474134956	64.9881976578721	-1601.51667786969	46.3948916312869	25.835631640531	50.4549715790357	5.53019991003111	3.67302616023369
50.4554715790358	105.172597255287	63.8338497506862	-1586.61243223982	46.4144721879697	25.8319462304145	50.4554715790358	5.54402151548203	3.64025907900387
50.4559715790358	104.567123117756	62.7497487612007	-1572.70740183786	46.4340097548718	25.8282650826931	50.4559715790358	5.56119791615074	3.6092151428735
50.4564715790358	103.829112022862	61.6354348668491	-1556.90467275281	46.45350362755	25.8245881961789	50.4564715790358	5.57478896188907	3.57702526312825
50.4569715790358	103.172856070809	60.5868119887593	-1542.06921912679	46.4729531047674	25.8209156374699	50.4569715790358	5.59144196731928	3.54646620458285
50.4574715790358	102.39506804985	59.5134283917911	-1525.49265239886	46.4923574829715	25.8172474048668	50.4574715790358	5.60479215890935	3.51491040931637
50.4579715790358	101.693960870813	58.5011473350741	-1509.84348253444	46.511716072041	25.813583556326	50.4579715790358	5.62090794187775	3.48488913957369
50.4584715790358	100.882722840228	57.4693227528583	-1492.61676697568	46.5310281810419	25.8099240896316	50.4584715790358	5.63400836294581	3.4540197361526
50.4589715790358	100.142688264982	56.4940084567133	-1476.26975801857	46.5502931215865	25.8062690544431	50.4589715790358	5.64957607604173	3.42458516071552
50.4594715790358	99.3042324300731	55.5041164945673	-1458.51437461733	46.5695102083501	25.8026184480526	50.4594715790358	5.66241911999914	3.39444965803682
50.4599715790358	98.531127090458	54.5661658027508	-1441.58341411235	46.5886787591446	25.7989723122229	50.4599715790358	5.67743078888177	3.36564646153113
50.4604715790358	97.6715319856075	53.6183393035046	-1423.41749417358	46.6077980949221	25.7953306438053	50.4604715790358	5.69001008600412	3.33628739388649
50.4609715790358	96.8710897196362	52.7179333382538	-1406.01342162823	46.6268675397674	25.7916934771137	50.4609715790358	5.70446048453777	3.3081558662294
50.4614715790358	95.9962272350556	51.8120802733342	-1387.55072544953	46.6458864208901	25.7880608086328	50.4614715790358	5.71677082595852	3.27961066499785
50.4619715790358	95.1740089032932	50.9491981997099	-1369.78038555752	46.6648540686151	25.784432665713	50.4619715790358	5.73065733575266	3.252186570144
50.4624715790358	94.2894977393783	50.0850187554926	-1351.1294098602	46.6837698163738	25.7808090445673	50.4624715790358	5.74269459607509	3.22448748400497
50.4629715790358	93.4508468658308	49.2594526331672	-1333.09482472277	46.7026330006948	25.7771899660954	50.4629715790358	5.75601705297129	3.1978019721235
50.4634715790358	92.5620126828686	48.4364571546478	-1314.35804369042	46.7214429611957	25.7735754263498	50.4634715790358	5.7677781128196	3.17097603586457
50.4639715790358	91.7120171786112	47.647827581442	-1296.15570831469	46.7401990405737	25.7699654403122	50.4639715790358	5.78053864280577	3.1450555992549
50.4644715790358	90.8238595571652	46.8653550538765	-1277.42895007696	46.7589005845964	25.7663600039982	50.4644715790358	5.79202131257802	3.11912465073857
50.4649715790358	89.9673196475816	46.1131273211699	-1259.14925273346	46.7775469420937	25.762759127015	50.4649715790358	5.80422415954561	3.09399112332348
50.4654715790358	89.0844858290144	45.3703640910373	-1240.5212103097	46.7961374649487	25.7591628054741	50.4654715790358	5.81542710529592	3.06897186755936
50.4659715790358	88.2258881747251	44.6538645891469	-1222.24797677997	46.8146715080884	25.755571044154	50.4659715790358	5.8270784529452	3.04464246723412
50.4664715790358	87.3526534268927	43.9498630524147	-1203.79985006609	46.8331484294754	25.7519838394003	50.4664715790358	5.83800112516488	3.02054658593951
50.4669715790358	86.4961513161076	43.2682956869351	-1185.61000863396	46.8515675900991	25.7484011917047	50.4669715790358	5.84910891524795	2.99703399853141
50.4674715790358	85.6364056579838	42.6019927003815	-1167.41527187698	46.8699283539669	25.7448230977867	50.4674715790358	5.85975148101979	2.97386830294437
50.4679715790358	84.785805047642	41.9544551045216	-1149.37863398627	46.8882300880952	25.741249554382	50.4679715790358	5.87032522997065	2.95118080596452
50.4684715790358	83.9402459516302	41.3238109538712	-1131.45620536393	46.9064721625013	25.7376805571696	50.4684715790358	5.88064452208441	2.92891628141305
50.4689715790358	83.0967300751781	40.7086197969066	-1113.5900266272	46.9246539501937	25.7341160982984	50.4689715790358	5.8906950781456	2.90703301617323
50.4694715790358	82.2529069444793	40.1077060339577	-1095.73003915449	46.9427748271649	25.7305561649958	50.4694715790358	5.90048669318239	2.885497396211
50.4699715790358	81.4069372402954	39.52010157897	-1077.83607577063	46.9608341723813	25.7270007395863	50.4699715790358	5.91003087044965	2.86428218136842
50.4704715790358	80.5574150852783	38.9450102184083	-1059.87696886573	46.9788313677756	25.7234498005034	50.4704715790358	5.91933768491561	2.84336547797425
50.4709715790358	79.7033072540806	38.3817794532578	-1041.82937996292	46.9967657982377	25.7199033237855	50.4709715790358	5.92841556917714	2.8227299285518
50.4714715790358	78.8439016195808	37.8298769835164	-1023.67672725517	47.0146368516063	25.7163612846556	50.4714715790358	5.93727151084072	2.80236202821018
50.4719715790358	77.9787626669711	37.288870847509	-1005.40824836164	47.0324439186604	25.7128236589329	50.4719715790358	5.94591127946669	2.7822515399902
50.4724715790358	77.1076929176264	36.758412603435	-987.018186519855	47.0501863931103	25.7092904241466	50.4724715790358	5.95433962909033	2.76239099317841
50.4729715790358	76.2306993887788	36.2382230733448	-968.505083578126	47.0678636715903	25.7057615603103	50.4729715790358	5.96256047223434	2.74277525216695
50.4734715790358	75.3479643653268	35.7280802524867	-949.871164666389	47.0854751536486	25.7022370503747	50.4734715790358	5.97057702839976	2.72340114547501
50.4739715790358	74.4598198724085	35.2278090514969	-931.121801554419	47.1030202417401	25.6987168804036	50.4739715790358	5.97839195057528	2.70426714612693
50.4744715790358	73.5667253296074	34.7372725919804	-912.265043631008	47.1204983412173	25.6952010395353	50.4744715790358	5.98600743293295	2.68537309590087
50.4749715790358	72.6692479450416	34.2563648202172	-893.311207081272	47.1379088603223	25.6916895197896	50.4749715790358	5.99342530243236	2.66671996707979
50.4754715790358	71.7680454729276	33.7850042406536	-874.272514231692	47.155251210178	25.6881823157779	50.4754715790358	6.00064709665703	2.6483096562871
50.4759715790358	70.863851013528	33.3231286017644	-855.16277621259	47.1725248047801	25.6846794243619	50.4759715790358	6.00767412986569	2.63014480579807
50.4764715790359	69.9574595813448	32.870690392815	-835.997113089552	47.1897290609884	25.6811808442979	50.4764715790359	6.01450754894998	2.61222864840661
50.4769715790359	69.0497162073277	32.4276530318471	-816.791706467081	47.2068633985187	25.677686575892	50.4769715790359	6.02114838074351	2.59456487251314
50.4774715790359	68.1415053748494	31.9939876435426	-797.563580292926	47.2239272399344	25.6741966206841	50.4774715790359	6.02759757191657	2.57715750459877
50.4779715790359	67.2337416181661	31.5696703410637	-778.330406209805	47.2409200106387	25.6707109811695	50.4779715790359	6.03385602251191	2.56001080667604
50.4784715790359	66.3273611368028	31.1546799389779	-759.110330328767	47.257841138865	25.6672296605623	50.4784715790359	6.03992461402458	2.54312918666908
50.4789715790359	65.4233143004126	30.7489960353644	-739.921818748923	47.2746900556702	25.6637526626012	50.4789715790359	6.04580423279873	2.52651711998467
50.4794715790359	64.5225589367041	30.3525974104694	-720.783519533309	47.2914661949257	25.6602799913946	50.4794715790359	6.05149578940357	2.51017908079877
50.4799715790359	63.6260543104487	29.9654606971194	-701.714139206604	47.3081689933091	25.6568116513005	50.4799715790359	6.05700023455631	2.49411948180702
50.4804715790359	62.7347478449185	29.5875574465706	-682.756635854213	47.3247978902964	25.6533476468261	50.4804715790359	6.06231883587639	2.47834254439389
50.4809715790359	61.8495608434645	29.218851162195	-663.959576953653	47.3413523281536	25.649887982523	50.4809715790359	6.06745330886378	2.46285216257308
50.4814715790359	60.9713856272612	28.8592971420652	-645.340605451168	47.3578317519287	25.6464326628748	50.4814715790359	6.07240553362381	2.44765188123607
50.4819715790359	60.10108355219	28.5088425361599	-626.916625798726	47.3742356094434	25.6429816921853	50.4819715790359	6.07717750760729	2.43274488327888
50.4824715790359	59.2394833038728	28.1674264674834	-608.703860914309	47.3905633512851	25.6395350744773	50.4824715790359	6.08177133554183	2.41813397958663
50.4829715790359	58.3873793749581	27.8349801908602	-590.717822751081	47.4068144307989	25.6360928134091	50.4829715790359	6.08618922486066	2.4038216009116
50.4834715790359	57.5455307050323	27.5114272820247	-572.973286000398	47.4229883040795	25.6326549122102	50.4834715790359	6.09043348174981	2.38980979144351
50.4839715790359	56.7146594760154	27.1966838529196	-555.484264938682	47.439084429963	25.6292213736383	50.4839715790359	6.09450650709232	2.37610020399696
50.4844715790359	55.8954500583241	26.8906587899498	-538.263993340384	47.4551022700192	25.6257921999535	50.4844715790359	6.09841079222849	2.36269409676604
50.4849715790359	55.0885481038328	26.5932540123466	-521.324907373812	47.4710412885433	25.6223673929082	50.4849715790359	6.10214891454705	2.34959233160453
50.4854715790359	54.2945597820642	26.3043647480993	-504.678631402168	47.4869009525481	25.6189469537496	50.4854715790359	6.10572353293316	2.33679537379316
50.4859715790359	53.5140511563067	26.0238798251606	-488.335966617709	47.5026807317561	25.6155308832317	50.4859715790359	6.10913738309789	2.32430329325766
50.4864715790359	52.7475476965437	25.7516819758491	-472.306882441238	47.5183800985911	25.6121191816335	50.4864715790359	6.11239327281109	2.31211576720098
50.4869715790359	51.9955339261878	25.4876481525536	-456.600510621903	47.5339985281712	25.6087118487816	50.4869715790359	6.11549407705666	2.30023208411274
50.4874715790359	51.2584531996686	25.2316498530028	-441.22514197386	47.5495354983001	25.6053088840763	50.4874715790359	6.11844273312703	2.28865114911627
50.4879715790359	50.5367076079205	24.9835534535023	-426.188225686736	47.5649904894594	25.6019102865175	50.4879715790359	6.12124223567161	2.27737149061163
50.4884715790359	49.8306577964487	24.7432205068696	-411.496384694124	47.580362984801	25.6127587948878	50.4884715790359	6.12389554902298	2.26639126625521
50.4889715790359	49.1406238038544	24.5105082230614	-397.155377913486	47.5956524701389	25.6337177527052	50.4889715790359	6.12640586133847	2.25570827825805
50.4894715790359	48.4668845957959	24.2852696710055	-383.170149356731	47.6108584339421	25.6624582214869	50.4894715790359	6.12877631359875	2.24531997694341
50.4899715790359	47.8096787008583	24.0673541801221	-369.544824054514	47.62597109308	25.6970576598484	50.4899715790359	6.13101007844011	2.23522347435713
50.4904715790359	47.1692047217454	23.8566076956397	-356.282718529605	47.6409697575571	25.7360595515033	50.4904715790359	6.1331103597089	2.22541555674788
50.4909715790359	46.5456219454975	23.6528731324233	-343.386353853139	47.6558350402218	25.7783487742141	50.4909715790359	6.13508038921674	2.2158926979252
50.4914715790359	45.9390510526739	23.4559907271152	-330.857471059461	47.6705486869162	25.8230773178339	50.4914715790359	6.13692342173635	2.2066510734609
50.4919715790359	45.3495749265073	23.2657983886111	-318.697048564676	47.6850934026026	25.8696018844955	50.4919715790359	6.13864272997762	2.19768657570526
50.4924715790359	44.7772395577164	23.0821320459296	-306.905321492929	47.6994527051996	25.917435523744	50.4924715790359	6.14024159958642	2.18899482953971
50.4929715790359	44.2220550404182	22.9048259925731	-295.481802809219	47.7136108028857	25.9662099703429	50.4929715790359	6.14172332420958	2.18057120878444
50.4934715790359	43.6839966542237	22.7337132264878	-284.425306158647	47.7275524912422	26.0156466352624	50.4934715790359	6.14309120063185	2.17241085317546
50.4939715790359	43.1630060273609	22.5686257847708	-273.733970307117	47.7412630671776	26.0655344296162	50.4939715790359	6.14434852399104	2.16450868582351
50.4944715790359	42.6589923754306	22.4093950722965	-263.405285073742	47.754728257036	26.115712940788	50.4944715790359	6.14549858307754	2.15685943106552
50.4949715790359	42.1718338101666	22.2558521834744	-253.436118640549	47.7679341567025	26.1660597553941	50.4949715790359	6.14654465572496	2.14945763261821
50.4954715790359	41.7013787123531	22.1078282163768	-243.822746120518	47.7808671818478	26.2164809628531	50.4954715790359	6.14749000429921	2.142297671943
50.4959715790359	41.2474471628422	21.9651545785069	-234.560879260787	47.7935140267431	26.2669040745758	50.4959715790359	6.14833787129387	2.13537378673179
50.4964715790359	40.8098324254243	21.8276632835145	-225.645697153997	47.8058616303167	26.3172727608986	50.4964715790359	6.14909147503999	2.1286800894237
50.496971579036	40.3883024751331	21.6951872381936	-217.071877827261	47.8178971483264	26.3675429443822	50.496971579036	6.14975400553886	2.12221058566484
50.497471579036	39.982601565421	21.5675605191384	-208.833630575365	47.8296079306934	26.4176798978385	50.497471579036	6.15032862042674	2.11595919262486
50.497971579036	39.5924518275222	21.4446186384666	-200.924728902376	47.8409815031892	26.4676560823046	50.497971579036	6.15081844108023	2.10991975708718
50.498471579036	39.2175548952268	21.3261987980613	-193.338543934064	47.8520055527915	26.517449527858	50.498471579036	6.1512265488715	2.10408607323275
50.498971579036	38.8575935482387	21.2121401318217	-186.068078162466	47.862667916124	26.5670426120932	50.498971579036	6.15155598158225	2.09845190004153
50.499471579036	38.5122333672603	21.1022839354613	-179.105999383536	47.872956570491	26.6164211303188	50.499471579036	6.15180972998525	2.09301097823956
50.499971579036	38.1811243939653	20.9964738834329	-172.444674689142	47.8828596270833	26.6655735807528	50.499971579036	6.15199073460188	2.08775704672499
50.500471579036	37.863902789069	20.8945562326146	-166.076204375881	47.8923653260034	26.7144906094318	50.500471579036	6.15210188264386	2.08268385841094
50.500971579036	37.5601924817971	20.796380012437	-159.992455635049	47.9014620328047	26.7631645750791	50.500971579036	6.15214600514671	2.07778519542895
50.501471579036	37.2696068041792	20.7017972011875	-154.185095890856	47.9101382362908	26.8115892052711	50.501471579036	6.15212587430205	2.07305488364235
50.501971579036	36.9917501037651	20.6106628882826	-148.645625657519	47.9183825473538	26.8597593231025	50.501971579036	6.15204420099483	2.06848680642476
50.502471579036	36.7262193285638	20.5228354223532	-143.365410790155	47.9261836986686	26.9076706290633	50.502471579036	6.15190363255116	2.06407491766491
50.502971579036	36.472605578249	20.4381765450473	-138.33571400946	47.9335305450836	26.9553195267043	50.502971579036	6.15170675070127	2.05981325396549
50.503471579036	36.2304956159539	20.3565515105122	-133.547725585989	47.9404120645754	27.0027029833811	50.503471579036	6.15145606976121	2.05569594600915
50.503971579036	35.9994733352912	20.2778291905761	-128.992593076308	47.9468173596534	27.0498184192869	50.503971579036	6.15115403503601	2.05171722907167
50.504471579036	35.7791211775754	20.201882165708	-124.661450010407	47.952735659116	27.0966636193774	50.504471579036	6.15080302144592	2.04787145266762
50.504971579036	35.5690214945997	20.1285868018932	-120.545443437492	47.9581563200791	27.1432366638219	50.504971579036	6.15040533237608	2.04415308932009
50.505471579036	35.3687578527165	20.0578233136174	-116.63576024543	47.9630688302058	27.1895358734103	50.505471579036	6.14996319874937	2.04055674245154
50.505971579036	35.1779162743898	19.9894758132089	-112.923652177818	47.9674628100781	27.2355597669702	50.505971579036	6.14947877832044	2.03707715339834
50.506471579036	34.9960864138285	19.9234323468421	-109.400459481624	47.9713280156618	27.2813070283654	50.506471579036	6.14895415518836	2.03370920755655
50.506971579036	34.8228626637595	19.8595849175565	-106.057633127681	47.9746543408228	27.3267764810718	50.506971579036	6.148391339524	2.03044793967148
50.507471579036	34.6578451908669	19.7978294956943	-102.886755555774	47.9774318198584	27.3719670686917	50.507471579036	6.14779226750734	2.02728853828809
50.507971579036	34.5006408978918	19.7380660172044	-99.8795599057471	47.9796506300144	27.4168778400727	50.507971579036	6.14715880146868	2.02422634938331
50.508471579036	34.3508643108601	19.680198370306	-97.0279477056576	47.981301093965	27.4615079379586	50.508471579036	6.14649273022726	2.02125687920529
50.508971579036	34.2081383903804	19.6241343710394	-94.324004997681	47.9823736822327	27.5058565903192	50.508971579036	6.1457957696193	2.01837579634795
50.509471579036	34.0720952664148	19.5697857282686	-91.7600168919195	47.9828590155318	27.5499231036896	50.509471579036	6.14506956320719	2.01557893309239
50.509971579036	33.9423768963907	19.517067998732	-89.3284805476154	47.9827478670247	27.5937068579977	50.509971579036	6.14431568316069	2.01286228604902
50.510471579036	33.8186356469573	19.4659005327605	-87.0221165902393	47.9820311644749	27.6372073024847	50.510471579036	6.14353563130003	2.01022201613696
50.510971579036	33.7005348001262	19.4162064113062	-84.8338789816568	47.980699992294	27.6804239524171	50.510971579036	6.14273084029084	2.00765444793884
50.511471579036	33.587748984941	19.3679123749426	-82.7569633688127	47.9787455934698	27.723356386369	50.511471579036	6.14190267497981	2.00515606847083
50.511971579036	33.4799645362082	19.3209487455081	-80.7848139442138	47.976159371376	27.7660042439114	50.511971579036	6.14105243385999	2.00272352540867
50.512471579036	33.3768797821857	19.275249341074	-78.9111288587777	47.9729328914564	27.8083672235909	50.512471579036	6.14018135065408	2.00035362481152
50.512971579036	33.2782052634598	19.2307513849222	-77.1298642343871	47.9690578827834	27.8504450811147	50.512971579036	6.13929059600415	1.99804332838568
50.513471579036	33.1836638855494	19.187395409217	-75.4352368296021	47.9645262394876	27.8922376276832	50.513471579036	6.13838127925572	1.99578975033061
50.513971579036	33.0929910080514	19.1451251540491	-73.8217254175643	47.9593300220609	27.9337447284302	50.513971579036	6.1374544503247	1.99359015380922
50.514471579036	33.0059344733906	19.1038874625255	-72.2840709399753	47.953461458532	27.9749663009427	50.514471579036	6.13651110163506	1.99144194708439
50.514971579036	32.922254578447	19.0636321725607	-70.8172755052933	47.946912945516	28.0159023138421	50.514971579036	6.13555217011581	1.98934267936249
50.515471579036	32.8417239925164	19.0243120060138	-69.4166003028329	47.9396770491388	28.0565527854137	50.515471579036	6.13457853924584	1.98729003638435
50.515971579036	32.7641276252102	18.9858824557937	-68.0775625073656	47.9317465058419	28.0969177822772	50.515971579036	6.13359104113541	1.98528183580238
50.516471579036	32.6892624480116	18.9483016715334	-66.7959312510335	47.923114223067	28.1369974180899	50.516471579036	6.1325904586336	1.98331602238172
50.516971579036	32.6169372732954	18.9115303444097	-65.5677227409974	47.9137732798253	28.1767918522819	50.516971579036	6.13157752745126	1.98139066306159
50.517471579036	32.546972494666	18.875531591656	-64.3891946021547	47.9037169271531	28.216301288817	50.517471579036	6.13055293828965	1.97950394191134
50.5179715790361	32.4791997924942	18.8402708412881	-63.2568395246329	47.8929385884617	28.2555259749791	50.5179715790361	6.1295173389652	1.97765415501419
50.5184715790361	32.4134618085265	18.8057157175311	-62.1673782954807	47.8814318597793	28.2944662001814	50.5184715790361	6.12847133652169	1.97583970530947
50.5189715790361	32.3496117934055	18.771835927402	-61.1177522932086	47.8691905098939	28.3331222947979	50.5189715790361	6.12741549932139	1.97405909742252
50.5194715790361	32.2875132308823	18.7386031488706	-60.1051155224722	47.8562084803982	28.3714946290142	50.5194715790361	6.12635035910755	1.97231093250932
50.5199715790361	32.2270394424193	18.7059909209848	-59.1268262644316	47.842479885643	28.409583611699	50.5199715790361	6.12527641303109	1.97059390314085
50.5204715790361	32.1680731757724	18.6739745363145	-58.1804384160129	47.8279990126009	28.4473896892932	50.5204715790361	6.12419412563508	1.96890678825011
50.5209715790361	32.1105061810226	18.6425309360289	-57.2636925887172	47.8127603206465	28.4849133447176	50.5209715790361	6.12310393079108	1.96724844816282
50.5214715790361	32.0542387773773	18.6116386078907	-56.3745070345657	47.7967584412558	28.5221550962978	50.5214715790361	6.12200623358228	1.96561781973056
50.5219715790361	31.9991794139092	18.5812774874138	-55.5109684634844	47.7799881776297	28.5591154967062	50.5219715790361	6.12090141212869	1.96401391158318
50.5224715790361	31.9452442272239	18.5514288623975	-54.6713228128409	47.7624445042465	28.5957951319209	50.5224715790361	6.11978981935064	1.96243579951534
50.5229715790361	31.8923565988648	18.5220752810167	-53.8539660260355	47.7437684882654	28.6321946202009	50.5229715790361	6.11867178466709	1.96088262202
50.5234715790361	31.8404467150745	18.4932004636151	-53.0574348930801	47.7234972619951	28.6683146110778	50.5234715790361	6.11754761562614	1.95935357597979
50.5239715790361	31.7894511313267	18.4647892183169	-52.2803980019542	47.7012695599328	28.704155784364	50.5239715790361	6.11641759946539	1.95784791252552
50.5244715790361	31.7393123438431	18.4368273605432	-51.5216468453404	47.6767962764384	28.7397188491768	50.5244715790361	6.11528200460081	1.95636493306903
50.5249715790361	31.6899783700988	18.4093016364905	-50.7800871230617	47.6498462878958	28.7750045429788	50.5249715790361	6.11414108204274	1.95490398551633
50.5254715790361	31.6414023401135	18.3821996506004	-50.0547302762567	47.6202349109549	28.8100136306351	50.5254715790361	6.11299506673861	1.95346446066486
50.5259715790361	31.5935421001155	18.3555097970277	-49.3446852850786	47.5878148299484	28.8447469034862	50.5259715790361	6.11184417884215	1.95204578878784
50.5264715790361	31.5463598299614	18.3292211950866	-48.6491507574954	47.5524689415881	28.8792051784371	50.5264715790361	6.11068862490947	1.95064743640673
50.5269715790361	31.4998216754934	18.3033236286368	-47.9674073326369	47.514104704765	28.9133892970632	50.5269715790361	6.10952859902258	1.94926890325185
50.5274715790361	31.4538973968162	18.2778074893484	-47.298810418143	47.4726496739156	28.9473001247324	50.5274715790361	6.10836428384155	1.94790971941001
50.5279715790361	31.4085600332915	18.2526637237684	-46.642783277096	47.4280479651413	28.9809385497427	50.5279715790361	6.10719585158663	1.94656944265676
50.5284715790361	31.3637855858603	18.2278837840962	-45.9988104764039	47.3802574589885	29.0143054824775	50.5284715790361	6.106023464952	1.94524765596999
50.5289715790361	31.3195527171335	18.2034595825579	-45.3664317050079	47.3292475862353	29.0474018545758	50.5289715790361	6.10484727795317	1.94394396522087
50.5294715790361	31.2758424695271	18.179383449262	-44.7452359669246	47.2749975760099	29.0802286181194	50.5294715790361	6.10366743671016	1.942657997037
50.5299715790361	31.2326380015633	18.1556480934039	-44.1348561510691	47.2174950712533	29.1127867448361	50.5299715790361	6.10248408016888	1.9413893968324
50.5304715790361	31.189924342319	18.13224656768	-43.5349639768825	47.1567350365635	29.1450772253188	50.5304715790361	6.10129734076319	1.94013782699804
50.5309715790361	31.147688163869	18.1091722357662	-42.9452653121616	47.0927188991373	29.1771010682608	50.5309715790361	6.10010734502038	1.9389029652463
50.5314715790361	31.1059175714552	18.0864187427063	-42.3654958570625	47.0254538757794	29.2088592997071	50.5314715790361	6.09891421411285	1.93768450310234
50.5319715790361	31.0646019110002	18.0639799880569	-41.7954171860735	46.9549524485824	29.2403529623211	50.5319715790361	6.09771806435879	1.93648214453505
50.5324715790361	31.0237315934951	18.0418501016284	-41.2348131378499	46.8812319594427	29.2715831146677	50.5324715790361	6.09651900767481	1.93529560471999
50.5329715790361	30.9832979356977	18.0200234216627	-40.6834865410708	46.8043142995363	29.3025508305111	50.5329715790361	6.09531715198345	1.93412460892665
50.5334715790361	30.9432930165149	17.9984944752886	-40.1412562630749	46.7242256745734	29.3332571981291	50.5334715790361	6.09411260157849	1.93296889152222
50.5339715790361	30.9037095483724	17.9772579610954	-39.6079545667703	46.6409964303652	29.3637033196416	50.5339715790361	6.09290545745097	1.93182819508399
50.5344715790361	30.8645407628325	17.9563087336697	-39.0834247603543	46.5546609261683	29.3938903103551	50.5344715790361	6.09169581757884	1.93070226961287
50.5349715790361	30.8257803096751	17.9356417899403	-38.567519123565	46.4652574456057	29.4238192981219	50.5349715790361	6.09048377718296	1.92959087184008
50.5354715790361	30.7874221686308	17.9152522571849	-38.0600970936378	46.3728281368033	29.4534914227142	50.5354715790361	6.08926942895227	1.92849376461974
50.5359715790361	30.7494605729345	17.8951353825512	-37.5610236937469	46.2774189748602	29.4829078352125	50.5359715790361	6.08805286324088	1.92741071639999
50.5364715790361	30.7118899438562	17.875286523956	-37.0701681865145	46.1790797409366	29.5120696974094	50.5364715790361	6.08683416823937	1.92634150076553
50.5369715790361	30.6747048353628	17.8557011422282	-36.587402935133	46.0778640131861	29.5409781812266	50.5369715790361	6.08561343012309	1.9252858960449
50.5374715790361	30.6378998880699	17.8363747943679	-36.1126024547808	45.9738291655096	29.5696344681469	50.5374715790361	6.08439073317955	1.92424368497588
50.5379715790361	30.6014697916555	17.8173031278039	-35.6456426372602	45.8670363707167	29.5980397486597	50.5379715790361	6.08316615991727	1.92321465442289
50.5384715790361	30.5654092549229	17.7984818755344	-35.186400132183	45.7575506051739	29.6261952217206	50.5384715790361	6.08193979115809	1.92219859514052
50.5389715790362	30.5297129827264	17.7799068520459	-34.7347518685336	45.645440652424	29.6541020942241	50.5389715790362	6.08071170611498	1.9211953015777
50.5394715790362	30.4943756590003	17.7615739499114	-34.2905747010236	45.530779103589	29.6817615804902	50.5394715790362	6.07948198245714	1.92020457171738
50.5399715790362	30.4593919351638	17.7434791369759	-33.8537451663365	45.4136423526578	29.7091749017635	50.5399715790362	6.07825069636409	1.91922620694688
50.5404715790362	30.4247564232128	17.7256184540453	-33.4241393351219	45.2941105849905	29.736343285726	50.5404715790362	6.07701792257033	1.91826001195453
50.5409715790362	30.3904636928449	17.7079880130017	-33.0016327463742	45.1722677575787	29.7632679660222	50.5409715790362	6.07578373440204	1.91730579464856
50.5414715790362	30.3565082720069	17.6905839952734	-32.5861004117055	45.0482015697854	29.7899501817966	50.5414715790362	6.07454820380701	1.91636336609446
50.5419715790362	30.3228846502973	17.6734026505987	-32.1774168778774	44.9220034234541	29.8163911772443	50.5419715790362	6.07331140137916	1.91543254046755
50.5424715790362	30.289587284697	17.6564402960231	-31.7754563368632	44.7937683714194	29.8425922011727	50.5424715790362	6.07207339637857	1.91451313501768
50.5429715790362	30.2566106071478	17.6396933150826	-31.3800927736053	44.6635950536065	29.8685545065757	50.5429715790362	6.07083425674801	1.91360497004332
50.5434715790362	30.223949033541	17.6231581571253	-30.9912001425445	44.5315856200333	29.8942793502201	50.5434715790362	6.06959404912686	1.9127078688728
50.5439715790362	30.191596973721	17.6068313367351	-30.6086525648691	44.3978456401636	29.919767992242	50.5439715790362	6.06835283886306	1.91182165785046
50.5444715790362	30.1595488421546	17.5907094332209	-30.2323245393322	44.2624839981895	29.9450216957564	50.5444715790362	6.06711069002378	1.91094616632601
50.5449715790362	30.1277990689526	17.5747890901443	-29.8620911602973	44.1256127739477	29.9700417264762	50.5449715790362	6.06586766540538	1.91008122664547
50.5454715790362	30.0963421109752	17.5590670148614	-29.4978283375093	43.9873471092947	29.9948293523433	50.5454715790362	6.06462382654304	1.90922667414244
50.5459715790362	30.0651724627876	17.5435399780571	-29.1394130128555	43.8478050598988	30.0193858431693	50.5459715790362	6.06337923372048	1.90838234712865
50.5464715790362	30.0342846672692	17.5282048132578	-28.7867233701154	43.7071074325177	30.0437124702879	50.5464715790362	6.06213394598011	1.90754808688279
50.5469715790362	30.0036733257134	17.5130584163085	-28.4396390343895	43.5653776079587	30.0678105062161	50.5469715790362	6.06088802113376	1.90672373763706
50.5474715790362	29.9733331072864	17.498097744805	-28.0980412585297	43.4227413500308	30.091681224327	50.5474715790362	6.05964151577428	1.90590914656092
50.5479715790362	29.9432587577419	17.4833198174742	-27.7618130944981	43.2793266009127	30.1153258985309	50.5479715790362	6.05839448528804	1.90510416374157
50.5484715790362	29.9134451073163	17.4687217134997	-27.4308395481151	43.1352632634716	30.1387458029673	50.5484715790362	6.05714698386849	1.90430864216097
50.5489715790362	29.8838870777519	17.4543005717877	-27.1050077161343	42.9906829711687	30.1619422117057	50.5489715790362	6.05589906453077	1.90352243766942
50.5494715790362	29.8545796884175	17.440053590176	-26.7842069050491	42.8457188462899	30.1849163984556	50.5494715790362	6.05465077912744	1.90274540895543
50.5499715790362	29.8255180615147	17.4259780245853	-26.468328731393	42.7005052473283	30.2076696362857	50.5499715790362	6.05340217836518	1.90197741751218
50.5504715790362	29.7966974263757	17.412071188116	-26.1572672036463	42.555169152719	30.2302031973523	50.5504715790362	6.05215331182261	1.90121832760057
50.5509715790362	29.7681131228708	17.3983304500944	-25.8509187861524	42.4098204275906	30.2525183526355	50.5509715790362	6.05090422796897	1.90046800620912
50.5514715790362	29.7397606039586	17.3847532350725	-25.5491824457008	42.2645538204411	30.2746163716849	50.5514715790362	6.04965497418373	1.89972632301097
50.5519715790362	29.7116354374186	17.371337021786	-25.251959681604	42.1194510237815	30.2964985223725	50.5519715790362	6.04840559677688	1.8989931503182
50.5524715790362	29.6837333068175	17.3580793420773	-24.9591545403153	41.9745824668918	30.3181660706546	50.5524715790362	6.04715614101001	1.89826836303382
50.5529715790362	29.6560500117634	17.3449777797872	-24.6706736156779	41.8300088663728	30.3396202803411	50.5529715790362	6.04590665111783	1.89755183860182
50.5534715790362	29.6285814675094	17.3320299696241	-24.3864260360829	41.6857825664189	30.3608624128727	50.5534715790362	6.04465717033021	1.89684345695543
50.5539715790362	29.6013237039679	17.3192335960133	-24.106323439778	41.5419486969665	30.3818937271054	50.5539715790362	6.04340774089455	1.89614310046406
50.5544715790362	29.5742728642022	17.306586391935	-23.8302799396649	41.3985461742001	30.402715479103	50.5544715790362	6.04215840409835	1.89545065387928
50.5549715790362	29.5474252024591	17.2940861377552	-23.5582120789135	41.2556085646758	30.4233289219357	50.5549715790362	6.04090920029193	1.89476600427992
50.5554715790362	29.5207770818071	17.2817306600546	-23.2900387786731	41.1131648314941	30.4437353054871	50.5554715790362	6.03966016891116	1.89408904101697
50.5559715790362	29.4943249714429	17.2695178304617	-23.0256812791866	40.9712399785023	30.4639358762668	50.5559715790362	6.03841134850017	1.89341965565812
50.5564715790362	29.4680654437269	17.2574455644938	-22.7650630755022	40.8298556063603	30.4839318772304	50.5564715790362	6.0371627767338	1.89275774193261
50.5569715790362	29.441995171003	17.2455118204102	-22.5081098489541	40.6890303924531	30.5037245476058	50.5569715790362	6.03591449043989	1.89210319567636
50.5574715790362	29.4161109222583	17.2337145980819	-22.2547493954942	40.5487805050093	30.5233151227261	50.5574715790362	6.03466652562128	1.89145591477767
50.5579715790362	29.3904095596718	17.2220519378803	-22.0049115518845	40.4091199603961	30.5427048338682	50.5579715790362	6.03341891747735	1.89081579912378
50.5584715790362	29.3648880350951	17.2105219195889	-21.75852812065	40.2700609313381	30.561894908098	50.5584715790362	6.03217170042522	1.89018275054832
50.5589715790362	29.3395433865099	17.1991226613392	-21.5155327946483	40.1316140127597	30.5808865681209	50.5589715790362	6.03092490812042	1.88955667277987
50.5594715790362	29.314372734495	17.1878523185742	-21.2758610819541	39.9937884510456	30.599681032139	50.5594715790362	6.02967857347708	1.88893747139171
50.5599715790363	29.2893732787368	17.1767090830398	-21.0394502317393	39.8565923417167	30.6182795137127	50.5599715790363	6.02843272868755	1.88832505375298
50.5604715790363	29.26454229461	17.1656911818061	-20.8062391616709	39.7200327998434	30.6366832216288	50.5604715790363	6.02718740524147	1.88771932898108
50.5609715790363	29.2398771298519	17.1547968763197	-20.5761683873137	39.5841161069321	30.6548933597731	50.5609715790363	6.02594263394426	1.88712020789569
50.5614715790363	29.2153752013481	17.1440244614865	-20.3491799539069	39.448847837501	30.6729111270087	50.5614715790363	6.02469844493498	1.88652760297415
50.5619715790363	29.1910339920472	17.1333722647863	-20.1252173708238	39.3142329681334	30.6907377170595	50.5619715790363	6.02345486770366	1.88594142830841
50.5624715790363	29.1668510480132	17.1228386454185	-19.9042255489397	39.1802759714054	30.7083743183977	50.5624715790363	6.02221193110795	1.8853615995635
50.5629715790363	29.1428239756259	17.112421993479	-19.6861507410831	39.0469808967644	30.725822114137	50.5629715790363	6.02096966338922	1.88478803393748
50.5634715790363	29.1189504389331	17.1021207291676	-19.4709404856511	38.9143514401471	30.7430822819301	50.5634715790363	6.01972809218808	1.88422065012292
50.5639715790363	29.0952281571581	17.0919333020249	-19.2585435534487	38.78239100388	30.7601559938707	50.5639715790363	6.01848724455933	1.88365936826985
50.5644715790363	29.0716549023613	17.0818581901987	-19.0489098977453	38.6511027481965	30.7770444163999	50.5644715790363	6.0172471469863	1.88310410995004
50.5649715790363	29.0482284972552	17.0718938997381	-18.8419906075057	38.5204896355186	30.7937487102167	50.5649715790363	6.01600782539474	1.88255479812282
50.5654715790363	29.0249468131679	17.0620389639148	-18.6377378637104	38.390554468498	30.8102700301933	50.5654715790363	6.0147693051661	1.88201135710207
50.5659715790363	29.0018077681502	17.0522919425701	-18.4361048986528	38.2612999226685	30.8266095252936	50.5659715790363	6.01353161115041	1.88147371252458
50.5664715790363	28.9788093252199	17.042651421487	-18.2370459580921	38.132728574452	30.8427683384962	50.5664715790363	6.01229476767858	1.88094179131965
50.5669715790363	28.9559494907363	17.0331160117853	-18.0405162660907	38.0048429251518	30.8587476067209	50.5669715790363	6.01105879857434	1.8804155216797
50.5674715790363	28.9332263128952	17.0236843493391	-17.8464719923831	37.8776454214839	30.8745484607591	50.5674715790363	6.00982372716566	1.87989483303217
50.5679715790363	28.9106378803379	17.014355094216	-17.6548702220911	37.7511384731196	30.8901720252078	50.5679715790363	6.00858957629587	1.87937965601231
50.5684715790363	28.8881823208644	17.0051269301354	-17.4656689276109	37.625324467648	30.9056194184072	50.5684715790363	6.00735636833431	1.87886992243701
50.5689715790363	28.8658578002407	16.9959985639461	-17.2788269424804	37.5002057833103	30.920891752381	50.5689715790363	6.00612412518663	1.87836556527955
50.5694715790363	28.8436625210948	16.9869687251214	-17.0943039370626	37.3757847998094	30.9359901327811	50.5694715790363	6.00489286830479	1.87786651864516
50.5699715790363	28.8215947218882	16.978036165271	-16.9120603958462	37.2520639074576	30.9509156588347	50.5699715790363	6.00366261869669	1.87737271774744
50.5704715790363	28.7996526759593	16.969199657668	-16.7320575962158	37.1290455148864	30.9656694232946	50.5704715790363	6.00243339693554	1.87688409888553
50.5709715790363	28.7778346906264	16.9604579967913	-16.5542575885089	37.0067320555142	30.980252512393	50.5709715790363	6.00120522316892	1.87640059942195
50.5714715790363	28.7561391063469	16.9518099978811	-16.3786231772261	36.8851259929388	30.9946660057976	50.5714715790363	5.99997811712754	1.87592215776114
50.5719715790363	28.734564295923	16.943254496508	-16.2051179032512	36.7642298253986	31.0089109765708	50.5719715790363	5.99875209813386	1.87544871332861
50.5724715790363	28.7131086637489	16.9347903481534	-16.0337060269394	36.644046089429	31.022988491132	50.5724715790363	5.99752718511034	1.87498020655067
50.5729715790363	28.6917706450936	16.9264164278027	-15.8643525119708	36.5245773628181	31.0368996092217	50.5729715790363	5.99630339658753	1.87451657883468
50.5734715790363	28.6705487054141	16.918131629548	-15.6970230098596	36.4058262669551	31.0506453838692	50.5734715790363	5.99508075071198	1.87405777254989
50.5739715790363	28.6494413396948	16.9099348662021	-15.5316838450327	36.2877954686528	31.0642268613619	50.5739715790363	5.99385926525388	1.87360373100868
50.5744715790363	28.628447071808	16.9018250689219	-15.3683020003726	36.1704876815085	31.0776450812178	50.5744715790363	5.99263895761455	1.8731543984483
50.5749715790363	28.607564453895	16.8938011868409	-15.2068451032009	36.0539056668657	31.0909010761597	50.5749715790363	5.99141984483374	1.87270972001308
50.5754715790363	28.5867920657607	16.8858621867112	-15.0472814115966	35.9380592252614	31.103995872092	50.5754715790363	5.99020194359677	1.87226964173698
50.5759715790363	28.5661285142832	16.8780070525535	-14.8895798010249	35.822961898809	31.1169304880798	50.5759715790363	5.98898527024148	1.87183411052663
50.5764715790363	28.5455724328346	16.8702347853154	-14.7337097512379	35.7086278841783	31.1297059363299	50.5764715790363	5.98776984076502	1.87140307414464
50.5769715790363	28.5251224807116	16.8625444025377	-14.5796413334099	35.5950715478544	31.1423232221736	50.5769715790363	5.98655567083052	1.8709764811934
50.5774715790363	28.5047773425754	16.8549349380279	-14.4273451974765	35.4823073455384	31.1547833440527	50.5774715790363	5.98534277577359	1.87055428109916
50.5779715790363	28.4845357278994	16.8474054415423	-14.2767925596802	35.3703498042038	31.1670872935054	50.5779715790363	5.98413117060864	1.87013642409646
50.5784715790363	28.4643963704244	16.8399549784734	-14.1279551902867	35.2592135137748	31.1792360551561	50.5784715790363	5.98292087003513	1.86972286121291
50.5789715790363	28.4443580276215	16.8325826295457	-13.9808054014846	35.1489131202081	31.191230606706	50.5789715790363	5.98171188844365	1.8693135442543
50.5794715790363	28.4244194801616	16.8252874905182	-13.8353160354538	35.0394633187143	31.2030719189251	50.5794715790363	5.98050423992182	1.86890842579003
50.5799715790363	28.4045795313928	16.8180686718924	-13.69146045261	34.9308788469343	31.2147609556466	50.5799715790363	5.97929793826015	1.8685074591388
50.5804715790363	28.384837006824	16.8109252986284	-13.5492125200227	34.8231744780561	31.2262986737631	50.5804715790363	5.97809299695773	1.86811059835471
50.5809715790364	28.3651907536177	16.803856509866	-13.4085466000138	34.7163650138763	31.2376860232229	50.5809715790364	5.97688942922776	1.86771779821353
50.5814715790364	28.3456396400894	16.7968614586529	-13.2694375389436	34.6104652778192	31.2489239470301	50.5814715790364	5.97568724800301	1.8673290141994
50.5819715790364	28.3261825552157	16.7899393116783	-13.1318606561859	34.5054901079187	31.2600133812437	50.5819715790364	5.97448646594115	1.86694420249166
50.5824715790364	28.3068184081516	16.7830892490131	-12.9957917333093	34.4014543497758	31.27095525498	50.5824715790364	5.97328709542994	1.86656331995213
50.5829715790364	28.2875461277563	16.776310463856	-12.8612070034592	34.2983728494954	31.2817504904158	50.5829715790364	5.97208914859236	1.86618632411256
50.5834715790364	28.2683646621284	16.7696021622841	-12.728083140954	34.1962604466099	31.2924000027919	50.5834715790364	5.97089263729152	1.86581317316235
50.5839715790364	28.2492729781513	16.7629635630112	-12.5963972511084	34.0951319669965	31.3029047004198	50.5839715790364	5.96969757313559	1.86544382593663
50.5844715790364	28.2302700610479	16.7563938971495	-12.4661268602674	33.9950022157913	31.3132654846877	50.5844715790364	5.96850396748254	1.86507824190448
50.5849715790364	28.2113549139465	16.7498924079786	-12.3372499060801	33.8958859703068	31.3234832500688	50.5849715790364	5.96731183144478	1.86471638115753
50.5854715790364	28.1925265574558	16.7434583507181	-12.209744727997	33.7977979729558	31.3335588841305	50.5854715790364	5.96612117589373	1.86435820439871
50.5859715790364	28.1737840292518	16.7370909923065	-12.0835900580094	33.7007529241855	31.3434932675444	50.5859715790364	5.96493201146426	1.86400367293131
50.5864715790364	28.1551263836748	16.7307896111849	-11.9587650116158	33.604765475425	31.3532872740977	50.5864715790364	5.96374434855904	1.86365274864828
50.5869715790364	28.1365526913363	16.7245534970856	-11.8352490790262	33.5098502220513	31.3629417707054	50.5869715790364	5.96255819735281	1.86330539402173
50.5874715790364	28.1180620387383	16.7183819508251	-11.7130221166025	33.4160216963733	31.3724576174234	50.5874715790364	5.96137356779649	1.8629615720927
50.5879715790364	28.0996535279004	16.7122742841027	-11.5920643385179	33.3232943606388	31.3818356674624	50.5879715790364	5.96019046962131	1.86262124646115
50.5884715790364	28.0813262760005	16.7062298193028	-11.4723563086626	33.2316826000659	31.3910767672035	50.5884715790364	5.95900891234273	1.86228438127616
50.5889715790364	28.0630794150232	16.7002478893027	-11.3538789327569	33.1412007159023	31.4001817562134	50.5889715790364	5.95782890526435	1.86195094122636
50.5894715790364	28.0449120914193	16.6943278372834	-11.2366134506974	33.0518629185125	31.4091514672612	50.5894715790364	5.95665045748172	1.86162089153054
50.5899715790364	28.0268234657749	16.6884690165461	-11.1205414291054	32.9636833204961	31.4179867263361	50.5899715790364	5.95547357788603	1.86129419792856
50.5904715790364	28.0088127124902	16.682670790332	-11.0056447540902	32.8766759298393	31.426688352665	50.5904715790364	5.95429827516777	1.86097082667229
50.5909715790364	27.9908790194672	16.6769325316461	-10.8919056242203	32.7908546430999	31.435257158732	50.5909715790364	5.95312455782025	1.86065074451696
50.5914715790364	27.9730215878066	16.6712536230856	-10.7793065436777	32.70623323863	31.4436939502974	50.5914715790364	5.95195243414313	1.86033391871252
50.5919715790364	27.9552396315135	16.6656334566716	-10.6678303156162	32.6228253698344	31.451999526418	50.5919715790364	5.95078191224578	1.86002031699526
50.5924715790364	27.9375323772107	16.6600714336844	-10.5574600356915	32.5406445584687	31.4601746794681	50.5924715790364	5.94961300005061	1.85970990757966
50.5929715790364	27.9198990638611	16.654566964503	-10.4481790857762	32.4597041879783	31.4682201951606	50.5929715790364	5.94844570529634	1.85940265915029
50.5934715790364	27.9023389424969	16.6491194684476	-10.339971127836	32.3800174968788	31.4761368525693	50.5934715790364	5.9472800355412	1.85909854085403
50.5939715790364	27.8848512759568	16.643728373626	-10.2328200979801	32.3015975721795	31.4839254241508	50.5939715790364	5.946115998166	1.85879752229233
50.5944715790364	27.8674353386301	16.6383931167828	-10.1267102006627	32.224457342851	31.4915866757681	50.5944715790364	5.94495360037725	1.8584995735137
50.5949715790364	27.8500904162075	16.6331131431523	-10.0216259030316	32.1486095733396	31.4991213667135	50.5949715790364	5.94379284921008	1.85820466500638
50.5954715790364	27.8328158054384	16.6278879063146	-9.91755192942577	32.0740668571266	31.506530249733	50.5954715790364	5.94263375153122	1.85791276769106
50.5959715790364	27.8156108138951	16.6227168680543	-9.81447325601906	32.0008416103379	31.5138140710502	50.5959715790364	5.94147631404182	1.85762385291388
50.5964715790364	27.7984747597423	16.6175994982228	-9.71237510558119	31.9289460654007	31.5209735703913	50.5964715790364	5.94032054328031	1.8573378924395
50.5969715790364	27.7814069715127	16.612535274603	-9.61124294238573	31.8583922647526	31.5280094810101	50.5969715790364	5.93916644562507	1.8570548584443
50.5974715790364	27.7644067878881	16.6075236827774	-9.51106246722723	31.7891920546005	31.5349225297137	50.5974715790364	5.93801402729721	1.8567747235098
50.5979715790364	27.7474735574858	16.6025642159984	-9.41181961256653	31.7213570787333	31.5417134368879	50.5979715790364	5.93686329436312	1.85649746061611
50.5984715790364	27.7306066386506	16.5976563750618	-9.31350053779035	31.6548987723888	31.548382916524	50.5984715790364	5.93571425273712	1.85622304313559
50.5989715790364	27.7138053992509	16.5927996681827	-9.21609162457507	31.589828356174	31.5549316762443	50.5989715790364	5.93456690818395	1.85595144482665
50.5994715790364	27.6970692164805	16.5879936108738	-9.11957947236779	31.5261568300439	31.5613604173298	50.5994715790364	5.93342126632124	1.85568263982757
50.5999715790364	27.6803974766644	16.5832377258268	-9.02395089396549	31.4638949673356	31.5676698347466	50.5999715790364	5.93227733262199	1.85541660265055
50.6004715790364	27.6637895750695	16.5785315427958	-8.92919291119263	31.4030533088624	31.5738606171733	50.6004715790364	5.93113511241689	1.85515330817588
50.6009715790364	27.6472449157195	16.5738745984829	-8.8352927506854	31.3436421570663	31.5799334470282	50.6009715790364	5.92999461089668	1.85489273164612
50.6014715790364	27.6307629112137	16.5692664364267	-8.74223783975985	31.285671570233	31.5858890004974	50.6014715790364	5.92885583311445	1.85463484866052
50.6019715790365	27.6143429825506	16.5647066068928	-8.65001580238086	31.2291513567678	31.5917279475623	50.6019715790365	5.92771878398783	1.85437963516947
50.6024715790365	27.5979845589548	16.5601946667665	-8.55861445521541	31.1740910695353	31.5974509520278	50.6024715790365	5.92658346830125	1.85412706746912
50.6029715790365	27.5816870777082	16.5557301794476	-8.46802180377672	31.1205000002635	31.6030586715501	50.6029715790365	5.92544989070804	1.85387712219603
50.6034715790365	27.5654499839851	16.5513127147476	-8.37822603865114	31.0683871740141	31.6085517576655	50.6034715790365	5.92431805573256	1.85362977632201
50.6039715790365	27.54927273069	16.5469418487887	-8.2892155318082	31.0177613437197	31.6139308558186	50.6039715790365	5.92318796777227	1.85338500714898
50.6044715790365	27.5331547783007	16.5426171639054	-8.20097883299198	30.9686309847892	31.6191966053909	50.6044715790365	5.92205963109976	1.85314279230401
50.6049715790365	27.517095594713	16.5383382485468	-8.11350466619146	30.9210042897835	31.6243496397291	50.6049715790365	5.92093304986472	1.85290310973441
50.6054715790365	27.5010946550905	16.5341046971825	-8.02678192619247	30.8748891631618	31.6293905861745	50.6054715790365	5.91980822809591	1.85266593770291
50.6059715790365	27.4851514417163	16.5299161102093	-7.94079967518705	30.8302932161006	31.6343200660914	50.6059715790365	5.91868516970307	1.85243125478295
50.6064715790365	27.4692654438495	16.5257720938599	-7.85554713948805	30.7872237613864	31.6391386948957	50.6064715790365	5.91756387847877	1.85219903985409
50.6069715790365	27.4534361575829	16.5216722601137	-7.77101370628031	30.7456878083839	31.6438470820845	50.6069715790365	5.91644435810028	1.85196927209742
50.6074715790365	27.437663085706	16.5176162266094	-7.68718892046827	30.7056920580804	31.6484458312645	50.6074715790365	5.91532661213136	1.8517419309912
50.6079715790365	27.4219457375692	16.513603616559	-7.60406248157615	30.6672428982095	31.6529355401809	50.6079715790365	5.91421064402401	1.85151699630643
50.6084715790365	27.4062836289522	16.5096340586635	-7.52162424072708	30.6303463984528	31.6573168007471	50.6084715790365	5.91309645712024	1.85129444810262
50.6089715790365	27.3906762819345	16.5057071870309	-7.43986419767644	30.5950083057245	31.6615901990727	50.6089715790365	5.91198405465375	1.85107426672356
50.6094715790365	27.3751232247695	16.5018226410949	-7.35877249791798	30.5612340395376	31.6657563154932	50.6094715790365	5.91087343975158	1.85085643279326
50.6099715790365	27.35962399176	16.4979800655361	-7.27833942984063	30.529028687455	31.6698157245988	50.6099715790365	5.90976461543578	1.85064092721189
50.6104715790365	27.344178123138	16.494179110204	-7.19855542195958	30.4976115058088	31.6737689952631	50.6104715790365	5.90865758462501	1.85042773115183
50.6109715790365	27.3287851649462	16.4904194300407	-7.11941104019765	30.4669789520387	31.6776166906721	50.6109715790365	5.90755235013609	1.85021682605379
50.6114715790365	27.3134446689223	16.4867006850068	-7.04089698522687	30.4379129242531	31.6813593683533	50.6114715790365	5.90644891468558	1.850008193623
50.6119715790365	27.298156192385	16.4830225400075	-6.96300408986204	30.4104178933252	31.6849975802041	50.6119715790365	5.90534728089125	1.8498018158255
50.6124715790365	27.2829192981244	16.4793846648214	-6.8857233165199	30.3844979420396	31.6885318725207	50.6124715790365	5.90424745127362	1.84959767488445
50.6129715790365	27.2677335542923	16.4757867340295	-6.80904575472397	30.3601567972292	31.6919627860267	50.6129715790365	5.90314942825739	1.84939575327657
50.6134715790365	27.2525985342968	16.4722284269469	-6.73296261865524	30.337397831312	31.695290855902	50.6134715790365	5.90205321417286	1.84919603372858
50.6139715790365	27.2375138166977	16.4687094275542	-6.6574652447683	30.3162240591588	31.6985166118107	50.6139715790365	5.90095881125737	1.84899849921378
50.6144715790365	27.2224789851054	16.465229424432	-6.58254508945006	30.2966381343177	31.7016405779299	50.6144715790365	5.89986622165664	1.84880313294862
50.6149715790365	27.2074936280806	16.4617881106953	-6.50819372671918	30.2786423452202	31.704663272978	50.6149715790365	5.89877544742618	1.8486099183894
50.6154715790365	27.1925573390369	16.4583851839297	-6.43440284598555	30.2622386114712	31.7075852102425	50.6154715790365	5.89768649053253	1.84841883922901
50.6159715790365	27.1776697161454	16.4550203461287	-6.36116424984927	30.247428480237	31.7104068976087	50.6159715790365	5.89659935285464	1.84822987939369
50.6164715790365	27.1628303622412	16.4516933036327	-6.2884698519445	30.2342131227361	31.7131288375869	50.6164715790365	5.89551403618514	1.84804302303991
50.6169715790365	27.1480388847311	16.4484037670681	-6.21631167482541	30.2225933308362	31.7157515273409	50.6169715790365	5.89443054223155	1.8478582545513
50.6174715790365	27.1332948955046	16.4451514512889	-6.14468184789963	30.2125695137576	31.7182754587152	50.6174715790365	5.89334887261756	1.84767555853558
50.6179715790365	27.118598010845	16.4419360753181	-6.07357260539501	30.2041416948873	31.7207011182628	50.6179715790365	5.89226902888419	1.84749491982163
50.6184715790365	27.103947851344	16.4387573622912	-6.00297628437914	30.197309508703	31.7230289872725	50.6184715790365	5.89119101249105	1.84731632345656
50.6189715790365	27.0893440418167	16.4356150394007	-5.93288532280383	30.1920721978111	31.7252595417961	50.6189715790365	5.89011482481742	1.84713975470283
50.6194715790365	27.0747862112187	16.4325088378405	-5.86329225759926	30.1884286100995	31.7273932526756	50.6194715790365	5.88904046716348	1.84696519903547
50.6199715790365	27.0602739925652	16.4294384927531	-5.79418972279832	30.1863771960086	31.7294305855702	50.6199715790365	5.88796794075134	1.84679264213931
50.6204715790365	27.0458070228513	16.4264037431768	-5.72557044770399	30.1859160059203	31.7313720009828	50.6204715790365	5.88689724672624	1.84662206990628
50.6209715790365	27.0313849429738	16.4234043319935	-5.65742725508301	30.1870426876688	31.7332179542868	50.6209715790365	5.88582838615754	1.84645346843275
50.6214715790365	27.0170073976549	16.4204400058787	-5.58975305940741	30.1897544841756	31.7349688957526	50.6214715790365	5.88476136003986	1.84628682401692
50.6219715790365	27.0026740353669	16.4175105152513	-5.52254086511944	30.1940482312085	31.7366252705735	50.6219715790365	5.88369616929406	1.84612212315628
50.6224715790365	26.9883845082589	16.4146156142252	-5.45578376492998	30.1999203552693	31.7381875188922	50.6224715790365	5.88263281476832	1.8459593525451
50.6229715790366	26.9741384720841	16.4117550605612	-5.38947493815364	30.2073668716097	31.7396560758265	50.6229715790366	5.8815712972391	1.84579849907193
50.6234715790366	26.9599355861297	16.4089286156202	-5.323607649078	30.2163833823803	31.7410313714948	50.6234715790366	5.88051161741215	1.84563954981724
50.6239715790366	26.9457755131469	16.4061360443171	-5.25817524535768	30.2269650749121	31.7423138310418	50.6239715790366	5.87945377592347	1.845482492051
50.6244715790366	26.9316579192827	16.4033771150755	-5.19317115643297	30.2391067201339	31.7435038746639	50.6244715790366	5.87839777334028	1.84532731323037
50.6249715790366	26.9175824740133	16.4006515997836	-5.1285888919989	30.2528026711281	31.744601917634	50.6249715790366	5.87734361016193	1.84517400099742
50.6254715790366	26.9035488500779	16.3979592737506	-5.06442204047154	30.2680468618254	31.7456083703266	50.6254715790366	5.87629128682082	1.84502254317688
50.6259715790366	26.889556723415	16.3952999156639	-5.000664267518	30.2848328058416	31.7465236382426	50.6259715790366	5.87524080368331	1.84487292777392
50.6264715790366	26.8756057730985	16.3926733075475	-4.93730931458423	30.3031535954588	31.7473481220335	50.6264715790366	5.87419216105063	1.84472514297202
50.6269715790366	26.8616956812759	16.3900792347206	-4.87435099746364	30.3230019007516	31.7480822175258	50.6269715790366	5.87314535915967	1.84457917713085
50.6274715790366	26.8478261331073	16.3875174857577	-4.8117832048888	30.3443699688617	31.7487263157451	50.6274715790366	5.87210039818393	1.84443501878413
50.6279715790366	26.8339968167051	16.3849878524488	-4.74959989715039	30.3672496234217	31.7492808029399	50.6279715790366	5.87105727823429	1.84429265663768
50.6284715790366	26.8202074230759	16.3824901297606	-4.68779510473546	30.3916322641316	31.7497460606052	50.6284715790366	5.87001599935984	1.84415207956733
50.6289715790366	26.806457646062	16.3800241157984	-4.62636292700005	30.4175088678902	31.7501224655061	50.6289715790366	5.86897656154872	1.84401327661698
50.6294715790366	26.7927471822851	16.3775896117693	-4.56529753085007	30.4448699897414	31.7504103897005	50.6294715790366	5.86793896472888	1.84387623699671
50.6299715790366	26.7790757310905	16.3751864219447	-4.50459314946599	30.4737057645805	31.7506102005626	50.6299715790366	5.86690320876887	1.84374095008082
50.6304715790366	26.7654429944922	16.3728143536251	-4.44424408102854	30.5040059072529	31.7507222608053	50.6304715790366	5.8658692934786	1.84360740540601
50.6309715790366	26.751848677119	16.3704732171045	-4.38424468748281	30.535759714693	31.7507469285028	50.6309715790366	5.86483721861011	1.84347559266952
50.6314715790366	26.7382924861618	16.3681628256358	-4.32458939331305	30.5689560646894	31.7506845571126	50.6314715790366	5.86380698385827	1.8433455017274
50.6319715790366	26.7247741313215	16.3658829953973	-4.26527268434995	30.6035834199189	31.7505354954981	50.6319715790366	5.86277858886154	1.84321712259267
50.6324715790366	26.7112933247578	16.3636335454588	-4.20628910658039	30.6396298262307	31.7503000879498	50.6324715790366	5.86175203320264	1.84309044543366
50.6329715790366	26.697849781039	16.3614142977494	-4.14763326500115	30.6770829162805	31.7499786742072	50.6329715790366	5.86072731640929	1.8429654605723
50.6334715790366	26.6844432170926	16.3592250770253	-4.08929982247109	30.7159299077961	31.74957158948	50.6334715790366	5.85970443795487	1.84284215848243
50.6339715790366	26.6710733521565	16.3570657108386	-4.03128349859259	30.7561576078063	31.7490791644692	50.6339715790366	5.85868339725909	1.84272052978821
50.6344715790366	26.6577399077317	16.3549360295062	-3.97357906861245	30.7977524111606	31.7485017253878	50.6344715790366	5.85766419368866	1.84260056526249
50.6349715790366	26.6444426075348	16.3528358660799	-3.91618136233909	30.840700305298	31.7478395939816	50.6349715790366	5.85664682655794	1.84248225582526
50.6354715790366	26.6311811774517	16.3507650563165	-3.8590852630719	30.8849868689629	31.7470930875497	50.6354715790366	5.85563129512954	1.84236559254211
50.6359715790366	26.6179553454923	16.348723438649	-3.80228570655845	30.9305972775138	31.7462625189641	50.6359715790366	5.85461759861502	1.84225056662272
50.6364715790366	26.6047648417458	16.3467108541579	-3.7457776799635	30.9775163018299	31.7453481966898	50.6364715790366	5.85360573617541	1.84213716941934
50.6369715790366	26.5916093983362	16.3447271465434	-3.68955622084961	31.025728314115	31.7443504248046	50.6369715790366	5.85259570692189	1.84202539242542
50.6374715790366	26.5784887493793	16.342772162098	-3.63361641618482	31.0752172869985	31.7432695030183	50.6374715790366	5.85158750991632	1.84191522727409
50.6379715790366	26.5654026309397	16.3408457496796	-3.57795340135752	31.1259667998387	31.7421057266918	50.6379715790366	5.85058114417186	1.84180666573684
50.6384715790366	26.5523507809886	16.3389477606851	-3.52256235920798	31.1779600380359	31.7408593868559	50.6384715790366	5.84957660865354	1.8416996997221
50.6389715790366	26.539332939363	16.3370780490247	-3.46743851908343	31.2311797998119	31.7395307702302	50.6389715790366	5.84857390227877	1.84159432127391
50.6394715790366	26.5263488477242	16.3352364710966	-3.41257715589279	31.28560849575	31.7381201592411	50.6394715790366	5.84757302391794	1.84149052257063
50.6399715790366	26.5133982495176	16.3334228857623	-3.3579735891896	31.3412281560453	31.7366278320403	50.6399715790366	5.84657397239493	1.84138829592359
50.6404715790366	26.5004808899336	16.3316371543218	-3.30362318226172	31.3980204302876	31.7350540625222	50.6404715790366	5.84557674648767	1.84128763377588
50.6409715790366	26.4875965158679	16.3298791404905	-3.24952134123471	31.4559665951658	31.7333991203419	50.6409715790366	5.84458134492859	1.84118852870106
50.6414715790366	26.4747448758838	16.3281487103753	-3.19566351419553	31.5150475545094	31.7316632709323	50.6414715790366	5.8435877664052	1.841090973402
50.6419715790366	26.4619257201734	16.3264457324519	-3.14204519032124	31.575243847433	31.7298467755215	50.6419715790366	5.84259600956055	1.84099496070962
50.6424715790366	26.4491388005207	16.3247700775424	-3.08866189901998	31.6365356486554	31.7279498911494	50.6424715790366	5.84160607299373	1.84090048358176
50.6429715790366	26.4363838702647	16.3231216187936	-3.03550920909558	31.698902777065	31.7259728706842	50.6429715790366	5.84061795526033	1.84080753510205
50.6434715790366	26.423660684263	16.3215002316548	-2.9825827279106	31.7623246963322	31.723915962839	50.6434715790366	5.83963165487295	1.84071610847873
50.6439715790367	26.4109689988556	16.3199057938575	-2.9298781005707	31.8267805238802	31.7217794121877	50.6439715790367	5.83864717030163	1.84062619704362
50.6444715790367	26.39830857183	16.3183381853945	-2.87739100911637	31.8922490318052	31.719563459181	50.6444715790367	5.83766449997428	1.84053779425096
50.6449715790367	26.385679162386	16.3167972884993	-2.82511717172532	31.9587086562341	31.7172683401618	50.6449715790367	5.8366836422772	1.84045089367646
50.6454715790367	26.3730805311011	16.3152829876271	-2.77305234193264	32.0261374985676	31.7148942873805	50.6454715790367	5.83570459555544	1.84036548901616
50.6459715790367	26.3605124398968	16.3137951694347	-2.72119230784824	32.0945133352057	31.7124415290101	50.6459715790367	5.83472735811325	1.84028157408548
50.6464715790367	26.3479746520047	16.3123337227621	-2.66953289139963	32.1638136191277	31.709910289161	50.6464715790367	5.83375192821451	1.84019914281823
50.6469715790367	26.3354669319335	16.3108985386135	-2.61806994757933	32.234015489964	31.7073007878957	50.6469715790367	5.83277830408312	1.84011818926561
50.6474715790367	26.3229890454361	16.3094895101397	-2.56679936369466	32.3050957759278	31.7046132412427	50.6474715790367	5.83180648390343	1.84003870759528
50.6479715790367	26.3105407594774	16.3081065326198	-2.51571705864116	32.3770310042113	31.7018478612109	50.6479715790367	5.83083646582061	1.83996069209041
50.6484715790367	26.2981218422021	16.3067495034442	-2.46481898217162	32.449797403281	31.6990048558032	50.6484715790367	5.82986824794102	1.83988413714883
50.6489715790367	26.2857320629033	16.3054183220974	-2.4141011141888	32.5233709135769	31.6960844290299	50.6489715790367	5.82890182833263	1.83980903728206
50.6494715790367	26.2733711919911	16.3041128901417	-2.36355946403314	32.5977271901819	31.693086780922	50.6494715790367	5.82793720502536	1.83973538711449
50.6499715790367	26.261039000962	16.3028331112007	-2.31319006979021	32.6728416138015	31.6900121075446	50.6499715790367	5.82697437601145	1.83966318138254
50.6504715790367	26.2487352623681	16.3015788909435	-2.26298899759904	32.7486892938273	31.6868606010089	50.6504715790367	5.82601333924581	1.83959241493379
50.6509715790367	26.2364597497868	16.3003501370692	-2.21295234097312	32.8252544108525	31.6836324494853	50.6509715790367	5.82505409264637	1.83952308272619
50.6514715790367	26.2242122377913	16.2991467592922	-2.16307622013019	32.9025326300684	31.6803278372151	50.6514715790367	5.82409663409443	1.83945517982727
50.6519715790367	26.2119925019208	16.2979686693264	-2.11335678132301	32.9805196588755	31.6769469445231	50.6519715790367	5.82314096143498	1.83938870141336
50.6524715790367	26.1998003186512	16.296815780872	-2.06379019618787	33.0592112086928	31.6734899478285	50.6524715790367	5.82218707247702	1.83932364276883
50.6529715790367	26.1876354653662	16.2956880096004	-2.01437266109359	33.1386029985071	31.6699570196571	50.6529715790367	5.82123496499389	1.83925999928536
50.6534715790367	26.175497720329	16.2945852731412	-1.96510039650235	33.2186907509195	31.666348328652	50.6534715790367	5.8202846367236	1.8391977664612
50.6539715790367	26.1633868626533	16.2935074910683	-1.91596964633199	33.2994701956794	31.6626640395846	50.6539715790367	5.81933608536907	1.83913693990049
50.6544715790367	26.1513026722756	16.292454584887	-1.8669766773295	33.3809370658584	31.6589043133656	50.6544715790367	5.81838930859851	1.83907751531256
50.6549715790367	26.1392449299275	16.2914264780214	-1.8181177784529	33.4630871012636	31.6550693070548	50.6549715790367	5.81744430404565	1.83901948851128
50.6554715790367	26.1272134171073	16.2904230958018	-1.76938926025116	33.5459160447377	31.6511591738719	50.6554715790367	5.81650106931004	1.83896285541437
50.6559715790367	26.1152079160539	16.2894443654525	-1.7207874542644	33.6294196454413	31.6471740632058	50.6559715790367	5.81555960195736	1.8389076120428
50.6564715790367	26.1032282097187	16.2884902160804	-1.67230871241557	33.7135936552891	31.6431141206247	50.6564715790367	5.81461989951964	1.83885375452015
50.6569715790367	26.0912740817388	16.2875605786633	-1.62394940641533	33.798433832092	31.6389794878854	50.6569715790367	5.81368195949555	1.83880127907202
50.6574715790367	26.0793453164111	16.2866553860387	-1.5757059271759	33.883935936142	31.6347703029422	50.6574715790367	5.81274577935067	1.83875018202546
50.6579715790367	26.0674416986649	16.285774572893	-1.5275746842245	33.9700957332058	31.6304866999558	50.6579715790367	5.81181135651772	1.83870045980834
50.6584715790367	26.0555630140364	16.2849180757511	-1.47955210512279	34.0569089912666	31.6261288093021	50.6584715790367	5.8108786883968	1.83865210894889
50.6589715790367	26.0437090486423	16.284085832966	-1.431634634896	34.1443714833648	31.6216967575806	50.6589715790367	5.80994777235568	1.83860512607505
50.6594715790367	26.0318795891539	16.283277784709	-1.38381873546514	34.2324789845041	31.6171906676221	50.6594715790367	5.80901860572997	1.83855950791405
50.6599715790367	26.0200744227718	16.2824938729599	-1.33610088507993	34.3212272743339	31.6126106584969	50.6599715790367	5.80809118582337	1.83851525129184
50.6604715790367	26.0082933372001	16.2817340414979	-1.28847757776775	34.4106121342272	31.6079568455224	50.6604715790367	5.80716550990792	1.83847235313263
50.6609715790367	25.9965361206211	16.2809982358922	-1.24094532276736	34.5006293497996	31.60322934027	50.6609715790367	5.80624157522418	1.83843081045837
50.6614715790367	25.9848025616702	16.2802864034936	-1.19350064399093	34.5912747081655	31.5984282505727	50.6614715790367	5.80531937898146	1.83839062038836
50.6619715790367	25.9730924494109	16.2795984934257	-1.14614007947338	34.6825440002916	31.5935536805317	50.6619715790367	5.80439891835798	1.83835178013873
50.6624715790367	25.9614055733101	16.2789344565769	-1.09886018083323	34.7744330184331	31.5886057305229	50.6624715790367	5.80348019050116	1.83831428702205
50.6629715790367	25.9497417232132	16.2782942455926	-1.05165751273667	34.8669375583217	31.5835844972033	50.6629715790367	5.80256319252772	1.83827813844691
50.6634715790367	25.9381006893193	16.2776778148671	-1.00452865235802	34.960053416785	31.5784900735168	50.6634715790367	5.8016479215239	1.83824333191751
50.6639715790367	25.9264822621573	16.2770851205367	-0.957470188861933	35.0537763937675	31.5733225487006	50.6639715790367	5.80073437454567	1.83820986503326
50.6644715790367	25.913609597449	16.2765182377247	-0.884954447549759	35.148102290135	31.567957462617	50.6644715790367	5.79982250706482	1.83817785504367
50.6649715790368	25.8979713566965	16.2759835139541	-0.756780902866865	35.2430269095286	31.5622308957959	50.6649715790368	5.79891219051235	1.83814766045745
50.6654715790368	25.8797599104674	16.2754905376588	-0.576836143358719	35.3385460563545	31.5560834231029	50.6654715790368	5.79800323243466	1.83811982281296
50.6659715790368	25.8592183933683	16.2750511929435	-0.350031167683227	35.4346555374733	31.5498185730663	50.6659715790368	5.79709539520403	1.83809501330942
50.6664715790368	25.8366187862524	16.2746788228686	-0.0818596588566578	35.5313511603733	31.5435455116831	50.6664715790368	5.79618841260917	1.83807398555705
50.6669715790368	25.8220291593395	16.2748770907316	0.607622584189116	35.6286287346975	31.5372809194583	50.6669715790368	5.79527235482425	1.8380851817808
50.6674715790368	25.8114403248998	16.2754462464736	1.23650033644118	35.7264840705983	31.5310269345545	50.6674715790368	5.79435123392103	1.8381173217344
50.6679715790368	25.8013520458354	16.2762116748517	1.60712391785367	35.8249129801055	31.524782579304	50.6679715790368	5.79342837751734	1.8381605442242
50.6684715790368	25.7913110366292	16.277151174471	1.94860741001435	35.923911275659	31.5185471077762	50.6684715790368	5.79250427283317	1.83821359484328
50.6689715790368	25.7812543647248	16.2782621621042	2.2927160674584	36.0234747713225	31.5123196340028	50.6689715790368	5.79157897827773	1.83827632688105
50.6694715790368	25.7711815547413	16.2795452760069	2.63963346548834	36.1235992814892	31.5060993613576	50.6694715790368	5.79065248253433	1.83834877538353
50.6699715790368	25.7610940859095	16.2810013466132	2.98854265474979	36.2242806219461	31.4998856339014	50.6699715790368	5.78972476968902	1.8384309860878
50.6704715790368	25.7509918733429	16.282631220567	3.33940667790955	36.3255146087477	31.4936779421779	50.6704715790368	5.78879582340738	1.83852300548293
50.6709715790368	25.7408743893456	16.284435817862	3.69240266808468	36.4272970591353	31.4874759113966	50.6709715790368	5.78786562589668	1.838624884033
50.6714715790368	25.7307410365942	16.2864161516751	4.04773337007214	36.5296237905748	31.4812792816967	50.6714715790368	5.78693415753134	1.83873667729307
50.6719715790368	25.7205911966087	16.288573332012	4.40560257743172	36.6324906215355	31.4750878856944	50.6719715790368	5.78600139678646	1.83885844611052
50.6724715790368	25.710424227542	16.2909085669176	4.76621613782058	36.735893370685	31.4689016264867	50.6724715790368	5.78506732021636	1.83899025668851
50.6729715790368	25.7002394612881	16.2934231637675	5.12978328755764	36.8398278575347	31.4627204579468	50.6729715790368	5.78413190243078	1.83913218065345
50.6734715790368	25.6900362022293	16.296118530763	5.4965171448611	36.9442899017846	31.4565443682055	50.6734715790368	5.78319511606677	1.83928429513352
50.6739715790368	25.6798137263757	16.2989961785686	5.86663499328921	37.0492753238414	31.4503733665627	50.6739715790368	5.78225693175783	1.83944668284471
50.6744715790368	25.6695712805037	16.3020577220767	6.24035855280169	37.1547799443066	31.4442074736635	50.6744715790368	5.78131731810039	1.83961943218342
50.6749715790368	25.6593080812421	16.3053048822997	6.61791426419889	37.2607995843729	31.4380467145404	50.6749715790368	5.78037624161783	1.8398026373258
50.6754715790368	25.6490233141112	16.3087394883935	6.99953358457428	37.3673300654487	31.4318911140192	50.6754715790368	5.77943366672188	1.83999639833384
50.6759715790368	25.6387161325113	16.312363479817	7.38545329409845	37.4743672094398	31.4257406939698	50.6759715790368	5.77848955567126	1.8402008212685
50.6764715790368	25.628385656663	16.3161789086314	7.7759158136228	37.5819068385015	31.4195954719194	50.6764715790368	5.77754386852754	1.84041601831018
50.6769715790368	25.6180309724941	16.3201879419449	8.17116953428609	37.6899447752127	31.4134554606151	50.6769715790368	5.77659656310819	1.84064210788658
50.6774715790368	25.6076511304722	16.3243928645063	8.57146915982554	37.798476842448	31.407320668197	50.6774715790368	5.77564759493654	1.84087921480834
50.6779715790368	25.5972451443796	16.3287960814539	8.97707606226028	37.907498863451	31.4011910987249	50.6779715790368	5.77469691718872	1.84112747041269
50.6784715790368	25.5868119900282	16.3334001212254	9.38825865203263	38.0170066618184	31.3950667528684	50.6784715790368	5.77374448063737	1.84138701271533
50.6789715790368	25.5763506039107	16.3382076386333	9.80529276336561	38.1269960615158	31.3889476286338	50.6789715790368	5.772790233592	1.84165798657089
50.6794715790368	25.5658598817859	16.3432214181148	10.2284620556166	38.2374628869606	31.3828337220457	50.6794715790368	5.77183412183597	1.84194054384227
50.6799715790368	25.5553386771939	16.3484443771601	10.6580584320071	38.3484029631448	31.3767250277391	50.6799715790368	5.77087608855974	1.84223484357921
50.6804715790368	25.5447857998976	16.3538795699287	11.094382476653	38.4598121157676	31.3706215394439	50.6804715790368	5.76991607429052	1.84254105220636
50.6809715790368	25.5342000142486	16.3595301910601	11.5377439106314	38.571686171368	31.3645232503595	50.6809715790368	5.76895401681791	1.8428593437214
50.6814715790368	25.5235800374701	16.3653995796868	11.9884620689543	38.6840209574509	31.3584301534297	50.6814715790368	5.76798985111555	1.8431898999034
50.6819715790368	25.5129245378564	16.3714912236603	12.4468663989461	38.7968123026068	31.3523422415313	50.6819715790368	5.76702350925845	1.84353291053198
50.6824715790368	25.5022321328812	16.3778087639961	12.9132969821235	38.9100560366249	31.3462595075947	50.6824715790368	5.76605492033595	1.8438885736177
50.6829715790368	25.4915013872127	16.3843559995503	13.3881050802387	39.0237479906002	31.3401819446713	50.6829715790368	5.76508401036002	1.84425709564411
50.6834715790368	25.4807308106282	16.3911368919371	13.8716537075716	39.1378839970346	31.3341095459637	50.6834715790368	5.76411070216872	1.84463869182195
50.6839715790368	25.4699188558248	16.3981555706973	14.3643182306352	39.2524598899324	31.3280423048297	50.6839715790368	5.76313491532457	1.84503358635615
50.6844715790368	25.4590639161185	16.405416338731	14.8664869973238	39.3674715048909	31.3219802147709	50.6844715790368	5.76215656600767	1.84544201272601
50.6849715790368	25.4481643230284	16.4129236780062	15.3785619968279	39.4829146791855	31.315923269413	50.6849715790368	5.76117556690319	1.84586421397935
50.6854715790369	25.4372183437362	16.4206822555559	15.900959552706	39.5987852518504	31.3098714624821	50.6854715790369	5.76019182708305	1.84630044304106
50.6859715790369	25.4262241784173	16.4286969297785	16.4341110508488	39.7150790637553	31.3038247877818	50.6859715790369	5.75920525188151	1.84675096303689
50.6864715790369	25.4151799574343	16.4369727570554	16.9784637044987	39.8317919576767	31.2977832391723	50.6864715790369	5.7582157427643	1.84721604763311
50.6869715790369	25.4040837383866	16.4455149987023	17.5344813585721	39.9489197783668	31.2917468105525	50.6869715790369	5.75722319719102	1.84769598139273
50.6874715790369	25.3929335030061	16.4543291282704	18.1026453359774	40.0664583726174	31.2857154958459	50.6874715790369	5.75622750847044	1.84819106014921
50.6879715790369	25.3817271538928	16.4634208392145	18.6834553279098	40.1844035893208	31.2796892889898	50.6879715790369	5.75522856560837	1.84870159139836
50.6884715790369	25.3704625110786	16.472796052948	19.2774303317123	40.3027512795273	31.2736681839277	50.6884715790369	5.75422625314766	1.84922789470939
50.6889715790369	25.3591373084108	16.4824609273039	19.8851096386132	40.4214972964997	31.2676521746036	50.6889715790369	5.75322045099997	1.84977030215603
50.6894715790369	25.3477491897452	16.4924218654223	20.5070538744305	40.5406374957643	31.2616412549596	50.6894715790369	5.75221103426883	1.85032915876872
50.6899715790369	25.3362957049357	16.502685525088	21.1438460971678	40.6601677351596	31.2556354189332	50.6899715790369	5.75119787306354	1.8509048230089
50.6904715790369	25.3247743056114	16.5132588285414	21.7960929544141	40.7800838748823	31.2496346604574	50.6904715790369	5.75018083230347	1.85149766726652
50.6909715790369	25.3131823407251	16.5241489727872	22.4644259048823	40.9003817775301	31.2436389734601	50.6909715790369	5.74915977151211	1.85210807838197
50.6914715790369	25.3015170518625	16.5353634404294	23.1495025076871	41.0210573081429	31.2376483518646	50.6914715790369	5.74813454460039	1.85273645819367
50.6919715790369	25.2897755682966	16.5469100110596	23.8520077840683	41.1421063342415	31.2316627895901	50.6919715790369	5.74710499963874	1.85338322411261
50.6924715790369	25.2779549017712	16.5587967732293	24.5726556559589	41.2635247258642	31.2256822805523	50.6924715790369	5.7460709786171	1.85404880972529
50.6929715790369	25.2660519409984	16.5710321370389	25.3121904666571	41.3853083556009	31.2197068186641	50.6929715790369	5.74503231719229	1.85473366542655
50.6934715790369	25.2540634458507	16.5836248473777	26.0713885885657	41.5074530986257	31.2137363978356	50.6934715790369	5.74398884442205	1.85543825908377
50.6939715790369	25.2419860412314	16.59658399785	26.8510601239758	41.6299548327286	31.2077710119749	50.6939715790369	5.74294038248493	1.8561630767343
50.6944715790369	25.2298162106011	16.6099190454284	27.652050704793	41.7528094383429	31.2018106549878	50.6944715790369	5.74188674638519	1.85690862331766
50.6949715790369	25.2175502891389	16.6236398258738	28.475243397974	41.8760127985741	31.1958553207786	50.6949715790369	5.74082774364191	1.85767542344462
50.6954715790369	25.2051844565171	16.6377565699668	29.3215607234529	41.9995607992254	31.1899050032492	50.6954715790369	5.73976317396133	1.85846402220497
50.6959715790369	25.1927147292635	16.6522799205973	30.1919667920068	42.1234493288215	31.1839596962996	50.6959715790369	5.7386928288914	1.85927498601622
50.6964715790369	25.1801369526844	16.6672209507632	31.0874695715277	42.2476742786332	31.1780193938279	50.6964715790369	5.73761649145758	1.86010890351547
50.6969715790369	25.1674467923216	16.6825911825296	32.0091232898019	42.3722315426972	31.1720840897295	50.6969715790369	5.73653393577863	1.86096638649672
50.6974715790369	25.1546397249126	16.6984026070069	32.9580309835151	42.4971170178386	31.1661537778971	50.6974715790369	5.73544492666122	1.86184807089637
50.6979715790369	25.141711028821	16.7146677054085	33.9353472030517	42.6223266036894	31.160228452221	50.6979715790369	5.73434921917217	1.86275461782937
50.6984715790369	25.1286557739037	16.7313994712518	34.9422808841915	42.7478562027068	31.154308106588	50.6984715790369	5.73324655818674	1.86368671467915
50.6989715790369	25.1154688107766	16.7486114337721	35.9800983979213	42.8737017201909	31.1483927348815	50.6989715790369	5.73213667791162	1.86464507624406
50.6994715790369	25.1021447594392	16.7663176826235	37.0501267905716	42.9998590643008	31.1424823309813	50.6994715790369	5.7310193013811	1.86563044594393
50.6999715790369	25.0886779972159	16.7845328939459	38.1537572281445	43.1263241460701	31.1365768887633	50.6999715790369	5.72989413992448	1.86664359708985
50.7004715790369	25.0750626459668	16.8032723578808	39.2924486586335	43.2530928794215	31.130676402099	50.7004715790369	5.72876089260312	1.86768533422108
50.7009715790369	25.0612925585199	16.8225520076285	40.4677317076736	43.3801611811806	31.1247808648554	50.7009715790369	5.72761924561516	1.86875649451292
50.7014715790369	25.0473613042703	16.8423884501406	41.6812128245336	43.5075249710885	31.1188902708947	50.7014715790369	5.72646887166567	1.86985794925957
50.7019715790369	25.0332621538905	16.8627989985532	42.9345786960358	43.6351801718144	31.113004614074	50.7019715790369	5.72530942930014	1.87099060543669
50.7024715790369	25.0189880630893	16.8838017064692	44.2296009475776	43.7631227089666	31.1071238882449	50.7024715790369	5.72414056219889	1.87215540734805
50.7029715790369	25.0045316553544	16.9054154042098	45.5681411520512	43.8913485111043	31.1012480872533	50.7029715790369	5.72296189842967	1.87335333836152
50.7034715790369	24.989885203606	16.9276597371603	46.9521561691213	44.0198535097469	31.0953772049391	50.7034715790369	5.72177304965596	1.87458542273962
50.7039715790369	24.975040610687	16.9505552063476	48.3837038389101	44.1486336393838	31.0895112351361	50.7039715790369	5.72057361029762	1.87585272757043
50.7044715790369	24.9599893886047	16.9741232113933	49.8649490560261	44.2776848374838	31.0836501716713	50.7044715790369	5.71936315664107	1.87715636480479
50.7049715790369	24.9447226364372	16.9983860959997	51.3981702521864	44.4070030445035	31.077794008365	50.7049715790369	5.71814124589528	1.87849749340642
50.7054715790369	24.9292310168078	17.023367196136	52.9857663177165	44.5365842038955	31.0719427390302	50.7054715790369	5.71690741518995	1.87987732162181
50.7059715790369	24.9135047308236	17.0490908911046	54.6302639946976	44.6664242621153	31.0660963574726	50.7059715790369	5.71566118051197	1.88129710937716
50.706471579037	24.897533491368	17.0755826576807	56.3343257770867	44.7965191686295	31.06025485749	50.706471579037	5.71440203557574	1.88275817081037
50.706971579037	24.8813064946251	17.1028691275316	58.1007583563249	44.9268648759214	31.0544182328724	50.706971579037	5.7131294506228	1.88426187694641
50.707471579037	24.8648123897075	17.1309781481416	59.9325216536322	45.0574573394982	31.0485864774014	50.707471579037	5.71184287114579	1.88580965852497
50.707971579037	24.848039246246	17.1599388474787	61.8327384839787	45.1882925178966	31.0427595848501	50.707971579037	5.71054171653123	1.88740300899003
50.708471579037	24.83097451979	17.1897817026639	63.8047048998569	45.3193663726881	31.0369375489827	50.708471579037	5.70922537861557	1.88904348765151
50.708971579037	24.8136050148549	17.220538612919	65.8519012677736	45.4506748684843	31.0311203635544	50.708971579037	5.70789322014792	1.89073272302987
50.709471579037	24.7959168454384	17.252242977093	67.9780041337299	45.5822139729426	31.0253080223112	50.709471579037	5.70654457315299	1.89247241639543
50.709971579037	24.7778953928146	17.2849297760875	70.1868989396637	45.7139796567695	31.0195005189894	50.709971579037	5.70517873718668	1.89426434551457
50.710471579037	24.7595252603981	17.3186356605288	72.4826936570757	45.8459678937259	31.0136978473157	50.710471579037	5.70379497747662	1.89611036861647
50.710971579037	24.7407902254537	17.3533990440601	74.8697334102779	45.9781746606307	31.007900001007	50.710971579037	5.70239252293892	1.89801242859414
50.711471579037	24.7216731874079	17.3892602026564	77.3526161673512	46.110595937365	31.0021069737701	50.711471579037	5.70097056406202	1.89997255745534
50.711971579037	24.7021561125006	17.4262613803967	79.9362095835257	46.2432277068748	30.9963187593016	50.711971579037	5.69952825064749	1.90199288103919
50.712471579037	24.682219974489	17.464446902163	82.6256690890812	46.3760659551753	30.9905353512879	50.712471579037	5.69806468939703	1.90407562401602
50.712971579037	24.6618446910977	17.5038632937708	85.4264573211108	46.5091066713536	30.9847567434053	50.712971579037	5.69657894133385	1.90622311518891
50.713471579037	24.6410090558782	17.5445594100786	88.3443650074387	46.6423458475711	30.9789829293196	50.713471579037	5.69507001904562	1.90843779311661
50.713971579037	24.6196906651146	17.5865865716669	91.3855334198939	46.775779479067	30.9732139026866	50.713971579037	5.69353688373527	1.91072221207891
50.714471579037	24.5978658393834	17.6299987107229	94.5564785238115	46.9094035641603	30.967449657152	50.714471579037	5.69197844206446	1.91307904840723
50.714971579037	24.5755095393393	17.6748525268223	97.8641169617713	47.0432141042523	30.9616901863516	50.714971579037	5.69039354277356	1.9155111072042
50.715471579037	24.5525952752642	17.7212076533515	101.315794021092	47.1772071038288	30.9559354839117	50.715471579037	5.68878097306031	1.91802132947818
50.715971579037	24.5290950098781	17.7691268353785	104.919313747093	47.3113785704619	30.9501855434492	50.715971579037	5.68713945469793	1.9206127997201
50.716471579037	24.5049790538667	17.8186761198425	108.68297137821	47.4457245148118	30.9444403585724	50.716471579037	5.6854676398717	1.92328875395193
50.716971579037	24.4802159535356	17.8699250590077	112.61558829321	47.5802409506292	30.9386999228814	50.716971579037	5.68376410671137	1.92605258827799
50.717471579037	24.4547723699497	17.9229469282023	116.726549677688	47.7149238947561	30.9329642299689	50.717471579037	5.68202735449435	1.92890786797261
50.717971579037	24.4286129488633	17.977818958948	121.025845133433	47.8497693671276	30.9272332734209	50.717971579037	5.68025579849296	1.93185833713949
50.718471579037	24.4017001806882	18.03462258868	125.524112473448	47.984773390773	30.9215070468179	50.718471579037	5.67844776443615	1.93490792898082
50.718971579037	24.3739942496813	18.0934437283527	130.232684965549	48.1199319918175	30.9157855437361	50.718971579037	5.67660148255373	1.9380607767164
50.719471579037	24.3454528714667	18.1543730493374	135.163642308681	48.2552411994829	30.9100687577487	50.719471579037	5.67471508116819	1.94132122519567
50.719971579037	24.3160311179338	18.2175062911356	140.329865649596	48.3906970460884	30.9043566824275	50.719971579037	5.67278657979606	1.94469384324827
50.720471579037	24.2856812284699	18.2829445915566	145.745096972831	48.5262955670525	30.8986493113452	50.720471579037	5.67081388171721	1.94818343682166
50.720971579037	24.254352406403	18.3507948411477	151.424003222377	48.6620328008926	30.8929466380773	50.720971579037	5.66879476596695	1.95179506295701
50.721471579037	24.2219905994372	18.4211700638148	157.382245543127	48.7979047892263	30.8872486562044	50.721471579037	5.66672687870129	1.95553404465798
50.721971579037	24.1885382627638	18.4941898257319	163.636554058909	48.9339075767724	30.8815553593158	50.721971579037	5.66460772388163	1.95940598670986
50.722471579037	24.1539341034262	18.569980674814	170.204808636875	49.070037211351	30.8758667410123	50.722471579037	5.6624346532197	1.96341679250992
50.722971579037	24.1181128044029	18.6486766132171	177.106126120472	49.206289743884	30.8701827949099	50.722971579037	5.66020485531875	1.96757268197305
50.723471579037	24.081004726755	18.7304196055344	184.360954548874	49.3426612283956	30.8645035146447	50.723471579037	5.65791534394041	1.97188021058014
50.723971579037	24.0425355880563	18.8153601255758	191.991174916659	49.4791477220129	30.8588288938773	50.723971579037	5.65556294532076	1.97634628963988
50.724471579037	24.0026261151925	18.9036577448605	200.020211065109	49.6157452849658	30.8531589262983	50.724471579037	5.65314428445164	1.98097820783789
50.724971579037	23.9611916694746	18.9954817662024	208.473148334686	49.7524499805876	30.8474936056349	50.724971579037	5.65065577023582	1.98578365415041
50.725471579037	23.9181418418692	19.0910119060487	217.376861646274	49.8892578753151	30.8418329256579	50.725471579037	5.64809357941598	1.99077074220248
50.725971579037	23.873380015998	19.1904390295215	226.760153717127	50.026165038688	30.8361768801895	50.725971579037	5.6454536391685	1.99594803615333
50.726471579037	23.826802896406	19.2939659424303	236.653904153703	50.1631675433506	30.8305254631126	50.726471579037	5.64273160824288	2.00132457819417
50.726971579037	23.7782999994474	19.4018082448561	247.091230197727	50.3002614650502	30.8248786683805	50.726971579037	5.63992285651696	2.00690991774504
50.7274715790371	23.7277531039846	19.514195251266	258.107659932522	50.4374428826377	30.819236490029	50.7274715790371	5.63702244282618	2.01271414243879
50.7279715790371	23.6750356589549	19.6313709824918	269.741318780696	50.5747078780679	30.8135989221884	50.7279715790371	5.6340250909124	2.01874791098055
50.7284715790371	23.6200121447165	19.7535952353035	282.033130142299	50.7120525363987	30.8079659590988	50.7284715790371	5.63092516332418	2.02502248797016
50.7289715790371	23.5625373849753	19.8811447357232	295.027031027754	50.8494729457913	30.8023375951256	50.7289715790371	5.62771663308546	2.03154978077321
50.7294715790371	23.5024558059901	20.0143143826558	308.770203533342	50.9869651975102	30.7967138247778	50.7294715790371	5.62439305293357	2.03834237852238
50.7299715790371	23.4396006396924	20.1534185888568	323.313322981361	51.1245253859227	30.7910946427288	50.7299715790371	5.62094752191075	2.04541359332553
50.7304715790371	23.373793067335	20.2987927267116	338.710823498404	51.2621496084984	30.7854800438385	50.7304715790371	5.61737264907499	2.05277750374863
50.7309715790371	23.3048413003206	20.4507946867542	355.021181727226	51.3998339658097	30.7798700231793	50.7309715790371	5.61366051407673	2.06044900063103
50.7314715790371	23.2325395949682	20.6098065573068	372.307219254738	51.5375745615304	30.7742645760645	50.7314715790371	5.60980262432803	2.06844383527594
50.7319715790371	23.1566671981837	20.7762364340541	390.636424176957	51.6753675024365	30.7686636980804	50.7319715790371	5.60578986846939	2.07677867004113
50.7324715790371	23.0769872213215	20.9505203687743	410.081292007394	51.8132088984048	30.7630673851216	50.7324715790371	5.60161246581769	2.08547113133091
50.7329715790371	22.9932454315631	21.1331244645275	430.719666219034	51.9510948624131	30.7574756325944	50.7329715790371	5.5972599065654	2.09453986484917
50.7334715790371	22.9051689889788	21.3245471349499	452.635173990897	52.0890215105396	30.7518884359945	50.7334715790371	5.59272090510144	2.1040045934371
50.7339715790371	22.8124650963264	21.525321529778	475.917584790926	52.2269849619621	30.7463057919419	50.7339715790371	5.58798332764324	2.11388617699001
50.7344715790371	22.7148195678399	21.7360181378239	500.663208187788	52.3649813389584	30.7407276984476	50.7344715790371	5.58303411848801	2.12420667434972
50.7349715790371	22.6118953263103	21.9572475793757	526.975335620001	52.5030067669046	30.7351541547666	50.7349715790371	5.57785922667194	2.13498940704536
50.7354715790371	22.5033308298733	22.1896635971125	554.964680795223	52.6410573742755	30.7295851611935	50.7354715790371	5.57244352369578	2.14625902455171
50.7359715790371	22.388738435905	22.4339662550287	584.749825237296	52.7791292926438	30.7240207189198	50.7359715790371	5.56677071418783	2.15804157069339
50.7364715790371	22.2677027114134	22.6909053536617	616.457664288511	52.917218656679	30.7184608299678	50.7364715790371	5.56082323924923	2.17036455070459
50.7369715790371	22.1397787029858	22.9612840685401	650.223846407766	53.0553216041477	30.7129054971902	50.7369715790371	5.55458217205865	2.18325699832951
50.7374715790371	22.0044901840018	23.2459628168764	686.193196411764	53.1934342759123	30.7073547243194	50.7374715790371	5.5480271052954	2.19674954220497
50.7379715790371	21.8613279025165	23.5458633549874	724.520110811422	53.3315528159309	30.7018085160554	50.7379715790371	5.54113602996159	2.21087447060106
50.7384715790371	21.7097478601241	23.8619731055857	765.368910436713	53.4696733712557	30.6962668781831	50.7384715790371	5.53388520522724	2.22566579340435
50.7389715790371	21.5491696604193	24.1953497097593	808.914132032113	53.6077920920335	30.6907298177126	50.7389715790371	5.52624901898847	2.24115930000871
50.7394715790371	21.3789749756173	24.5471257929543	855.340736356243	53.7459051315044	30.6851973430389	50.7394715790371	5.51819983892418	2.25739261152848
50.7399715790371	21.1985061917196	24.918513927344	904.844205443251	53.8840086460011	30.6796694641184	50.7399715790371	5.50970785396666	2.27440522546418
50.7404715790371	21.007065306613	25.3108117643405	957.63049598237	54.0220987949486	30.6741461926608	50.7404715790371	5.500740906277	2.29223855063028
50.7409715790371	20.8039131719631	25.7254073003577	1013.9158091415	54.1601717408626	30.6686275423357	50.7409715790371	5.49126431404514	2.3109359297943
50.7414715790371	20.5882691890264	26.1637842259067	1073.92612950056	54.29822364935	30.6631135289949	50.7414715790371	5.4812406857306	2.33054264707566
50.7419715790371	20.3593115908953	26.6275272922843	1137.8964769687	54.4362506891069	30.6576041709084	50.7419715790371	5.47062972673737	2.35110591670908
50.7424715790371	20.1161784695122	27.1183276110378	1206.06980555018	54.5742490319186	30.6520994890153	50.7424715790371	5.45938803999207	2.37267484929033
50.7429715790371	19.8579697353496	27.6379877785496	1278.69547152628	54.712214852659	30.6465995071893	50.7429715790371	5.44746892248834	2.39530039109273
50.7434715790371	19.5837502311876	28.1884266909235	1356.02718100103	54.8501443292888	30.641104252516	50.7434715790371	5.43482216059621	2.4190352314716
50.7439715790371	19.2925542590789	28.7716838822755	1438.32031282858	54.9880336428557	30.6356137555819	50.7439715790371	5.42139382783924	2.44393367276616
50.7444715790371	18.9833918213948	29.3899231819164	1525.82849778418	55.1258789774935	30.6301280507718	50.7444715790371	5.40712608994546	2.470051456468
50.7449715790371	18.6552569226071	30.0454354421376	1618.79931863919	55.2636765204206	30.6246471765687	50.7449715790371	5.39195702331684	2.49744553876242
50.7454715790371	18.3071383277165	30.740640037764	1717.4689788653	55.4014224619396	30.6191711758533	50.7454715790371	5.37582045467395	2.52617380787421
50.7459715790371	17.9380332251521	31.4780847807882	1822.05577051175	55.5391129954367	30.6137000961919	50.7459715790371	5.35864583156431	2.55629473497879
50.7464715790371	17.5469642951931	32.2604438278241	1932.75215507683	55.6767443173804	30.6082339901053	50.7464715790371	5.34035813572174	2.5878669497929
50.7469715790371	17.1330007375248	33.0905130845934	2049.71525592719	55.814312627321	30.602772915304	50.7469715790371	5.32087785398441	2.62094873136164
50.7474715790371	16.6952838606226	33.9712025302526	2173.05554834599	55.9518141278892	30.597316934873	50.7474715790371	5.30012102467727	2.65559740404046
50.7479715790371	16.233057877446	34.9055247955602	2302.82352538526	56.0892450247962	30.5918661173869	50.7479715790371	5.27799938109974	2.69186862827022
50.7484715790372	15.7457065813557	35.8965792337223	2438.99411664284	56.2266015268317	30.5864205369286	50.7484715790372	5.25442061809074	2.72981557550421
50.7489715790372	15.2327965867091	36.9475306230322	2581.44864575625	56.3638798458636	30.5809802729809	50.7489715790372	5.22928881262671	2.76948797662047
50.7494715790372	14.6941278020038	38.0615815389083	2729.95413436002	56.5010761968371	30.5755454101556	50.7494715790372	5.20250503509225	2.81093103340121
50.7499715790372	14.1297917495471	39.2419373336156	2884.13979978306	56.6381867977737	30.5701160377138	50.7499715790372	5.17396819428014	2.85418418325295
50.7504715790372	13.5402382421649	40.491762570341	3043.47065594128	56.7752078697702	30.5646922488266	50.7504715790372	5.14357616633511	2.89927970835332
50.7509715790372	12.9263507599763	41.814127681685	3207.21821754002	56.9121356369978	30.5592741395163	50.7509715790372	5.111227265719	2.94624118193124
50.7514715790372	12.2895306222036	43.2119445704977	3374.42843334447	57.0489663267015	30.5538618072073	50.7514715790372	5.07682212474761	2.99508174650892
50.7519715790372	11.6317897020436	44.6878898551896	3543.88714186979	57.1856961691984	30.5484553488088	50.7519715790372	5.04026605713906	3.04580222176136
50.7524715790372	10.955850967331	46.2443144967515	3714.08355945173	57.3223213978777	30.5430548582401	50.7524715790372	5.00147198998839	3.09838904328507
50.7529715790372	10.265255526636	47.8831386480745	3883.1725828695	57.458838249199	30.5376604233014	50.7529715790372	4.96036405711008	3.15281203812302
50.7534715790372	9.56447410182845	49.605730757866	4048.93702175726	57.5952429626916	30.5322721217842	50.7534715790372	4.91688195394205	3.20902204846979
50.7539715790372	8.85901992059553	51.4127702640417	4208.75127268196	57.7315317809536	30.5268900167108	50.7539715790372	4.87098615894263	3.26694842167339
50.7544715790372	8.15555892025776	53.3040936491155	4359.54840557021	57.8677009496508	30.5215141505881	50.7544715790372	4.82266412681323	3.32649639252904
50.7549715790372	7.46201188428313	55.2785242273828	4497.79314652236	58.0037467175163	30.5161445385653	50.7549715790372	4.77193755232214	3.38754439296047
50.7554715790372	6.78764172015896	57.333686813541	4619.46379263205	58.139665336348	30.5107811603914	50.7554715790372	4.71887078628179	3.44994133448376
50.7559715790372	6.14311758199639	59.4658094032197	4720.04665627473	58.2754530610095	30.505423951088	50.7559715790372	4.66358045221919	3.51350392024634
50.7564715790372	5.54054602665716	61.6695151877093	4794.54716575545	58.4111061494277	30.5000727902819	50.7564715790372	4.60624625657177	3.57801405571242
50.7569715790372	4.99345799240707	63.9376096245863	4837.52218593667	58.5466208625926	30.494727490185	50.7569715790372	4.54712289785017	3.64321643986396
50.7574715790372	4.51673927565789	66.2608688703756	4843.13838668005	58.6819934645557	30.489387782273	50.7574715790372	4.4865528499992	3.70881643155594
50.7579715790372	4.12649157639647	68.6278376028787	4805.26147932582	58.8172202224296	30.4840533027984	50.7579715790372	4.42497960936984	3.7744782976458
50.7584715790372	3.83981135576829	71.0246460403678	4717.58074676754	58.9522974063865	30.4787235773825	50.7584715790372	4.36296074049487	3.83982395973465
50.7589715790372	3.67447500279496	73.4348576893257	4573.7723886474	59.0872212896571	30.4733980050725	50.7589715790372	4.30117972407582	3.90443236366046
50.7594715790372	3.64852144916808	75.839360875956	4367.70367641091	59.2219881485302	30.4680758424152	50.7594715790372	4.24045520246628	3.96783959906645
50.7599715790372	3.77972766784622	78.2163182700505	4093.67768319398	59.3565942623508	30.4627561882978	50.7599715790372	4.18174575602461	4.02953989440495
50.7604715790372	4.00721825347392	80.5440261033526	3784.36762841344	59.4910359135202	30.4574379865724	50.7604715790372	4.12579387156559	4.08905961723601
50.7609715790372	4.238794804966	82.8045736413412	3486.39379785579	59.6253093874934	30.4521200610958	50.7609715790372	4.07288157161342	4.14604429688101
50.7614715790372	4.47216045175206	84.9836751106734	3200.98772947342	59.7594109727796	30.4468011674818	50.7614715790372	4.02317046610834	4.2002440885562
50.7619715790372	4.70536000208525	87.0703042115138	2928.99135030353	59.8933369609401	30.4414800504449	50.7619715790372	3.97675707799123	4.25149630617844
50.7624715790372	4.93653947027441	89.056319142328	2671.03864384829	60.0270836465874	30.4361554992768	50.7624715790372	3.93368592964046	4.29970980897511
50.7629715790372	5.16397653801322	90.9361055579079	2427.57573093826	60.160647327385	30.4308263958893	50.7629715790372	3.89395643131166	4.34485163178927
50.7634715790372	5.38610698041021	92.706242324355	2198.87573045442	60.2940243040449	30.4254917520287	50.7634715790372	3.85752873412136	4.38693565250419
50.7639715790372	5.60154576836261	94.3651914468897	1985.05206218728	60.4272108803278	30.4201507344094	50.7639715790372	3.82432928099134	4.42601302694386
50.7644715790372	5.80910205209383	95.9130127106272	1786.07136452187	60.560203363041	30.4148026781676	50.7644715790372	3.79425614470054	4.46216413858237
50.7649715790372	6.00778771847809	97.3511030931121	1601.76660936233	60.6929980620383	30.4094470900795	50.7649715790372	3.76718413847489	4.49549183932722
50.7654715790372	6.19681964287763	98.6819606084823	1431.85069858003	60.8255912902178	30.404083643509	50.7654715790372	3.74296966140527	4.52611578722375
50.7659715790372	6.37561610413588	99.9089719140249	1275.93060728891	60.9579793635219	30.3987121671944	50.7659715790372	3.72145523421771	4.55416771463903
50.7664715790372	6.54378809015498	101.036222754221	1133.52197490732	61.0901586009357	30.3933326298757	50.7664715790372	3.70247368144956	4.57978748548182
50.7669715790372	6.70112639022608	102.068330130303	1004.06393207157	61.2221253244854	30.3879451225114	50.7669715790372	3.68585192190036	4.60311982200161
50.7674715790372	6.84758545468051	103.010294954461	886.933886137206	61.353875859238	30.3825498395152	50.7674715790372	3.67141433888312	4.62431160066342
50.7679715790372	6.98326501321057	103.8673738654	781.461963803176	61.4854065333001	30.3771470601125	50.7679715790372	3.65898571377326	4.64350963266763
50.7684715790372	7.10839039430992	104.644968835208	686.94481819324	61.6167136778161	30.3717371306049	50.7684715790372	3.64839371915099	4.66085885813101
50.7689715790372	7.22329239508461	105.348533177866	602.658540777837	61.7477936269678	30.3663204480643	50.7689715790372	3.6394709801737	4.67650089407313
50.7694715790373	7.32838742844911	105.983492570902	527.870467334983	61.8786427179728	30.3608974457558	50.7694715790373	3.63205672372653	4.69057288548956
50.7699715790373	7.42415853738772	106.555179719124	461.849724154723	62.0092572910836	30.3554685804196	50.7699715790373	3.62599804375351	4.70320661625992
50.7704715790373	7.5111377253422	107.068781320193	403.876419610479	62.1396336895865	30.350034321415	50.7704715790373	3.62115081767085	4.71452784273398
50.7709715790373	7.58988991713876	107.529296033996	353.249442243528	62.2697682598003	30.3445951416459	50.7709715790373	3.61738031288567	4.72465581783047
50.7714715790373	7.66099874280872	107.941502209673	309.292876290327	62.3996573510754	30.3391515101311	50.7714715790373	3.61456152436699	4.7337029775992
50.7719715790373	7.72505423132541	108.309934184693	271.361087117857	62.5292973157923	30.3337038860527	50.7719715790373	3.61257928425518	4.74177476563159
50.7724715790373	7.7826424146691	108.638866037935	238.842561436202	62.6586845093604	30.3282527141085	50.7724715790373	3.61132818302793	4.74896957361171
50.7729715790373	7.8343367750174	108.932301752209	211.162610428283	62.7878152902175	30.3227984209899	50.7729715790373	3.61071233915727	4.75537877880205
50.7734715790373	7.88069141824074	109.193970819373	187.785058706294	62.916686019828	30.3173414128195	50.7734715790373	3.61064505086136	4.76108686144913
50.7739715790373	7.92223582341772	109.427328401663	168.213049310459	63.045293062682	30.3118820733977	50.7739715790373	3.61104835979897	4.76617158704217
50.7744715790373	7.95947099844349	109.63555924458	151.989096061905	63.1736327862938	30.3064207631187	50.7744715790373	3.6118525526367	4.77070424011317
50.7749715790373	7.99286686347786	109.821584618065	138.694510782392	63.3017015612015	30.300957818439	50.7749715790373	3.61299562254473	4.77474989786398
50.7754715790373	8.02286068449247	109.988071642511	127.948325468319	63.429495760965	30.2954935517933	50.7754715790373	3.6144227089922	4.77836773336712
50.7759715790373	8.04985638624255	110.137444433122	119.405819603021	63.5570117621647	30.2900282518686	50.7759715790373	3.61608553081662	4.78161133942911
50.7764715790373	8.07422458560183	110.271896569376	112.756751396806	63.6842459444015	30.2845621841624	50.7764715790373	3.61794182449053	4.78452906543596
50.7769715790373	8.09630320066969	110.393404464982	107.723379668665	63.8111946902945	30.2790955917587	50.7769715790373	3.61995479682647	4.78716436062803
50.7774715790373	8.11639850702912	110.503741277372	104.05835095986	63.9378543854801	30.2736286962695	50.7774715790373	3.62209259905076	4.78955611827873
50.7779715790373	8.1347865289501	110.604491053928	101.542514768536	64.0642214186112	30.2681616988966	50.7779715790373	3.62432782722119	4.79173901618317
50.7784715790373	8.15171466942076	110.697062864809	99.9827188427176	64.1902921813549	30.262694781574	50.7784715790373	3.62663705233743	4.79374384970145
50.7789715790373	8.16740349810868	110.782704719292	99.2096264750639	64.316063068393	30.2572281081615	50.7789715790373	3.6290003821638	4.79559785435041
50.7794715790373	8.18204863036035	110.8625171042	99.0755888171764	64.4415304774191	30.2517618256623	50.7794715790373	3.63140105571644	4.79732501560165
50.7799715790373	8.19582264294638	110.937466019449	99.452597411851	64.5666908091382	30.2462960654431	50.7799715790373	3.63382507052635	4.79894636412644
50.7804715790373	8.20887698337422	111.008395417277	100.230335411254	64.691540467266	30.2408309444397	50.7804715790373	3.63626084214252	4.80048025523526
50.7809715790373	8.22134383922924	111.076038978776	101.314340252286	64.8160758585266	30.2353665663338	50.7809715790373	3.63869889485382	4.80194263169563
50.7814715790373	8.23333794223152	111.141031184185	102.624285818391	64.9402933926515	30.2299030226904	50.7814715790373	3.64113158225765	4.80334726948328
50.7819715790373	8.24495828861591	111.203917652565	104.092388236134	65.0641894823794	30.2244403940469	50.7819715790373	3.64355283606166	4.80470600633285
50.7824715790373	8.25628976317828	111.265164742207	105.661936336649	65.1877605434535	30.2189787509479	50.7824715790373	3.64595794135208	4.80602895321251
50.7829715790373	8.26740465901688	111.325168415984	107.285945357477	65.3110029946212	30.2135181549222	50.7829715790373	3.64834333647906	4.80732468905636
50.7834715790373	8.27836408876654	111.384262386013	108.925930575026	65.4339132576326	30.2080586593979	50.7834715790373	3.65070643568134	4.80860043925536
50.7839715790373	8.28921928610499	111.442725560008	110.550796153631	65.5564877572395	30.2026003105557	50.7839715790373	3.65304547258652	4.80986223853731
50.7844715790373	8.30001279862287	111.500788817714	112.135833494571	65.6787229211938	30.197143148119	50.7844715790373	3.65535936276887	4.81111507896282
50.7849715790373	8.31077957490124	111.558641150185	113.661822696047	65.8006151802462	30.1916872060831	50.7849715790373	3.65764758361487	4.8123630438333
50.7854715790373	8.32154794992883	111.61643519772	115.114230331015	65.9221609681452	30.1862325133831	50.7854715790373	3.65991006983166	4.81360942835135
50.7859715790373	8.33234053389895	111.674292224064	116.482496560136	66.0433567216359	30.1807790945044	50.7859715790373	3.66214712302883	4.81485684789892
50.7864715790373	8.34317501002697	111.732306565452	117.759404576315	66.1641988804588	30.1753269700372	50.7864715790373	3.66435933390558	4.81610733480583
50.7869715790373	8.35406484738411	111.790549593148	118.94052548667	66.2846838873474	30.1698761571783	50.7869715790373	3.66654751567983	4.81736242447577
50.7874715790373	8.36501993490463	111.849073227709	120.023731945031	66.4048081880293	30.164426670183	50.7874715790373	3.66871264750069	4.81862323171941
50.7879715790373	8.37604714273462	111.907913042203	121.008774127197	66.5245682312224	30.1589785207708	50.7879715790373	3.67085582668911	4.81989051811858
50.7884715790373	8.38715081698705	111.967090990293	121.896911969928	66.6439604686348	30.1535317184875	50.7884715790373	3.67297822875108	4.82116475121283
50.7889715790373	8.39833321377972	112.026617793516	122.690597955836	66.7629813549642	30.1480862710277	50.7889715790373	3.67508107420439	4.82244615626233
50.7894715790373	8.40959487818257	112.086495020256	123.393205106266	66.8816273478951	30.1426421845198	50.7894715790373	3.67716560135023	4.82373476129983
50.7899715790373	8.42093497340958	112.146716887018	124.008795231328	66.9998949080989	30.1371994637786	50.7899715790373	3.67923304420737	4.82503043614139
50.7904715790374	8.43235156527144	112.207271810606	124.541922872645	67.1177804992314	30.1317581125252	50.7904715790374	3.68128461490615	4.82633292598111
50.7909715790374	8.44384186657207	112.268143737784	124.997470752911	67.2352805879325	30.1263181335811	50.7909715790374	3.68332148991455	4.82764188015042
50.7914715790374	8.45540244579303	112.329313277009	125.380512912897	67.3523916438241	30.1208795290361	50.7914715790374	3.68534479953687	4.82895687657833
50.7919715790374	8.46702940407263	112.390758654829	125.696202066966	67.4691101395101	30.1154423003932	50.7919715790374	3.68735562018942	4.83027744244539
50.7924715790374	8.47871852415631	112.452456517648	125.94967804068	67.5854325505729	30.1100064486941	50.7924715790374	3.68935496901483	4.8316030714827
50.7929715790374	8.49046539467646	112.514382597716	126.145994466351	67.7013553555741	30.1045719746262	50.7929715790374	3.69134380045006	4.83293323832646
50.7934715790374	8.50226551281394	112.576512260445	126.290061204833	67.8168750360528	30.0991388786133	50.7934715790374	3.69332300441051	4.83426741030096
50.7939715790374	8.51411436810535	112.638820948528	126.386600232603	67.9319880765237	30.0937071608925	50.7939715790374	3.69529340579613	4.8356050569663
50.7944715790374	8.52600750988722	112.70128453676	126.440112983884	68.0466909644756	30.0882768215785	50.7944715790374	3.69725576506453	4.83694565773352
50.7949715790374	8.5379406006148	112.76387961002	126.454857367356	68.1609801903712	30.0828478607164	50.7949715790374	3.69921077965065	4.83828870781819
50.7954715790374	8.54990945705607	112.826583675558	126.434832887644	68.2748522476449	30.0774202783257	50.7954715790374	3.70115908604421	4.83963372277414
50.7959715790374	8.56191008114395	112.889375319447	126.383772493152	68.3883036327014	30.0719940744353	50.7959715790374	3.70310126236364	4.84098024182214
50.7964715790374	8.57393868206783	112.952234315967	126.305139945618	68.5013308449153	30.0665692491117	50.7964715790374	3.70503783128985	4.8423278301633
50.7969715790374	8.58599169100224	113.01514169762	126.202131663612	68.6139303866281	30.061145802481	50.7969715790374	3.70696926324513	4.84367608044451
50.7974715790374	8.59806576970193	113.078079792539	126.077682133314	68.7260987631491	30.0557237347451	50.7974715790374	3.70889597972146	4.8450246135224
50.7979715790374	8.61015781404054	113.141032235191	125.934472106208	68.8378324827519	30.0503030461945	50.7979715790374	3.71081835667915	4.84637307865378
50.7984715790374	8.62226495343173	113.203983955507	125.77493891633	68.9491280566748	30.0448837372158	50.7984715790374	3.71273672795156	4.84772115322346
50.7989715790374	8.6343845469475	113.266921150867	125.601288349738	69.0599819991179	30.0394658082978	50.7989715790374	3.71465138860403	4.84906854210532
50.7994715790374	8.64651417683634	113.329831244753	125.415507587893	69.1703908272433	30.0340492600333	50.7994715790374	3.71656259820632	4.85041497673891
50.7999715790374	8.6586516400446	113.392702835303	125.219378824649	69.2803510611722	30.02863409312	50.7999715790374	3.7184705839869	4.85176021399166
50.8004715790374	8.67079493825467	113.455525636558	125.014493225396	69.3898592239849	30.0232203083595	50.8004715790374	3.72037554384575	4.85310403486633
50.8009715790374	8.68294226687527	113.518290414683	124.802264956858	69.4989118417184	30.0178079066541	50.8009715790374	3.72227764920869	4.85444624310335
50.8014715790374	8.69509200334899	113.580988921128	124.583945068157	69.6075054433661	30.0123968890035	50.8014715790374	3.72417704771232	4.85578666371999
50.8019715790374	8.70724269508082	113.643613824312	124.360635049021	69.7156365608752	30.0069872565004	50.8019715790374	3.72607386571288	4.85712514152045
50.8024715790374	8.71939304723786	113.706158641142	124.133299929664	69.8233017291465	30.0015790103256	50.8024715790374	3.7279682106168	4.85846153960495
50.8029715790374	8.7315419106231	113.768617669417	123.90278082021	69.9304974860321	29.9961721517422	50.8029715790374	3.72986017303325	4.85979573790017
50.8034715790374	8.74368826978597	113.830985921937	123.669806815541	70.0372203723347	29.9907666820906	50.8034715790374	3.73174982875191	4.86112763172876
50.8039715790374	8.75583123149668	113.893259062973	123.43500621536	70.1434669318058	29.9853626027824	50.8039715790374	3.73363724055113	4.86245713043152
50.8044715790374	8.76797001368181	113.955433347565	123.198917028939	70.2492337111445	29.9799599152946	50.8044715790374	3.73552245984289	4.86378415605237
50.8049715790374	8.78010393489269	114.017505563995	122.961996750505	70.354517259996	29.9745586211646	50.8049715790374	3.73740552816246	4.86510864209327
50.8054715790374	8.79223240435644	114.079472979667	122.724631404579	70.4593141309509	29.9691587219841	50.8054715790374	3.73928647851111	4.86643053234393
50.8059715790374	8.80435491264135	114.141333290522	122.487143871401	70.5636208795425	29.9637602193942	50.8059715790374	3.74116533656096	4.86774977978882
50.8064715790374	8.81647102295335	114.20308457404	122.249801511097	70.6674340642461	29.9583631150804	50.8064715790374	3.74304212173126	4.86906634559265
50.8069715790374	8.8285803630676	114.264725245831	122.012823111831	70.7707502464781	29.9529674107679	50.8069715790374	3.74491684814529	4.87038019816388
50.8074715790374	8.8406826178895	114.32625401974	121.776385192186	70.8735659905941	29.947573108217	50.8074715790374	3.74678952547742	4.87169131229479
50.8079715790374	8.85277752263113	114.387669871378	121.540627691472	70.9758778638875	29.9421802092189	50.8079715790374	3.74866015969915	4.87299966837591
50.8084715790374	8.86486485658297	114.448972004937	121.305659084146	71.0776824365877	29.9367887155922	50.8084715790374	3.75052875373314	4.87430525168169
50.8089715790374	8.87694443745615	114.510159823139	121.071560955741	71.1789762818598	29.9313986291792	50.8089715790374	3.75239530802347	4.87560805172418
50.8094715790374	8.88901611626676	114.571232900153	120.838392078418	71.279755975802	29.9260099518424	50.8094715790374	3.75425982103033	4.87690806167081
50.8099715790374	8.90107977273137	114.632190957287	120.606192024075	71.3800180974453	29.9206226854619	50.8099715790374	3.75612228965653	4.8782052778223
50.8104715790374	8.91313531114182	114.693033841282	120.374984352311	71.4797592287506	29.9152368319324	50.8104715790374	3.75798270961303	4.87949969914674
50.8109715790374	8.92518265668612	114.753761505012	120.144779409483	71.5789759546091	29.9098523931609	50.8109715790374	3.75984107572996	4.88079132686553
50.8114715790375	8.93722175218247	114.814373990403	119.915576773756	71.6776648628396	29.9044693710645	50.8114715790375	3.76169738221945	4.88208016408734
50.8119715790375	8.94925255519378	114.874871413391	119.687367379419	71.7758225441873	29.8990877675683	50.8119715790375	3.76355162289559	4.88336621548582
50.8124715790375	8.96127503549084	114.935253950737	119.4601353519	71.8734455923227	29.893707584604	50.8124715790375	3.76540379135695	4.88464948701748
50.8129715790375	8.97328917283336	114.995521828537	119.233859583057	71.97053060384	29.8883288241078	50.8129715790375	3.76725388113618	4.88592998567586
50.8134715790375	8.98529495503951	115.055675312258	119.008515074375	72.0670741782557	29.8829514880194	50.8134715790375	3.76910188582101	4.88720771927862
50.8139715790375	8.99729237631595	115.115714698145	118.784074073704	72.163072918007	29.8775755782807	50.8139715790375	3.77094779915049	4.88848269628407
50.8144715790375	9.00928143582228	115.175640305868	118.560507029109	72.2585234284506	29.8722010968345	50.8144715790375	3.77279161508995	4.88975492563428
50.8149715790375	9.021262136445	115.235452472263	118.337783381697	72.3534223178609	29.8668280456242	50.8149715790375	3.77463332788769	4.89102441662167
50.8154715790375	9.03323448375836	115.295151546054	118.115872217139	72.4477661974292	29.8614564265922	50.8154715790375	3.77647293211628	4.89229117877659
50.8159715790375	9.04519848515085	115.354737883429	117.894742794007	72.5415516812619	29.8560862416797	50.8159715790375	3.77831042270078	4.8935552217733
50.8164715790375	9.05715414909775	115.414211844383	117.674364965235	72.6347753863785	29.850717492826	50.8164715790375	3.78014579493614	4.89481655535225
50.8169715790375	9.06910148456207	115.47357378972	117.454709507451	72.7274339327111	29.8453501819681	50.8169715790375	3.78197904449563	4.8960751892565
50.8174715790375	9.08104050050754	115.532824078633	117.235748371361	72.8195239431028	29.8399843110399	50.8174715790375	3.78381016743193	4.89733113318045
50.8179715790375	9.092971205509	115.591963066784	117.017454864946	72.9110420433048	29.8346198819724	50.8179715790375	3.78563916017238	4.8985843967293
50.8184715790375	9.10489360744679	115.650991104811	116.799803779999	73.0019848619777	29.829256896693	50.8184715790375	3.78746601950953	4.89983498938763
50.8189715790375	9.11680771327338	115.709908537208	116.582771471228	73.0923490306872	29.8238953571253	50.8189715790375	3.78929074258815	4.90108292049578
50.8194715790375	9.12871352884142	115.76871570151	116.366335896014	73.1821311839045	29.8185352651891	50.8194715790375	3.79111332688961	4.90232819923291
50.8199715790375	9.14061105878379	115.827412927741	116.150476622122	73.271327959004	29.8131766228001	50.8199715790375	3.7929337702143	4.90357083460562
50.8204715790375	9.15250030643723	115.886000538087	115.935174809406	73.3599359962622	29.8078194318698	50.8204715790375	3.79475207066279	4.90481083544114
50.8209715790375	9.16438127380211	115.94447884674	115.720413170983	73.4479519388562	29.8024636943056	50.8209715790375	3.79656822661636	4.90604821038442
50.8214715790375	9.17625396153192	116.002848159895	115.506175918493	73.5353724328615	29.7971094120103	50.8214715790375	3.79838223671716	4.90728296789833
50.8219715790375	9.18811836894668	116.06110877586	115.292448695397	73.622194127252	29.7917565868825	50.8219715790375	3.80019409984848	4.90851511626625
50.8224715790375	9.19997449406551	116.119260985264	115.079218501682	73.7084136738968	29.7864052208163	50.8224715790375	3.80200381511541	4.90974466359673
50.8229715790375	9.21182233365403	116.177305071334	114.866473612783	73.7940277275602	29.7810553157016	50.8229715790375	3.80381138182606	4.91097161782959
50.8234715790375	9.22366188328291	116.235241310221	114.654203495116	73.8790329458995	29.7757068734237	50.8234715790375	3.80561679947357	4.91219598674311
50.8239715790375	9.23549313739457	116.293069971368	114.442398720173	73.9634259894637	29.7703598958635	50.8239715790375	3.80742006771896	4.91341777796203
50.8244715790375	9.24731608937552	116.350791317904	114.231050878674	74.047203521691	29.7650143848976	50.8244715790375	3.80922118637499	4.91463699896605
50.8249715790375	9.25913073163181	116.408405607042	114.020152496232	74.1303622089098	29.7596703423984	50.8249715790375	3.81102015539105	4.91585365709856
50.8254715790375	9.27093705566624	116.465913090497	113.809696951322	74.2128987203341	29.7543277702335	50.8254715790375	3.81281697483905	4.91706775957551
50.8259715790375	9.28273505215557	116.523314014882	113.599678396482	74.2948097280649	29.7489866702668	50.8259715790375	3.81461164490041	4.91827931349418
50.8264715790375	9.29452471102655	116.580608622117	113.390091683245	74.3760919070861	29.7436470443576	50.8264715790375	3.81640416585414	4.91948832584176
50.8269715790375	9.30630602153	116.637797149807	113.180932291216	74.4567419352651	29.7383088943609	50.8269715790375	3.81819453806583	4.92069480350368
50.8274715790375	9.31807897231208	116.694879831615	112.972196261564	74.5367564933501	29.7329722221278	50.8274715790375	3.81998276197777	4.92189875327154
50.8279715790375	9.32984355148223	116.751856897611	112.763880135053	74.6161322649692	29.7276370295051	50.8279715790375	3.82176883809986	4.92310018185065
50.8284715790375	9.34159974667747	116.808728574606	112.555980894683	74.6948659366281	29.7223033183353	50.8284715790375	3.82355276700157	4.92429909586718
50.8289715790375	9.35334754512269	116.865495086457	112.348495912873	74.7729541977094	29.7169710904571	50.8289715790375	3.82533454930461	4.92549550187478
50.8294715790375	9.36508693368694	116.92215665436	112.141422903143	74.8503937404713	29.7116403477049	50.8294715790375	3.82711418567649	4.92668940636077
50.8299715790375	9.37681789893551	116.978713497109	111.934759876084	74.9271812600448	29.7063110919093	50.8299715790375	3.82889167682471	4.92788081575184
50.8304715790375	9.38854042717787	117.035165831345	111.728505099503	75.0033134544334	29.7009833248967	50.8304715790375	3.83066702349172	4.92906973641931
50.8309715790375	9.40025450451165	117.091513871778	111.52265706249	75.0787870245111	29.6956570484896	50.8309715790375	3.83244022645043	4.9302561746839
50.8314715790375	9.41196011686261	117.147757831387	111.317214443189	75.1535986740208	29.6903322645065	50.8314715790375	3.8342112865003	4.93144013682009
50.8319715790375	9.4236572500209	117.203897921604	111.112176080043	75.2277451095729	29.685008974762	50.8319715790375	3.83598020446394	4.93262162906006
50.8324715790376	9.43534588967368	117.259934352482	110.907540946273	75.3012230406441	29.6796871810668	50.8324715790376	3.83774698118417	4.93380065759724
50.8329715790376	9.44702602143447	117.315867332838	110.703308127316	75.3740291795752	29.6743668852277	50.8329715790376	3.83951161752153	4.93497722858948
50.8334715790376	9.45869763086921	117.371697070385	110.499476801015	75.4461602415702	29.6690480890476	50.8334715790376	3.84127411435207	4.93615134816188
50.8339715790376	9.47036070351943	117.42742377185	110.296046220321	75.5176129446942	29.6637307943255	50.8339715790376	3.84303447256557	4.93732302240932
[truncated: 138,458 more rows]
