# Supplementary material for: Multimodal cardiovascular model for hemodynamic analysis: Simulation study on mitral valve disorders
Source: PLoS One. 2021 Mar 4;16(3):e0247921. doi: 10.1371/journal.pone.0247921 (PMC7932118; doi:10.1371/journal.pone.0247921)
Supplement: S1 Data — (ZIP) [file pone.0247921.s001.zip › Code Version 2/CVS_verySevMS_PLOSONE.csv]

allData_SevMS1	allData_SevMS2	allData_SevMS3	allData_SevMS4	allData_SevMS5	allData_SevMS6	allData_SevMS7	allData_SevMS8	allData_SevMS9
49.9888367657228	2.54303283216786	63.2491546305447	195.926109594238	103.381403511658	29.042160470957	49.9888367271498	4.36759397836994	3.84954364574772
49.9893367657228	2.54996824408104	63.3469329059015	195.530654480923	103.561656297964	29.0341023715185	49.9893367271498	4.36868438629287	3.84804598155546
49.9898367657228	2.55690321363346	63.4445141242317	195.136519480163	103.741201807048	29.0260493102885	49.9898367271499	4.36975876319311	3.83862318174052
49.9903367657228	2.56383773206639	63.5418989424409	194.743699310701	103.920034605174	29.0180012810254	49.9903367271499	4.37084448494037	3.83714005376703
49.9908367657228	2.57077179069562	63.639088014812	194.352188712196	104.098149263736	29.0099582775064	49.9908367271499	4.37191433584164	3.82781073821667
49.9913367657228	2.57770538091098	63.7360819930152	193.96198244514	104.275540360455	29.0019202935273	49.9913367271499	4.37299539852046	3.82634232442958
49.9918367657228	2.58463849417586	63.8328815261188	193.573075290782	104.452202478176	28.9938873229027	49.9918367271499	4.37406075128147	3.81710719151098
49.9923367657228	2.59157112202676	63.9294872605989	193.185462051039	104.628130206049	28.9858593594659	49.9923367271499	4.37513718205353	3.81565360183195
49.9928367657228	2.5985032560728	64.0258998403499	192.799137548424	104.803318138336	28.9778363970685	49.9928367271499	4.37619806469911	3.80651363439647
49.9933367657228	2.60543488799529	64.1221199066946	192.414096625964	104.977760875582	28.9698184295807	49.9933367271499	4.37726989032226	3.80507502352402
49.9938367657228	2.6123660095472	64.2181480983945	192.030334147117	105.15145302344	28.9618054508912	49.9938367271499	4.37832633013616	3.79603075964637
49.9943367657228	2.61929661255276	64.3139850516593	191.647844995698	105.324389193819	28.9537974549068	49.9943367271499	4.37939357743432	3.79460721227256
49.9948367657228	2.62622668890696	64.4096314001579	191.266624075795	105.496564003728	28.9457944355527	49.9948367271499	4.38044560189859	3.78565949912012
49.9953367657228	2.63315623057509	64.5050877750276	190.886666311698	105.667972076411	28.9377963867722	49.9953367271499	4.38150829728016	3.78425114858715
49.9958367657228	2.64008522959229	64.6003548048843	190.507966647812	105.838608040203	28.9298033025267	49.9958367271499	4.38255593311753	3.77540037057272
49.9963367657228	2.64701367806308	64.6954331158327	190.130520048585	106.008466529652	28.9218151767957	49.9963367271499	4.38361410307204	3.77400727738669
49.9968367657228	2.6539415681609	64.7903233314758	189.754321498429	106.177542184392	28.9138320035765	49.9968367271499	4.38465737724263	3.76525415842752
49.9973367657228	2.66086889212767	64.8850260729251	189.379366001644	106.345829650244	28.9058537768845	49.9973367271499	4.38571104782871	3.76387643653135
49.9978367657228	2.66779564227329	64.9795419588102	189.005648582338	106.51332357811	28.8978804907529	49.9978367271499	4.38674998650716	3.75522121345915
49.9983367657228	2.67472181097525	65.0738716052887	188.633164284354	106.680018625058	28.8899121392324	49.9983367271499	4.38779918388362	3.75385890013005
49.9988367657228	2.6816473906781	65.1680156260561	188.261908171191	106.845909453226	28.8819487163917	49.9988367271499	4.38883381352912	3.74530218641399
49.9993367657228	2.68857237389308	65.2619746323549	187.89187532593	107.010990730901	28.8739902163169	49.9993367271499	4.38987856340416	3.74395537821062
49.9998367657228	2.69549675319759	65.3557492329853	187.523060851158	107.175257131432	28.8660366331117	49.9998367271499	4.3909089096551	3.7354972684553
50.0003367657228	2.70242052123477	65.4493400343137	187.155459868892	107.338703334292	28.8580879608973	50.0003367271499	4.39194923786078	3.7341659802687
50.0008367657228	2.7093436707131	65.5427476402832	186.789067520505	107.501324024015	28.8501441938123	50.0008367271499	4.39297532669676	3.72580699078481
50.0013367657228	2.71626619440586	65.6359726524227	186.42387896665	107.663113891233	28.8422053260126	50.0013367271499	4.39401125858979	3.72449130388115
50.0018367657228	2.72318808515074	65.7290156698566	186.059889387187	107.824067631636	28.8342713516715	50.0018367271499	4.39503311512341	3.71623139146549
50.0023367657228	2.73010933584941	65.8218772893142	185.697093981108	107.98417994699	28.8263422649793	50.0023367271499	4.39606467621362	3.71493129904521
50.0028367657228	2.73702993946703	65.9145581051393	185.335487966465	108.143445544111	28.8184180601436	50.0028367271499	4.39708232596676	3.70677089678956
50.0033367657228	2.74394988903184	66.0070587092995	184.975066580293	108.301859135872	28.8104987313889	50.0033367271499	4.39810954125777	3.70548646702035
50.0038367657228	2.7508691776347	66.0993796913955	184.615825078541	108.459415440191	28.8025842729568	50.0038367271499	4.39912300882612	3.69742539714916
50.0043367657228	2.75778779842867	66.1915216386708	184.257758735996	108.61610918102	28.794674679106	50.0043367271499	4.4001459035107	3.69615660205013
50.0048367657228	2.76470574462854	66.2834851360206	183.900862846212	108.771935087349	28.7867699441118	50.0048367271499	4.4011552139811	3.68819522924363
50.0053367657228	2.77162300951045	66.3752707660014	183.545132721436	108.926887894187	28.7788700622663	50.0053367271499	4.40217381270756	3.68694212621464
50.0058367657228	2.77853958641138	66.4668791088401	183.19056369254	109.080962341572	28.7709750278786	50.0058367271499	4.40317899016569	3.67908013986956
50.0063367657228	2.78545546872878	66.5583107424431	182.837151108945	109.234153175538	28.7630848352743	50.0063367271499	4.40419331781571	3.67784268002298
50.0068367657229	2.7923706499201	66.6495662424057	182.484890338551	109.386455147147	28.7551994787956	50.0068367271499	4.40519438693727	3.67008039237557
50.0073367657229	2.79928512350238	66.7406461820213	182.133776767666	109.537863013435	28.7473189528012	50.0073367271499	4.40620446780082	3.66885862485669
50.0078367657229	2.8061988830518	66.8315511322902	181.783805800937	109.688371536462	28.7394432516663	50.0078367271499	4.40720145216598	3.66119559234576
50.0083367657229	2.81311192220327	66.9222816619288	181.434972861276	109.837975484239	28.7315723697827	50.0083367271499	4.40820731082075	3.65998944733974
50.0088367657229	2.82002423465	67.0128383373787	181.087273389792	109.986669629798	28.7237063015583	50.0088367271499	4.40920023471961	3.65242594727318
50.0093367657229	2.82693581414305	67.1032217228157	180.740702845721	110.134448752103	28.7158450414174	50.0093367271499	4.41020189509311	3.65123546842762
50.0098367657229	2.83384665449096	67.1934323801588	180.395256706355	110.281307635133	28.7079885838005	50.0098367271499	4.41119078160187	3.64377092179319
50.0103367657229	2.84075674955926	67.283470869079	180.050930466974	110.427241068778	28.7001369231643	50.0103367271499	4.41218826797625	3.64259601797361
50.0108367657229	2.84766609327011	67.3733377470083	179.707719640777	110.57224384794	28.6922900539814	50.01083672715	4.41317314102735	3.63523068673106
50.0113367657229	2.85457467960183	67.4630335691486	179.365619758812	110.716310773412	28.6844479707407	50.01133672715	4.41416647696217	3.63407139916926
50.0118367657229	2.86148250258852	67.5525588884803	179.024626369906	110.859436650993	28.676610667947	50.01183672715	4.41514735912566	3.6268045633697
50.0123367657229	2.86838955631962	67.6419142557717	178.684735040602	111.001616292356	28.6687781401209	50.01233672715	4.41613656861777	3.62566077874818
50.0128367657229	2.87529583493952	67.7311002195869	178.345941355085	111.142844514174	28.6609503817988	50.01283672715	4.41711348349943	3.61849270733413
50.0133367657229	2.8822013326471	67.8201173262952	178.008240915118	111.283116138976	28.6531273875331	50.01333672715	4.41809858973313	3.61736446798368
50.0138367657229	2.88910604369538	67.9089661200797	177.671629339973	111.422425994283	28.6453091518918	50.01383672715	4.41907155939009	3.61029429077253
50.0143367657229	2.89600996239105	67.9976471429456	177.336102266363	111.560768913455	28.6374956694585	50.01433672715	4.42005258608948	3.60918145972927
50.0148367657229	2.90291308309412	68.0861609347294	177.001655348379	111.698139734843	28.6296869348325	50.01483672715	4.42102163383613	3.60220947864079
50.0153367657229	2.90981540021744	68.1745080331069	176.668284257417	111.834533302612	28.6218829426286	50.01533672715	4.42199860380048	3.60111210342601
50.0158367657229	2.91671690822636	68.2626889736024	176.335984682118	111.969944465918	28.6140836874771	50.01583672715	4.42296375116835	3.59423728385962
50.0163367657229	2.92361760163831	68.3507042895967	176.004752328298	112.104368079711	28.6062891640236	50.01633672715	4.42393668786456	3.59315520163051
50.0168367657229	2.93051747502236	68.4385545123358	175.674582918881	112.237799003926	28.5984993669293	50.01683672715	4.4248979579176	3.58637790935796
50.0173367657229	2.93741652299886	68.5262401709395	175.345472193839	112.370232104277	28.5907142908704	50.01733672715	4.42586688374703	3.58531117768584
50.0178367657229	2.94431474023902	68.6137617924098	175.017415910121	112.501662251454	28.5829339305386	50.01783672715	4.42682429747091	3.57863019319464
50.0183367657229	2.95121212146453	68.7011199016391	174.690409841589	112.632084321911	28.5751582806406	50.01833672715	4.42778923566263	3.57757862013212
50.0188367657229	2.95810866144714	68.7883150214188	174.364449778956	112.761493197075	28.5673873358984	50.01883672715	4.42874281591945	3.57099441042749
50.0193367657229	2.96500435500828	68.8753476724476	174.03953152972	112.889883764115	28.5596210910487	50.01933672715	4.42970378845981	3.56995806947968
50.0198367657229	2.97189919701865	68.9622183733396	173.715650918096	113.01725091517	28.5518595408437	50.01983672715	4.43065355565936	3.56346920143963
50.0203367657229	2.97879318239786	69.0489276406332	173.392803784958	113.143589548104	28.5441026800501	50.02033672715	4.43161058556403	3.56244786703763
50.0208367657229	2.98568630611399	69.1354759887983	173.070985987771	113.268894565746	28.5363505034498	50.02083672715	4.43255656242534	3.55605495497
50.0213367657229	2.99257856318327	69.2218639302459	172.750193400529	113.393160876633	28.5286030058393	50.02133672715	4.43350967124304	3.55504872380386
50.0218367657229	2.99946994866963	69.3080919753348	172.430421913692	113.51638339426	28.5208601820301	50.02183672715	4.43445187755724	3.54875008154085
50.0223367657229	3.00636045768432	69.3941606323811	172.111667434122	113.638557037815	28.5131220268482	50.02233672715	4.4354010881213	3.547758688213
50.0228367657229	3.01325008538558	69.4800704076653	171.793925885019	113.75967673144	28.5053885351344	50.02283672715	4.43633954653678	3.54155513505654
50.0233367657229	3.0201388269782	69.565821805441	171.477193205862	113.879737404951	28.497659701744	50.02333672715	4.43728487992827	3.54057870852241
50.0238367657229	3.02702667771315	69.6514153279429	171.161465352343	113.998733993114	28.4899355215469	50.02383672715	4.43821960955796	3.53446825167328
50.0243367657229	3.03391363288722	69.7368514753945	170.846738296308	114.116661436351	28.4822159894274	50.02433672715	4.43916108846767	3.53350647827247
50.0248367657229	3.04079968784265	69.8221307460165	170.533008025692	114.233514680031	28.4745011002843	50.02483672715	4.44009211198016	3.52749021530348
50.0253367657229	3.0476848379667	69.9072536360344	170.220270544461	114.349288675161	28.4667908490309	50.02533672715	4.44102975698159	3.52654326779035
50.0258367657229	3.05456907869134	69.9922206396869	169.908521872546	114.46397837769	28.4590852305946	50.02583672715	4.44195709272986	3.52061882692627
50.0263367657229	3.06145240549283	70.0770322492335	169.597758045787	114.577578749191	28.4513842399172	50.02633672715	4.44289092642278	3.51968633199073
50.0268367657229	3.06833481389137	70.1616889549624	169.287975115869	114.690084756172	28.4436878719545	50.02683672715	4.44381459721108	3.51385518330989
50.0273367657229	3.07521629945074	70.2461912451983	168.979169150262	114.801491370746	28.4359961216768	50.02733672715	4.44474463960827	3.51293737233748
50.027836765723	3.0820968577779	70.3305396063106	168.67133623216	114.91179356996	28.4283089840682	50.02783672715	4.44566466291838	3.50719666772671
50.028336765723	3.08897648452266	70.4147345227207	168.364472460423	115.02098633645	28.420626454127	50.02833672715	4.44659093659561	3.50629309243323
50.028836765723	3.09585517537727	70.4987764769102	168.058573949513	115.129064657779	28.4129485268654	50.02883672715	4.44750733551619	3.5006447969799
50.029336765723	3.10273292607611	70.5826659494282	167.75363682944	115.236023527083	28.4052751973096	50.02933672715	4.44842985985456	3.49975576666373
50.029836765723	3.10960973239529	70.6664034188994	167.449657245697	115.341857942421	28.3976064604997	50.02983672715	4.44934265084542	3.49419642500632
50.030336765723	3.11648559015229	70.7499893620316	167.146631359204	115.446562907406	28.3899423114894	50.03033672715	4.45026144848465	3.49332139580423
50.030836765723	3.12336049520564	70.8334242536233	166.844555346249	115.550133430575	28.3822827453465	50.03083672715	4.45117065511256	3.48785362879789
50.031336765723	3.13023444345451	70.9167085665715	166.543425398427	115.652564525999	28.3746277571522	50.03133672715	4.45208574470705	3.48699301322403
50.031836765723	3.1371074308384	70.9998427718791	166.243237722584	115.753851212667	28.3669773420018	50.0318367271501	4.45299138220583	3.48161258212541
50.032336765723	3.14397945333673	71.0828273386626	165.943988540756	115.853988515087	28.3593314950037	50.0323367271501	4.45390278657541	3.4807657130147
50.032836765723	3.15085050696858	71.1656627341595	165.645674090115	115.952971462683	28.3516902112802	50.0328367271501	4.45480487924476	3.47547610715097
50.033336765723	3.15772058779223	71.248349423736	165.348290622906	116.050795090381	28.3440534859671	50.0333367271501	4.45571261618944	3.47464353371232
50.033836765723	3.16458969190491	71.3308878708943	165.051834406393	116.147454438014	28.3364213142134	50.0338367271501	4.45661117776114	3.46943949356521
50.034336765723	3.17145781544237	71.41327853728	164.756301722802	116.242944550905	28.3287936911818	50.0343367271501	4.45751527043523	3.46862038796673
50.034836765723	3.17832495457858	71.4955218826899	164.461688869259	116.33726047928	28.3211706120482	50.0348367271501	4.45841032627981	3.46350655482273
50.035336765723	3.18519110552541	71.5776183650789	164.16799215774	116.430397278836	28.3135520720017	50.0353367271501	4.45931079145692	3.46270164758811
50.035836765723	3.19205626453222	71.6595684405677	163.875207915008	116.52235001017	28.305938066245	50.0358367271501	4.46020235343016	3.45767142039391
50.036336765723	3.19892042788556	71.74137256345	163.58333248256	116.613113739334	28.2983285899936	50.0363367271501	4.46109921480551	3.45687967253782
50.036836765723	3.20578359190883	71.8230311861997	163.29236221657	116.702683537277	28.2907236384764	50.0368367271501	4.46198730980026	3.45193922481844
50.037336765723	3.21264575296195	71.9045447594786	163.002293487833	116.791054480385	28.2831232069353	50.0373367271501	4.46288058288831	3.45116160803413
50.037836765723	3.219506907441	71.9859137321432	162.713122681708	116.878221649935	28.2755272906252	50.0378367271501	4.46376522037674	3.44630256249373
50.038336765723	3.22636705177788	72.0671385512521	162.424846198063	116.964180132626	28.2679358848141	50.0383367271501	4.46465492969117	3.4455377582208
50.038836765723	3.23322618244004	72.1482196620732	162.137460451221	117.048925020048	28.260348984783	50.0388367271501	4.46553613869567	3.44076833372557
50.039336765723	3.24008429593006	72.229157508091	161.850961869902	117.132451409195	28.2527665858256	50.0393367271501	4.46642229817596	3.44001763558758
50.039836765723	3.24694138878538	72.3099525310133	161.565346897171	117.21475440194	28.2451886832485	50.0398367271501	4.46730008509408	3.43532708750571
50.040336765723	3.25379745757798	72.3906051707791	161.28061199038	117.295829105551	28.2376152723712	50.0403367271501	4.46818272044757	3.43458880433095
50.040836765723	3.26065249891399	72.4711158655647	160.996753621115	117.375670632175	28.2300463485259	50.0408367271501	4.46905711725276	3.4299880928717
50.041336765723	3.26750650943343	72.5514850517917	160.713768275145	117.454274099333	28.2224819070575	50.0413367271501	4.4699362404137	3.42926394976258
50.041836765723	3.27435948580986	72.6317131641335	160.431652452359	117.531634629413	28.2149219433235	50.0418367271501	4.47080724948557	3.42473915639946
50.042336765723	3.28121142475005	72.7118006355223	160.150402666722	117.607747350169	28.207366452694	50.0423367271501	4.47168288786462	3.42402696262314
50.042836765723	3.2880623229937	72.7917478971563	159.870015446215	117.682607394226	28.1998154305518	50.0428367271501	4.472550545245	3.41959273761768
50.043336765723	3.29491217731307	72.8715553785068	159.590487332783	117.756209899548	28.192268872292	50.0433367271501	4.47342270818297	3.41889479907927
50.043836765723	3.30176098451268	72.9512235073244	159.311814882283	117.828550008958	28.1847267733222	50.0438367271501	4.47428701094149	3.41453294550002
50.044336765723	3.30860874142903	73.0307527096469	159.033994664427	117.899622870616	28.1771891290625	50.0443367271501	4.47515572824807	3.41384639805907
50.044836765723	3.31545544493024	73.1101434098055	158.757023262735	117.969423637541	28.1696559349453	50.0448367271501	4.47601671802199	3.40957655522983
50.045336765723	3.32230109191576	73.1893960304318	158.480897274476	118.037947468061	28.1621271864154	50.0453367271501	4.47688199563743	3.40890449005432
50.045836765723	3.32914567931606	73.2685109924646	158.205613310622	118.105189525355	28.1546028789298	50.0458367271501	4.47773966241098	3.40470266469128
50.046336765723	3.33598920409232	73.347488715157	157.931167995788	118.171144977903	28.1470830079575	50.0463367271501	4.47860153349769	3.4040413053129
50.046836765723	3.34283166323613	73.4263296160827	157.657557968187	118.23580899904	28.1395675689801	50.0468367271501	4.47945592659997	3.39993391192093
50.047336765723	3.34967305376915	73.5050341111432	157.384779879573	118.299176767379	28.132056557491	50.0473367271501	4.48031439258638	3.3992874159001
50.047836765723	3.35651337274286	73.5836026145742	157.112830395193	118.361243466369	28.1245499689958	50.0478367271501	4.4811654924682	3.39524257135235
50.0483367657231	3.36335261723822	73.6620355389524	156.841706193733	118.422004284731	28.117047799012	50.0483367271501	4.48202059118224	3.394605920384
50.0488367657231	3.37019078436538	73.7403332952021	156.571403967267	118.481454416038	28.1095500430694	50.0488367271501	4.48286845775448	3.39065927985548
50.0493367657231	3.3770278712634	73.8184962926022	156.301920421206	118.539589059103	28.1020566967094	50.0493367271501	4.48372018457744	3.39003808595278
50.0498367657231	3.3838638750999	73.8965249387923	156.033252274248	118.596403417564	28.0945677554855	50.0498367271501	4.48456478537116	3.38614697934583
50.0503367657231	3.39069879307084	73.9744196397796	155.765396258327	118.651892700306	28.0870832149629	50.0503367271501	4.48541318461058	3.38553452636801
50.0508367657231	3.39753262240014	74.0521807999454	155.498349118559	118.706052121057	28.0796030707187	50.0508367271501	4.48625459411735	3.3817472652066
50.0513367657231	3.40436536033948	74.129808822052	155.232107613199	118.758876898749	28.0721273183417	50.0513367271501	4.48709965297921	3.38115115723685
50.0518367657231	3.41119700416793	74.2073041072483	154.966668513583	118.810362257128	28.0646559534326	50.0518367271501	4.48793782111106	3.37741026203535
50.0523367657231	3.41802755119171	74.2846670550773	154.702028604081	118.860503425161	28.0571889716034	50.0523367271501	4.48877959289834	3.3768214519812
50.0528367657231	3.42485699874386	74.3618980634821	154.438184682051	118.909295636649	28.049726368478	50.0528367271502	4.48961461428061	3.37319263876583
50.0533367657231	3.431685344184	74.4389975288124	154.175133557781	118.956734130567	28.0422681396919	50.0533367271502	4.49045307506478	3.37262147012513
50.0538367657231	3.43851258489804	74.5159658458308	153.91287205445	119.002814150684	28.034814280892	50.0538367271502	4.49128487544903	3.36902684781978
50.0543367657231	3.44533871829784	74.5928034077194	153.651397008068	119.047530945967	28.0273647877367	50.0543367271502	4.49212009102921	3.36846106077903
50.0548367657231	3.452163741821	74.6695106060862	153.390705267436	119.090879770214	28.0199196558959	50.0548367271502	4.49294879291115	3.36499037119841
50.0553367657231	3.45898765293054	74.7460878309712	153.130793694091	119.132855882358	28.0124788810508	50.0553367271502	4.49378072409725	3.36444409084006
50.0558367657231	3.46581044911463	74.822535470853	152.871659162261	119.17345454611	28.0050424588942	50.0558367271502	4.49460621993577	3.36099120597024
50.0563367657231	3.47263212788633	74.898853912655	152.613298558814	119.212671030355	27.99761038513	50.0563367271502	4.49543494990942	3.36044772807432
50.0568367657231	3.47945268678329	74.9750435417515	152.355708783211	119.250500608809	27.9901826554734	50.0568367271502	4.49625740088165	3.35713567587864
50.0573367657231	3.48627212336747	75.0511047419742	152.098886747458	119.286938560282	27.9827592656508	50.0573367271502	4.49708286941929	3.35661436466422
50.0578367657231	3.49309043522492	75.1270378956185	151.842829376058	119.321980168343	27.9753402113999	50.0578367271502	4.49790212190767	3.35329781955535
50.0583367657231	3.49990761996545	75.2028433834493	151.587533605962	119.355620721714	27.9679254884694	50.0583367271502	4.49872443641334	3.35277580122588
50.0588367657231	3.50672367522238	75.2785215847076	151.332996386522	119.38785551395	27.9605150926194	50.0588367271502	4.49954070542548	3.34962406344168
50.0593367657231	3.5135385986523	75.3540728771164	151.079214679446	119.418679843659	27.9531090196206	50.0593367271502	4.50035977654889	3.34912798532891
50.0598367657231	3.52035238793478	75.4294976368869	150.826185458746	119.448089014179	27.9457072652551	50.0598367271502	4.50117284445002	3.34594114081367
50.0603367657231	3.52716504077208	75.504796238725	150.573905710695	119.476078333988	27.9383098253157	50.0603367271502	4.50198881341725	3.34543953706515
50.0608367657231	3.53397655488895	75.5799690558365	150.322372433779	119.502643116407	27.9309166956064	50.0608367271502	4.50279897032675	3.34245141390189
50.0613367657231	3.54078692803232	75.6550164599341	150.071582638649	119.527778679756	27.9235278719419	50.0613367271502	4.50361170728516	3.34198108833244
50.0618367657231	3.54759615797106	75.7299388212429	149.821533348077	119.551480347057	27.9161433501477	50.0618367271502	4.50441864631443	3.33891552230636
50.0623367657231	3.55440424249569	75.8047365085066	149.572221596905	119.573743446463	27.9087631260603	50.0623367271502	4.50522833981702	3.33843300752451
50.0628367657231	3.5612111794182	75.8794098889933	149.323644432005	119.594563310983	27.9013871955269	50.0628367271502	4.50603245616093	3.33561407462773
50.0633367657231	3.56801696657171	75.953959328502	149.075798912229	119.613935278569	27.8940155544054	50.0633367271502	4.5068389198289	3.33517037918994
50.0638367657231	3.57482160181025	76.0283851913678	148.828682108363	119.631854691835	27.8866481985643	50.0638367271502	4.50763978177115	3.33221511431054
50.0643367657231	3.58162508300853	76.1026878404686	148.582291103084	119.648316898528	27.8792851238828	50.0643367271502	4.50844327052358	3.33174996069451
50.0648367657231	3.58842740806165	76.1768676372302	148.336622990913	119.663317251274	27.8719263262509	50.0648367271502	4.50924142060866	3.3291089959365
50.0653367657231	3.59522857488489	76.2509249416331	148.091674878167	119.676851107576	27.8645718015688	50.0653367271502	4.51004166892505	3.3286933122393
50.0658367657231	3.60202858141342	76.3248601122175	147.847443882919	119.688913829542	27.8572215457475	50.0658367271502	4.51083650036972	3.32583371485605
50.0663367657231	3.60882742560211	76.3986735060896	147.60392713495	119.699500784433	27.8498755547084	50.0663367271502	4.51163385642725	3.32538361911339
50.0668367657231	3.61562510542521	76.4723654789274	147.361121775703	119.708607344424	27.8425338243833	50.0668367271502	4.51242611887385	3.32293392100658
50.0673367657231	3.62242161887619	76.5459363849864	147.119024958244	119.716228886483	27.8351963507145	50.0673367271502	4.51322020603663	3.32254834219375
50.0678367657231	3.62921696396744	76.6193865771055	146.877633847208	119.722360792225	27.8278631296545	50.0678367271502	4.51400904656919	3.31976455309915
50.0683367657231	3.63601113873004	76.6927164067124	146.636945618764	119.726998448198	27.8205341571663	50.0683367271502	4.51480034431803	3.3193263894509
50.0688367657231	3.64280414121355	76.76592622383	146.396957460567	119.730137245689	27.8132094292232	50.0688367271502	4.51558680425086	3.31708765381078
50.0693367657232	3.64959596948575	76.8390163770812	146.157666571711	119.731772581028	27.8058889418085	50.0693367271502	4.51637477956374	3.3167352799419
50.0698367657232	3.65638662163238	76.9119872136954	145.919070162692	119.731899855353	27.798572690916	50.0698367271502	4.51715765918305	3.31399997873445
50.0703367657232	3.66317609575696	76.9848390795138	145.681165455359	119.730521226859	27.7912606725494	50.0703367271502	4.51794297674337	3.31356944703271
50.0708367657232	3.66996438998054	77.057572318995	145.443949682871	119.727659691733	27.7839528827227	50.0708367271502	4.51872372890287	3.3115704387106
50.0713367657232	3.67675150244144	77.1301872752208	145.207420089656	119.723337399557	27.77664931746	50.0713367271502	4.51950563512605	3.31125579728353
50.0718367657232	3.68353743129504	77.2026842899016	144.971573931367	119.717574270375	27.7693499727954	50.0718367271502	4.52028257056049	3.30853101903058
50.0723367657232	3.69032217471356	77.2750637033821	144.736408474838	119.710388325181	27.7620548447731	50.0723367271502	4.52106199177583	3.30810214371111
50.0728367657232	3.69710573088584	77.3473258546469	144.501920998041	119.701795962023	27.754763929447	50.0728367271502	4.5218371449388	3.30638449944243
50.0733367657232	3.70388809801706	77.4194710813261	144.268108790045	119.691812183549	27.7474772228813	50.0733367271502	4.52261301593347	3.30611414394996
50.0738367657232	3.71066927432861	77.4914997197004	144.034969150973	119.68045078293	27.7401947211499	50.0738367271503	4.5233840053921	3.3033467497482
50.0743367657232	3.71744925805777	77.563412104707	143.802499391957	119.667724496022	27.7329164203366	50.0743367271503	4.52415762265053	3.30291116691056
50.0748367657232	3.72422804745756	77.6352085699451	143.570696835102	119.653644983897	27.725642316535	50.0748367271503	4.52492730590927	3.30153480522651
50.0753367657232	3.73100564079648	77.7068894476811	143.339558813434	119.638222715802	27.7183724058485	50.0753367271503	4.52569716327736	3.30131816665973
50.0758367657232	3.7377820363583	77.778455068854	143.10908267087	119.621467649529	27.7111066843904	50.0758367271503	4.52646217897942	3.29843340530343
50.0763367657232	3.74455723244188	77.8499057630813	142.879265762167	119.603389077768	27.7038451482835	50.0763367271503	4.52723009721191	3.29797934933738
50.0768367657232	3.7513312273609	77.9212418586636	142.650105452883	119.583996375703	27.6965877936604	50.0768367271503	4.52799446888699	3.29703016018666
50.0773367657232	3.75810401944367	77.9924636825908	142.421599119339	119.563298459462	27.6893346166633	50.0773367271503	4.52875798092984	3.29652849038412
50.0778367657232	3.76487560703294	78.0635715605468	142.193744148573	119.541303333081	27.682085613444	50.0778367271503	4.5295182419305	3.29446769023511
50.0783367657232	3.77164598848563	78.1345658169154	141.9665379383	119.518018328275	27.674840780164	50.0783367271503	4.53027994309698	3.29414332323353
50.0788367657232	3.77841516217271	78.2054467747848	141.739977896875	119.493450232299	27.667600112994	50.0788367271503	4.5310374802873	3.292208960447
50.0793367657232	3.78518312647888	78.2762147559539	141.514061443245	119.467605340514	27.6603636081146	50.0793367271503	4.53179626642778	3.29190449434876
50.0798367657232	3.79194987980247	78.3468700809366	141.288786006916	119.440489480644	27.6531312617156	50.0798367271503	4.5325511639134	3.29019655787872
50.0803367657232	3.79871542055517	78.4174130689679	141.064149027908	119.412108026777	27.6459030699963	50.0803367271503	4.5333069796302	3.28992773069616
50.0808367657232	3.80547974716185	78.4878440380084	140.840147956713	119.382465908927	27.6386790291655	50.0808367271503	4.5340589270476	3.28813352051961
50.0813367657232	3.81224285806034	78.55816330475	140.61678025426	119.351567620123	27.6314591354411	50.0813367271503	4.53481198717976	3.28785111418366
50.0818367657232	3.81900475170125	78.6283711846208	140.394043391871	119.319417221787	27.6242433850507	50.0818367271503	4.5355613979696	3.28630701260142
50.0823367657232	3.82576542654777	78.6984679917906	140.171934851222	119.286018347848	27.6170317742307	50.0823367271503	4.53631150833159	3.28606397263732
50.0828367657232	3.83252488107544	78.7684540391757	139.950452124306	119.25137420788	27.6098242992272	50.0828367271503	4.53705792428066	3.28436251810596
50.0833367657232	3.839283113772	78.838329638444	139.729592713386	119.215487589508	27.6026209562952	50.0833367271503	4.53780535251196	3.28409471132178
50.0838367657232	3.84604012313715	78.9080951000205	139.509354130966	119.178360860263	27.595421741699	50.0838367271503	4.53854934935554	3.28271909087438
50.0843367657232	3.85279590768238	78.9777507330922	139.289733899741	119.13999596904	27.5882266517122	50.0843367271503	4.53929380850168	3.28250256941792
50.0848367657232	3.85955046593079	79.0472968456128	139.070729552567	119.100394447291	27.5810356826173	50.0848367271503	4.54003473050324	3.28087667907988
50.0853367657232	3.86630379641685	79.1167337443085	138.852338632415	119.059557410052	27.5738488307058	50.0853367271503	4.54077659264687	3.28062076596235
50.0858367657232	3.87305589768627	79.1860617346822	138.634558692336	119.01748555689	27.5666660922786	50.0858367271503	4.54151524970788	3.27942988472875
50.0863367657232	3.87980676829577	79.2552811210192	138.417387295421	118.97417917284	27.5594874636452	50.0863367271503	4.54225410198324	3.27924244075019
50.0868367657232	3.88655640681289	79.3243922063918	138.200822014762	118.929638129384	27.5523129411244	50.0868367271503	4.5429895589289	3.27766999136794
50.0873367657232	3.89330481181586	79.3933952926644	137.984860433417	118.883861885528	27.5451425210438	50.0873367271503	4.54372592273666	3.27742248978677
50.0878367657232	3.90005198189332	79.4622906804984	137.769500144364	118.836849488994	27.5379761997399	50.0878367271503	4.54445934807038	3.27646808381347
50.0883367657232	3.90679791564424	79.5310786693573	137.554738750471	118.788599577577	27.530813973558	50.0883367271503	4.54519261290873	3.27631786041258
50.0888367657232	3.91354261167764	79.5997595575113	137.340573864455	118.739110380676	27.5236558388525	50.0888367271503	4.54592283933828	3.27500471802055
50.0893367657232	3.9202860686125	79.6683336420424	137.12700310884	118.688379721015	27.5165017919863	50.0893367271503	4.54665361833471	3.27479803072526
50.0898367657232	3.92702828507751	79.7368012188496	136.914024115925	118.636405016576	27.5093518293313	50.0898367271503	4.54738209877518	3.27438304383981
50.0903367657233	3.93376925971093	79.8051625826529	136.701634527747	118.583183282747	27.502205947268	50.0903367271503	4.54810960722747	3.27430198466633
50.0908367657233	3.9405089911604	79.873418026999	136.489831996035	118.528711134688	27.4950641421858	50.0908367271503	4.54883470677372	3.27336855237799
50.0913367657233	3.94724747808276	79.9415678442658	136.278614182183	118.472984789928	27.4879264104825	50.0913367271503	4.54955986814665	3.27322163056691
50.0918367657233	3.9539847191439	80.009612325667	136.067978757207	118.416000071184	27.4807927485648	50.0918367271503	4.55028328658678	3.27319850246622
50.0923367657233	3.96072071301854	80.0775517612571	135.857923401708	118.357752409404	27.4736631528478	50.0923367271503	4.55100504992293	3.27302249742326
50.0928367657233	3.96745545839012	80.1453864399363	135.648445805837	118.29823684704	27.4665376197554	50.0928367271503	4.55172572573224	3.27299479263286
50.0933367657233	3.97418895395057	80.2131166494551	135.439543669258	118.237448041534	27.4594161457199	50.0933367271503	4.5524449993664	3.27299042976839
50.0938367657233	3.98092119840018	80.2807426764187	135.23121470111	118.175380269027	27.4522987271822	50.0938367271503	4.55316292453642	3.27298974099663
50.0943367657233	3.98765219044741	80.3482648062924	135.02345661997	118.11202742827	27.4451853605915	50.0943367271503	4.55387952816021	3.27298963056684
50.0948367657233	3.99438192880874	80.4156833234057	134.816267153821	118.047383044748	27.4380760424057	50.0948367271504	4.55459481959752	3.27298961118215
50.0953367657233	4.0011104122085	80.4829985109573	134.609644040009	117.981440274997	27.4309707690909	50.0953367271504	4.55530880333951	3.27298960613478
50.0958367657233	4.0078376393787	80.5502106510196	134.403585025213	117.914191911114	27.4238695371218	50.0958367271504	4.55602148277369	3.27298960334927
50.0963367657233	4.01456360905886	80.6173200245435	134.198087865404	117.84563038545	27.4167723429814	50.0963367271504	4.55673286105463	3.27298960092459
50.0968367657233	4.02128831999586	80.6843269113628	133.993150325815	117.775747775481	27.4096791831609	50.0968367271504	4.55744294128489	3.27298959856144
50.0973367657233	4.0280117709438	80.751231590199	133.788770180899	117.704535808844	27.4025900541599	50.0973367271504	4.55815172655033	3.27298959621269
50.0978367657233	4.03473396066379	80.8180343386658	133.584945214296	117.631985868538	27.3955049524862	50.0978367271504	4.55885921992681	3.2729895938709
50.0983367657233	4.04145488792383	80.8847354332737	133.381673218801	117.558088998271	27.388423874656	50.0983367271504	4.55956542448142	3.27298959153489
50.0988367657233	4.04817455149866	80.9513351494345	133.17895199632	117.48283590796	27.3813468171935	50.0988367271504	4.56027034327267	3.27298958920445
50.0993367657233	4.05489295016955	81.0178337614658	132.976779357846	117.406216979356	27.3742737766311	50.0993367271504	4.56097397935054	3.27298958687955
50.0998367657233	4.06161008272422	81.0842315425958	132.775153123415	117.328222271807	27.3672047495095	50.0998367271504	4.56167633575649	3.27298958456017
50.1003367657233	4.06832594795664	81.1505287649675	132.574071122074	117.248841528134	27.3601397323775	50.1003367271504	4.56237741552341	3.27298958224628
50.1008367657233	4.07504054466688	81.216725699643	132.373531191847	117.16806418062	27.3530787217917	50.1008367271504	4.56307722167571	3.27298957993787
50.1013367657233	4.08175387166097	81.2828226166086	132.173531179701	117.085879357106	27.346021714317	50.1013367271504	4.56377575722925	3.27298957763493
50.1018367657233	4.08846592775075	81.3488197847787	131.974068941507	117.00227588718	27.3389687065264	50.1018367271504	4.56447302519142	3.27298957533744
50.1023367657233	4.09517671175372	81.4147174720005	131.775142342012	116.917242308454	27.3319196950006	50.1023367271504	4.56516902856111	3.27298957304539
50.1028367657233	4.1018862224929	81.4805159450581	131.576749254799	116.83076687292	27.3248746763285	50.1028367271504	4.56586377032875	3.27298957075875
50.1033367657233	4.10859445879667	81.5462154696774	131.378887562257	116.742837553388	27.3178336471069	50.1033367271504	4.56655725347636	3.27298956847753
50.1038367657233	4.11530141949862	81.6118163105301	131.181555155542	116.653442049978	27.3107966039404	50.1038367271504	4.56724948097753	3.27298956620169
50.1043367657233	4.12200710343745	81.677318731238	130.98474993455	116.56256779668	27.3037635434416	50.1043367271504	4.56794045579749	3.27298956393123
50.1048367657233	4.12871150945675	81.7427229943778	130.788469807878	116.470201967963	27.2967344622308	50.1048367271504	4.56863018089311	3.27298956166613
50.1053367657233	4.13541463640495	81.8080293614847	130.592712692789	116.376331485429	27.2897093569363	50.1053367271504	4.56931865921293	3.27298955940637
50.1058367657233	4.1421164831351	81.8732380930577	130.397476515185	116.280943024507	27.282688224194	50.1058367271504	4.57000589369724	3.27298955715194
50.1063367657233	4.1488170485048	81.938349448563	130.202759209569	116.184023021184	27.2756710606477	50.1063367271504	4.57069188727801	3.27298955490283
50.1068367657233	4.15551633137599	82.0033636864385	130.008558719009	116.085557678753	27.2686578629489	50.1068367271504	4.57137664287901	3.27298955265901
50.1073367657233	4.16221433061487	82.0682810640985	129.814872995112	115.985532974595	27.2616486277567	50.1073367271504	4.57206016341581	3.27298955042048
50.1078367657233	4.16891104509175	82.1331018379374	129.621699997984	115.883934666963	27.254643351738	50.1078367271504	4.57274245179577	3.27298954818722
50.1083367657233	4.1756064736809	82.1978262633344	129.429037696204	115.780748301787	27.2476420315673	50.1083367271504	4.57342351091814	3.27298954595922
50.1088367657233	4.18230061526043	82.2624545946571	129.236884066784	115.675959219479	27.2406446639267	50.1088367271504	4.57410334367401	3.27298954373646
50.1093367657233	4.18899346871217	82.3269870852665	129.045237095139	115.569552561738	27.2336512455059	50.1093367271504	4.57478195294639	3.27298954151892
50.1098367657233	4.1956850329215	82.3914239875202	128.854094775059	115.461513278351	27.2266617730022	50.1098367271504	4.57545934161023	3.27298953930659
50.1103367657233	4.20237530677726	82.4557655527777	128.663455108669	115.351826133981	27.2196762431203	50.1103367271504	4.57613551253243	3.27298953709946
50.1108367657233	4.20906428917159	82.5200120314036	128.4733161064	115.240475714948	27.2126946525725	50.1108367271504	4.57681046857185	3.27298953489751
50.1113367657234	4.21575197899986	82.5841636727721	128.28367578696	115.127446435985	27.2057169980787	50.1113367271504	4.57748421257941	3.27298953270073
50.1118367657234	4.22243837516044	82.6482207252713	128.094532177296	115.012722546975	27.198743276366	50.1118367271504	4.57815674739804	3.27298953050911
50.1123367657234	4.22912347655469	82.7121834363069	127.905883312565	114.896288139658	27.1917734841691	50.1123367271504	4.57882807586271	3.27298952832262
50.1128367657234	4.23580728208674	82.7760520523067	127.717727236104	114.778127154318	27.18480761823	50.1128367271504	4.57949820080053	3.27298952614126
50.1133367657234	4.24248979066345	82.8398268187242	127.530061999393	114.658223386422	27.1778456752982	50.1133367271504	4.5801671250307	3.272989523965
50.1138367657234	4.24917100119421	82.9035079800431	127.34288566203	114.536560493234	27.1708876521303	50.1138367271504	4.58083485136454	3.27298952179385
50.1143367657234	4.25585091259086	82.9670957797811	127.156196291694	114.413122000386	27.1639335454904	50.1143367271504	4.58150138260559	3.27298951962777
50.1148367657234	4.26252952376759	83.0305904604941	126.969991964115	114.287891308403	27.1569833521499	50.1148367271504	4.58216672154953	3.27298951746676
50.1153367657234	4.26920683364076	83.0939922637797	126.784270763044	114.160851699188	27.1500370688874	50.1153367271504	4.5828308709843	3.27298951531081
50.1158367657234	4.27588284112885	83.157301430282	126.599030780222	114.031986342451	27.1430946924886	50.1158367271505	4.58349383369005	3.27298951315989
50.1163367657234	4.28255754515229	83.2205181996948	126.414270115346	113.901278302095	27.1361562197467	50.1163367271505	4.58415561243923	3.272989511014
50.1168367657234	4.28923094463337	83.2836428107662	126.229986876041	113.768710542546	27.1292216474618	50.1168367271505	4.58481620999657	3.27298950887312
50.1173367657234	4.29590303849612	83.3466755013021	126.04617917783	113.634265935023	27.1222909724414	50.1173367271505	4.58547562911913	3.27298950673724
50.1178367657234	4.30257382566621	83.4096165081701	125.862845144097	113.497927263758	27.1153641914998	50.1178367271505	4.5861338725563	3.27298950460635
50.1183367657234	4.3092433050708	83.4724660673039	125.679982906066	113.359677232154	27.1084413014588	50.1183367271505	4.58679094304986	3.27298950248042
50.1188367657234	4.31591147563847	83.5352244137067	125.497590602762	113.219498468875	27.1015222991469	50.1188367271505	4.58744684333397	3.27298950035945
50.1193367657234	4.32257833629908	83.5978917814553	125.315666380984	113.077373533886	27.0946071814	50.1193367271505	4.58810157613522	3.27298949824342
50.1198367657234	4.32924388598367	83.6604684037039	125.134208395276	112.933284924414	27.0876959450607	50.1198367271505	4.58875514417264	3.27298949613232
50.1203367657234	4.33590812362437	83.7229545126881	124.953214807895	112.787215080855	27.0807885869788	50.1203367271505	4.58940755015773	3.27298949402613
50.1208367657234	4.34257104815425	83.7853503397285	124.77268378878	112.639146392609	27.073885104011	50.1208367271505	4.59005879679451	3.27298949192485
50.1213367657234	4.34923265850727	83.8476561152346	124.592613515526	112.489061203843	27.066985493021	50.1213367271505	4.59070888677947	3.27298948982845
50.1218367657234	4.35589295361812	83.909872068709	124.41300217335	112.336941819188	27.0600897508792	50.1218367271505	4.5913578228017	3.27298948773693
50.1223367657234	4.36255193242213	83.9719984287503	124.233847955061	112.182770509368	27.0531978744633	50.1223367271505	4.5920056075428	3.27298948565027
50.1228367657234	4.36920959385521	84.0340354230579	124.055149061037	112.026529516753	27.0463098606575	50.1228367271505	4.59265224367701	3.27298948356845
50.1233367657234	4.37586593685367	84.0959832784351	123.876903699186	111.868201060837	27.0394257063531	50.1233367271505	4.59329773387116	3.27298948149147
50.1238367657234	4.38252096035421	84.157842220793	123.699110084924	111.707767343653	27.0325454084479	50.1238367271505	4.59394208078474	3.27298947941931
50.1243367657234	4.38917466329372	84.2196124751544	123.521766441142	111.545210555103	27.0256689638469	50.1243367271505	4.59458528706988	3.27298947735196
50.1248367657234	4.39582704460925	84.2812942656573	123.344870998177	111.380512878224	27.0187963694616	50.1248367271505	4.59522735537141	3.2729894752894
50.1253367657234	4.40247810323791	84.3428878155587	123.168421993786	111.213656494369	27.0119276222103	50.1253367271505	4.59586828832688	3.27298947323162
50.1258367657234	4.40912783811673	84.4043933472383	122.992417673112	111.04462358832	27.005062719018	50.1258367271505	4.59650808856656	3.27298947117861
50.1263367657234	4.41577624818261	84.4658110822023	122.81685628866	110.873396353326	26.9982016568166	50.1263367271505	4.59714675871349	3.27298946913036
50.1268367657234	4.42242333237215	84.5271412410867	122.641736100264	110.699956996059	26.9913444325443	50.1268367271505	4.59778430138348	3.27298946708684
50.1273367657234	4.42906908962168	84.5883840436613	122.467055375063	110.524287741504	26.9844910431462	50.1273367271505	4.59842071918517	3.27298946504806
50.1278367657234	4.43571351886705	84.6495397088332	122.292812387467	110.346370837763	26.977641485574	50.1278367271505	4.59905601472	3.27298946301399
50.1283367657234	4.44235661904356	84.7106084546504	122.119005419133	110.166188560792	26.970795756786	50.1283367271505	4.59969019058228	3.27298946098462
50.1288367657234	4.44899838908594	84.7715904983055	121.945632758934	109.983723219055	26.963953853747	50.1288367271505	4.60032324935918	3.27298945895994
50.1293367657234	4.45563882792816	84.8324860561393	121.772692702934	109.798957158112	26.9571157734284	50.1293367271505	4.60095519363079	3.27298945693994
50.1298367657234	4.46227793450342	84.8932953436439	121.600183554354	109.611872765117	26.9502815128082	50.1298367271505	4.60158602597011	3.2729894549246
50.1303367657234	4.46891570774401	84.9540185754673	121.428103623551	109.422452473262	26.9434510688708	50.1303367271505	4.60221574894307	3.27298945291392
50.1308367657234	4.47555214658123	85.0146559654157	121.256451227985	109.230678766122	26.936624438607	50.1308367271505	4.60284436510859	3.27298945090787
50.1313367657234	4.48218724994534	85.075207726458	121.085224692192	109.036534181949	26.9298016190142	50.1313367271505	4.60347187701856	3.27298944890645
50.1318367657234	4.48882101676541	85.135674070729	120.914422347757	108.840001317873	26.9229826070963	50.1318367271505	4.6040982872179	3.27298944690964
50.1323367657235	4.49545344596931	85.1960552095328	120.74404253329	108.641062834044	26.9161673998634	50.1323367271505	4.60472359824454	3.27298944491743
50.1328367657235	4.50208453648353	85.2563513533462	120.57408359439	108.439701457692	26.9093559943322	50.1328367271505	4.60534781262949	3.27298944292981
50.1333367657235	4.50871428723321	85.3165627118225	120.404543883625	108.23589998712	26.9025483875255	50.1333367271505	4.60597093289683	3.27298944094676
50.1338367657235	4.51534269714196	85.3766894937951	120.235421760502	108.029641295623	26.8957445764727	50.1338367271505	4.60659296156374	3.27298943896828
50.1343367657235	4.52196976513182	85.4367319072801	120.066715591439	107.82125418313	26.8889445582095	50.1343367271505	4.60721390114051	3.27298943699434
50.1348367657235	4.52859549012318	85.4966901594808	119.898423749739	107.611232284654	26.8821483297776	50.1348367271505	4.6078337541306	3.27298943502495
50.1353367657235	4.5352198710347	85.5565644567903	119.730544615563	107.399977967025	26.8753558882253	50.1353367271505	4.60845252303062	3.27298943306008
50.1358367657235	4.54184290678323	85.6163550047956	119.563076575902	107.187812300237	26.868567230607	50.1358367271505	4.60907021033038	3.27298943109972
50.1363367657235	4.5484645962837	85.6760620082804	119.396018024553	106.974993249478	26.8617823539834	50.1363367271505	4.60968681851288	3.27298942914386
50.1368367657235	4.55508493844909	85.7356856712288	119.229367362087	106.761730904814	26.8550012554212	50.1368367271506	4.61030235005439	3.2729894271925
50.1373367657235	4.56170393219032	85.7952261968286	119.063122995827	106.548199180251	26.8482239319937	50.1373367271506	4.61091680742439	3.2729894252456
50.1378367657235	4.56832157641622	85.8546837874748	118.897283339821	106.334544650722	26.8414503807799	50.1378367271506	4.61153019308566	3.27298942330318
50.1383367657235	4.57493787003337	85.9140586447725	118.731846814813	106.120893209682	26.8346805988651	50.1383367271506	4.61214250949427	3.2729894213652
50.1388367657235	4.58155281194611	85.9733509695409	118.566811848218	105.907355086765	26.8279145833409	50.1388367271506	4.61275375909962	3.27298941943166
50.1393367657235	4.58816640105643	86.0325609618162	118.402176874098	105.694028632424	26.8211523313048	50.1393367271506	4.61336394434444	3.27298941750256
50.1398367657235	4.59477863626389	86.0916888208548	118.237940333131	105.481003173813	26.8143938398603	50.1398367271506	4.6139730676648	3.27298941557786
50.1403367657235	4.60138951646556	86.1507347451368	118.074100672589	105.268361169307	26.8076391061172	50.1403367271506	4.6145811314902	3.27298941365757
50.1408367657235	4.60799904055597	86.2096989323695	117.910656346311	105.0561798319	26.8008881271911	50.1408367271506	4.6151881382435	3.27298941174168
50.1413367657235	4.61460720742699	86.2685815794902	117.747605814677	104.844532349167	26.7941409002037	50.1413367271506	4.615794090341	3.27298940983016
50.1418367657235	4.62121401596781	86.3273828826697	117.58494754458	104.633488795746	26.7873974222827	50.1418367271506	4.61639899019244	3.27298940792301
50.1423367657235	4.62781946506483	86.3861030373155	117.422680009405	104.423116810628	26.7806576905617	50.1423367271506	4.61700284020104	3.27298940602022
50.1428367657235	4.63442355360163	86.4447422380751	117.260801688999	104.213482093809	26.7739217021803	50.1428367271506	4.61760564276348	3.27298940412177
50.1433367657235	4.64102628045888	86.5033006788392	117.099311069649	104.004648763554	26.767189454284	50.1433367271506	4.61820740026998	3.27298940222765
50.1438367657235	4.64762764451429	86.5617785527448	116.938206644052	103.79667960555	26.7604609440242	50.1438367271506	4.61880811510424	3.27298940033785
50.1443367657235	4.65422764464252	86.6201760521785	116.777486911295	103.5896362377	26.7537361685581	50.1443367271506	4.61940778964356	3.27298939845237
50.1448367657235	4.66082627971513	86.6784933687797	116.617150376827	103.383579208641	26.7470151250489	50.1448367271506	4.62000642625878	3.27298939657118
50.1453367657235	4.66742354860053	86.7367306934435	116.457195552433	103.178568043796	26.7402978106655	50.1453367271506	4.62060402731433	3.27298939469427
50.1458367657235	4.6740194501639	86.7948882163242	116.297620956211	102.974661249547	26.7335842225828	50.1458367271506	4.62120059516824	3.27298939282164
50.1463367657235	4.68061398326713	86.8529661268385	116.138425112547	102.771916283627	26.7268743579812	50.1463367271506	4.6217961321722	3.27298939095328
50.1468367657235	4.68720714676876	86.9109646136679	115.979606552087	102.570389498035	26.7201682140472	50.1468367271506	4.62239064067151	3.27298938908916
50.1473367657235	4.69379893952391	86.9688838647629	115.821163811718	102.370136059334	26.7134657879728	50.1473367271506	4.62298412300517	3.27298938722928
50.1478367657235	4.70038936038425	87.0267240673452	115.663095434536	102.171209850149	26.7067670769557	50.1478367271506	4.62357639623839	3.27298938509082
50.1483367657235	4.70697840819791	87.0844854079114	115.505399969829	101.973663354871	26.7000720781997	50.1483367271506	4.62416749210113	3.27298938295695
50.1488367657235	4.71356608180944	87.1421680722355	115.348075973046	101.777547532004	26.6933807889138	50.1488367271506	4.62475755396806	3.27298938104266
50.1493367657235	4.72015238005973	87.1997722453727	115.191122005777	101.58291167509	26.686693206313	50.1493367271506	4.62534660940622	3.27298937920501
50.1498367657235	4.726737301786	87.2572981116617	115.034536635727	101.389803263877	26.6800093276177	50.1498367271506	4.62593466235728	3.27298937738545
50.1503367657235	4.73332084582167	87.3147458547283	114.878318436692	101.198267807093	26.6733291500543	50.1503367271506	4.62652171309219	3.27298937556914
50.1508367657235	4.73990301099639	87.3721156574881	114.722465988534	101.008348678066	26.6666526708544	50.1508367271506	4.62710776190069	3.27298937375379
50.1513367657235	4.74648379613592	87.4294077021497	114.566977877158	100.82008694427	26.6599798872554	50.1513367271506	4.62769280959522	3.27298937193983
50.1518367657235	4.7530632000621	87.4866221702177	114.411852694488	100.633521191818	26.6533107965003	50.1518367271506	4.62827685745732	3.27298937012805
50.1523367657235	4.7596412215928	87.5437592424955	114.257089038442	100.448687345876	26.6466453958374	50.1523367271506	4.62885990712174	3.27298936831911
50.1528367657235	4.76621785954186	87.6008190990885	114.102685512912	100.265618487916	26.639983682521	50.1528367271506	4.62944196047983	3.27298936651349
50.1533367657236	4.77279311271907	87.6578019194072	113.948640727735	100.084344670766	26.6333256538104	50.1533367271506	4.6300230196083	3.27298936471158
50.1538367657236	4.77936697993004	87.7147078821696	113.794953298671	99.9048927323771	26.6266713069707	50.1538367271506	4.63060308671785	3.27298936291362
50.1543367657236	4.78593945997624	87.7715371654047	113.641621847381	99.7272847243615	26.6200206392723	50.1543367271506	4.63118216411644	3.2729893611198
50.1548367657236	4.79251055165491	87.8282899464553	113.488645001406	99.5515294262083	26.6133736479913	50.1548367271506	4.63176025418284	3.27298935933027
50.1553367657236	4.799080253759	87.8849664019809	113.336021394135	99.3776296186378	26.6067303304089	50.1553367271506	4.63233735934756	3.27298935754513
50.1558367657236	4.80564856507714	87.9415667079604	113.183749664792	99.2055837858242	26.6000906838119	50.1558367271506	4.63291348207901	3.27298935576444
50.1563367657236	4.8122154843936	87.9980910396953	113.031828458405	99.0353864144323	26.5934547054926	50.1563367271506	4.63348862487348	3.27298935398826
50.1568367657236	4.8187810104882	88.0545395718124	112.880256425787	98.8670279434701	26.5868223927484	50.1568367271506	4.63406279024764	3.27298935221664
50.1573367657236	4.82534514213633	88.110912478267	112.729032223513	98.7004946309922	26.5801937428823	50.1573367271506	4.63463598073306	3.2729893504496
50.1578367657236	4.83190787810886	88.1672099323453	112.578154513894	98.5357684052468	26.5735687532025	50.1578367271507	4.63520819887199	3.27298934868715
50.1583367657236	4.83846921717209	88.2234321066674	112.427621964957	98.3728267180021	26.5669474210226	50.1583367271507	4.63577944721407	3.27298934692933
50.1588367657236	4.84502915808773	88.2795791731905	112.277433250423	98.2116424052962	26.5603297436613	50.1588367271507	4.63634972831376	3.27298934517613
50.1593367657236	4.85158769961286	88.3356513032113	112.127587049679	98.0521835577055	26.5537157184429	50.1593367271507	4.63691904472809	3.27298934342756
50.1598367657236	4.85814484049986	88.391648667369	111.978082047764	97.8944134014231	26.5471053426967	50.1598367271507	4.63748739901483	3.27298934168363
50.1603367657236	4.86470057949639	88.447571435648	111.828916935337	97.7382901912045	26.5404986137574	50.1603367271507	4.63805479373069	3.27298933994433
50.1608367657236	4.87125491534535	88.503419777381	111.680090408662	97.5837671161526	26.5338955289648	50.1608367271507	4.63862123142974	3.27298933820966
50.1613367657236	4.87780784678481	88.5591938612515	111.531601169582	97.4307922192413	26.5272960856639	50.1613367271507	4.6391867146618	3.2729893364796
50.1618367657236	4.88435937254802	88.6148938552966	111.383447925498	97.2793083314157	26.5207002812051	50.1618367271507	4.63975124597083	3.27298933475416
50.1623367657236	4.89090949136332	88.6705199269098	111.235629389346	97.1292530210343	26.5141081129438	50.1623367271507	4.64031482789328	3.27298933303332
50.1628367657236	4.89745820195412	88.7260722428439	111.088144279575	96.9805585593345	26.5075195782404	50.1628367271507	4.64080734600985	3.27306264323833
50.1633367657236	4.9040055030389	88.7815509692136	110.940991320126	96.8331519025207	26.5009346744608	50.1633367271507	4.64116363704456	3.27327760230429
50.1638367657236	4.9105513933311	88.8369562714981	110.79416924041	96.6869546909699	26.4943533989757	50.1638367271507	4.64137697327907	3.27364156437458
50.1643367657236	4.91709587153915	88.8922883145442	110.647676775283	96.5418832659602	26.4877757491611	50.1643367271507	4.64144959523785	3.27415245902402
50.1648367657236	4.92363893636638	88.9475472625687	110.501512665028	96.3978487042098	26.4812017223978	50.1648367271507	4.6413850847513	3.27480676828024
50.1653367657236	4.93018058651102	89.0027332791611	110.355675655334	96.2547568704178	26.4746313160721	50.1653367271507	4.64118719151039	3.27560075993964
50.1658367657236	4.93672082066617	89.0578465272865	110.210164497269	96.1125084878751	26.4680645275749	50.1658367271507	4.64085965561991	3.27653067700955
50.1663367657236	4.94325963751973	89.1128871692883	110.064977947265	95.9709992271107	26.4615013543024	50.1663367271507	4.64040618386969	3.27759276554403
50.1668367657236	4.9497970357544	89.1678553668903	109.920114767091	95.8301198124278	26.4549417936556	50.1668367271507	4.63983044964083	3.27878327749069
50.1673367657236	4.95633301404761	89.2227512812002	109.775573723835	95.6897561460695	26.4483858430408	50.1673367271507	4.63913609634545	3.28009846971238
50.1678367657236	4.96286757107155	89.2775750727118	109.631353589882	95.549789449658	26.441833499869	50.1678367271507	4.63832674129382	3.28153460246465
50.1683367657236	4.96940070549308	89.3323269013074	109.487453142891	95.4100964224456	26.4352847615562	50.1683367271507	4.63740597951052	3.28308793783903
50.1688367657236	4.9759324159737	89.3870069262609	109.343871165778	95.2705494158274	26.4287396255234	50.1688367271507	4.63637738742758	3.2847547382525
50.1693367657236	4.98246270116957	89.4416153062402	109.20060644669	95.1310166234725	26.4221980891966	50.1693367271507	4.63524452644516	3.28653126499702
50.1698367657236	4.98899155973143	89.4961521993098	109.057657778986	94.9913622863589	26.4156601500063	50.1698367271507	4.63401094635955	3.28841377685261
50.1703367657236	4.9955189903046	89.5506177629336	108.915023961219	94.8514469119227	26.4091258053885	50.1703367271507	4.6326801886595	3.29039852876593
50.1708367657236	5.00204499152891	89.6050121539768	108.77270379711	94.7111322525818	26.4025950527836	50.1708367271507	4.63125578969168	3.29248177059587
50.1713367657236	5.00856956203874	89.6593355287094	108.630696095531	94.5702967121131	26.396067889637	50.1713367271507	4.62974128369572	3.29465974592795
50.1718367657236	5.01509270046292	89.7135880428084	108.488999670482	94.4288363505703	26.3895443133989	50.1718367271507	4.62814020570914	3.29692869095876
50.1723367657236	5.02161440542475	89.7677698513599	108.347613341074	94.2866628405702	26.3830243215245	50.1723367271507	4.62645609434181	3.29928483345239
50.1728367657236	5.02813467554197	89.8218811088623	108.206535931502	94.1437012956175	26.3765079114735	50.1728367271507	4.62469249441959	3.30172439176995
50.1733367657236	5.0346535094267	89.8759219692287	108.065766271031	93.9998883556768	26.3699950807106	50.1733367271507	4.62285295949631	3.30424357397403
50.1738367657236	5.04117090568547	89.9298925857889	107.925303193974	93.8551705470095	26.3634858267051	50.1738367271507	4.62094105423305	3.3068385770093
50.1743367657237	5.04768686291911	89.9837931112925	107.785145539668	93.7095028843093	26.3569801469314	50.1743367271507	4.61896035664338	3.30950558596083
50.1748367657237	5.05420137972284	90.0376236979114	107.645292152459	93.5628476807732	26.3504780388681	50.1748367271507	4.61691446020293	3.31224077339148
50.1753367657237	5.06071445468614	90.0913844972417	107.505741881677	93.4151735356246	26.343979499999	50.1753367271507	4.61480697582161	3.31504029875967
50.1758367657237	5.06722608639279	90.1450756603069	107.366493581622	93.2664544728417	26.3374845278122	50.1758367271507	4.61264153367621	3.31790030791892
50.1763367657237	5.07373627342082	90.1986973375599	107.227546111537	93.1166692086409	26.3309931198009	50.1763367271507	4.61042178490139	3.32081693270036
50.1768367657237	5.08024501434251	90.2522496788857	107.088898335592	92.9658005285338	26.3245052734627	50.1768367271507	4.60815140313644	3.32378629057944
50.1773367657237	5.08675230772435	90.3057328336037	106.950549122864	92.8138347575981	26.3180209862998	50.1773367271507	4.60583408592534	3.32680448442798
50.1778367657237	5.093258152127	90.3591469504701	106.812497347317	92.6607613100071	26.3115402558193	50.1778367271507	4.60347355596729	3.32986760235265
50.1783367657237	5.09976254610532	90.4124921776808	106.674741887781	92.5065723059346	26.3050630795327	50.1783367271508	4.60107356221489	3.33297171762091
50.1788367657237	5.10626548820832	90.465768662873	106.537281627935	92.3512622457101	26.298589454956	50.1788367271508	4.598637880817	3.33611288867538
50.1793367657237	5.11276697697912	90.5189765531284	106.400115456284	92.194827732611	26.2921193796102	50.1793367271508	4.59617031590324	3.33928715923743
50.1798367657237	5.11926701095499	90.5721159949751	106.263242266142	92.0372672369549	26.2856528510205	50.1798367271508	4.59367470020686	3.34249055850095
50.1803367657237	5.12576558866726	90.6251871343904	106.126660955613	91.8785808952595	26.2791898667169	50.1803367271508	4.59115489552306	3.34571910141677
50.1808367657237	5.13226270864137	90.6781901168027	105.990370427567	91.7187703391691	26.2727304242336	50.1808367271508	4.58861479299943	3.34896878906864
50.1813367657237	5.13875836939679	90.7311250870944	105.854369589629	91.5578385496338	26.2662745211097	50.1813367271508	4.58605831325532	3.35223560914107
50.1818367657237	5.14525256944705	90.7839921896036	105.718657354151	91.3957897325181	26.2598221548886	50.1818367271508	4.58348940632719	3.35551553647949
50.1823367657237	5.1517453072997	90.8367915681273	105.5832326382	91.2326292123752	26.2533733231183	50.1823367271508	4.58091205143675	3.35880453374321
50.1828367657237	5.1582365814563	90.889523365923	105.448094363532	91.0683633416296	26.2469280233512	50.1828367271508	4.57833025657897	3.36209855215121
50.1833367657237	5.16472639041242	90.9421877257115	105.313241456581	90.9029994228129	26.2404862531442	50.1833367271508	4.57574805792725	3.36539353232094
50.1838367657237	5.17121473265758	90.9947847896789	105.178672848433	90.7365456418595	26.2340480100585	50.1838367271508	4.57316951905292	3.36868540520015
50.1843367657237	5.17770160667529	91.0473146994793	105.044387474811	90.5690110107709	26.2276132916601	50.1843367271508	4.5705987299568	3.37197009309152
50.1848367657237	5.18418701094301	91.0997775962366	104.910384276054	90.4004053182043	26.221182095519	50.1848367271508	4.56803835868304	3.375244952153
50.1853367657237	5.19067094393211	91.1521736205474	104.776662197102	90.2307390867707	26.2147544192098	50.1853367271508	4.56548880989208	3.37850960077206
50.1858367657237	5.19715340410792	91.2045029124826	104.643220187472	90.0600235360025	26.2083302603115	50.1858367271508	4.56295011973678	3.38176402512034
50.1863367657237	5.20363438992965	91.2567656115906	104.510057201244	89.888270550111	26.2019096164074	50.1863367271508	4.56042226686977	3.38500826848856
50.1868367657237	5.21011389985045	91.3089618568984	104.37717219704	89.7154926497887	26.1954924850853	50.1868367271508	4.5579052210385	3.38824238275746
50.1873367657237	5.2165919323173	91.3610917869149	104.244564138006	89.5417029674225	26.1890788639371	50.1873367271508	4.55539895066823	3.39146642081961
50.1878367657237	5.22306848577112	91.4131555396326	104.112231991796	89.3669152251795	26.1826687505592	50.1878367271508	4.55290342403942	3.39468043539874
50.1883367657237	5.22954355864663	91.46515325253	103.980174730549	89.1911437155112	26.1762621425523	50.1883367271508	4.55041860946657	3.3978844788685
50.1888367657237	5.23601714937247	91.5170850625739	103.848391330873	89.0144032836867	26.1698590375213	50.1888367271508	4.54794447532254	3.40107860322731
50.1893367657237	5.24248925637108	91.5689511062214	103.71688077383	88.8367093120315	26.1634594330755	50.1893367271508	4.54548099003972	3.40426286009751
50.1898367657237	5.24895987805874	91.6207515194223	103.585642044913	88.6580777055876	26.1570633268283	50.1898367271508	4.54302812210838	3.40743730072833
50.1903367657237	5.25542901284559	91.6724864376213	103.454674134029	88.4785248789654	26.1506707163977	50.1903367271508	4.54058584007504	3.4106019759994
50.1908367657237	5.26189665913554	91.7241559957602	103.323976035485	88.2980677441833	26.1442815994054	50.1908367271508	4.53815411254126	3.41375693642422
50.1913367657237	5.26836281532635	91.77576032828	103.193546747966	88.1167236993265	26.1378959734779	50.1913367271508	4.53573290816285	3.41690223215373
50.1918367657237	5.27482747980957	91.8272995691231	103.063385274516	87.9345106178836	26.1315138362454	50.1918367271508	4.53332219564921	3.42003791297973
50.1923367657237	5.28129065097052	91.8787738517355	102.933490622525	87.7514468386355	26.1251351853427	50.1923367271508	4.53092194376295	3.42316402833831
50.1928367657237	5.28775232718835	91.930183309069	102.803861803708	87.5675511559976	26.1187600184085	50.1928367271508	4.52853212131963	3.42628062731322
50.1933367657237	5.29421250683598	91.9815280735834	102.674497834088	87.3828428107251	26.1123883330857	50.1933367271508	4.52615269718757	3.4293877586392
50.1938367657237	5.30067118828008	92.0328082772485	102.54539773398	87.1973414809087	26.1060201270216	50.1938367271508	4.52378364028776	3.43248547070527
50.1943367657237	5.30712836988111	92.0840240515463	102.416560527969	87.0110672731991	26.0996553978673	50.1943367271508	4.52142491959383	3.43557381155798
50.1948367657237	5.3135840499933	92.135175527473	102.287985244898	86.8240407142058	26.0932941432783	50.1948367271508	4.51907650413202	3.43865282890461
50.1953367657238	5.32003822696464	92.1862628355414	102.159670917847	86.6362827420255	26.086936360914	50.1953367271508	4.51673836298122	3.44172257011637
50.1958367657238	5.32649089913686	92.2372861057829	102.031616584118	86.4478146978649	26.080582048438	50.1958367271508	4.51441046527302	3.44478308223149
50.1963367657238	5.33294206484546	92.2882454677494	101.903821285216	86.2586583177224	26.074231203518	50.1963367271508	4.51209278019174	3.44783441195833
50.1968367657238	5.33939172241967	92.3391410505156	101.776284066833	86.0688357241051	26.0678838238256	50.1968367271508	4.50978527697453	3.45087660567842
50.1973367657238	5.3458398701825	92.3899729826812	101.649003978828	85.8783694177553	26.0615399070368	50.1973367271508	4.50748792491143	3.45390970944954
50.1978367657238	5.35228650645066	92.4407413923726	101.521980075215	85.6872822693702	26.0551994508312	50.1978367271508	4.50520069334548	3.45693376900861
50.1983367657238	5.35873162953463	92.4914464072452	101.395211414142	85.4955975112968	26.0488624528927	50.1983367271508	4.50292355167275	3.4599488297747
50.1988367657238	5.36517523773861	92.5420881544856	101.268697057876	85.3033387291901	26.0425289109093	50.1988367271508	4.50065646934252	3.46295493685192
50.1993367657238	5.37161732936056	92.5926667608133	101.142436072784	85.1105298536216	26.0361988225726	50.1993367271509	4.49839941585729	3.4659521350323
50.1998367657238	5.37805790269216	92.6431823524831	101.016427529319	84.91719515163	26.0298721855787	50.1998367271509	4.49615236077292	3.46894046879863
50.2003367657238	5.38449695601883	92.6936350552867	100.890670502	84.7233592182049	26.0235489976273	50.2003367271509	4.4939152736987	3.47191998232727
50.2008367657238	5.39093448761972	92.7440249945553	100.765164069401	84.5290469677003	26.0172292564221	50.2008367271509	4.4916881242975	3.47489071949091
50.2013367657238	5.39737049576772	92.7943522951611	100.639907314125	84.3342836251665	26.0109129596708	50.2013367271509	4.48947088228578	3.47785272386136
50.2018367657238	5.40380497872946	92.8446170815197	100.514899322798	84.1390947176026	26.0046001050852	50.2018367271509	4.48726351743378	3.4808060387122
50.2023367657238	5.4102379347653	92.8948194775916	100.390139186045	83.9435060651222	25.9982906903807	50.2023367271509	4.48506599956555	3.48375070702148
50.2028367657238	5.41666936212932	92.9449596068849	100.265625998477	83.7475437720282	25.9919847132769	50.2028367271509	4.48287829855907	3.48668677147439
50.2033367657238	5.42309925906938	92.9950375924565	100.141358858671	83.5512342178008	25.9856821714971	50.2033367271509	4.48070038434636	3.48961427446586
50.2038367657238	5.42952762382705	93.0450535569149	100.01733686916	83.3546040479877	25.9793830627684	50.2038367271509	4.47853222691355	3.49253325810313
50.2043367657238	5.43595445463766	93.0950076224212	99.8935591364101	83.1576801650046	25.9730873848221	50.2043367271509	4.476373796301	3.49544376420834
50.2048367657238	5.44237974973025	93.1448999106921	99.7700247708098	82.9604897188365	25.966795135393	50.2048367271509	4.47422506260338	3.49834583432102
50.2053367657238	5.44880350732766	93.1947305430011	99.6467328866497	82.7630600976477	25.9605063122199	50.2053367271509	4.47208599596977	3.50123950970062
50.2058367657238	5.45522572564645	93.2444996401807	99.5236826021081	82.565418918292	25.9542209130455	50.2058367271509	4.46995656660375	3.50412483132896
50.2063367657238	5.46164640289694	93.2942073226243	99.4008730392355	82.3675940167295	25.9479389356162	50.2063367271509	4.46783674476351	3.50700183991267
50.2068367657238	5.46806553728321	93.3438537102883	99.2783033239376	82.1696134383458	25.9416603776822	50.2068367271509	4.46572650076191	3.50987057588563
50.2073367657238	5.4744831270031	93.3934389226937	99.1559725859602	81.9715054281781	25.9353852369974	50.2073367271509	4.4636258049666	3.51273107941131
50.2078367657238	5.48089917024825	93.4429630789284	99.0338799588724	81.7732984210447	25.9291135113198	50.2078367271509	4.46153462780011	3.51558339038517
50.2083367657238	5.48731366520402	93.4924262976485	98.9120245800521	81.5750210315801	25.9228451984108	50.2083367271509	4.45945293973992	3.51842754843695
50.2088367657238	5.49372661004958	93.5418286970811	98.7904055906695	81.3767020441796	25.9165802960358	50.2088367271509	4.45738071131857	3.52126359293304
50.2093367657238	5.50013800295789	93.5911703950251	98.6690221356712	81.1783704028482	25.9103188019637	50.2093367271509	4.45531791312375	3.52409156297868
50.2098367657238	5.50654784209568	93.6404515088543	98.5478733637652	80.9800552009625	25.9040607139673	50.2098367271509	4.45326451579837	3.52691149742028
50.2103367657238	5.5129561256235	93.689672155518	98.426958427405	80.7817856709386	25.8978060298232	50.2103367271509	4.45122049004066	3.52972343484762
50.2108367657238	5.51936285169568	93.7388324515439	98.3062764827744	80.5835911738154	25.8915547473114	50.2108367271509	4.44918580660425	3.53252741359604
50.2113367657238	5.52576801846038	93.7879325130395	98.1858266897715	80.3855011887491	25.8853068642158	50.2113367271509	4.44716043629827	3.53532347174865
50.2118367657238	5.53217162405956	93.8369724556937	98.0656082119943	80.1875453024236	25.879062378324	50.2118367271509	4.44514434998742	3.53811164713847
50.2123367657238	5.53857366662902	93.8859523947794	97.945620216724	79.9897531983762	25.8728212874271	50.2123367271509	4.44313751859205	3.54089197735057
50.2128367657238	5.54497414429838	93.9348724451544	97.8258618749111	79.7921546462431	25.86658358932	50.2128367271509	4.44113991308827	3.54366449972415
50.2133367657238	5.55137305519112	93.983732721264	97.7063323611595	79.5947794909244	25.8603492818011	50.2133367271509	4.439151504508	3.54642925135467
50.2138367657238	5.55777039742456	94.0325333371426	97.5870308537112	79.3976576416709	25.8541183626726	50.2138367271509	4.43717226393907	3.54918626909588
50.2143367657238	5.56416616910987	94.0812744064151	97.467956534432	79.2008190610969	25.8478908297402	50.2143367271509	4.4352021625253	3.55193558956186
50.2148367657238	5.5705603683521	94.1299560422993	97.3491085887954	79.0042937541185	25.8416666808132	50.2148367271509	4.43324117146658	3.55467724912906
50.2153367657238	5.57695299325017	94.1785783576072	97.2304862058685	78.8081117568209	25.8354459137044	50.2153367271509	4.43128926201893	3.55741128393825
50.2158367657239	5.58334404189689	94.2271414647474	97.1120885782967	78.6123031252578	25.8292285262305	50.2158367271509	4.4293464054946	3.56013772989657
50.2163367657239	5.58973351237898	94.2756454757261	96.9939149022889	78.4168979241842	25.8230145162114	50.2163367271509	4.42741257326215	3.56285662267939
50.2168367657239	5.59612140277704	94.3240905021494	96.8759643776025	78.2219262157262	25.8168038814707	50.2168367271509	4.4254877367465	3.56556799773232
50.2173367657239	5.60250771116563	94.3724766552252	96.7582362075291	78.0274180479897	25.8105966198356	50.2173367271509	4.42357186742904	3.56827189027308
50.2178367657239	5.60889243561318	94.4208040457643	96.6407295988794	77.8334034436128	25.8043927291368	50.2178367271509	4.42166493684767	3.57096833529338
50.2183367657239	5.61527557418212	94.4690727841828	96.5234437619686	77.6399123882601	25.7981922072084	50.2183367271509	4.41976691659688	3.57365736756082
50.2188367657239	5.6216571249288	94.5172829805035	96.4063779106022	77.4469748190692	25.7919950518882	50.2188367271509	4.41787777832787	3.57633902162074
50.2193367657239	5.62803708590354	94.5654347443578	96.2895312620608	77.2546206130465	25.7858012610174	50.2193367271509	4.41599749374854	3.57901333179803
50.2198367657239	5.63441545515062	94.6135281849874	96.1729030370862	77.0628795754168	25.7796108324406	50.2198367271509	4.41412603462363	3.58168033219892
50.2203367657239	5.64079223070836	94.6615634112459	96.0564924598665	76.8717814279335	25.7734237640059	50.220336727151	4.41226337277475	3.58434005671286
50.2208367657239	5.64716741060901	94.7095405316006	95.9402987580224	76.6813557971486	25.7672400535651	50.220836727151	4.41040948008047	3.58699253901416
50.2213367657239	5.65354099287889	94.7574596541343	95.8243211625925	76.4916322026484	25.7610596989731	50.221336727151	4.40856432847638	3.58963781256389
50.2218367657239	5.65991297553831	94.8053208865469	95.7085589080185	76.3026400452579	25.7548826980885	50.221836727151	4.40672788995515	3.59227591061147
50.2223367657239	5.66628335660165	94.8531243361571	95.5930112321317	76.1144085952188	25.7487090487731	50.222336727151	4.4049001365666	3.59490686619653
50.2228367657239	5.67265213407732	94.9008701099039	95.477677376139	75.926966980343	25.7425387488923	50.222836727151	4.40308104041779	3.59753071215048
50.2233367657239	5.6790193059678	94.9485583143489	95.3625565846081	75.7403441741482	25.7363717963149	50.223336727151	4.40127057367304	3.60014748109828
50.2238367657239	5.68538487026968	94.9961890556773	95.2476481054538	75.5545689839768	25.730208188913	50.223836727151	4.39946870855401	3.60275720546008
50.2243367657239	5.69174882497361	95.0437624396997	95.132951189924	75.3696700391073	25.7240479245621	50.224336727151	4.39767541733978	3.60535991745285
50.2248367657239	5.69811116806437	95.0912785718541	95.018465092586	75.1856757788546	25.7178910011411	50.224836727151	4.39589067236691	3.60795564909202
50.2253367657239	5.70447189752087	95.1387375572074	94.9041890713119	75.0026144406723	25.7117374165323	50.225336727151	4.39411444602946	3.6105444321931
50.2258367657239	5.71083101131614	95.1861395004566	94.790122387266	74.8205140482575	25.7055871686211	50.225836727151	4.39234671077909	3.61312629837328
50.2263367657239	5.71718850741739	95.2334845059312	94.6762643048891	74.6394023996596	25.6994402552967	50.226336727151	4.39058743912511	3.61570127905299
50.2268367657239	5.72354438378599	95.2807726775942	94.5626140918871	74.4593070554072	25.6932966744511	50.226836727151	4.38883660363452	3.61826940545748
50.2273367657239	5.72989863837751	95.3280041190442	94.4491710192151	74.2802553266464	25.68715642398	50.227336727151	4.38709417693209	3.62083070861838
50.2278367657239	5.7362512691417	95.3751789335166	94.3359343610655	74.1022742633051	25.6810195017823	50.227836727151	4.38536013170041	3.62338521937519
50.2283367657239	5.74260227402256	95.4222972238854	94.2229033948534	73.925390642285	25.6748859057601	50.228336727151	4.38363444067993	3.62593296837684
50.2288367657239	5.74895165095831	95.4693590926651	94.1100774012033	73.7496309556833	25.6687556338189	50.228836727151	4.38191707666902	3.62847398608318
50.2293367657239	5.75529939788142	95.5163646420115	93.9974556639356	73.5750213990553	25.6626286838674	50.229336727151	4.38020801252402	3.63100830276646
50.2298367657239	5.76164551271866	95.5633139737243	93.8850374700536	73.4015878597185	25.6565050538176	50.229836727151	4.37850722115931	3.63353594851279
50.2303367657239	5.76798999339106	95.610207189248	93.7728221097297	73.2293490304529	25.6503847415846	50.230336727151	4.37681467554733	3.63605695322362
50.2308367657239	5.77433283781396	95.6570443896735	93.6608088762921	73.0583015132046	25.6442677450871	50.230836727151	4.37513034871867	3.63857134661718
50.2313367657239	5.78067404389704	95.70382567574	93.5489970662113	72.8884402859931	25.6381540622467	50.231336727151	4.37345421376208	3.64107915822988
50.2318367657239	5.7870136095443	95.7505511478363	93.4373859790877	72.7197603414092	25.6320436909883	50.231836727151	4.37178624382451	3.64358041741776
50.2323367657239	5.79335153265412	95.7972209060026	93.3259749176374	72.552256687163	25.62593662924	50.232336727151	4.37012641211123	3.64607515335787
50.2328367657239	5.79968781111926	95.8438350499319	93.2147631876798	72.3859243461829	25.6198328749332	50.232836727151	4.36847469188576	3.64856339504965
50.2333367657239	5.80602244282685	95.8903936789713	93.1037500981241	72.2207583566062	25.6137324260023	50.233336727151	4.36683105647004	3.65104517131632
50.2338367657239	5.81235542565848	95.9368968921241	92.9929349609568	72.0567537717488	25.6076352803852	50.233836727151	4.36519547924437	3.65352051080621
50.2343367657239	5.81868675749013	95.9833447880509	92.882317091228	71.8939056600678	25.6015414360225	50.234336727151	4.36356793364751	3.65598944199414
50.2348367657239	5.82501643619226	96.0297374650711	92.7718958070388	71.7322091051204	25.5954508908585	50.234836727151	4.3619483931767	3.65845199318273
50.2353367657239	5.83134445962981	96.0760750211648	92.6616704295287	71.5716592055257	25.5893636428401	50.235336727151	4.36033683138771	3.66090819250372
50.2358367657239	5.8376708256622	96.122357553974	92.5516402828624	71.4122510749252	25.5832796899177	50.235836727151	4.35873322189489	3.66335806791928
50.2363367657239	5.84399553214337	96.1685851608041	92.4418046942174	71.2539798419432	25.5771990300447	50.236336727151	4.35713753837116	3.66580164722331
50.236836765724	5.85031857692179	96.2147579386256	92.3321629937704	71.0968406501472	25.5711216611776	50.236836727151	4.35554975454811	3.66823895804269
50.237336765724	5.85663995784048	96.2608759840755	92.2227145146859	70.9408286580092	25.5650475812762	50.237336727151	4.35396984421601	3.67067002783858
50.237836765724	5.86295967273705	96.3069393934585	92.1134585931023	70.7859390388668	25.5589767883031	50.237836727151	4.35239778122382	3.67309488390768
50.238336765724	5.8692777194437	96.3529482627492	92.0043945681202	70.6321669808836	25.5529092802241	50.238336727151	4.35083353947927	3.67551355338344
50.238836765724	5.87559409578723	96.3989026875927	91.8955217817898	70.4795076870101	25.5468450550082	50.238836727151	4.34927709294887	3.67792606323733
50.239336765724	5.88190879958911	96.4448027633068	91.7868395790973	70.327956374946	25.5407841106273	50.239336727151	4.34772841565793	3.68033244028002
50.239836765724	5.88822182866544	96.4906485848829	91.6783473079542	70.1775082771001	25.5347264450564	50.239836727151	4.34618748169063	3.68273271116261
50.240336765724	5.89453318082701	96.536440246988	91.5700443191838	70.0281586405532	25.5286720562736	50.240336727151	4.34465426519001	3.68512690237784
50.240836765724	5.90084285387932	96.5821778439654	91.4619299665085	69.8799027270179	25.52262094226	50.240836727151	4.34312874035802	3.68751504026126
50.241336765724	5.90715084562257	96.6278614698372	91.3540036065386	69.732735812802	25.5165731009997	50.2413367271511	4.34161088145555	3.68989715099238
50.241836765724	5.91345715385173	96.6734912183046	91.2462645987593	69.586653188768	25.5105285304799	50.2418367271511	4.34010066280244	3.6922732605959
50.242336765724	5.91976177635653	96.7190671827504	91.1387123055186	69.4416501602977	25.5044872286906	50.2423367271511	4.33859805877754	3.69464339494277
50.242836765724	5.92606471092149	96.7645894562393	91.0313460920154	69.2977220472509	25.4984491936251	50.2428367271511	4.33710304381869	3.6970075797514
50.243336765724	5.93236595532594	96.8100581315204	90.9241653262868	69.1548641839297	25.4924144232795	50.2433367271511	4.33561559242279	3.6993658405888
50.243836765724	5.93866550734405	96.8554733010279	90.817169379197	69.0130719190399	25.4863829156528	50.2438367271511	4.3341356791458	3.70171820287161
50.244336765724	5.94496336474484	96.9008350568828	90.7103576244241	68.8723406156526	25.4803546687472	50.2443367271511	4.33266327860276	3.70406469186732
50.244836765724	5.95125952529222	96.9461434908942	90.6037294384488	68.7326656511672	25.4743296805677	50.2448367271511	4.33119836546782	3.70640533269528
50.245336765724	5.957553986745	96.9913986945609	90.4972842005425	68.5940424172734	25.4683079491222	50.2453367271511	4.32974091447426	3.70874015032786
50.245836765724	5.96384674685692	97.0366007590724	90.3910212927552	68.4564663199134	25.4622894724218	50.2458367271511	4.32829090041449	3.71106916959145
50.246336765724	5.97013780337667	97.0817497753106	90.2849400999037	68.319932779245	25.4562742484802	50.2463367271511	4.32684829814013	3.71339241516762
50.246836765724	5.97642715404791	97.1268458338511	90.1790400095601	68.1844372296033	25.4502622753142	50.2468367271511	4.32541308256193	3.71570991159409
50.247336765724	5.98271479660931	97.1718890249645	90.0733204120392	68.049975119465	25.4442535509436	50.2473367271511	4.32398522864988	3.71802168326584
50.247836765724	5.98900072879456	97.216879438618	89.9677807003876	67.9165419114095	25.4382480733908	50.2478367271511	4.32256471143318	3.72032775443613
50.248336765724	5.99528494833239	97.2618171644764	89.8624202703717	67.7841330820823	25.4322458406814	50.2483367271511	4.32115150600024	3.7226281492175
50.248836765724	6.00156745294661	97.3067022919037	89.7572385204665	67.6527441221589	25.4262468508437	50.2488367271511	4.31974558749874	3.72492289158284
50.249336765724	6.00784824035611	97.3515349099643	89.6522348518433	67.522370536307	25.420251101909	50.2493367271511	4.31834693113561	3.72721200536637
50.249836765724	6.01412730827492	97.3963151074247	89.5474086683585	67.3930078431496	25.4142585919114	50.2498367271511	4.31695551217703	3.72949551426466
50.250336765724	6.02040465441221	97.4410429727542	89.4427593765427	67.2646515752287	25.4082693188878	50.2503367271511	4.3155713059485	3.73177344183759
50.250836765724	6.0266802764723	97.4857185941268	89.3382863855879	67.1372972789685	25.402283280878	50.2508367271511	4.31419428783477	3.73404581150937
50.251336765724	6.03295417215474	97.5303420594224	89.2339891073375	67.0109403599143	25.3963004759248	50.2513367271511	4.31282443327992	3.73631264656948
50.251836765724	6.03922633915427	97.5749134562278	89.129866956274	66.8855541947266	25.3903209020734	50.2518367271511	4.31146171778731	3.73857397017367
50.252336765724	6.04549677516089	97.6194328718386	89.0259193495082	66.7611362982614	25.3843445573724	50.2523367271511	4.31010611691964	3.74082980534489
50.252836765724	6.05176547785987	97.6639003932598	88.9221457067678	66.6376861004667	25.3783714398726	50.2528367271511	4.30875760629891	3.74308017497425
50.253336765724	6.05803244493177	97.7083161072076	88.8185454503859	66.5152029543194	25.3724015476282	50.2533367271511	4.30741616160645	3.74532510182196
50.253836765724	6.06429767405248	97.7526801001107	88.7151180052903	66.3936855577992	25.3664348786956	50.2538367271511	4.30608175858292	3.74756460851826
50.254336765724	6.07056116289323	97.7969924581114	88.6118627989917	66.2731319822365	25.3604714311345	50.2543367271511	4.30475437302831	3.74979871756434
50.254836765724	6.07682290912064	97.8412532670668	88.5087792615736	66.153539785193	25.3545112030071	50.2548367271511	4.30343398080195	3.75202745133324
50.255336765724	6.08308291039671	97.8854626125504	88.4058668256798	66.0349061217558	25.3485541923784	50.2553367271511	4.3021205578225	3.7542508320708
50.255836765724	6.08934116437888	97.9296205798532	88.3031249265052	65.9172278361663	25.3426003973162	50.2558367271511	4.30081408006794	3.75646888189651
50.256336765724	6.09559766872004	97.9737272539846	88.2005530017832	65.8005015339922	25.3366498158909	50.2563367271511	4.29951452357561	3.75868162280441
50.256836765724	6.10185242106855	98.0177827196747	88.0981504917754	65.6847236382044	25.330702446176	50.2568367271511	4.29822186444217	3.76088907666403
50.257336765724	6.10810541906828	98.0617870613743	87.995916839261	65.5698904325786	25.3247582862474	50.2573367271511	4.29693607882361	3.76309126522116
50.2578367657241	6.11435666035866	98.105740363257	87.8938514895256	65.4559980952676	25.3188173341838	50.2578367271511	4.29565714293524	3.76528821009881
50.2583367657241	6.12060614257463	98.1496427092203	87.7919538903503	65.3430427247886	25.3128795880667	50.2583367271511	4.2943850330517	3.76747993279802
50.2588367657241	6.12685386334676	98.1934941828865	87.6902234920013	65.2310203601794	25.3069450459801	50.2588367271511	4.29311972550694	3.76966645469874
50.2593367657241	6.13309982030121	98.2372948676043	87.588659747219	65.11992699666	25.3010137060111	50.2593367271511	4.29186119669422	3.77184779706065
50.2598367657241	6.13934401105978	98.2810448464498	87.4872621112069	65.0097585978329	25.295085566249	50.2598367271511	4.2906094230661	3.774023981024
50.2603367657241	6.14558643323995	98.3247442022281	87.3860300416219	64.9005111052146	25.2891606247861	50.2603367271511	4.28936438113444	3.77619502761046
50.2608367657241	6.15182708445491	98.368393017474	87.2849629985628	64.7921804456934	25.2832388797172	50.2608367271511	4.28812604747038	3.77836095772392
50.2613367657241	6.15806596231352	98.4119913744535	87.1840604445603	64.6847625373821	25.27732032914	50.2613367271511	4.28689439870433	3.78052179215133
50.2618367657241	6.16430306442046	98.4555393551651	87.0833218445661	64.5782532942149	25.2714049711547	50.2618367271511	4.28566941152597	3.78267755156346
50.2623367657241	6.17053838837612	98.4990370413408	86.9827466659428	64.4726486295639	25.265492803864	50.2623367271512	4.28445106268422	3.78482825651577
50.2628367657241	6.17677193177675	98.5424845144473	86.8823343784532	64.3679444590826	25.2595838253735	50.2628367271512	4.28323932898724	3.78697392744915
50.2633367657241	6.18300369221441	98.5858818556876	86.7820844542499	64.2641367029437	25.2536780337913	50.2633367271512	4.28203418730242	3.78911458469072
50.2638367657241	6.18923366727703	98.6292291460014	86.681996367865	64.1612212875941	25.2477754272282	50.2638367271512	4.28083561455635	3.79125024845464
50.2643367657241	6.19546185454841	98.6725264660672	86.5820695961998	64.0591941471311	25.2418760037974	50.2643367271512	4.27964358773482	3.79338093884284
50.2648367657241	6.2016882516083	98.7157738963028	86.4823036185146	63.9580512243771	25.235979761615	50.2648367271512	4.27845808388279	3.79550667584581
50.2653367657241	6.20791285603238	98.7589715168668	86.3826979164185	63.8577884717166	25.2300866987995	50.2653367271512	4.27727908010438	3.79762747934336
50.2658367657241	6.21413566539232	98.8021194076596	86.2832519738586	63.7584018517425	25.2241968134721	50.2658367271512	4.27610655356286	3.79974336910539
50.2663367657241	6.22035667725577	98.8452176483247	86.1839652771107	63.6598873377538	25.2183101037565	50.2663367271512	4.27494048148059	3.8018543647926
50.2668367657241	6.22657588918641	98.8882663182498	86.0848373147687	63.5622409141374	25.212426567779	50.2668367271512	4.27378084113906	3.80396048595726
50.2673367657241	6.23279329874403	98.9312654965679	85.9858675777348	63.4654585766548	25.2065462036685	50.2673367271512	4.27262760987884	3.80606175204395
50.2678367657241	6.23900890348445	98.9742152621587	85.8870555592091	63.3695363326564	25.2006690095564	50.2678367271512	4.27148076509952	3.80815818239025
50.2683367657241	6.24522270095965	99.0171156936493	85.7884007546795	63.2744702012416	25.1947949835768	50.2683367271512	4.27034028425977	3.81024979622753
50.2688367657241	6.25143468871775	99.0599668694158	85.6899026619126	63.1802562133716	25.188924123866	50.2688367271512	4.26920614487724	3.81233661268159
50.2693367657241	6.25764486430302	99.102768867584	85.5915607809428	63.086890411951	25.1830564285631	50.2693367271512	4.26807832452858	3.81441865077344
50.2698367657241	6.26385322525597	99.145521766031	85.4933746140628	62.994368851879	25.1771918958099	50.2698367271512	4.26695680084938	3.81649592941994
50.2703367657241	6.27005976911334	99.1882256423859	85.395343665814	62.9026876000857	25.1713305237502	50.2703367271512	4.26584155153418	3.81856846743457
50.2708367657241	6.27626449340813	99.2308805740313	85.297467442976	62.8118427355472	25.1654723105309	50.2708367271512	4.26473255433642	3.82063628352807
50.2713367657241	6.28246739566962	99.2734866381039	85.1997454545576	62.7218303492929	25.1596172543008	50.2713367271512	4.26362978706843	3.82269939630913
50.2718367657241	6.28866847342343	99.3160439114963	85.1021772117867	62.6326465444012	25.1537653532118	50.2718367271512	4.26253322760135	3.82475782428511
50.2723367657241	6.29486772419154	99.3585524708573	85.0047622281005	62.5442874359901	25.1479166054178	50.2723367271512	4.26144285386519	3.82681158586268
50.2728367657241	6.3010651454923	99.4010123925939	84.9075000191362	62.4567491511999	25.1420710090754	50.2728367271512	4.2603586438487	3.8288606993485
50.2733367657241	6.30726073484047	99.4434237528715	84.8103901027207	62.3700278291756	25.1362285623438	50.2733367271512	4.25928057559942	3.8309051829499
50.2738367657241	6.31345448974726	99.4857866276158	84.713431998862	62.2841196210436	25.1303892633843	50.2738367271512	4.25820862722359	3.8329450547755
50.2743367657241	6.31964640772036	99.5281010925132	84.616625229739	62.1990206898863	25.1245531103609	50.2743367271512	4.25714277688615	3.83498033283593
50.2748367657241	6.32583648626394	99.5703672230122	84.5199693196917	62.1147272107158	25.1187201014402	50.2748367271512	4.25608300281069	3.83701103504441
50.2753367657241	6.33202472287872	99.6125850943246	84.4234637952126	62.031235370447	25.1128902347908	50.2753367271512	4.25502928327943	3.83903717921745
50.2758367657241	6.33821111506198	99.6547547814265	84.3271081849364	61.9485413678678	25.1070635085842	50.2758367271512	4.25398159663317	3.84105878307543
50.2763367657241	6.34439566030759	99.696876359059	84.2309020196315	61.8666414136101	25.101239920994	50.2763367271512	4.25293992127125	3.84307586424328
50.2768367657241	6.35057835610603	99.7389499017299	84.1348448321897	61.7855317301201	25.0954194701963	50.2768367271512	4.25190423565152	3.84508844025111
50.2773367657241	6.35675919994447	99.7809754837141	84.0389361576174	61.7052085516279	25.0896021543698	50.2773367271512	4.25087451829031	3.8470965285348
50.2778367657241	6.36293818930671	99.8229531790551	83.9431755330264	61.6256681241179	25.0837879716953	50.2778367271512	4.24985074776239	3.84910014643663
50.2783367657241	6.36911532167331	99.864883061566	83.8475624976243	61.5469067052965	25.0779769203562	50.2783367271512	4.24883290270091	3.8510993112059
50.2788367657242	6.37529059452154	99.9067652048304	83.7520965927052	61.4689205645638	25.0721689985382	50.2788367271512	4.24782096179736	3.85309403999954
50.2793367657242	6.38146400532548	99.9485996822036	83.6567773616413	61.3917059829821	25.0663642044295	50.2793367271512	4.24681490380156	3.85508434988271
50.2798367657242	6.38763555155598	99.9903865668131	83.561604349873	61.3152592525746	25.0605625362206	50.2798367271512	4.24581470752159	3.85707025782937
50.2803367657242	6.39380523067979	100.032125931554	83.4665770935704	61.239576676205	25.0547639920926	50.2803367271512	4.24482035182376	3.85905178072294
50.2808367657242	6.39997304015752	100.073817849077	83.3716951022448	61.1646545664561	25.0489685701766	50.2808367271512	4.24383181563255	3.86102893535681
50.2813367657242	6.40613897744624	100.115462391802	83.2769579107686	61.0904892461853	25.043176268545	50.2813367271512	4.24284907793059	3.86300173843499
50.2818367657242	6.4123030399993	100.157059631926	83.1823650676361	61.0170770473535	25.0373870852308	50.2818367271512	4.24187211775859	3.86497020657263
50.2823367657242	6.41846522526658	100.198609641417	83.0879161267843	60.9444143118573	25.0316010182546	50.2823367271512	4.24090091421529	3.86693435629666
50.2828367657242	6.42462553069483	100.240112492025	82.9936106451503	60.8724973908827	25.0258180656461	50.2828367271512	4.23993544645745	3.8688942040463
50.2833367657242	6.43078395372771	100.281568255275	82.8994481820668	60.8013226458592	25.0200382254577	50.2833367271513	4.23897569369978	3.87084976617365
50.2838367657242	6.43694049180591	100.322977002475	82.8054282991113	60.7308864473792	25.014261495771	50.2838367271513	4.23802163521486	3.87280105894427
50.2843367657242	6.44309514236715	100.364338804715	82.7115505600585	60.6611851761694	25.0084878746985	50.2843367271513	4.23707325033316	3.87474809853771
50.2848367657242	6.44924790284633	100.405653732867	82.617814530853	60.5922152222497	25.0027173603822	50.2848367271513	4.23613051844292	3.87669090104806
50.2853367657242	6.45539877067545	100.446921857587	82.5242197795899	60.5239729859826	24.9969499509903	50.2853367271513	4.23519341899014	3.87862948248452
50.2858367657242	6.46154774328375	100.488143249316	82.4307658764955	60.4564548769538	24.991185644713	50.2858367271513	4.23426193147851	3.88056385877194
50.2863367657242	6.46769481809768	100.529317978282	82.3374523939107	60.3896573150505	24.9854244397586	50.2863367271513	4.23333603546939	3.88249404575132
50.2868367657242	6.47383999254102	100.570446114499	82.244278906274	60.3235767294675	24.9796663343494	50.2868367271513	4.2324157105817	3.88442005918041
50.2873367657242	6.47998326403487	100.611527727769	82.1512449901057	60.2582095598495	24.9739113267188	50.2873367271513	4.23150093649192	3.88634191473419
50.2878367657242	6.48612462999768	100.652562887686	82.0583502239926	60.1935522551126	24.9681594151084	50.2878367271513	4.230591692934	3.88825962800542
50.2883367657242	6.49226408784537	100.693551663629	81.9655941885723	60.1296012746192	24.9624105977663	50.2883367271513	4.22968795969933	3.89017321450515
50.2888367657242	6.49840163499125	100.734494124773	81.8729764665197	60.066353087061	24.9566648729454	50.2888367271513	4.22878971663666	3.89208268966326
50.2893367657242	6.50453726884617	100.775390340084	81.7804966425303	60.0038041716872	24.9509222389025	50.2893367271513	4.22789694365206	3.89398806882895
50.2898367657242	6.51067098681853	100.816240378319	81.6881543033081	59.9419510170598	24.9451826938979	50.2898367271513	4.22700962070887	3.89588936727126
50.2903367657242	6.51680278631426	100.857044308032	81.5959490375495	59.8807901223155	24.9394462361948	50.2903367271513	4.22612772782761	3.89778660017959
50.2908367657242	6.52293266473697	100.897802197571	81.5038804359293	59.8203179959444	24.9337128640594	50.2908367271513	4.22525124508595	3.89967978266416
50.2913367657242	6.52906061948788	100.938514115081	81.4119480910876	59.7605311571	24.9279825757608	50.2913367271513	4.22438015261864	3.90156892975657
50.2918367657242	6.53518664796593	100.979180128503	81.3201515976148	59.7014261342828	24.9222553695709	50.2918367271513	4.22351443061744	3.90345405641026
50.2923367657242	6.5413107475678	101.019800305578	81.2284905520373	59.6429994666844	24.9165312437647	50.2923367271513	4.2226540593311	3.90533517750099
50.2928367657242	6.54743291568793	101.060374713843	81.1369645528044	59.5852477028739	24.9108101966203	50.2928367271513	4.22179901906523	3.90721230782736
50.2933367657242	6.55355314971858	101.100903420639	81.0455732002734	59.5281674021837	24.9050922264191	50.2933367271513	4.2209492901823	3.90908546211128
50.2938367657242	6.55967144704985	101.141386493106	80.9543160966959	59.4717551333231	24.8993773314454	50.2938367271513	4.22010485310155	3.91095465499842
50.2943367657242	6.56578780506976	101.181823998185	80.863192846204	59.4160074757977	24.8936655099872	50.2943367271513	4.21926568829891	3.91281990105874
50.2948367657242	6.57190222116421	101.222216002621	80.7722030547962	59.3609210185137	24.8879567603354	50.2948367271513	4.21843177630698	3.91468121478694
50.2953367657242	6.57801469271709	101.262562572964	80.6813463303235	59.3064923612322	24.8822510807845	50.2953367271513	4.21760309771493	3.9165386106029
50.2958367657242	6.58412521711027	101.302863775567	80.5906222824755	59.2527181131186	24.8765484696321	50.2958367271513	4.21677963316843	3.9183921028522
50.2963367657242	6.59023379172367	101.343119676589	80.5000305227665	59.1995948942273	24.8708489251787	50.2963367271513	4.21596136336961	3.92024170580654
50.2968367657242	6.59634041393525	101.383330341997	80.4095706645217	59.147119334035	24.8651524457284	50.2968367271513	4.21514826907698	3.92208743366421
50.2973367657242	6.6024450811211	101.423495837563	80.3192423228637	59.0952880729568	24.8594590295879	50.2973367271513	4.21434033110537	3.92392930055056
50.2978367657242	6.60854779065542	101.46361622887	80.2290451146986	59.0440977608352	24.8537686750671	50.2978367271513	4.21353753032583	3.92576732051843
50.2983367657242	6.61464853991061	101.503691581308	80.1389786587029	58.9935450584837	24.8480813804786	50.2983367271513	4.21273984766561	3.92760150754862
50.2988367657242	6.62074732625724	101.543721960078	80.0490425753093	58.943626636157	24.8423971441378	50.2988367271513	4.21194726410805	3.92943187555031
50.2993367657242	6.62684414706413	101.583707430193	79.9592364866943	58.8943391751228	24.8367159643628	50.2993367271513	4.21115976069254	3.93125843836152
50.2998367657243	6.63293899969838	101.623648056477	79.869560016764	58.8456793660953	24.8310378394744	50.2998367271513	4.21037731851442	3.93308120974956
50.3003367657243	6.63903188152537	101.663543903566	79.7800127911421	58.7976439108312	24.8253627677955	50.3003367271513	4.20959991872494	3.93490020341142
50.3008367657243	6.64512278990882	101.70339503591	79.6905944371558	58.7502295205438	24.8196907476518	50.3008367271513	4.20882754253115	3.93671543297427
50.3013367657243	6.65121172221082	101.743201517775	79.6013045838237	58.7034329175247	24.8140217773712	50.3013367271513	4.20806017119586	3.93852691199582
50.3018367657243	6.65729867579187	101.782963413241	79.5121428618432	58.6572508335264	24.8083558552836	50.3018367271513	4.20729778603757	3.94033465396478
50.3023367657243	6.66338364801086	101.822680786204	79.4231089035786	58.6116800114055	24.8026929797213	50.3023367271513	4.20654036843036	3.94213867230129
50.3028367657243	6.66946663622516	101.862353700376	79.3342023430473	58.566717203487	24.7970331490185	50.3028367271513	4.20578789980384	3.94393898035733
50.3033367657243	6.67554763779063	101.901982219289	79.2454228159093	58.5223591732291	24.7913763615115	50.3033367271513	4.20504036164308	3.94573559141712
50.3038367657243	6.68162665006162	101.941566406292	79.1567699594547	58.4786026935614	24.7857226155383	50.3038367271513	4.20429773548854	3.94752851869755
50.3043367657243	6.68770367039107	101.981106324555	79.068243412592	58.4354445485685	24.7800719094388	50.3043367271514	4.20356000293595	3.94931777534861
50.3048367657243	6.69377869613045	102.020602037065	78.9798428158371	58.3928815318116	24.7744242415547	50.3048367271514	4.20282714563629	3.95110337445375
50.3053367657243	6.69985172462985	102.060053606633	78.8915678113022	58.3509104480292	24.7687796102292	50.3053367271514	4.20209914529567	3.95288532903033
50.3058367657243	6.705922753238	102.09946109589	78.803418042684	58.3095281114384	24.7631380138073	50.3058367271514	4.20137598367527	3.95466365202998
50.3063367657243	6.71199177930228	102.138824567292	78.7153931552539	58.268731347451	24.7574994506353	50.3063367271514	4.20065764259129	3.95643835633903
50.3068367657243	6.71805880016876	102.178144083115	78.6274927958469	58.2285169909588	24.7518639190611	50.3068367271514	4.1999441039148	3.95820945477889
50.3073367657243	6.72412381318223	102.217419705462	78.5397166128522	58.1888818880669	24.7462314174339	50.3073367271514	4.19923534957173	3.95997696010647
50.3078367657243	6.73018681568622	102.256651496259	78.452064256202	58.1498228943588	24.7406019441044	50.3078367271514	4.19853136154276	3.96174088501451
50.3083367657243	6.73624780502302	102.295839517259	78.3645353773632	58.1113368766447	24.7349754974243	50.3083367271514	4.19783212186322	3.96350124213204
50.3088367657243	6.74230677853373	102.33498383004	78.2771296293264	58.0734207112124	24.7293520757467	50.3088367271514	4.19713761262305	3.9652580440247
50.3093367657243	6.74836373355827	102.374084496008	78.1898466665978	58.0360712855887	24.7237316774259	50.3093367271514	4.19644781596671	3.96701130319517
50.3098367657243	6.7544186674354	102.413141576398	78.1026861451895	57.9992854967753	24.7181143008172	50.3098367271514	4.19576271409306	3.96876103208352
50.3103367657243	6.76047157750278	102.452155132272	78.015647722611	57.9630602530202	24.7124999442771	50.3103367271514	4.19508228925532	3.97050724306759
50.3108367657243	6.76652246109694	102.491125224522	77.9287310578609	57.9273924720442	24.7068886061629	50.3108367271514	4.19440652376097	3.97224994846337
50.3113367657243	6.77257131555337	102.53005191387	77.8419358114177	57.8922790828214	24.7012802848333	50.3113367271514	4.19373539997167	3.97398916052538
50.3118367657243	6.7786181382065	102.56893526087	77.7552616452326	57.8577170237925	24.6956749786475	50.3118367271514	4.19306890030317	3.97572489144701
50.3123367657243	6.78466292638974	102.607775325905	77.6687082227216	57.8237032446557	24.690072685966	50.3123367271514	4.19240700722523	3.97745715336091
50.3128367657243	6.79070567743551	102.646572169195	77.5822752087572	57.7902347045702	24.6844734051499	50.3128367271514	4.19174970326152	3.97918595833934
50.3133367657243	6.79674638867526	102.685325850788	77.4959622696615	57.7573083739543	24.6788771345614	50.3133367271514	4.19109697098958	3.98091131839454
50.3138367657243	6.8027850574395	102.724036430568	77.4097690731987	57.7249212326798	24.6732838725633	50.3138367271514	4.19044879304068	3.98263324547907
50.3143367657243	6.80882168105784	102.762703968256	77.3236952885683	57.6930702718764	24.6676936175195	50.3143367271514	4.18980515209976	3.98435175148619
50.3148367657243	6.81485625685895	102.801328523403	77.2377405863985	57.6617524921192	24.6621063677945	50.3148367271514	4.18916603090532	3.9860668482502
50.3153367657243	6.82088878217069	102.839910155401	77.1519046387388	57.6309649052379	24.6565221217537	50.3153367271514	4.1885314122494	3.98777854754677
50.3158367657243	6.82691925432004	102.878448923475	77.0661871190544	57.6007045324982	24.6509408777632	50.3158367271514	4.18790127897739	3.98948686109331
50.3163367657243	6.8329476706332	102.91694488669	76.9805877022195	57.570968406414	24.6453626341898	50.3163367271514	4.18727561398802	3.99119180054935
50.3168367657243	6.83897402843555	102.955398103948	76.8951060645108	57.5417535689243	24.6397873894013	50.3168367271514	4.18665440023325	3.99289337751679
50.3173367657243	6.84499832505174	102.993808633989	76.8097418836026	57.5130570732095	24.634215141766	50.3173367271514	4.18603762071816	3.99459160354032
50.3178367657243	6.85102055780564	103.032176535393	76.7244948385604	57.4848759818619	24.628645889653	50.3178367271514	4.18542525850089	3.99628649010775
50.3183367657243	6.85704072402043	103.070501866582	76.6393646098352	57.4572073687051	24.6230796314323	50.3183367271514	4.18481729669254	3.99797804865029
50.3188367657243	6.86305882101863	103.108784685816	76.5543508792578	57.4300483169612	24.6175163654745	50.3188367271514	4.18421371845707	3.99966629054294
50.3193367657243	6.86907484612205	103.147025051197	76.4694533300342	57.4033959210714	24.6119560901509	50.3193367271514	4.1836145070112	4.00135122710482
50.3198367657243	6.87508879665189	103.185223020672	76.3846716467436	57.3772472848607	24.6063988038337	50.3198367271514	4.18301964562435	4.00303286959945
50.3203367657243	6.88110097907922	103.223380613369	76.3046602515742	57.3515995233584	24.6008445048987	50.3203367271514	4.18242911761853	4.00471122923511
50.3208367657244	6.88711272986892	103.261506371885	76.2441693478466	57.3264497609618	24.5952931917387	50.3208367271514	4.18184290636825	4.00638631716519
50.3213367657244	6.89312561718542	103.299610280554	76.2041871598096	57.3017951332559	24.5897448627849	50.3213367271514	4.18126099530042	4.00805814448844
50.3218367657244	6.89914124176932	103.33770249954	76.1845931862669	57.2776327851763	24.5841995165311	50.3218367271514	4.18068336789427	4.00972672224936
50.3223367657244	6.90516120505879	103.375793162516	76.1852589440592	57.2539598728275	24.5786571515607	50.3223367271514	4.18011000768125	4.01139206143849
50.3228367657244	6.91118710363826	103.413892341627	76.2060482797183	57.2307735616462	24.5731177665731	50.3228367271514	4.17954089824492	4.01305417299271
50.3233367657244	6.91722052782985	103.452010038772	76.2468173965685	57.2080710282174	24.5675813604067	50.3233367271514	4.1789760232209	4.01471306779556
50.3238367657244	6.92326306093577	103.490156180998	76.3074148411946	57.1858494584387	24.5620479320592	50.3238367271514	4.17841536629672	4.01636875667759
50.3243367657244	6.92931627858229	103.528340616547	76.387681487495	57.1641060493329	24.5565174807029	50.3243367271514	4.17785891121177	4.0180212504166
50.3248367657244	6.93538174807879	103.566573110993	76.4874505244033	57.1428380072145	24.5509900056967	50.3248367271514	4.17730664175717	4.019670559738
50.3253367657244	6.94146102777889	103.604863343397	76.6065474483347	57.1220425494985	24.5454655065938	50.3253367271515	4.17675854177571	4.02131669531511
50.3258367657244	6.94755566644159	103.643220902451	76.7447900606224	57.10171690287	24.5399439831463	50.3258367271515	4.17621459516171	4.02295966776942
50.3263367657244	6.95366720259253	103.681655282638	76.9019884700868	57.0818583050876	24.5344254353085	50.3263367271515	4.17567478586097	4.02459948767094
50.3268367657244	6.95979716388549	103.720175880384	77.0779451008533	57.0624640031566	24.5289098632363	50.3268367271515	4.17513909787064	4.02623616553847
50.3273367657244	6.96594706646454	103.758791990224	77.2724547055255	57.0435312551274	24.5233972672874	50.3273367271515	4.17460751523914	4.02786971183991
50.3278367657244	6.97211841432716	103.797512800968	77.4853043838143	57.0250573282731	24.517887648019	50.3278367271515	4.17408002206604	4.02950013699254
50.3283367657244	6.97831269868855	103.836347391888	77.7162736067228	57.0070395008808	24.5123810061857	50.3283367271515	4.173556602502	4.03112745136332
50.3288367657244	6.9845313973476	103.875304728915	77.9651342463716	56.9894750604357	24.506877342737	50.3288367271515	4.17303724074864	4.0327516652692
50.3293367657244	6.99077597405471	103.914393660853	78.2316506115507	56.9723613054044	24.5013766588143	50.3293367271515	4.17252192105844	4.03437278897736
50.3298367657244	6.99704787788196	103.95362291561	78.5155794890742	56.9556955434251	24.4958789557482	50.3298367271515	4.17201062773467	4.03599083270555
50.3303367657244	7.00334854259578	103.993001096462	78.8166701910053	56.9394750930833	24.4903842350558	50.3303367271515	4.17150334513126	4.03760580662233
50.3308367657244	7.00967938603262	104.032536678332	79.1346646078194	56.9236972821087	24.4848924984376	50.3308367271515	4.17100005765272	4.03921772084737
50.3313367657244	7.01604180947789	104.072238004107	79.4692972675549	56.908359449143	24.4794037477753	50.3313367271515	4.17050074975403	4.04082658545176
50.3318367657244	7.02243719704855	104.112113280977	79.8202954010028	56.8934589419432	24.4739179851286	50.3318367271515	4.17000540594054	4.04243241045824
50.3323367657244	7.02886691507969	104.152170576821	80.1873790129765	56.8789931191406	24.4684352127332	50.3323367271515	4.16951401076788	4.04403520584149
50.3328367657244	7.03533231151541	104.192417816622	80.5702609596921	56.8649593484531	24.4629554329974	50.3328367271515	4.16902654884185	4.04563498152843
50.3333367657244	7.04183471530447	104.232862778926	80.9686470322849	56.8513550084333	24.4574786485003	50.3333367271515	4.16854300481832	4.04723174739846
50.3338367657244	7.04837543580092	104.273513092349	81.3822360464796	56.83817748669	24.4520048619887	50.3338367271515	4.16806336340311	4.04882551328376
50.3343367657244	7.05495576217023	104.314376232122	81.8107199384192	56.8254241816262	24.4465340763744	50.3343367271515	4.16758760935194	4.05041628896953
50.3348367657244	7.06157696280111	104.355459516699	82.2537838666573	56.8130925006698	24.4410662947316	50.3348367271515	4.16711572747028	4.05200408419431
50.3353367657244	7.06824028472352	104.396770104409	82.7111063203015	56.801179862001	24.4356015202942	50.3353367271515	4.16664770261326	4.05358890865016
50.3358367657244	7.0749469530332	104.438314990166	83.1823592332912	56.7896836927918	24.4301397564527	50.3358367271515	4.16618351968556	4.055170771983
50.3363367657244	7.08169817032293	104.480101002245	83.6672081047863	56.7786014309235	24.4246810067516	50.3363367271515	4.16572316364135	4.05674968379285
50.3368367657244	7.0884951161212	104.522134799109	84.1653121256287	56.7679305232362	24.419225274886	50.3368367271515	4.16526661948412	4.05832565363409
50.3373367657244	7.09533894633829	104.564422866316	84.6763243108363	56.7576684272338	24.4137725646987	50.3373367271515	4.16481387226663	4.05989869101568
50.3378367657244	7.10223079272038	104.606971513484	85.1998916380748	56.7478126093452	24.4083228801775	50.3378367271515	4.16436490709078	4.0614688054015
50.3383367657244	7.10917176231195	104.649786871329	85.7356551920483	56.7383605466165	24.402876225451	50.3383367271515	4.16391970910752	4.06303600621053
50.3388367657244	7.11616293692674	104.692874888785	86.2832503147374	56.7293097249841	24.3974326047863	50.3388367271515	4.16347826351674	4.06460030281714
50.3393367657244	7.12320537262788	104.73624133019	86.8423067614062	56.7206576409542	24.3919920225852	50.3393367271515	4.16304055556714	4.06616170455132
50.3398367657244	7.13030009921725	104.779891772566	87.412448862291	56.7124017998866	24.3865544833806	50.3398367271515	4.16260657055619	4.06772022069898
50.3403367657244	7.13744811973453	104.823831602966	87.9932956898747	56.7045397176628	24.3811199918336	50.3403367271515	4.16217629382997	4.06927586050212
50.3408367657244	7.14465040996646	104.868066015923	88.5844612316397	56.6970689189814	24.3756885527292	50.3408367271515	4.16174971078305	4.07082863315914
50.3413367657244	7.15190791796633	104.912600010976	89.1855545681892	56.689986939012	24.3702601709736	50.3413367271515	4.16132680685847	4.07237854782508
50.3418367657245	7.15922156358428	104.957438390295	89.7961800566118	56.6832913217042	24.3648348515896	50.3418367271515	4.16090756754753	4.07392561361183
50.3423367657245	7.16659223800869	105.002585756391	90.415937518959	56.6769796214276	24.3594125997136	50.3423367271515	4.16049197838976	4.0754698395884
50.3428367657245	7.17402080331891	105.048046509933	91.0444224356988	56.6710494012931	24.3539934205915	50.3428367271515	4.16008002497278	4.07701123478115
50.3433367657245	7.18150809204983	105.093824847655	91.6812261439967	56.66549823478	24.348577319575	50.3433367271515	4.15967169293221	4.07854980817403
50.3438367657245	7.18905490676839	105.139924760369	92.3259360406684	56.6603237040693	24.3431643021176	50.3438367271515	4.15926696795155	4.08008556870884
50.3443367657245	7.19666201966246	105.186350031077	92.9781357896448	56.6555234016575	24.3377543737708	50.3443367271515	4.15886583576206	4.08161852528541
50.3448367657245	7.20433017214258	105.233104233196	93.6374055337743	56.651094928703	24.3323475401802	50.3448367271515	4.1584682821427	4.08314868676189
50.3453367657245	7.21206007445642	105.280190728881	94.303322110789	56.6470358966254	24.3269438070813	50.3453367271515	4.15807429291998	4.08467606195499
50.3458367657245	7.2198524053167	105.327612667465	94.9754592732488	56.6433439254661	24.3215431802956	50.3458367271515	4.15768385396786	4.08620065964013
50.3463367657245	7.22770781154271	105.375372984009	95.6533879122689	56.6400166454719	24.3161456657263	50.3463367271516	4.15729695120767	4.08772248855177
50.3468367657245	7.2356269077155	105.423474397961	96.3366762848373	56.637051695471	24.3107512693547	50.3468367271516	4.15691357060798	4.08924155738358
50.3473367657245	7.24361027584744	105.471919411935	97.0248902445141	56.6344467244405	24.3053599972352	50.3473367271516	4.15653369818446	4.09075787478868
50.3478367657245	7.25165846506605	105.520710310608	97.7175934753028	56.6321993898974	24.2999718554918	50.3478367271516	4.15615731999985	4.09227144937987
50.3483367657245	7.2597719913125	105.569849159728	98.4143477284792	56.6303073594507	24.2945868503138	50.3483367271516	4.15578442216379	4.09378228972983
50.3488367657245	7.26795133705516	105.619337805248	99.114713062152	56.6287683092068	24.2892049879509	50.3488367271516	4.15541499083273	4.0952904043714
50.3493367657245	7.27619695101815	105.669177872576	99.8182480833331	56.6275799253064	24.28382627471	50.3493367271516	4.15504901220982	4.09679580179774
50.3498367657245	7.28450924792546	105.719370765956	100.524510192281	56.6267399023451	24.2784507169496	50.3498367271516	4.15468647254481	4.09829849046259
50.3503367657245	7.29288860826059	105.769917667958	101.233055828888	56.6262459448939	24.2730783210767	50.3503367271516	4.15432735813392	4.09979847878045
50.3508367657245	7.30133537804212	105.820819539103	101.943440720861	56.6260957659353	24.2677090935415	50.3508367271516	4.15397165531976	4.10129577512685
50.3513367657245	7.30984986861532	105.872077117611	102.655220133463	56.6262870883684	24.2623430408336	50.3513367271516	4.15361935049121	4.10279038783851
50.3518367657245	7.31843235646004	105.923690919269	103.367949120563	56.6268176434593	24.2569801694773	50.3518367271516	4.15327043008329	4.1042823252136
50.3523367657245	7.32708308301502	105.975661237432	104.08118277674	56.6276851723313	24.2516204860274	50.3523367271516	4.15292488057707	4.10577159551193
50.3528367657245	7.33580225451887	106.027988143145	104.794476490204	56.6288874244299	24.2462639970647	50.3528367271516	4.15258268849958	4.10725820695516
50.3533367657245	7.34459004186786	106.080671485394	105.507386196255	56.6304221589976	24.2409107091913	50.3533367271516	4.15224384042365	4.10874216772701
50.3538367657245	7.35344658049064	106.133710891485	106.219468631049	56.6322871435542	24.2355606290267	50.3538367271516	4.15190832296785	4.11022348597348
50.3543367657245	7.36237197024006	106.187105767545	106.930281585402	56.6344801553548	24.2302137632031	50.3543367271516	4.15157612279634	4.11170216980307
50.3548367657245	7.37136627530229	106.240855299159	107.639384158368	56.6369989798875	24.224870118361	50.3548367271516	4.1512472266188	4.11317822728695
50.3553367657245	7.38042952412321	106.294958452121	108.346337010343	56.6398414123133	24.2195297011444	50.3553367271516	4.15092162119028	4.11465166645918
50.3558367657245	7.38956170935243	106.349413973324	109.050702615431	56.6430052559804	24.2141925181972	50.3558367271516	4.15059929331112	4.11612249531693
50.3563367657245	7.39876278780467	106.404220391767	109.752045512821	56.6464883238484	24.208858576158	50.3563367271516	4.15028022982683	4.11759072182066
50.3568367657245	7.408032680439	106.45937601969	110.449932556898	56.6502884370176	24.203527881656	50.3568367271516	4.14996441762796	4.11905635389434
50.3573367657245	7.41737127235571	106.514878953836	111.143933165861	56.6544034261369	24.1982004413067	50.3573367271516	4.14965184365002	4.12051939942563
50.3578367657245	7.42677841281103	106.570727076829	111.833619568566	56.6588311299494	24.1928762617073	50.3578367271516	4.14934249487337	4.12197986626611
50.3583367657245	7.43625391524969	106.626918058686	112.51856704936	56.663569396684	24.1875553494326	50.3583367271516	4.14903635832306	4.12343776223143
50.3588367657245	7.44579755735534	106.683449358438	113.198354190649	56.6686160826172	24.1822377110301	50.3588367271516	4.14873342106879	4.12489309510155
50.3593367657245	7.45540908111892	106.740318225883	113.872563112954	56.6739690534474	24.1769233530166	50.3593367271516	4.14843367022475	4.12634587262092
50.3598367657245	7.465088192925	106.797521703446	114.54077971221	56.6796261828739	24.171612281873	50.3598367271516	4.14813709294951	4.12779610249866
50.3603367657245	7.47483456365587	106.85505662817	115.202593894072	56.6855853539534	24.1663045040404	50.3603367271516	4.14784367644593	4.12924379240879
50.3608367657245	7.48464782881381	106.912919633809	115.857599804988	56.6918444576967	24.161000025916	50.3608367271516	4.14755340796106	4.13068894999036
50.3613367657245	7.49452758866098	106.971107153046	116.505396059814	56.6984013944076	24.1556988538486	50.3613367271516	4.14726627478599	4.1321315828477
50.3618367657245	7.50447340837734	107.029615419814	117.145585965737	56.7052540722967	24.1504009941347	50.3618367271516	4.14698226425574	4.13357169855058
50.3623367657245	7.51448481823621	107.088440471737	117.777777742291	56.7124004088031	24.1451064530139	50.3623367271516	4.14670136374921	4.13500930463441
50.3628367657246	7.52456131379773	107.147578152674	118.401584737243	56.7198383292239	24.1398152366655	50.3628367271516	4.14642356068898	4.1364444086004
50.3633367657246	7.53470235611975	107.207024115365	119.016625638158	56.7275657680214	24.1345273512038	50.3633367271516	4.14614884254128	4.13787701791579
50.3638367657246	7.54490737198643	107.26677382419	119.622524679409	56.7355806674672	24.1292428026742	50.3638367271516	4.14587719681581	4.13930714001398
50.3643367657246	7.55517575415356	107.326822558022	120.218911836219	56.7438809789327	24.1239615970431	50.3643367271516	4.14560861106568	4.14073478229478
50.3648367657246	7.56550686160832	107.387165413155	120.805422985156	56.7524646615512	24.1186837401512	50.3648367271516	4.14534307288727	4.14215995212452
50.3653367657246	7.57590001985535	107.447797306398	121.38170021534	56.7613296834901	24.1134092377327	50.3653367271516	4.14508056992014	4.14358265683629
50.3658367657246	7.58635452121352	107.508712978207	121.9473919338	56.7704740206303	24.1081380954437	50.3658367271516	4.14482108984687	4.14500290373007
50.3663367657246	7.59686962513002	107.569906995927	122.502153046648	56.7798956578222	24.1028703188721	50.3663367271516	4.14456462039302	4.14642070007297
50.3668367657246	7.6074445585112	107.631373757113	123.045645139769	56.7895925875802	24.0976059135357	50.3668367271517	4.14431114932696	4.14783605309933
50.3673367657246	7.61807851607004	107.69310749294	123.577536651217	56.7995628113231	24.0923448848745	50.3673367271517	4.14406066445979	4.14924897001098
50.3678367657246	7.62877066068992	107.755102271697	124.09750303623	56.8098043380857	24.0870872382412	50.3678367271517	4.1438131536452	4.15065945797735
50.3683367657246	7.6395201238047	107.817352002359	124.605226925674	56.8203151857407	24.0818329788936	50.3683367271517	4.14356860477938	4.15206752413567
50.3688367657246	7.65032600579451	107.879850438238	125.100398278162	56.8310933797285	24.0765821119871	50.3688367271517	4.14332700580092	4.15347317559114
50.3693367657246	7.66118737639731	107.942591180703	125.582714525845	56.8421369542617	24.0713346425687	50.3693367271517	4.14308834469065	4.15487641941711
50.3698367657246	7.67210327513579	108.005567682978	126.051880713796	56.853443951072	24.0660905755721	50.3698367271517	4.14285260947159	4.15627726265525
50.3703367657246	7.6830727117594	108.068773254	126.507609632911	56.8650124205977	24.0608499158132	50.3703367271517	4.14261978820878	4.1576757123157
50.3708367657246	7.69409466670122	108.132201062341	126.949621946233	56.8768404207464	24.0556126679866	50.3708367271517	4.14238986900921	4.15907177537727
50.3713367657246	7.70516809154948	108.195844140195	127.377646308614	56.8889260180677	24.0503788366621	50.3713367271517	4.14216284002167	4.16046545878758
50.3718367657246	7.71629190953326	108.25969538742	127.791419479653	56.9012672865317	24.0451484262817	50.3718367271517	4.14193868943669	4.16185676946324
50.3723367657246	7.72746501602224	108.323747575631	128.190686429852	56.9138623086833	24.0399214411572	50.3723367271517	4.14171740548638	4.16324571429004
50.3728367657246	7.73868627904006	108.387993352346	128.575200439919	56.9267091744404	24.034697885467	50.3728367271517	4.14149897644432	4.16463230012306
50.3733367657246	7.74995453979104	108.452425245179	128.944723193203	56.9398059822302	24.0294777632542	50.3733367271517	4.1412833906255	4.16601653378687
50.3738367657246	7.76126861319989	108.517035666075	129.299024861203	56.9531508378027	24.0242610784236	50.3738367271517	4.14107063638613	4.16739842207571
50.3743367657246	7.77262728846401	108.581816915586	129.637884182145	56.9667418553523	24.0190478347394	50.3743367271517	4.14086070212361	4.1687779717536
50.3748367657246	7.78402932961821	108.646761187182	129.961088532604	56.9805771563475	24.013838035823	50.3748367271517	4.14065357627633	4.17015518955456
50.3753367657246	7.7954734761112	108.711860571596	130.268433992168	56.9946548706357	24.0086316851505	50.3753367271517	4.14044924732363	4.17153008218272
50.3758367657246	7.8069584433938	108.7771070612	130.559725401152	57.0089731352888	24.0034287860503	50.3758367271517	4.14024770378568	4.17290265631251
50.3763367657246	7.81848292351815	108.842492554401	130.834776411372	57.0235300956929	23.9982293417008	50.3763367271517	4.1400489342233	4.1742729185888
50.3768367657246	7.83004558574784	108.90800886007	131.093409529998	57.0383239044094	23.9930333551287	50.3768367271517	4.13985292723795	4.17564087562708
50.3773367657246	7.84164507717839	108.973647701976	131.335456156531	57.0533527222487	23.987840829206	50.3773367271517	4.13965967147152	4.1770065340136
50.3778367657246	7.85328002336771	109.039400723252	131.56075661293	57.068614717148	23.9826517666487	50.3778367271517	4.1394691556063	4.17836990030551
50.3783367657246	7.86494902897611	109.105259490858	131.769160166945	57.0841080652277	23.9774661700144	50.3783367271517	4.13928136836481	4.17973098103105
50.3788367657246	7.87665067841554	109.171215500063	131.960525048711	57.0998309496869	23.9722840417006	50.3788367271517	4.13909629850971	4.18108978268968
50.3793367657246	7.88838353650751	109.237260178931	132.134718460675	57.1157815618427	23.9671053839424	50.3793367271517	4.13891393484369	4.18244631175225
50.3798367657246	7.90014614914933	109.3033848928	132.291616580915	57.1319581000421	23.9619301988115	50.3798367271517	4.13873426620937	4.18380057466111
50.3803367657246	7.9119370439883	109.369580948777	132.431104559954	57.1483587706858	23.956758488214	50.3803367271517	4.13855728148914	4.18515257783033
50.3808367657246	7.92375473110327	109.435839600213	132.553076511139	57.1649817871552	23.951590253889	50.3808367271517	4.13838296960511	4.18650232764578
50.3813367657246	7.93559770369327	109.502152051177	132.657435494686	57.1818253708213	23.9464254974069	50.3813367271517	4.13821131951895	4.18784983046532
50.3818367657246	7.94746443877265	109.568509460924	132.744093495507	57.1988877499874	23.9412642201686	50.3818367271517	4.13804232023182	4.18919509261895
50.3823367657246	7.95935339787243	109.634902948338	132.812971394913	57.2161671608817	23.9361064234035	50.3823367271517	4.13787596078422	4.19053812040892
50.3828367657246	7.97126302774727	109.701323596371	132.863998936316	57.2336618466166	23.9309521081687	50.3828367271517	4.13771223025588	4.19187892010993
50.3833367657246	7.98319176108768	109.767762456453	132.897114685061	57.2513700581656	23.9258012753477	50.3833367271517	4.1375511177657	4.19321749796922
50.3838367657247	7.995138017237	109.834210552883	132.912265982501	57.2692900533377	23.9206539256496	50.3838367271517	4.13739261247156	4.19455386020677
50.3843367657247	8.00710020291281	109.900658887196	132.909408894471	57.2874200977392	23.9155100596078	50.3843367271517	4.13723670357027	4.19588801301538
50.3848367657247	8.01907671293206	109.967098442502	132.888508154278	57.3057584637642	23.9103696775795	50.3848367271517	4.13708338029745	4.19721996256089
50.3853367657247	8.0310659309398	110.033520187789	132.849537100376	57.3243034315406	23.9052327797445	50.3853367271517	4.13693263192738	4.19854971498224
50.3858367657247	8.04306623014076	110.099915082201	132.792477608855	57.343053287936	23.9000993661052	50.3858367271517	4.13678444777292	4.19987727639169
50.3863367657247	8.05507597403355	110.166274079275	132.717320020919	57.3620063274883	23.8949694364853	50.3863367271517	4.13663881718541	4.20120265287489
50.3868367657247	8.06709351714696	110.232588131137	132.624063065492	57.3811608514276	23.8898429905294	50.3868367271517	4.13649572955452	4.20252585049108
50.3873367657247	8.07911720577781	110.298848192668	132.512713777136	57.4005151685918	23.8847200277032	50.3873367271517	4.13635517430818	4.20384687527317
50.3878367657247	8.09114537873013	110.365045225613	132.383287409424	57.4200675944629	23.8796005472922	50.3878367271518	4.13621714091243	4.20516573322794
50.3883367657247	8.10317636805502	110.431170202657	132.235807343963	57.4398164520677	23.8744845484024	50.3883367271518	4.13608161887136	4.20648243033612
50.3888367657247	8.11520849979091	110.497214111448	132.070304995214	57.4597600710308	23.8693720299593	50.3888367271518	4.13594859772692	4.20779697255257
50.3893367657247	8.12724009470365	110.56316795857	131.88681971131	57.4798967884586	23.8642629907083	50.3893367271518	4.13581806705891	4.20910936580638
50.3898367657247	8.13926946902618	110.629022773468	131.685398671022	57.5002249480082	23.8591574292146	50.3898367271518	4.13569001648477	4.21041961600106
50.3903367657247	8.15129493519717	110.694769612318	131.466096777079	57.5207429007568	23.8540553438632	50.3903367271518	4.13556443565955	4.21172772901458
50.3908367657247	8.16331480259834	110.760399561845	131.228976546001	57.5414490042846	23.8489567328589	50.3908367271518	4.13544131427574	4.2130337106996
50.3913367657247	8.17532737829006	110.825903743078	130.97410799464	57.5623416235314	23.843861594227	50.3913367271518	4.13532064206319	4.21433756688356
50.3918367657247	8.18733096774467	110.891273315055	130.701568523607	57.5834191298926	23.838769925813	50.3918367271518	4.13520240878901	4.2156393033688
50.3923367657247	8.19932387557741	110.956499478464	130.411442797769	57.6046799020617	23.8336817252834	50.3923367271518	4.13508660425743	4.21693892593271
50.3928367657247	8.21130440627422	111.021573479223	130.103822624002	57.6261223251418	23.8285969901262	50.3928367271518	4.13497321830969	4.21823644032786
50.3933367657247	8.22327086491631	111.086486612001	129.778806826383	57.647744791473	23.823515717651	50.3933367271518	4.13486224082396	4.21953185228211
50.3938367657247	8.23522155790103	111.151230223672	129.436501118998	57.6695456997589	23.81843790499	50.3938367271518	4.13475366171522	4.22082516749877
50.3943367657247	8.24715479365861	111.215795716706	129.077017976566	57.6915234558789	23.8133635490986	50.3943367271518	4.13464747093512	4.2221163916567
50.3948367657247	8.25906888336452	111.280174552496	128.70047650304	57.7136764720306	23.8082926467561	50.3948367271518	4.13454365847191	4.22340553041044
50.3953367657247	8.27096214164703	111.344358254615	128.307002298383	57.7360031675275	23.8032251945664	50.3953367271518	4.1344422143503	4.22469258939037
50.3958367657247	8.28283288728966	111.40833841201	127.896727323689	57.7585019679543	23.7981611889591	50.3958367271518	4.13434312863138	4.22597757420279
50.3963367657247	8.29467944392816	111.472106682127	127.469789764833	57.7811713059529	23.7931006261904	50.3963367271518	4.13424639141248	4.22726049043006
50.3968367657247	8.30650014074175	111.53565479396	127.026333894822	57.8040096203904	23.7880435023442	50.3968367271518	4.13415199282707	4.22854134363075
50.3973367657247	8.31829331313828	111.598974551046	126.566509935023	57.8270153571317	23.7829898133328	50.3973367271518	4.13405992304468	4.22982013933972
50.3978367657247	8.330057303433	111.662057834372	126.090473915438	57.8501869682225	23.7779395548985	50.3978367271518	4.13397017227074	4.23109688306827
50.3983367657247	8.34179046152062	111.72489660523	125.598387534198	57.8735229126459	23.7728927226148	50.3983367271518	4.1338827307465	4.23237158030428
50.3988367657247	8.35349114554045	111.787482907986	125.090418016441	57.8970216555215	23.7678493118873	50.3988367271518	4.13379758874893	4.23364423651228
50.3993367657247	8.36515772253436	111.849808872786	124.56673797273	57.9206816688484	23.7628093179555	50.3993367271518	4.13371473659059	4.23491485713361
50.3998367657247	8.37678856909712	111.911866718192	124.027525257187	57.9445014307166	23.7577727358937	50.3998367271518	4.13363416461954	4.23618344758653
50.4003367657247	8.38935391216749	111.973640572288	123.453575117803	57.9684794260373	23.7527395606098	50.4003367271518	4.13355586321921	4.23745001326633
50.4008367657247	8.40593854593572	112.035087422238	122.783559801176	57.9926141457686	23.7477097868356	50.4008367271518	4.13347982280829	4.23871455954548
50.4013367657247	8.42676950571606	112.096158280871	122.013347120095	58.0169040876323	23.7426834091263	50.4013367271518	4.13340603384068	4.2399770917737
50.4018367657247	8.45184483139347	112.156803422271	121.143393577682	58.0413477553527	23.7376604218673	50.4018367271518	4.13333448680528	4.24123761527811
50.4023367657247	8.48116224440795	112.216973202068	120.174165703112	58.0659436593602	23.7326408192847	50.4023367271518	4.13326517222598	4.24249613536334
50.4028367657247	8.51471915117803	112.276618189046	119.106138944924	58.0906903160439	23.7276245954536	50.4028367271518	4.1331980806615	4.24375265731166
50.4033367657247	8.55251262667495	112.335689189371	117.939797593728	58.1155862484426	23.7226117443055	50.4033367271518	4.13313320270527	4.24500718638304
50.4038367657247	8.5945393951501	112.394137254118	116.675634861915	58.1406299855102	23.7176022596338	50.4038367271518	4.13307052898538	4.24625972781535
50.4043367657248	8.64079581067546	112.451913684238	115.314152985372	58.1658200627924	23.7125961350985	50.4043367271518	4.13301005016441	4.2475102868244
50.4048367657248	8.69127783791748	112.508970035165	113.855863326456	58.1911550217083	23.7075933642298	50.4048367271518	4.13295175693936	4.24875886860409
50.4053367657248	8.74598103321424	112.565258121419	112.301286475212	58.216633410213	23.7025939404317	50.4053367271518	4.13289564004154	4.25000547832652
50.4058367657248	8.80490052597193	112.620730021242	110.650952348503	58.2422537820909	23.6975978569854	50.4058367271518	4.13284169023643	4.25125012114208
50.4063367657248	8.86803100038705	112.675338081282	108.90540028721	58.2680146976068	23.6926051070526	50.4063367271518	4.13278989832362	4.2524928021796
50.4068367657248	8.93536667750044	112.729034921334	107.065179151633	58.2939147228126	23.6876156836791	50.4068367271518	4.13274025513669	4.25373352654642
50.4073367657248	9.00690129758793	112.781773439113	105.130847415302	58.3199524301857	23.6826295797985	50.4073367271518	4.13269275154305	4.25497229932853
50.4078367657248	9.08262810289309	112.833506815091	103.102973257349	58.3461263979479	23.6776467882359	50.4078367271518	4.13264737844394	4.25620912559066
50.4083367657248	9.16253982070711	112.884188517364	100.982134653597	58.3724352106914	23.6726673017121	50.4083367271518	4.13260412677421	4.25744401037639
50.4088367657248	9.24662864680089	112.933772306579	98.7689194665324	58.3988774587108	23.6676911128475	50.4088367271519	4.13256298750229	4.2586769587083
50.4093367657248	9.33488622921411	112.982212240894	96.463925534279	58.4254517386179	23.6627182141666	50.4093367271519	4.13252395163006	4.25990797558799
50.4098367657248	9.42730365240642	113.029462680989	94.0677607587249	58.4521566526845	23.6577485981024	50.4098367271519	4.13248701019272	4.26113706599629
50.4103367657248	9.52387142177531	113.075478295124	91.5810431929095	58.4789908094441	23.6527822570004	50.4103367271519	4.13245215425874	4.26236423489329
50.4108367657248	9.62457944854554	113.12021406423	89.0044011277892	58.5059528230506	23.6478191831236	50.4108367271519	4.13241937492969	4.26358948721847
50.4113367657248	9.72941703503451	113.163625287055	86.3384731784845	58.533041313867	23.6428593686564	50.4113367271519	4.1323886633402	4.26481282789081
50.4118367657248	9.83837286029838	113.205667585349	83.5839083700981	58.5602549078342	23.6379028057097	50.4118367271519	4.13236001065779	4.26603426180891
50.4123367657248	9.95143496616306	113.24629690909	80.7413662231897	58.5875922370479	23.6329494863249	50.4123367271519	4.13233340808282	4.26725379385105
50.4128367657248	10.0685907436444	113.285469541757	77.8115168389845	58.6150519391426	23.6279994024782	50.4128367271519	4.13230884684833	4.26847142887533
50.4133367657248	10.1898269197623	113.323142105643	74.7950409843712	58.6426326578564	23.6230525460856	50.4133367271519	4.13228631822	4.26968717171977
50.4138367657248	10.3151295447518	113.359271567212	71.6926301767523	58.6703330424239	23.6181089090069	50.4138367271519	4.13226581349599	4.27090102720239
50.4143367657248	10.4444839796764	113.393815242502	68.5049867687909	58.6981517481297	23.61316848305	50.4143367271519	4.13224732400687	4.27211300012134
50.4148367657248	10.5778748844463	113.426730802562	65.2328240330844	58.7260874357166	23.6082312599755	50.4148367271519	4.13223084111548	4.27332309525497
50.4153367657248	10.7152862062468	113.457976278944	61.876866246796	58.7541387719273	23.6032972315007	50.4153367271519	4.13221635621686	4.27453131736198
50.4158367657248	10.8567011683781	113.487510069225	58.4378487762606	58.7823044289216	23.598366389304	50.4158367271519	4.13220386073816	4.27573767118144
50.4163367657248	11.0021022595136	113.515290942585	54.91651816157	58.8105830848048	23.5934387250293	50.4163367271519	4.13219334613846	4.27694216143298
50.4168367657248	11.1514712233761	113.541278045414	51.3136322011361	58.8389734230623	23.5885142302897	50.4168367271519	4.13218480390876	4.27814479281683
50.4173367657248	11.3047890488392	113.565430906974	47.6299600362224	58.8674741330773	23.5835928966722	50.4173367271519	4.13217822557182	4.27934557001393
50.4178367657248	11.4620359604535	113.587709445096	43.8662822354186	58.8960839095713	23.5786747157414	50.4178367271519	4.13217360268204	4.28054449768604
50.4183367657248	11.6231914094036	113.60807397192	40.0233908790345	58.9248014531094	23.5737596790435	50.4183367271519	4.13217092682544	4.28174158047583
50.4188367657248	11.7882340648971	113.626485199684	36.1020896433681	58.9536254695592	23.5688477781109	50.4188367271519	4.13217018961946	4.28293682300697
50.4193367657248	11.9571418059892	113.642904246549	32.1031938848048	58.9825546705867	23.5639390044655	50.4193367271519	4.13217138271292	4.28413022988423
50.4198367657248	12.1298917138456	113.657292642468	28.0275307236829	59.0115877731172	23.559033349623	50.4198367271519	4.13217449778589	4.2853218056936
50.4203367657248	12.3064600644461	113.669612335098	23.8759391278708	59.0407234998207	23.5541308050969	50.4203367271519	4.13217952654961	4.28651155500233
50.4208367657248	12.486822321732	113.679825695757	19.6492699959674	59.0699605785932	23.5492313624019	50.4208367271519	4.13218646074636	4.28769948235909
50.4213367657248	12.6709531311985	113.687895525415	15.3483862400556	59.0992977430308	23.544335013058	50.4213367271519	4.13219529214937	4.28888559229401
50.4218367657248	12.8588263139365	113.693785060736	10.9741628679017	59.1287337319129	23.5394417485946	50.4218367271519	4.13220601256273	4.2900698893188
50.4223367657248	13.0504148611233	113.697457980154	6.52748706451529	59.1582672896638	23.5345515605533	50.4223367271519	4.13221861382127	4.29125237792685
50.4228367657248	13.2456909289669	113.698878409996	2.00925827294821	59.1878971658602	23.5296644404925	50.4228367271519	4.13223308779048	4.2924330625933
50.4233367657248	13.4448910540756	113.699105749811	0	59.2176221156827	23.52478038043	50.4233367271519	4.13224942636637	4.29361194777514
50.4238367657248	13.6482459805124	113.699142781205	0	59.2474408994189	23.5198993728826	50.4238367271519	4.13226762147541	4.29478903791131
50.4243367657248	13.8557867562802	113.699149472112	0	59.2773522829049	23.5150214103275	50.4243367271519	4.13228766507442	4.29596433742279
50.4248367657248	14.0675121851528	113.699151336104	0	59.3073550370554	23.510146484877	50.4248367271519	4.13230954915044	4.29713785071268
50.4253367657249	14.2834157608472	113.699152441326	0	59.3374479382958	23.5052745882386	50.4253367271519	4.13233326572068	4.2983095821663
50.4258367657249	14.5034899990528	113.699153436005	0	59.3676297680832	23.5004057117964	50.4258367271519	4.13235880683237	4.29947953615127
50.4263367657249	14.7277271343223	113.699154423084	0	59.3978993133273	23.4955398467114	50.4263367271519	4.13238616456269	4.3006477170176
50.4268367657249	14.9561192323674	113.699155418576	0	59.4282553659452	23.490676984003	50.4268367271519	4.13241533101865	4.30181412909779
50.4273367657249	15.1886582083514	113.699156424635	0	59.4586967232728	23.4858171146075	50.4273367271519	4.13244629833702	4.30297877670692
50.4278367657249	15.4253358300716	113.699157441204	0	59.489222187604	23.4809602294139	50.4278367271519	4.13247905868419	4.30414166414271
50.4283367657249	15.6661437187157	113.699158467869	0	59.5198305665894	23.4761063192843	50.4283367271519	4.13251360425612	4.30530279568563
50.4288367657249	15.9110733492336	113.699159504159	0	59.550520672819	23.4712553750628	50.4288367271519	4.13254992727819	4.306462175599
50.4293367657249	16.1601160506506	113.699160549589	0	59.5812913242112	23.4664073875761	50.4293367271519	4.13258802000513	4.30761980812902
50.4298367657249	16.4132630063764	113.699161603671	0	59.6121413435695	23.4615623476313	50.429836727152	4.13262787472092	4.30877569750494
50.4303367657249	16.6705052545171	113.699162665913	0	59.643069558959	23.4567202460101	50.430336727152	4.13266948373869	4.30992984793906
50.4308367657249	16.9318336881925	113.699163735821	0	59.6740748033177	23.4518810734636	50.430836727152	4.13271283940061	4.31108226362687
50.4313367657249	17.1972390558579	113.699164812897	0	59.7051559148259	23.4470448207074	50.431336727152	4.1327579340778	4.31223294874712
50.4318367657249	17.4667119616321	113.699165896643	0	59.736311736474	23.4422114784172	50.431836727152	4.13280476017023	4.31338190746189
50.4323367657249	17.7402428656292	113.699166986557	0	59.7675411164211	23.4373810372267	50.432336727152	4.13285331010664	4.3145291439167
50.4328367657249	18.0178220842965	113.699168082136	0	59.798842907635	23.4325534877261	50.432836727152	4.13290357634441	4.31567466224057
50.4333367657249	18.299439790757	113.699169182874	0	59.8302159682414	23.4277288204619	50.433336727152	4.1329555513695	4.3168184665461
50.4338367657249	18.5850860151571	113.699170288265	0	59.8616591611029	23.4229070259382	50.433836727152	4.13300922769631	4.31796056092958
50.4343367657249	18.8747506450194	113.6991713978	0	59.8931713541562	23.4180880946181	50.434336727152	4.13306459786761	4.31910094947103
50.4348367657249	19.1684234256005	113.699172510969	0	59.9247514200855	23.4132720169268	50.434836727152	4.13312165445445	4.32023963623433
50.4353367657249	19.4660939602535	113.699173627261	0	59.9563982366534	23.4084587832537	50.435336727152	4.13318039005605	4.32137662526726
50.4358367657249	19.7677517107968	113.699174746165	0	59.988110686284	23.4036483839567	50.435836727152	4.13324079729969	4.32251192060159
50.4363367657249	20.0733859978859	113.699175867167	0	60.0198876563806	23.3988408093647	50.436336727152	4.13330286884066	4.32364552625318
50.4368367657249	20.3829860013921	113.699176989754	0	60.0517280390369	23.394036049782	50.436836727152	4.13336659736209	4.32477744622203
50.4373367657249	20.6965407607849	113.699178113411	0	60.0836307313494	23.3892340954913	50.437336727152	4.13343197557494	4.32590768449238
50.4378367657249	21.0140391755201	113.699179237625	0	60.1155946349989	23.3844349367579	50.437836727152	4.13349899621785	4.32703624503278
50.4383367657249	21.3354700054325	113.699180361881	0	60.1476186565485	23.3796385638329	50.438336727152	4.13356765205704	4.32816313179616
50.4388367657249	21.6608218711339	113.699181485664	0	60.1797017071997	23.3748449669572	50.438836727152	4.13363793588626	4.32928834871994
50.4393367657249	21.9900832544155	113.699182608459	0	60.2118427030871	23.3700541363648	50.439336727152	4.13370984052664	4.33041189972606
50.4398367657249	22.3232424986555	113.699183729753	0	60.2440405648489	23.3652660622863	50.439836727152	4.13378335882665	4.3315337887211
50.4403367657249	22.660287809232	113.699184849032	0	60.2762942179049	23.3604807349531	50.440336727152	4.13385848366195	4.33265401959631
50.4408367657249	23.0012072539402	113.699185965783	0	60.308602592269	23.3556981446024	50.440836727152	4.13393520793535	4.33377259622774
50.4413367657249	23.3459887634144	113.699187079494	0	60.3409646228242	23.3509182814809	50.441336727152	4.13401352457667	4.33488952247628
50.4418367657249	23.6946201315554	113.699188189653	0	60.3733792488721	23.346141135848	50.441836727152	4.13409342654269	4.33600480218773
50.4423367657249	24.0470890159624	113.699189295751	0	60.4058454143902	23.3413666979778	50.442336727152	4.13417490681701	4.33711843919291
50.4428367657249	24.40338293837	113.699190397277	0	60.4383620679133	23.3365949581623	50.442836727152	4.13425795840998	4.33823043730769
50.4433367657249	24.7634892850899	113.699191493725	0	60.4709281627923	23.3318259067133	50.443336727152	4.13434257435863	4.33934080033311
50.4438367657249	25.127395307457	113.69919258459	0	60.5035426567031	23.3270595339666	50.443836727152	4.13442874772653	4.34044953205542
50.4443367657249	25.4950881222809	113.699193669366	0	60.5362045118834	23.3222958302844	50.444336727152	4.13451647160373	4.34155663624614
50.4448367657249	25.8665547123017	113.699194747552	0	60.5689126951036	23.3175347860591	50.444836727152	4.13460573910666	4.3426621166622
50.4453367657249	26.2417819266509	113.699195818649	0	60.6016661779104	23.3127763917168	50.445336727152	4.13469654337803	4.34376597704592
50.4458367657249	26.6207564813169	113.699196882159	0	60.6344639360698	23.3080206377206	50.445836727152	4.13478887758675	4.34486822112517
50.446336765725	27.0034649596149	113.699197937587	0	60.6673049497832	23.3032675145742	50.446336727152	4.13488273492783	4.34596885261337
50.446836765725	27.3898938126624	113.69919898444	0	60.700188203777	23.2985170128256	50.446836727152	4.13497810862229	4.34706787520963
50.447336765725	27.7800293598579	113.699200022229	0	60.7331126874423	23.2937691230702	50.447336727152	4.13507499191706	4.34816529259873
50.447836765725	28.173857789366	113.699201050467	0	60.7660773944743	23.2890238359548	50.447836727152	4.13517337808493	4.34926110845129
50.448336765725	28.5713651586059	113.699202068671	0	60.799081323051	23.2842811421802	50.448336727152	4.13527326042439	4.35035532642377
50.448836765725	28.9725373947449	113.69920307636	0	60.8321234755896	23.2795410325054	50.448836727152	4.1353746322596	4.35144795015858
50.449336765725	29.3773602951971	113.699204073058	0	60.8652028589613	23.2748034977504	50.449336727152	4.13547748694027	4.35253898328411
50.449836765725	29.7858195281251	113.699205058293	0	60.8983184842946	23.2700685287999	50.449836727152	4.13558181784156	4.35362842941483
50.450336765725	30.1979006329486	113.699206031593	0	60.9314693671708	23.2653361166064	50.450336727152	4.13568761836404	4.35471629215137
50.450836765725	30.6135890208554	113.699206992495	0	60.9646545273815	23.2606062521932	50.4508367271521	4.13579488193353	4.35580257508053
50.451336765725	31.0328699753181	113.699207940536	0	60.9978729891104	23.2558789266584	50.4513367271521	4.13590360200107	4.35688728177541
50.451836765725	31.4557286526154	113.699208875261	0	61.0311237807529	23.2511541311772	50.4518367271521	4.13601377204281	4.35797041579546
50.452336765725	31.8821500823574	113.699209796216	0	61.064405935092	23.2464318570058	50.4523367271521	4.13612538555989	4.35905198068651
50.452836765725	32.3121191680152	113.699210702953	0	61.0977184890588	23.2417120954845	50.4528367271521	4.13623843607841	4.3601319799809
50.453336765725	32.745620687456	113.69921159503	0	61.1310604838967	23.2369948380403	50.4533367271521	4.1363529171493	4.36121041719749
50.453836765725	33.1826392934817	113.699212472008	0	61.1644309650115	23.2322800761909	50.4538367271521	4.13646882234823	4.36228729584176
50.454336765725	33.6231595143723	113.699213333454	0	61.1978291221543	23.227567801547	50.4543367271521	4.13658614527555	4.36336261940586
50.454836765725	34.0671657544336	113.69921417894	0	61.2312545020784	23.2228580058159	50.4548367271521	4.13670487955617	4.36443639136869
50.455336765725	34.5146422945494	113.699215008044	0	61.26470640943	23.2181506808043	50.4553367271521	4.13682501883951	4.36550861519593
50.455836765725	34.9655732927383	113.699215820348	0	61.2981841306207	23.2134458184218	50.4558367271521	4.13694655679938	4.36657929434015
50.456336765725	35.4199427847141	113.699216615442	0	61.3316862493145	23.208743410683	50.4563367271521	4.13706948713389	4.36764843224086
50.456836765725	35.8777346844516	113.699217392921	0	61.3652112418501	23.2040434497115	50.4568367271521	4.13719380356539	4.36871603232455
50.457336765725	36.3389327847556	113.699218152384	0	61.3987579627704	23.1993459277421	50.4573367271521	4.13731949984038	4.36978209800477
50.457836765725	36.8035207578353	113.699218893438	0	61.4323254272819	23.1946508371241	50.4578367271521	4.13744656972938	4.37084663268222
50.458336765725	37.271482155882	113.699219615698	0	61.4659127038249	23.1899581703242	50.4583367271521	4.13757500702691	4.37190963974475
50.458836765725	37.7428004116518	113.699220318782	0	61.4995188788772	23.1852679199291	50.4588367271521	4.13770480555135	4.37297112256748
50.459336765725	38.2174588390521	113.699221002317	0	61.533143046853	23.1805800786484	50.4593367271521	4.13783595914488	4.37403108451286
50.459836765725	38.6954406337324	113.699221665937	0	61.5667843073532	23.1758946393176	50.4598367271521	4.1379684616734	4.37508952893068
50.460336765725	39.1767288736793	113.69922230928	0	61.6004417644254	23.1712115949005	50.4603367271521	4.1381023070264	4.37614645915818
50.460836765725	39.6613065198159	113.699222931994	0	61.6341145263458	23.1665309384923	50.4608367271521	4.13823748911694	4.37720187852009
50.461336765725	40.1491564165739	113.699223533673	0	61.6678017055364	23.1619574829083	50.4613367271521	4.13837400188153	4.37825579032872
50.461836765725	40.6402612880869	113.699224105335	0	61.7015024185158	23.1724981949787	50.4618367271521	4.13851183928003	4.37930819788397
50.462336765725	41.1346037570569	113.699224664751	0	61.7352157858587	23.1932175633423	50.4623367271521	4.13865099529559	4.38035910447344
50.462836765725	41.6321663180905	113.699225203492	0	61.7689409321597	23.2219192335887	50.4628367271521	4.13879146393457	4.38140851337245
50.463336765725	42.1329313552191	113.699225719881	0	61.8026769859984	23.2567725705895	50.4633367271521	4.13893323922643	4.38245642784413
50.463836765725	42.6368811396766	113.699226213384	0	61.8364230799064	23.2963771174249	50.4638367271521	4.13907631522368	4.38350285113947
50.464336765725	43.1439978300903	113.699226683757	0	61.8701783503353	23.3396515379877	50.4643367271521	4.13922068600175	4.38454778649736
50.464836765725	43.6542634729812	113.69922713079	0	61.9039419376258	23.3857639359987	50.4648367271521	4.13936634565897	4.38559123714467
50.465336765725	44.1676600033796	113.699227554272	0	61.9377129859792	23.4340754546719	50.4653367271521	4.1395132883164	4.38663320629633
50.465836765725	44.6841692454637	113.699227953986	0	61.971490643427	23.4840959507137	50.4658367271521	4.13966150811785	4.38767369715531
50.466336765725	45.2037729132029	113.699228329712	0	62.0052740618061	23.5354492511629	50.4663367271521	4.13981099922972	4.38871271291279
50.466836765725	45.7264526110073	113.69922868123	0	62.0390623967291	23.5878461481264	50.4668367271521	4.13996175584094	4.3897502567481
50.4673367657251	46.2521898343793	113.699229008321	0	62.072854807562	23.6410635743977	50.4673367271521	4.1401137721629	4.39078633182887
50.4678367657251	46.7809659705696	113.699229310769	0	62.1066504573969	23.6949286649211	50.4678367271521	4.14026704242935	4.39182094131104
50.4683367657251	47.3127622992375	113.69922958836	0	62.1404485130298	23.7493066381165	50.4683367271521	4.14042156089634	4.39285408833892
50.4688367657251	47.8475599931137	113.699229840888	0	62.1742481449368	23.80409163194	50.4688367271521	4.14057732184211	4.39388577604527
50.4693367657251	48.3853401186681	113.69923006815	0	62.2080485272513	23.8591998025062	50.4693367271521	4.14073431956702	4.39491600755132
50.4698367657251	48.9260836367801	113.699230269953	0	62.2418488377436	23.9145641391959	50.4698367271521	4.1408925483935	4.39594478596686
50.4703367657251	49.4697714034137	113.699230446109	0	62.2756482577987	23.9701305712748	50.4703367271521	4.14105200266591	4.39697211439027
50.4708367657251	50.0163841702956	113.699230596439	0	62.309445972396	24.0258550396033	50.4708367271521	4.1412126767505	4.3979979959086
50.4713367657251	50.565902585597	113.699230720773	0	62.3432411700903	24.081701285825	50.4713367271521	4.14137456503534	4.39902243359759
50.4718367657251	51.1183071946194	113.69923081895	0	62.3770330429919	24.1376391733731	50.4718367271522	4.1415376619302	4.40004543052175
50.4723367657251	51.6735784404836	113.699230890817	0	62.4108207867479	24.193643402538	50.4723367271522	4.1417019618665	4.40106698973443
50.4728367657251	52.2316966648223	113.699230936232	0	62.4446036005242	24.2496925182876	50.4728367271522	4.1418674592972	4.40208711427782
50.4733367657251	52.7926421084768	113.699230955062	0	62.478380686988	24.3057681368482	50.4733367271522	4.14203414869678	4.40310580718307
50.4738367657251	53.3563949121969	113.699230947184	0	62.5121512522897	24.3618543372211	50.4738367271522	4.14220202456109	4.40412307147028
50.4743367657251	53.9229351173441	113.699230912484	0	62.545914506047	24.4179371785008	50.4743367271522	4.1423710814073	4.40513891014861
50.4748367657251	54.4922426665985	113.699230850862	0	62.5796696613277	24.4740043144315	50.4748367271522	4.14254131377386	4.40615332621628
50.4753367657251	55.0642974046698	113.699230762224	0	62.6134159346342	24.5300446841767	50.4753367271522	4.14271271622035	4.40716632266066
50.4758367657251	55.6390790790105	113.699230646488	0	62.6471525458875	24.5860482636075	50.4758367271522	4.14288528332745	4.40817790245831
50.4763367657251	56.2165673405338	113.699230503584	0	62.6808787184121	24.6420058651924	50.4763367271522	4.14305900969685	4.40918806857505
50.4768367657251	56.796741744334	113.69923033345	0	62.7145936789204	24.6979089772482	50.4768367271522	4.14323388995118	4.41019682396597
50.4773367657251	57.379581750411	113.699230136037	0	62.7482966574989	24.7537496352422	50.4773367271522	4.14340991873389	4.4112041715755
50.4778367657251	57.9650667243978	113.699229911305	0	62.781986887593	24.809520319252	50.4778367271522	4.14358709070926	4.4122101143375
50.4783367657251	58.5531759382911	113.699229659226	0	62.8156636059934	24.8652138727624	50.4783367271522	4.14376540056222	4.41321465517524
50.4788367657251	59.1438885711859	113.699229379783	0	62.8493260528218	24.9208234388121	50.4788367271522	4.14394484299834	4.41421779700153
50.4793367657251	59.7371837100127	113.699229072969	0	62.8829734715179	24.9763424101809	50.4793367271522	4.14412541274375	4.41521954271868
50.4798367657251	60.3330403502783	113.699228738788	0	62.9166051088256	25.0317643908602	50.4798367271522	4.14430710454503	4.41621989521865
50.4803367657251	60.9314374001506	113.699228381874	0	62.9502202147797	25.0870831665225	50.4803367271522	4.14448991316915	4.417218857383
50.4808367657251	61.5323536863598	113.699228018361	0	62.9838180426936	25.1422926820974	50.4808367271522	4.14467383340342	4.41821643208303
50.4813367657251	62.1357679394167	113.699227654294	0	63.0173978491462	25.1973870249131	50.4813367271522	4.14485886005536	4.41921262217976
50.4818367657251	62.7416587981748	113.699227291169	0	63.0509588939695	25.252360412157	50.4818367271522	4.14504498795268	4.42020743052402
50.4823367657251	63.3500048129643	113.699226929303	0	63.084500440236	25.3072071816519	50.4823367271522	4.14523221194317	4.42120085995649
50.4828367657251	63.9607844470108	113.699226568756	0	63.1180217542473	25.3619217851545	50.4828367271522	4.14542052689464	4.42219291330772
50.4833367657251	64.5739760773465	113.699226209533	0	63.1515221055215	25.4164987835491	50.4833367271522	4.14560992769483	4.42318359339823
50.4838367657251	65.1895579956063	113.699225851631	0	63.1850007667816	25.4709328434537	50.4838367271522	4.14580040925135	4.42417290303851
50.4843367657251	65.8075084088026	113.699225495044	0	63.218457013944	25.5252187348608	50.4843367271522	4.1459919664916	4.42516084502911
50.4848367657251	66.4278054400975	113.699225139768	0	63.2518901261066	25.5793513295339	50.4848367271522	4.1461845943627	4.42614742216065
50.4853367657251	67.0504271295783	113.699224785795	0	63.2852993855378	25.6333255999418	50.4853367271522	4.14637828783142	4.42713263721389
50.4858367657251	67.6753514350338	113.69922443312	0	63.3186840776656	25.6871366185738	50.4858367271522	4.14657304188407	4.42811649295976
50.4863367657251	68.302556232736	113.699224081738	0	63.3520434910659	25.7407795575183	50.4863367271522	4.1467688515265	4.42909899215943
50.4868367657251	68.932019318222	113.699223731643	0	63.3853769174515	25.7942496882175	50.4868367271522	4.14696571178393	4.43008013756434
50.4873367657251	69.5637184070811	113.699223382828	0	63.418683651662	25.8475423813369	50.4873367271522	4.14716361770098	4.43105993191625
50.4878367657251	70.1976311357432	113.699223035289	0	63.4519629916523	25.9006531067031	50.4878367271522	4.1473625643415	4.43203837794727
50.4883367657252	70.8337350622708	113.699222689019	0	63.4852142384826	25.9535774332776	50.4883367271522	4.14756254678859	4.43301547837996
50.4888367657252	71.4720076671531	113.699222344013	0	63.5184366963075	26.0063110291425	50.4888367271522	4.14776356014444	4.4339912359273
50.4893367657252	72.1124263541035	113.699222000264	0	63.5516296723654	26.0588496614806	50.4893367271522	4.14796559953032	4.43496565329279
50.4898367657252	72.6872765633908	113.618924164991	0	63.5847924769684	26.1111891862651	50.4898367271522	4.14816866008649	4.43593873317048
50.4903367657252	73.2984955278552	113.580187457036	0	63.6179244234929	26.1633255741344	50.4903367271522	4.14837273697211	4.436910478245
50.4908367657252	73.7885777116812	113.397989973765	0	63.6510179954231	26.2152548755989	50.4908367271522	4.14857782536519	4.43788089119164
50.4913367657252	74.4106761569455	113.369325619885	0	63.6840444342553	26.2669732752513	50.4913367271522	4.14878392046253	4.43884997467635
50.4918367657252	74.8450559681331	113.122395803648	0	63.7169751804938	26.3184770157206	50.4918367271522	4.1489910174796	4.43981773135582
50.4923367657252	75.4601201785448	113.083553970724	0	63.7497832854898	26.3697624823083	50.4923367271522	4.14919911165054	4.44078416387751
50.4928367657252	75.9142397481234	112.860111632758	0	63.7824431230061	26.4208261184652	50.4928367271523	4.14940819822801	4.44174927487969
50.4933367657252	76.5342782539984	112.824962241839	0	63.8149301482188	26.4716645003821	50.4933367271523	4.14961827248318	4.44271306699148
50.4938367657252	76.9476689969886	112.556522866952	0	63.8472207002836	26.5222742563385	50.4938367271523	4.14982932970564	4.44367554283292
50.4943367657252	77.5627160210481	112.514300084002	0	63.879291841387	26.5726521587612	50.4943367271523	4.15004136520334	4.44463670501498
50.4948367657252	77.9820372309219	112.25418360234	0	63.9111212259285	26.6227950328571	50.4948367271523	4.15025437430249	4.44559655613962
50.4953367657252	78.5994392742291	112.213269100246	0	63.9426869945247	26.6726998424583	50.4953367271523	4.15046835234751	4.44655509879984
50.4958367657252	78.9878379556758	111.921116817926	0	63.9739676884565	26.7223635990176	50.4958367271523	4.15068329470099	4.44751233557969
50.4963367657252	79.6014520726823	111.875167250054	0	64.0049421809475	26.7717834588376	50.4963367271523	4.15089919674356	4.44846826905436
50.4968367657252	79.9876988830771	111.583194293772	0	64.0355896222998	26.8209566246353	50.4968367271523	4.15111605387388	4.44942290179017
50.4973367657252	80.6019823327022	111.537273003991	0	64.0658893964341	26.8698804402342	50.4973367271523	4.15133386150852	4.45037623634467
50.4978367657252	80.963198444452	111.221302677183	0	64.0958210868151	26.9185522913199	50.4978367271523	4.15155261508194	4.45132827526663
50.4983367657252	81.57427197054	111.171610350247	0	64.1253644500904	26.9669697078561	50.4983367271523	4.15177231004638	4.45227902109609
50.4988367657252	81.9284416959526	110.851449645245	0	64.1544993960707	27.0151302595724	50.4988367271523	4.15199294187183	4.45322847636443
50.4993367657252	82.5390239264474	110.80109898753	0	64.183205972912	27.0630316576902	50.4993367271523	4.15221450604593	4.4541766435944
50.4998367657252	82.8717398859058	110.46210839578	0	64.2114643565649	27.1106716491677	50.4998367271523	4.15243699807392	4.45512352530012
50.5003367657252	83.4793253883732	110.408799224835	0	64.2392548437108	27.1580481237385	50.5003367271523	4.15266041347856	4.45606912398721
50.5008367657252	83.8020022928132	110.063404527348	0	64.2665578475486	27.2051590043759	50.5008367271523	4.15288474780009	4.45701344215272
50.5013367657252	84.4082537654029	110.009089344983	0	64.293353895898	27.2520023544544	50.5013367271523	4.15310999659613	4.45795648228524
50.5018367657252	84.7116976683088	109.648354884603	0	64.3196236311839	27.2985762669547	50.5018367271523	4.15333615523744	4.45889824686464
50.5023367657252	85.3149570890452	109.591629943685	0	64.3453478119344	27.3448789752649	50.5023367271523	4.15356321902902	4.45983873836204
50.5028367657252	85.6065316154345	109.223526816785	0	64.3705073154958	27.3909087397148	50.5028367271523	4.15379118348196	4.46077795924013
50.5033367657252	86.2078134022293	109.165644509479	0	64.3950831417127	27.4366639587407	50.5033367271523	4.1540200441927	4.46171591195323
50.5038367657252	86.481580057247	108.784694886913	0	64.4190564173654	27.4821430543905	50.5038367271523	4.15424979679375	4.46265259894731
50.5043367657252	87.0797575591129	108.724794824196	0	64.4424084011971	27.5273445859016	50.5043367271523	4.15448043694043	4.46358802266011
50.5048367657252	87.3405514519176	108.336241093981	0	64.4651204893839	27.5722671334276	50.5048367271523	4.15471196030767	4.46452218552113
50.5053367657252	87.9362372346316	108.275146868546	0	64.4871742213331	27.616909411906	50.5053367271523	4.15494436258923	4.46545508995175
50.5058367657252	88.1801830913629	107.87563484655	0	64.5085512857101	27.661270154121	50.5058367271523	4.15517763949737	4.46638673836518
50.5063367657252	88.7725896546708	107.812819723727	0	64.5292335266147	27.7053482260331	50.5063367271523	4.15541178676263	4.46731713316661
50.5068367657252	89.0029260655664	107.405894630586	0	64.5492029498344	27.7491425088207	50.5068367271523	4.15564680013376	4.46824627675312
50.5073367657252	89.5924149850363	107.341915531671	0	64.5684417291271	27.7926520142506	50.5073367271523	4.1558826753775	4.46917417151385
50.5078367657252	89.8065944432507	106.92554351985	0	64.5869322124804	27.8358757664894	50.5078367271523	4.15611940827847	4.47010081982995
50.5083367657252	90.3925989441849	106.860081120573	0	64.6046569283102	27.8788129181585	50.5083367271523	4.15635699463907	4.47102622407464
50.5088367657252	90.5928410458625	106.436734913684	0	64.6215985915725	27.9214626317894	50.5088367271523	4.15659543027932	4.47195038661327
50.5093367657253	91.1755652257463	106.370177631395	0	64.6377401097561	27.9638241955766	50.5093367271523	4.15683471103676	4.47287330980334
50.5098367657253	91.3601905867429	105.938653518762	0	64.6530645887385	28.0058969050636	50.5098367271523	4.1570748327663	4.47379499599455
50.5103367657253	91.9392144849719	105.870812413061	0	64.6675553384902	28.0476801789195	50.5103367271523	4.15731579134017	4.47471544752881
50.5108367657253	92.1097858758281	105.432893846749	0	64.681195878607	28.0891734408634	50.5108367271523	4.15755758264774	4.47563466674033
50.5113367657253	92.6852147797167	105.364049048261	0	64.6939699436691	28.1303762347523	50.5113367271523	4.15780020259544	4.47655265595559
50.5118367657253	92.8406298493946	104.919059309364	0	64.7058614884094	28.1712881071999	50.5118367271523	4.15804364710663	4.47746941749345
50.5123367657253	93.4121438708156	104.849104634069	0	64.7168546926901	28.2119087221086	50.5123367271523	4.15828791212152	4.47838495366511
50.5128367657253	93.5535383110164	104.398376037445	0	64.7269339662826	28.2522377440658	50.5128367271523	4.15853299359703	4.47929926677423
50.5133367657253	94.1211811611476	104.327520744059	0	64.7360839534453	28.2922749517869	50.5133367271523	4.15877888750667	4.48021235911688
50.5138367657253	94.2478428064868	103.870713597265	0	64.7439478161248	28.3320201226562	50.5138367271524	4.15902558984048	4.48112423298165
50.5143367657253	94.8113647045485	103.798904416624	0	64.7500142362724	28.371473145098	50.5143367271524	4.15927309660487	4.48203489064964
50.5148367657253	94.9241495120155	103.337049756612	0	64.7538743202101	28.410633904386	50.5148367271524	4.15952140382252	4.48294433439451
50.5153367657253	95.4835564779383	103.264448618805	0	64.7552094658642	28.4495023935287	50.5153367271524	4.1597705075323	4.48385256648253
50.5158367657253	95.5820208524732	102.797423166992	0	64.7537713654926	28.4880786006525	50.5158367271524	4.16002040378913	4.48475958917259
50.5163367657253	96.1371137240582	102.724010773442	0	64.7493653865476	28.5263626183503	50.5163367271524	4.16027108866388	4.48566540471625
50.5168367657253	96.2219293456678	102.252639784454	0	64.7418378174941	28.5643545327813	50.5168367271524	4.16052255824325	4.48657001535777
50.5173367657253	96.7726919183797	102.178545738184	0	64.7310662305846	28.6020545311528	50.5173367271524	4.16077480862969	4.48747342333413
50.5178367657253	96.8436034462139	101.702844770737	0	64.7169522163228	28.6394627927936	50.5178367271524	4.16102783594127	4.4883756308751
50.5183367657253	97.389874301769	101.628071560852	0	64.6994159027466	28.6765795946821	50.5183367271524	4.16128163631157	4.48927664020326
50.5188367657253	97.4474315414706	101.148721703266	0	64.6783918169482	28.7134052046415	50.5188367271524	4.16153620588959	4.490176453534
50.5193367657253	97.9891823421054	101.073376284622	0	64.6538257577439	28.7499399846435	50.5193367271524	4.16179154083961	4.4910750730756
50.5198367657253	98.0332643416127	100.590481400523	0	64.6256724318485	28.786184286346	50.5198367271524	4.16204763734115	4.49197250102924
50.5203367657253	98.5703627583581	100.514580115399	0	64.5938936680284	28.8221385520672	50.5203367271524	4.16230449158878	4.49286873958903
50.5208367657253	98.6014385494309	100.028717383703	0	64.5584570699557	28.8578032128113	50.5208367271524	4.16256209979208	4.49376379094207
50.5213367657253	99.1338507262018	99.9523508623767	0	64.5193350029797	28.8931787866878	50.5213367271524	4.16282045817551	4.49465765726843
50.5218367657253	99.1518970163877	99.4636791302759	0	64.4765038358203	28.9282657796141	50.5218367271524	4.16307956297833	4.49555034074124
50.5223367657253	99.6795137790082	99.386872337075	0	64.4299433774807	28.9630647810712	50.5223367271524	4.16333941045447	4.4964418435267
50.5228367657253	99.684946042922	98.8958915141381	0	64.3796364641801	28.9975763676188	50.5228367271524	4.16359999687244	4.49733216778408
50.5233367657253	100.207732354974	98.8187229394635	0	64.3255686619854	29.031801195798	50.5233367271524	4.16386131851525	4.4982213156658
50.5238367657253	100.200599460472	98.3256246288955	0	64.2677280590319	29.0657399086229	50.5238367271524	4.16412337168031	4.49910928931746
50.5243367657253	100.718465138528	98.2481243703237	0	64.2061051274068	29.0993932255225	50.5243367271524	4.1643861526793	4.49999609087781
50.5248367657253	100.699147071459	97.7533490781441	0	64.140692639453	29.1327618519324	50.5248367271524	4.16464965783813	4.50088172247886
50.5253367657253	101.21205872631	97.6755862927622	0	64.0714856267831	29.1658465661179	50.5253367271524	4.16491388349681	4.50176618624586
50.5258367657253	101.180658460511	97.1793433944742	0	63.99848137298	29.1986481320045	50.5258367271524	4.1651788260094	4.50264948429735
50.5263367657253	101.688541898787	97.1013509618473	0	63.9216794329906	29.2311673827823	50.5263367271524	4.16544448174386	4.50353161874519
50.5268367657253	101.645415908332	96.6040337144204	0	63.8410816737633	29.2634051370856	50.5268367271524	4.16571084708202	4.50441259169456
50.5273367657253	102.148241200897	96.5258733678804	0	63.7566923318462	29.2953622792457	50.5273367271524	4.16597791841949	4.50529240524406
50.5278367657253	102.093533505933	96.0276987281291	0	63.6685180845484	29.3270396789364	50.5278367271524	4.16624569216554	4.50617106148567
50.5283367657253	102.591240220376	95.9494045304977	0	63.576568131944	29.3584382679868	50.5283367271524	4.16651416474307	4.5070485625048
50.5288367657253	102.525291664743	95.4507269080853	0	63.4808542874841	29.3895589635873	50.5288367271524	4.16678333258849	4.50792491038033
50.5293367657253	103.017854454879	95.3723544891148	0	63.381391075385	29.4204027415522	50.5293367271524	4.16705319215167	4.50880010718466
50.5298367657253	102.94084043806	94.8733914452752	0	63.2781958332159	29.4509705631835	50.5298367271524	4.16732373989587	4.50967415498368
50.5303367657254	103.428210920031	94.7949749568997	0	63.1712888183391	29.4812634449069	50.5303367271524	4.16759497229764	4.51054705583684
50.5308367657254	103.340461759877	94.296047968583	0	63.0606933169873	29.5112823888723	50.5308367271524	4.16786688584677	4.51141881179719
50.5313367657254	103.822619818808	94.2176378665334	0	62.9464357548832	29.5410284488743	50.5313367271524	4.16813947704622	4.51228942491138
50.5318367657254	103.724334962662	93.7189603080049	0	62.8285458083715	29.5705026647672	50.5318367271524	4.16841274241204	4.51315889721969
50.5323367657254	104.201242900448	93.6405900822338	0	62.7070565150879	29.5997061246074	50.5323367271524	4.16868667847335	4.51402723075607
50.5328367657254	104.092745347823	93.1424547512756	0	62.5820043832173	29.6286399029464	50.5328367271524	4.1689612817722	4.51489442754818
50.5333367657254	104.56438859968	93.0641703521649	0	62.4534294984139	29.6573051191247	50.5333367271524	4.1692365488636	4.51576048961739
50.5338367657254	104.445896145905	92.5667831520342	0	62.3213756274636	29.6857028795036	50.5338367271524	4.16951247631537	4.51662541897881
50.5343367657254	104.912246576121	92.488616893018	0	62.1858903177701	29.7138343318615	50.5343367271524	4.16978906070817	4.51748921764136
50.5348367657254	104.784076808808	91.9922450791876	0	62.0470249917533	29.7417006116116	50.5348367271525	4.17006629863538	4.51835188760774
50.5353367657254	105.245125490854	91.9142388985647	0	61.9048350352418	29.7693028922499	50.5353367271525	4.17034418670306	4.51921343087449
50.5358367657254	105.107510012425	91.4190786740347	0	61.7593798789428	29.7966423356017	50.5358367271525	4.17062272152992	4.52007384943201
50.5363367657254	105.563237416104	91.3412633596807	0	61.6107230720891	29.823720138286	50.5363367271525	4.17090189974727	4.5209331452646
50.5368367657254	105.416489414828	90.8475588196315	0	61.4589323473526	29.8505374860236	50.5368367271525	4.17118171799892	4.52179132035046
50.5373367657254	105.86689217802	90.7699726724388	0	61.3040796761508	29.8770955960828	50.5373367271525	4.1714621729412	4.52264837666174
50.5378367657254	105.711253361677	90.2779088393168	0	61.1462413134751	29.9033956756776	50.5378367271525	4.17174326124287	4.52350431616455
50.5383367657254	106.156319720873	90.2005808900402	0	60.9854978314136	29.9294389603718	50.5383367271525	4.17202497958508	4.524359140819
50.5388367657254	105.992099279116	89.7103805683034	0	60.8219341405697	29.955226676586	50.5388367271525	4.17230732466135	4.52521285257923
50.5393367657254	106.431831249094	89.633345774575	0	60.6556394986298	29.9807600759416	50.5393367271525	4.1725902931775	4.52606545339341
50.5398367657254	106.259277914417	89.1451818653303	0	60.4867075053803	30.0060404018883	50.5398367271525	4.17287388185161	4.5269169452038
50.5403367657254	106.693670745452	89.0684673538203	0	60.315236083546	30.03106891998	50.5403367271525	4.17315808741401	4.52776732994676
50.5408367657254	106.513089695403	88.5825428913558	0	60.141327444886	30.0558468886274	50.5408367271525	4.1734429066072	4.52861660955276
50.5413367657254	106.94215051265	88.5061805157123	0	59.9650880410658	30.080375585301	50.5413367271525	4.17372833618585	4.52946478594643
50.5418367657254	106.753794895115	88.0226557330507	0	59.7866284989105	30.1046562814079	50.5418367271525	4.17401409147646	4.53031195543988
50.5423367657254	107.17752527437	87.9466706306594	0	59.6060635397373	30.1286902644251	50.5423367271525	4.17429955070132	4.53115832743966
50.5428367657254	106.981695967175	87.4657300741889	0	59.4235118825626	30.1524788168936	50.5428367271525	4.17458404289744	4.53200412782103
50.5433367657254	107.400107823719	87.3901511965067	0	59.2390961310866	30.1760232344895	50.5433367271525	4.1748668930077	4.53284958364772
50.5438367657254	107.197060148446	86.9119421758818	0	59.0529426444593	30.1993248091224	50.5438367271525	4.17514742911179	4.53369492069952
50.5443367657254	107.610160745996	86.8367926314743	0	58.8651813919464	30.2223848429593	50.5443367271525	4.1754249837603	4.53454036301401
50.5448367657254	107.400190819377	86.3614823244142	0	58.6759457917194	30.2452046356074	50.5448367271525	4.17569889438982	4.53538613274496
50.5453367657254	107.807996508082	86.286788338672	0	58.485372534106	30.2677854941123	50.5453367271525	4.17596850359442	4.53623245007034
50.5458367657254	107.591359878938	85.8145110941117	0	58.29360138974	30.290128724199	50.5458367271525	4.17623315937401	4.53707953310818
50.5463367657254	107.993883014391	85.7402937413716	0	58.100775003158	30.3122356362711	50.5463367271525	4.17649221537832	4.5379275978335
50.5468367657254	107.770870475819	85.2712003757006	0	57.9070386724844	30.3341075406794	50.5468367271525	4.17674503114927	4.53877685799566
50.5473367657254	108.168131466895	85.1974833137766	0	57.712540115941	30.3557457497533	50.5473367271525	4.17699097236215	4.53962752503561
50.5478367657254	107.938997092607	84.7316953421539	0	57.5174292260028	30.3771515770621	50.5478367271525	4.1772294110655	4.54047980800351
50.5483367657254	108.33101282644	84.6584976314568	0	57.3218578120959	30.398326335514	50.5483367271525	4.17745972591953	4.54133391347642
50.5488367657254	108.096041475092	84.1961504390561	0	57.1259793328051	30.4192713405698	50.5488367271525	4.17768130243307	4.54219004547631
50.5493367657254	108.482836033034	84.1234933161242	0	56.9299486186152	30.4399879044516	50.5493367271525	4.17789353319885	4.54304840538843
50.5498367657254	108.242278808359	83.6646958357001	0	56.7339215862605	30.4604773432631	50.5498367271525	4.17809581812693	4.54390919188005
50.5503367657254	108.623873080767	83.5925963867809	0	56.538050255785	30.4807409673532	50.5503367271525	4.17828756467637	4.5447726008197
50.5508367657254	108.378008286643	83.1374694485105	0	56.3424675806291	30.500780092294	50.5508367271525	4.17846818808467	4.54563882519689
50.5513367657255	108.754429639313	83.0659466266448	0	56.1472868702143	30.5205960254495	50.5513367271525	4.17863711159518	4.54650805504252
50.5518367657255	108.503504095308	82.6145869264617	0	55.9526042436804	30.5401900807575	50.5518367271525	4.1787937666821	4.54738047734986
50.5523367657255	108.874776923241	82.5436558982184	0	55.7585011567581	30.5595635615569	50.5523367271525	4.17893759327312	4.54825627599634
50.5528367657255	108.619061776977	82.0961705491313	0	55.5650466187362	30.5787177791161	50.5528367271525	4.17906803996941	4.54913563166612
50.5533367657255	108.985216347077	82.0258481157485	0	55.3722990894108	30.597654031778	50.5533367271525	4.17918456426295	4.55001872177354
50.5538367657255	108.72495298029	81.5823219932974	0	55.1803080946206	30.6163736271726	50.5538367271525	4.17928663275103	4.5509057203875
50.5543367657255	109.086016721954	81.5126214672103	0	54.9891156005174	30.6348778577402	50.5543367271525	4.17937372134767	4.55179679815686
50.5548367657255	108.821468564132	81.0731487767706	0	54.7987571820026	30.6531680265652	50.5548367271525	4.17944531549207	4.55269212223699
50.5553367657255	109.177474271812	81.0040849346161	0	54.6092630157931	30.6712454193425	50.5553367271526	4.17950091035369	4.55359185621733
50.5558367657255	108.908876257972	80.5687392001662	0	54.4206587241652	30.6891113337632	50.5558367271526	4.179540011034	4.55449616005032
50.5563367657255	109.259853952661	80.5003235739623	0	54.232966091616	30.7067670479929	50.5563367271526	4.17956213276474	4.55540518998157
50.5568367657255	108.987461286893	80.0691868808637	0	54.0462036734094	30.7242138535386	50.5568367271526	4.17956680110247	4.55631909848135
50.5573367657255	109.333445930767	80.0014323463601	0	53.8603873121747	30.7414530203091	50.5573367271526	4.17955355211939	4.5572380341776
50.5578367657255	109.057486224386	79.5745673734242	0	53.6755305763275	30.758485832891	50.5578367271526	4.17952193259022	4.55816214179034
50.5583367657255	109.398510014096	79.5074837617868	0	53.491645132041	30.7753135522632	50.5583367271526	4.17947150017502	4.55909156206774
50.5588367657255	109.11922980381	79.0849612439075	0	53.3087410587428	30.791937455406	50.5588367271526	4.17940182359794	4.56002643172381
50.5593367657255	109.455329526249	79.0185596508346	0	53.1268271166305	30.8083587937468	50.5593367271526	4.17931248282153	4.56096688337769
50.5598367657255	109.172948343552	78.6004319534391	0	52.9459109734231	30.8245788360232	50.5598367271526	4.17920306921669	4.56191304549486
50.5603367657255	109.504157981459	78.5347205927516	0	52.7659993964874	30.840598823538	50.5603367271526	4.17907318572817	4.56286504233008
50.5608367657255	109.218913326348	78.1210478538933	0	52.5870984155587	30.8564200161959	50.5608367271526	4.1789224470352	4.56382299387225
50.5613367657255	109.54527116753	78.0560361595388	0	52.4092134604868	30.872043644648	50.5613367271526	4.17875047970752	4.56478701579123
50.5618367657255	109.257373846396	77.6468609782573	0	52.2323494777789	30.8874709594209	50.5618367271526	4.17855692235638	4.56575721938667
50.5623367657255	109.578915295982	77.5825556325715	0	52.0565110291362	30.9027031800306	50.5623367271526	4.17834142578063	4.56673371153893
50.5628367657255	109.288593480345	77.1779282888633	0	51.8817023747055	30.9177415471211	50.5628367271526	4.17810365310753	4.56771659466208
50.5633367657255	109.605358024258	77.1143371799823	0	51.7079275433524	30.9325872686321	50.5633367271526	4.17784327992847	4.56870596665919
50.5638367657255	109.312813251473	76.7142910600583	0	51.5351903919182	30.9472415748613	50.5638367271526	4.17755999442923	4.56970192087976
50.5643367657255	109.62483737883	76.6514194256903	0	51.3634946551235	30.9617056617696	50.5643367271526	4.17725349751486	4.57070454607946
50.5648367657255	109.330288280775	76.2559956758743	0	51.1928439875321	30.9759807488811	50.5648367271526	4.17692350292895	4.5717139263823
50.5653367657255	109.637612395167	76.1938499719975	0	51.0232419987752	30.9900680198132	50.5653367271526	4.17656973736727	4.57273014124506
50.5658367657255	109.341250788209	75.8030733182996	0	50.8546922830509	31.0039686829259	50.5658367271526	4.17619194058569	4.57375326542425
50.5663367657255	109.64391214891	75.7416574246812	0	50.6871984437681	31.017683909163	50.5663367271526	4.17578986550218	4.57478336894553
50.5668367657255	109.345946996474	75.3555605898874	0	50.5207641140616	31.0312148953626	50.5668367271526	4.175363278293	4.57582051707564
50.5673367657255	109.643986667616	75.2948796417427	0	50.3553929738052	31.0445627994983	50.5673367271526	4.17491195848283	4.57686477029687
50.5678367657255	109.344599695575	74.9134792367481	0	50.1910887636473	31.0577288065617	50.5678367271526	4.17443569902872	4.57791618428417
50.5683367657255	109.638055416429	74.8535358413845	0	50.0278552965183	31.0707140612902	50.5683367271526	4.17393430639809	4.57897480988489
50.5688367657255	109.3374458742	74.4768568614391	0	49.8656964669878	31.0835197365332	50.5688367271526	4.17340760064026	4.5800406931011
50.5693367657255	109.626359136331	74.4176549424693	0	49.7046162587949	31.0961469635564	50.5693367271526	4.17285541545188	4.58111387507473
50.5698367657255	109.324698362293	74.0457064149329	0	49.5446187508224	31.1085969028008	50.5698367271526	4.17227759823585	4.58219439207531
50.5703367657255	109.609107117368	73.9872473905488	0	49.3857081217487	31.1208706718518	50.5703367271526	4.17167401015391	4.58328227549051
50.5708367657255	109.306584685133	73.6200472653016	0	49.2278886535714	31.1329694185012	50.5708367271526	4.17104452617272	4.58437755181942
50.5713367657255	109.58653064354	73.5623339544895	0	49.0711647341682	31.1448942464729	50.5713367271526	4.17038903510341	4.58548024266862
50.5718367657255	109.283307268928	73.199884187912	0	48.9155408590389	31.1566462906955	50.5718367271526	4.16970743963461	4.58659036475101
50.5723367657256	109.558828348349	73.1429169000939	0	48.761021632343	31.1682266408731	50.5723367271526	4.16899965635879	4.58770792988747
50.5728367657256	109.255084051661	72.785229065687	0	48.6076117673385	31.17963641888	50.5728367271526	4.16826561579202	4.58883294501135
50.5733367657256	109.526221997557	72.7290096201225	0	48.455316086302	31.1908767002666	50.5733367271526	4.16750526238707	4.58996541217571
50.5738367657256	109.222106687493	72.3760790915562	0	48.3041395200082	31.2019485936852	50.5738367271526	4.16671855453977	4.59110532856342
50.5743367657256	109.488899156792	72.3206067654206	0	48.1540871068235	31.2128531604194	50.5743367271526	4.16590546458867	4.59225268650012
50.5748367657256	109.184583508124	71.9724393968339	0	48.0051653929283	31.2235914957514	50.5748367271526	4.16506597880797	4.5934074734699
50.5753367657256	109.447072122787	71.9177151126764	0	47.8573908632625	31.2341646466059	50.5753367271526	4.16420009739371	4.59456967213386
50.5758367657256	109.142695090462	71.5743001537955	0	47.7107826263605	31.2445736947689	50.5758367271526	4.16330783444325	4.59573926035145
50.5763367657256	109.400917037612	71.5203222284311	0	47.5653605627164	31.2548196727324	50.5763367271527	4.16238921792792	4.5969162112046
50.5768367657256	109.096640245914	71.1816604610038	0	47.4211448519747	31.2649036486761	50.5768367271527	4.16144428965902	4.5981004930246
50.5773367657256	109.35063689097	71.1284290217082	0	47.2781558467533	31.2748266406042	50.5773367271527	4.16047310524705	4.59929206942177
50.5778367657256	109.046588218334	70.7945039954016	0	47.1364140333486	31.2845897030004	50.5778367271527	4.15947573405425	4.6004908993178
50.5783367657256	109.296396085053	70.742016465037	0	46.9959400141434	31.2941938393411	50.5783367271527	4.15845225914039	4.60169693698089
50.5788367657256	108.992728491061	70.4128245289837	0	46.8567544953889	31.3036400903381	50.5788367271527	4.15740277720201	4.60291013206345
50.5793367657256	109.238388581319	70.3610803398626	0	46.7188782762904	31.3129294449173	50.5793367271527	4.15632739850492	4.60413042964258
50.5798367657256	108.935218753022	70.036599726865	0	46.5823322383799	31.3220629299603	50.5798367271527	4.15522624681015	4.60535777026303
50.5803367657256	109.176766746501	69.9855954679146	0	46.4471373349378	31.3310415198327	50.5803367271527	4.15409945929338	4.60659208998288
50.5808367657256	108.874239461011	69.6658187311051	0	46.3133145804055	31.3398662275394	50.5808367271527	4.15294718645778	4.60783332042163
50.5813367657256	109.111715915848	69.615553239493	0	46.1808850397828	31.3485380128909	50.5813367271527	4.15176959204051	4.60908138881088
50.5818367657256	108.809936543313	69.3004536307616	0	46.0498698180156	31.3570578749852	50.5818367271527	4.15056685291271	4.61033621804743
50.5823367657256	109.043376124155	69.2509227140823	0	45.9202900493777	31.3654267590938	50.5823367271527	4.14933915897323	4.61159772674881
50.5828367657256	108.742481846652	68.9404896295356	0	45.7921668868551	31.3736456503873	50.5828367271527	4.14808671303607	4.61286582931115
50.5833367657256	108.971924615681	68.8916916300084	0	45.6655214915364	31.381715479627	50.5833367271527	4.14680973071165	4.61414043596935
50.5838367657256	108.672009328395	68.5858936216455	0	45.540375022016	31.3896372180507	50.5838367271527	4.14550844028189	4.61542145285957
50.5843367657256	108.897488770297	68.537823609512	0	45.4167486238139	31.3974117819479	50.5843367271527	4.14418308256934	4.61670878208384
50.5848367657256	108.598682765777	68.2366475651641	0	45.2946634188165	31.405040128625	50.5848367271527	4.1428339108003	4.61800232177688
50.5853367657256	108.820238424313	68.1893034894365	0	45.174140494743	31.4125231599501	50.5853367271527	4.14146119046211	4.61930196617497
50.5858367657256	108.522623905823	67.8927134779667	0	45.0552008946391	31.4198618193136	50.5858367271527	4.14006519902265	4.62060760568662
50.5863367657256	108.740287922342	67.8460897054259	0	44.9378656064048	31.4270569942191	50.5863367271527	4.13864622581105	4.62191912696532
50.5868367657256	108.443989134893	67.554070774765	0	44.8221555523551	31.4341096141628	50.5868367271527	4.13720457230636	4.62323641298478
50.5873367657256	108.657800544595	67.5081649660507	0	44.7080915788202	31.441020552351	50.5873367271527	4.13574055156957	4.6245593431154
50.5878367657256	108.36288769134	67.2206768427669	0	44.5956944457853	31.4477907244196	50.5878367271527	4.13425448807933	4.62588779320265
50.5883367657256	108.572877124942	67.1754826831752	0	44.4849848165741	31.4544209893515	50.5883367271527	4.13274671758327	4.62722163564697
50.5888367657256	108.279469407589	66.8925092762942	0	44.375983247578	31.4609122489593	50.5888367271527	4.13121758692933	4.62856073948546
50.5893367657256	108.485675437627	66.8480242480638	0	44.2687101780332	31.4672653480854	50.5893367271527	4.12966745388398	4.629904970475
50.5898367657256	108.193830619453	66.5695209919554	0	44.1631859198473	31.4734811747695	50.5898367271527	4.12809668694273	4.63125419117696
50.5903367657256	108.39628218801	66.5257381066269	0	44.0594306474788	31.4795605597998	50.5903367271527	4.12650566513494	4.63260826104317
50.5908367657256	108.106115629476	66.2516885221367	0	43.9574643878701	31.4855043774945	50.5908367271527	4.12489477782391	4.63396703650334
50.5913367657256	108.304850933566	66.2086052013445	0	43.8573070104375	31.4913134446831	50.5913367271527	4.1232644245023	4.63533037105365
50.5918367657256	108.01640733562	65.9389603708123	0	43.7589782171176	31.4969886220264	50.5918367271527	4.12161501458327	4.63669811534648
50.5923367657256	108.211453431473	65.8965689428108	0	43.6624975324752	31.5025307124926	50.5923367271527	4.11994696718739	4.63807011728132
50.5928367657257	107.924845761875	65.6313128218834	0	43.5678842938714	31.5079405631483	50.5928367271527	4.11826071092553	4.63944622209662
50.5933367657257	108.116240606635	65.589610776866	0	43.4751576416958	31.5132189632065	50.5933367271527	4.11655668367782	4.64082627246254
50.5938367657257	107.831499633188	65.3286899009955	0	43.3843365096617	31.5183667462149	50.5938367271527	4.11483533236885	4.64221010857468
50.5943367657257	108.019268169941	65.2876688531955	0	43.295439615171	31.5233846877381	50.5943367271527	4.11309711273927	4.6435975682484
50.5948367657257	107.736506228974	65.0310685377857	0	43.2084854497444	31.5282736078778	50.5948367271527	4.11134248911395	4.64498848701403
50.5953367657257	107.920686369166	64.9907261911549	0	43.1234922695217	31.5330342686646	50.5953367271527	4.10957193416678	4.64638269821251
50.5958367657257	107.639919090785	64.7383880617638	0	43.0404780858349	31.5376674768397	50.5958367271527	4.10778592868243	4.64778003309171
50.5963367657257	107.820533393023	64.6987152593703	0	42.9594606558524	31.5421739810137	50.5963367271527	4.10598496131495	4.64918032090313
50.5968367657257	107.541874645933	64.4506270574124	0	42.8804574732983	31.5465545746478	50.5968367271527	4.10416952834373	4.65058338899898
50.5973367657257	107.718961242391	64.4116218843821	0	42.8034857592474	31.5508099930537	50.5973367271528	4.1023401334266	4.65198906292962
50.5978367657257	107.442409868593	64.1677197503528	0	42.7285624529977	31.5549410165071	50.5978367271528	4.10049728735057	4.65339716654114
50.5983367657257	107.61598859979	64.1293721881171	0	42.6557042030217	31.5589483671404	50.5983367271528	4.09864150778008	4.65480752207318
50.5988367657257	107.341662688425	63.8896475492307	0	42.5849273579985	31.5628328121295	50.5988367271528	4.09677331900313	4.65621995025671
50.5993367657257	107.511772264705	63.8519562619318	0	42.5162479579264	31.5665950605543	50.5993367271528	4.09489325167536	4.65763427041195
50.5998367657257	107.23965162483	63.6163389274795	0	42.4496817253218	31.5702358665937	50.5998367271528	4.09300184256224	4.65905030054609
50.6003367657257	107.406308748764	63.5792929018702	0	42.3852440565009	31.5737559263976	50.6003367271528	4.09109963427958	4.66046785745094
50.6008367657257	107.136519067212	63.3477795078688	0	42.3229500129482	31.5771559812376	50.6008367271528	4.08918717503238	4.66188675680032
50.6013367657257	107.299763501357	63.3113782263268	0	42.2628143127748	31.5804367144657	50.6013367271528	4.08726501835248	4.66330681324718
50.6018367657257	107.032262516655	63.0838910547928	0	42.204851322265	31.5835988545551	50.6018367271528	4.08533372283475	4.66472784052034
50.6023367657257	107.192107287679	63.0481223213699	0	42.1490750475151	31.5866430721847	50.6023367271528	4.08339385187243	4.66614965152089
50.6028367657257	106.927032574627	62.8246650966979	0	42.0954991261653	31.5895700831216	50.6028367271528	4.08144597339134	4.66757205841795
50.6033367657257	107.083519122841	62.7895295072769	0	42.0441368192257	31.592380545507	50.6033367271528	4.07949065958353	4.668994872744
50.6038367657257	106.820802252628	62.570015331752	0	41.9950010030009	31.5950751625167	50.6038367271528	4.07752848664018	4.67041790548958
50.6043367657257	106.973939230123	62.5354992479462	0	41.9481041611096	31.5976545798801	50.6043367271528	4.07556003448414	4.67184096719723
50.6048367657257	106.713735173168	62.3199412961269	0	41.903458376607	31.6001194882749	50.6048367271528	4.07358588650218	4.67326386805478
50.6053367657257	106.863566522673	62.2860467983927	0	41.8610753242081	31.6024705211567	50.6053367271528	4.07160662927704	4.67468641798782
50.6058367657257	106.605775166661	62.0743467398856	0	41.8209662626137	31.6047083568255	50.6058367271528	4.06962285231958	4.67610842675127
50.6063367657257	106.752304248914	62.0410583932934	0	41.7831420269438	31.6068336165887	50.6063367271528	4.067635147801	4.67752970402012
50.6068367657257	106.497105099778	61.8332418666434	0	41.7476130212765	31.6088469664607	50.6068367271528	4.0656441102855	4.67895005947919
50.6073367657257	106.640379448801	61.8005637097846	0	41.7143892112973	31.6107490157408	50.6073367271528	4.06365033646325	4.68036930291181
50.6078367657257	106.387633286048	61.5965179026835	0	41.6834801170596	31.6125404182841	50.6078367271528	4.06165442488406	4.68178724428759
50.6083367657257	106.52764975857	61.564432224835	0	41.6548948058581	31.6142217715061	50.6083367271528	4.05965697569179	4.68320369384895
50.6088367657257	106.277569962915	61.3641991362007	0	41.6286418852185	31.6157937171912	50.6088367271528	4.05765859035957	4.68461846219655
50.6093367657257	106.414381126471	61.3327125463813	0	41.6047294960031	31.6172568410131	50.6093367271528	4.05565987142613	4.68603136037361
50.6098367657257	106.166779368572	61.1361607694704	0	41.5831653056378	31.6186117728183	50.6098367271528	4.05366142223318	4.68744219994886
50.6103367657257	106.300373961462	61.1052526347935	0	41.5639565014595	31.6198590866596	50.6103367271528	4.0516638466642	4.68885079309837
50.6108367657257	106.055509813019	60.912445622067	0	41.5471097841885	31.6209994005294	50.6108367271528	4.04966774888448	4.69025695268594
50.6113367657257	106.185947354239	60.882125922398	0	41.5326313615264	31.6220332770037	50.6113367271528	4.04767373308286	4.6916604923423
50.6118367657257	105.943569885764	60.6929081315148	0	41.5205269418829	31.6229613223603	50.6118367271528	4.04568240321501	4.69306122654283
50.6123367657257	106.070828834078	60.6631524408767	0	41.5108017282338	31.6237840878151	50.6123367271528	4.04369436274851	4.69445897068392
50.6128367657257	105.831260170783	60.4776154977674	0	41.503460412112	31.6245021680071	50.6128367271528	4.0417102144099	4.69585354115794
50.6133367657257	105.955409558786	60.4484382230146	0	41.4985071677335	31.6251161029387	50.6133367271528	4.03973055993361	4.69724475542672
50.6138367657258	105.718317930983	60.2663949782893	0	41.4959456462637	31.6256264757584	50.6138367271528	4.03775599981311	4.69863243209358
50.6143367657258	105.839323031026	60.237766726002	0	41.495778970222	31.6260338153656	50.6143367271528	4.03578713305424	4.70001639097389
50.6148367657258	105.605115001546	60.0593459163196	0	41.4980097280314	31.6263386934834	50.6148367271528	4.03382455693086	4.70139645316402
50.6153367657258	105.723057798666	60.0312869250554	0	41.5026399687121	31.6265416280573	50.6153367271528	4.03186886674295	4.70277244110895
50.6158367657258	105.491296032024	59.8562597012003	0	41.5096711967265	31.6266431795449	50.6158367271528	4.02992065557721	4.7041441786681
50.6163367657258	105.606124684906	59.8287340236728	0	41.5191043669719	31.6266438550407	50.6163367271528	4.02798051407027	4.70551149117983
50.6168367657258	105.377329628556	59.6572782016611	0	41.5309398799296	31.6265442037863	50.6168367271528	4.02604903017465	4.70687420552422
50.6173367657258	105.489143712081	59.6303137894039	0	41.5451775769693	31.6263447221785	50.6173367271528	4.02412678892744	4.70823215018434
50.6178367657258	105.262738848106	59.4621451511623	0	41.5618167358123	31.6260459484178	50.6178367271528	4.02221437222189	4.70958515530593
50.6183367657258	105.371464079594	59.4356973543833	0	41.580856066159	31.6256483682964	50.6183367271529	4.02031235858199	4.71093305275547
50.6188367657258	105.148123582824	59.2710589210985	0	41.602293705478	31.6251525090026	50.6188367271529	4.01842132293996	4.71227567617671
50.6193367657258	105.253883409689	59.2451659391519	0	41.6261272149661	31.6245588458831	50.6193367271529	4.01654183641697	4.71361286104555
50.6198367657258	105.032845730174	59.0836995550209	0	41.6523535756761	31.6238678953096	50.6198367271529	4.01467446610696	4.71494444472337
50.6203367657258	105.135536172471	59.0583051166391	0	41.6809691848203	31.6230801222628	50.6203367271529	4.01281977486363	4.71627026650872
50.6208367657258	104.917683393268	58.9003408529113	0	41.7119698522489	31.622196032299	50.6208367271529	4.01097832109085	4.71759016768749
50.6213367657258	105.017460320631	58.8754968392755	0	41.7453507971079	31.6212160802014	50.6213367271529	4.00915065853633	4.71890399158148
50.6218367657258	104.801783121006	58.7205772938729	0	41.7811066446792	31.6201407609345	50.6218367271529	4.00733733608868	4.72021158359532
50.6223367657258	104.898502937185	58.6962118336391	0	41.8192314234063	31.6189705191457	50.6223367271529	4.0055394958084	4.72151242235678
50.6228367657258	104.686165328206	58.5447838651101	0	41.8597185621073	31.6177058391718	50.6228367271529	4.00375898847843	4.72280554808408
50.6233367657258	104.780028009187	58.5209671961918	0	41.9025608873789	31.6163471557062	50.6233367271529	4.00199776466724	4.72408993753778
50.6238367657258	104.569686767061	58.3724395435913	0	41.9477506211947	31.6148949427197	50.6238367271529	4.00025778044279	4.72536456258432
50.6243367657258	104.660495491807	58.3490787530887	0	41.9952793786998	31.613349624991	50.6243367271529	3.99854098255593	4.72662839937726
50.6248367657258	104.453698108773	58.20405572406	0	42.0451381662059	31.6117116660389	50.6248367271529	3.99684930587875	4.72788042983659
50.6253367657258	104.541712991449	58.181245799246	0	42.097317379388	31.6099814809276	50.6253367271529	3.99518467272754	4.72911964192622
50.6258367657258	104.336663706592	58.0389547740283	0	42.1518068016877	31.6081595230392	50.6258367271529	3.99354899247074	4.73034502974317
50.6263367657258	104.421615966783	58.0165742925916	0	42.2085956029242	31.6062461977327	50.6263367271529	3.99194416117533	4.73155559357679
50.6268367657258	104.220385627387	57.8778328556059	0	42.2676723381172	31.6042419480988	50.6268367271529	3.99037206125378	4.7327503399625
50.6273367657258	104.302617597627	57.8560103315172	0	42.3290249465227	31.6021471700189	50.6273367271529	3.98883456110603	4.73392828173408
50.6278367657258	104.102793987079	57.7197990980014	0	42.3926407508882	31.5999622966818	50.6278367271529	3.98733351475573	4.73508843807507
50.6283367657258	104.181939051251	57.6983743160212	0	42.4585064569247	31.5976877144604	50.6283367271529	3.98587076148094	4.73622983456934
50.6288367657258	103.986309721366	57.5658010870231	0	42.5266081530032	31.5953238463933	50.6288367271529	3.98444812543952	4.73735150325105
50.6293367657258	104.062822947743	57.544948185019	0	42.5969313100758	31.592871069611	50.6293367271529	3.98306741528943	4.73845248265389
50.6298367657258	103.86813204792	57.4146564536547	0	42.6694607818238	31.5903297974951	50.6298367271529	3.98173042380423	4.7395318178597
50.6303367657258	103.941513133023	57.3941622163613	0	42.7441808050375	31.5877003978486	50.6303367271529	3.980438927484	4.74058856054649
50.6308367657258	103.7515330752	57.2676564063237	0	42.821075000228	31.5849832740194	50.6308367271529	3.97919468616214	4.74162176903598
50.6313367657258	103.822392139164	57.2477573264294	0	42.9001263724744	31.582178784804	50.6313367271529	3.97799944260796	4.74263050834054
50.6318367657258	103.63270767931	57.1232185932339	0	42.9813173125097	31.5792873241539	50.6318367271529	3.97685492212583	4.74361385020977
50.6323367657258	103.700360913728	57.1036287665596	0	43.0646295980453	31.5763092417006	50.6323367271529	3.9757628321507	4.74457087317662
50.6328367657258	103.516102357451	56.9831057872389	0	43.1500443953393	31.5732449214454	50.6328367271529	3.97472486184061	4.74550066260319
50.6333367657258	103.581373787351	56.9641472753245	0	43.2375422610087	31.5700947042533	50.6333367271529	3.97374268166638	4.74640231072614
50.6338367657258	103.396526432056	56.8451848364868	0	43.3271031440882	31.5668589650142	50.6338367271529	3.9728179429988	4.74727491670196
50.6343367657258	103.458479332049	56.8264716802791	0	43.4187063883384	31.5635380355676	50.6343367271529	3.97195227769349	4.74811758665192
50.6348367657259	103.280051743689	56.7118681450846	0	43.5123307348035	31.5601322808933	50.6348367271529	3.97114729767405	4.7489294337069
50.6353367657259	103.339806121386	56.6938402795308	0	43.6079543246229	31.5566420243128	50.6353367271529	3.9704045945135	4.74970957805213
50.6358367657259	103.159569301341	56.5802615260264	0	43.7055547020948	31.5530676220165	50.6358367271529	3.96972573901456	4.75045714697184
50.6363367657259	103.215838558613	56.5623947967177	0	43.8051088179982	31.5494093884109	50.6363367271529	3.96911228078891	4.75117127489393
50.6368367657259	103.043407040677	56.4536755128172	0	43.9065930331698	31.5456676697569	50.6368367271529	3.968565747836	4.75185110343465
50.6373367657259	103.097721920578	56.4365728044673	0	44.0099831223415	31.5418427722076	50.6373367271529	3.96808764612148	4.75249578144342
50.6378367657259	102.921791433764	56.3281610926292	0	44.1152542782359	31.5379350336111	50.6378367271529	3.96767945915587	4.75310446504776
50.6383367657259	102.972379727604	56.3111067646066	0	44.2223811159243	31.5339447512786	50.6383367271529	3.96734264757352	4.75367631769848
50.6388367657259	102.806190716724	56.2082745608739	0	44.3313376774458	31.5298722530286	50.6388367271529	3.96707864871252	4.75421051021508
50.6393367657259	102.855154697722	56.1920974991809	0	44.4420974366905	31.5257178282088	50.639336727153	3.9668888761957	4.75470622083145
50.6398367657259	102.683119502805	56.0886005971431	0	44.5546333045445	31.521481796682	50.639836727153	3.96677471951313	4.75516263524196
50.6403367657259	102.72801093083	56.0723190454963	0	44.6689176343006	31.5171644389771	50.640336727153	3.96673754360655	4.75557894664799
50.6408367657259	102.568428269295	55.9754286330243	0	44.784922227333	31.5127660647161	50.640836727153	3.96677868845605	4.75595435580481
50.6413367657259	102.61214670245	55.9601858667402	0	44.9026183390376	31.5082869467944	50.641336727153	3.96689946866933	4.75628807106914
50.6418367657259	102.443447250993	55.8612995576999	0	45.0219766850357	31.5037273874511	50.641836727153	3.967101173074	4.75657930844712
50.6423367657259	102.482600803853	55.8457429791279	0	45.1429674476448	31.4990876507193	50.642336727153	3.96738506431324	4.75682729164297
50.6428367657259	102.330156538245	55.7549205392639	0	45.2655602826125	31.494368028232	50.642836727153	3.96775237844519	4.75703125210834
50.6433367657259	102.368759554091	55.7406319584676	0	45.3897243261163	31.4895687767786	50.643336727153	3.96820432454648	4.75719042909226
50.6438367657259	102.202628491313	55.6459767897387	0	45.5154282020259	31.4846901813489	50.643836727153	3.96874208432023	4.75730406969199
50.6443367657259	102.235968758707	55.6310855453023	0	45.6426400294294	31.4797324897362	50.644336727153	3.969366811709	4.75737142890456
50.6448367657259	102.091434821792	55.5465564438365	0	45.7713274304223	31.4746959757435	50.644836727153	3.9700796325129	4.7573917696792
50.6453367657259	102.125088644484	55.533257540937	0	45.9014575381567	31.4695808803984	50.645336727153	3.97083105158027	4.75739503023092
50.6458367657259	101.960466573269	55.4423458730326	0	46.0329970051508	31.46438747184	50.645836727153	3.97159756002825	4.75739556647487
50.6463367657259	101.987870533913	55.4280433052055	0	46.1659120118581	31.459115981842	50.646336727153	3.97237558692771	4.75739566846265
50.6468367657259	101.852360000679	55.3501713230698	0	46.3001682754909	31.4537666664733	50.646836727153	3.97316469301451	4.75739570142812
50.6473367657259	101.881282914625	55.3379193666892	0	46.4357310591022	31.4483397513483	50.647336727153	3.97396492722158	4.7573957236042
50.6478367657259	101.716698921053	55.2501087025066	0	46.5725651809177	31.4428354881957	50.647836727153	3.97477641082397	4.75739574426717
50.6483367657259	101.737977199711	55.2362937944442	0	46.7106350239208	31.4372540929446	50.648336727153	3.97559927198369	4.75739576488761
50.6488367657259	101.61308736288	55.1656366595035	0	46.8499045456847	31.4315958039442	50.648836727153	3.97643363541714	4.75739578569174
50.6493367657259	101.637572256332	55.1545194349618	0	46.9903372884507	31.4258608317572	50.649336727153	3.97727962073603	4.75739580670738
50.6498367657259	101.470974703073	55.068946362237	0	47.1318963894503	31.4200494122065	50.649836727153	3.97813734215445	4.75739582793066
50.6503367657259	101.485845021604	55.0554833485045	0	47.2745445914662	31.4141617454973	50.650336727153	3.97900690841233	4.75739584935261
50.6508367657259	101.37385950052	54.9928713076059	0	47.418251210519	31.4081980521616	50.650836727153	3.97988842273459	4.75739587096341
50.6513367657259	101.394305692105	54.983019486134	0	47.5630073750911	31.4021585280994	50.651336727153	3.98078198279729	4.75739589275304
50.6518367657259	101.222822943764	54.8985062640533	0	47.7088058396296	31.3960433938302	50.651836727153	3.98168768069651	4.7573959147114
50.6523367657259	101.230872579719	54.8852099407374	0	47.8556393653932	31.389852833885	50.652336727153	3.98260560291917	4.75739593682834
50.6528367657259	101.135046597425	54.8318568427299	0	48.0035007198741	31.3835870507303	50.652836727153	3.98353583031558	4.75739595909367
50.6533367657259	101.152004741032	54.8234614730093	0	48.1523826766631	31.3772462260369	50.653336727153	3.98447843807401	4.75739598149713
50.6538367657259	100.971607377838	54.7383840877806	0	48.3022780154167	31.3708305657694	50.653836727153	3.98543349569685	4.75739600402842
50.6543367657259	100.972240178658	54.7249990673701	0	48.4531795218493	31.3643402387412	50.654336727153	3.98640106697878	4.75739602667723
50.6548367657259	100.897202745053	54.6826592318916	0	48.6050799877312	31.3577754288968	50.654836727153	3.98738120998669	4.75739604943317
50.6553367657259	100.911438122103	54.6759964493499	0	48.7579722108875	31.3511363041828	50.655336727153	3.98837397704143	4.75739607228584
50.655836765726	100.716463001553	54.5880985185798	0	48.9118489951972	31.34442305697	50.655836727153	3.98937941470139	4.75739609522481
50.656336765726	100.708824758862	54.5742699795326	0	49.0667031505941	31.3376358401868	50.656336727153	3.99039756374796	4.75739611823961
50.656836765726	100.661144766267	54.5454594040683	0	49.2225274930647	31.3307748185095	50.656836727153	3.99142845917277	4.75739614131977
50.657336765726	100.64652450576	54.5302812691279	0	49.3793148446495	31.3238401492616	50.657336727153	3.99247213016683	4.75739616445478
50.657836765726	100.509742926525	54.4680004488122	0	49.5370580334411	31.3168320025786	50.657836727153	3.99352860011143	4.7573961876341
50.658336765726	100.505327752882	54.4582007673586	0	49.6957498935847	31.3097505207392	50.658336727153	3.99459788657097	4.75739621084722
50.658836765726	100.376200364186	54.4003140423128	0	49.8553832652773	31.3025958625258	50.658836727153	3.99568000128759	4.75739623408359
50.659336765726	100.370029383146	54.3912055424034	0	50.0159509947676	31.2953681623973	50.659336727153	3.99677495017761	4.75739625733264
50.659836765726	100.254772913842	54.3401320178007	0	50.177445934355	31.2880675708512	50.659836727153	3.99788273332995	4.75739628058383
50.660336765726	100.247834385903	54.3320952801044	0	50.3398609423891	31.2806942164707	50.6603367271531	3.9990033450062	4.75739630382659
50.660836765726	100.124242262093	54.2791432987457	0	50.5031888832697	31.27324824369	50.6608367271531	4.00013677364271	4.75739632705037
50.661336765726	100.113049110818	54.2708110660484	0	50.6674226274459	31.265729773417	50.6613367271531	4.00128300185445	4.75739635024463
50.661836765726	100.004749278978	54.2252085966521	0	50.8325550514155	31.2581389404616	50.6618367271531	4.00244200644074	4.75739637339882
50.662336765726	99.993027936686	54.2180325511405	0	50.9985790377247	31.2504758594795	50.6623367271531	4.00361375840055	4.75739639650244
50.662836765726	99.8714268987674	54.1685968055934	0	51.1654874749672	31.2427406595502	50.6628367271531	4.0047982229375	4.75739641954498
50.663336765726	99.8546856430401	54.1608177236269	0	51.3332732577837	31.2349334472675	50.6633367271531	4.00599535946106	4.75739644251594
50.663836765726	99.7535970691424	54.1207557758211	0	51.5019292868619	31.2270543413514	50.6638367271531	4.00720512160403	4.75739646540486
50.664336765726	99.7345871161876	54.114451399295	0	51.6714484689345	31.2190406340872	50.6643367271531	4.00842745723937	4.75739648820129
50.664836765726	99.6090633485647	54.0713942578842	0	51.8418237167798	31.2106865093226	50.6648367271531	4.00966230849741	4.75739651089482
50.665336765726	99.5633186547182	54.0646186602766	0	52.0130479492205	31.2019343357634	50.6653367271531	4.01090961178472	4.75739653347508
50.665836765726	99.4591709758601	54.0401035561981	0	52.1851140911231	31.1927085612424	50.6658367271531	4.01216929780458	4.75739655593172
50.666336765726	99.3948268866955	54.0362453692722	0	52.3580150733972	31.1832473838169	50.6663367271531	4.01344129157942	4.75739657825446
50.666836765726	99.25163203174	54.0066043539414	0	52.5317438329948	31.1737618903406	50.6668367271531	4.014725512475	4.75739660043303
50.667336765726	99.1592783976564	54.0019396033997	0	52.7062933129095	31.1642846660097	50.6673367271531	4.01602187422647	4.75739662245722
50.667836765726	99.0509460019007	53.9960880905659	0	52.881656462176	31.1548199613503	50.6678367271531	4.01733028496628	4.75739664431687
50.668336765726	98.9329153980963	53.9915008713765	0	53.0578262358687	31.145367388701	50.6683367271531	4.01865064725391	4.75739666600188
50.668836765726	98.8013726869366	53.9866694169207	0	53.2347955951019	31.1359258006379	50.6688367271531	4.01998285810746	4.7573966875022
50.669336765726	98.6673167814949	53.9859089051118	0	53.4125575070281	31.1264940070034	50.6693367271531	4.02132680903708	4.75739670880784
50.669836765726	98.5198097610472	53.9849086007256	0	53.5911049448377	31.1170709502465	50.6698367271531	4.02268238608017	4.75739672990886
50.670336765726	98.3616353037831	53.9847510871173	0	53.770430887758	31.1076557564302	50.6703367271531	4.02404946983854	4.75739675079542
50.670836765726	98.1910305418489	53.9847262262149	0	53.9505283210525	31.0982477430685	50.6708367271531	4.02542793551723	4.75739677145771
50.671336765726	98.0077574129273	53.9847222455641	0	54.1313902360198	31.0888464052815	50.6713367271531	4.02681765296532	4.75739679188603
50.671836765726	97.8118203905719	53.984721551853	0	54.3130097865684	31.0794513910396	50.6718367271531	4.02821848671842	4.75739681207074
50.672336765726	97.6032649241025	53.984721375724	0	54.4954024427237	31.0700624722717	50.6723367271531	4.02963029604309	4.75739683200226
50.672836765726	97.3821457477111	53.9847212812346	0	54.6785598018012	31.0606795161343	50.6728367271531	4.031052934983	4.75739685167113
50.673336765726	97.1485218873502	53.9847211997572	0	54.8624715030863	31.0513024589966	50.6733367271531	4.0324862524069	4.75739687106795
50.673836765726	96.9024558626125	53.9847211204872	0	55.0471271974381	31.041931284434	50.6738367271531	4.03393009205844	4.75739689018342
50.674336765726	96.6440135470705	53.9847210417232	0	55.2325171333332	31.0325660056491	50.6743367271531	4.03538429260774	4.75739690900834
50.674836765726	96.373264131328	53.9847209631969	0	55.4186321432065	31.0232066521681	50.6748367271531	4.03684868770477	4.75739692753358
50.675336765726	96.0902801014619	53.9847208848656	0	55.6054635437503	31.0138532603301	50.6753367271531	4.03832310603452	4.75739694575014
50.675836765726	95.7951372191394	53.9847208067222	0	55.7930030352731	31.0045058669327	50.6758367271531	4.03980737137391	4.7573969636491
50.676336765726	95.48791450126	53.984720728765	0	55.9812426184279	30.9951645053606	50.6763367271531	4.04130130265054	4.75739698122167
50.6768367657261	95.1686941987889	53.9847206509933	0	56.1701745285366	30.985829203565	50.6768367271531	4.04280471400312	4.75739699845913
50.6773367657261	94.8375617747348	53.9847205734067	0	56.3597911845541	30.9764999833422	50.6773367271531	4.0443174148437	4.75739701535292
50.6778367657261	94.4946058812685	53.9847204960046	0	56.5500851495778	30.9671768604634	50.6778367271531	4.04583920992168	4.75739703189455
50.6783367657261	94.1399183359894	53.9847204187865	0	56.7410491003137	30.9578598453023	50.6783367271531	4.04736989938946	4.75739704807569
50.6788367657261	93.7735940973428	53.9847203417518	0	56.9326758034497	30.9485489437088	50.6788367271531	4.04890927886991	4.7573970638881
50.6793367657261	93.3957312391979	53.9847202649	0	57.1249580973381	30.9392441579481	50.6793367271531	4.05045713952549	4.75739707932367
50.6798367657261	93.0064309245907	53.9847201882307	0	57.3178888777652	30.9299454875958	50.6798367271531	4.05201326812915	4.75739709437444
50.6803367657261	92.6057973786402	53.9847201117432	0	57.5114610868636	30.9206529303222	50.6803367271531	4.0535774471368	4.75739710903255
50.6808367657261	92.193937860645	53.9847200354372	0	57.7056677044522	30.9113664825405	50.6808367271531	4.05514945476162	4.75739712329029
50.6813367657261	91.7709626353672	53.984719959312	0	57.9005017412504	30.9020861399114	50.6813367271532	4.0567290650499	4.75739713714009
50.6818367657261	91.3369849435119	53.9847198833672	0	58.0959562335508	30.8928118977172	50.6818367271532	4.05831604795865	4.75739715057452
50.6823367657261	90.8921209714101	53.9847198076022	0	58.2920242390261	30.883543751121	50.6823367271532	4.05991016943471	4.75739716358628
50.6828367657261	90.4364898199125	53.9847197320166	0	58.4886988334228	30.8742816953344	50.6828367271532	4.06151119149567	4.75739717616822
50.6833367657261	89.9702134725033	53.9847196566097	0	58.6859731079561	30.8650257257141	50.6833367271532	4.06311887231223	4.75739718831336
50.6838367657261	89.4934167626429	53.9847195813813	0	58.8838401672509	30.8557758378072	50.6838367271532	4.06473288658411	4.75739719989316
50.6843367657261	89.006227340346	53.9847195063306	0	59.082293127718	30.8465320273602	50.6843367271532	4.06635304236516	4.75739721109097
50.6848367657261	88.5087756380073	53.9847194314573	0	59.2813251162764	30.8372942903077	50.6848367271532	4.06797913495385	4.75739722191618
50.6853367657261	88.0011948354814	53.9847193567608	0	59.4809292693457	30.8280626227472	50.6853367271532	4.06961090463632	4.75739723228627
50.6858367657261	87.4836208244272	53.9847192822407	0	59.6810987320564	30.8188370209099	50.6858367271532	4.07124808780029	4.75739724218232
50.6863367657261	86.9561921719265	53.9847192078964	0	59.8818266576307	30.8096174811305	50.6863367271532	4.07289041827493	4.75739725159744
50.6868367657261	86.4190500833864	53.9847191337274	0	60.0831062068994	30.8004039998199	50.6868367271532	4.07453762773564	4.75739726052726
50.6873367657261	85.8723383647348	53.9847190597332	0	60.284930547926	30.7911965734417	50.6873367271532	4.07618944558915	4.75739726896763
50.6878367657261	85.3162033839206	53.9847189859134	0	60.4872928557147	30.7819951984932	50.6878367271532	4.07784559889686	4.75739727691431
50.6883367657261	84.7507940317268	53.9847189122675	0	60.6901863119845	30.7727998714914	50.6883367271532	4.07950581233255	4.75739728436299
50.6888367657261	84.1762616819096	53.984718838795	0	60.8936041049966	30.7636105889623	50.6888367271532	4.08116980816836	4.75739729130933
50.6893367657261	83.5927601506713	53.9847187654953	0	61.0975394294195	30.7544273474339	50.6893367271532	4.08283730628297	4.75739729774899
50.6898367657261	83.0004456554803	53.9847186923681	0	61.3019854862275	30.7452501434323	50.6898367271532	4.08450802418818	4.75739730367768
50.6903367657261	82.399476773248	53.9847186194128	0	61.506935482624	30.7360789734788	50.6903367271532	4.08618167707107	4.75739730909116
50.6908367657261	81.7900143978737	53.9847185466289	0	61.7123826319806	30.7269138340895	50.6908367271532	4.08785797784939	4.75739731398531
50.6913367657261	81.1722216971693	53.984718474016	0	61.9183201537939	30.7177547217748	50.6913367271532	4.08953663723818	4.75739731835612
50.6918367657261	80.5462640691759	53.9847184015736	0	62.1247412736517	30.7086016330407	50.6918367271532	4.09121736382587	4.75739732219971
50.6923367657261	79.9123090978822	53.9847183293012	0	62.3316392232065	30.6994545643891	50.6923367271532	4.09289986415833	4.75739732551235
50.6928367657261	79.2705265083581	53.9847182571983	0	62.5390072401592	30.6903135123189	50.6928367271532	4.09458384282946	4.75739732829048
50.6933367657261	78.621088121316	53.9847181852645	0	62.746838568243	30.6811784733272	50.6933367271532	4.09626900257734	4.7573973305307
50.6938367657261	77.9641678071093	53.9847181134993	0	62.9551264572148	30.6720494439099	50.6938367271532	4.09795504438479	4.75739733222979
50.6943367657261	77.2999414391836	53.9847180419022	0	63.1638641628474	30.6629264205624	50.6943367271532	4.09964166758374	4.75739733338473
50.6948367657261	76.6285868469912	53.9847179704728	0	63.3730449469249	30.6538093997803	50.6948367271532	4.10132856996259	4.7573973339927
50.6953367657261	75.9502837683815	53.9847178992105	0	63.5826620772391	30.6446983780595	50.6953367271532	4.10301544787615	4.75739733405104
50.6958367657261	75.265213801481	53.984717828115	0	63.7927088275874	30.635593351897	50.6958367271532	4.10470199635766	4.75739733355734
50.6963367657261	74.5735603560753	53.9847177571857	0	64.0031784777722	30.6264943177905	50.6963367271532	4.1063879092326	4.75739733250936
50.6968367657261	73.8755086045054	53.9847176864222	0	64.2140643135997	30.617401272239	50.6968367271532	4.10807287923401	4.75739733090509
50.6973367657261	73.1712454320933	53.984717615824	0	64.4253596268805	30.6083142117426	50.6973367271532	4.10975659811911	4.75739732874273
50.6978367657262	72.4609593871073	53.9847175453907	0	64.6370577154301	30.5992331328023	50.6978367271532	4.11143875678703	4.75739732602066
50.6983367657262	71.744840630284	53.9847174751218	0	64.8491518830694	30.5901580319207	50.6983367271532	4.1131190453976	4.75739732273753
50.6988367657262	71.0230808839171	53.9847174050169	0	65.0616354396265	30.5810889056013	50.6988367271532	4.11479715349097	4.75739731889215
50.6993367657262	70.2958733805289	53.9847173350755	0	65.2745017009363	30.5720257503486	50.6993367271532	4.11647277010809	4.7573973144836
50.6998367657262	69.5634128111373	53.9847172652971	0	65.4877439888434	30.5629685626685	50.6998367271532	4.11814558391188	4.75739730951113
50.7003367657262	68.8258952731324	53.9847171956813	0	65.7013556318801	30.5539173390676	50.7003367271532	4.1198152833091	4.75739730397426
50.7008367657262	68.0835182177761	53.9847171262277	0	65.9153299653771	30.5448720760538	50.7008367271532	4.12148155657279	4.75739729787269
50.7013367657262	67.33648039734	53.9847170569357	0	66.1296603325867	30.5358327701359	50.7013367271532	4.12314409196528	4.75739729120636
50.7018367657262	66.5849818118947	53.9847169878051	0	66.3443400841353	30.5267994178238	50.7018367271532	4.12480257786169	4.75739728397543
50.7023367657262	65.8292236557645	53.9847169188352	0	66.5593625792126	30.5177720156281	50.7023367271533	4.12645683778394	4.75739727638624
50.7028367657262	65.0694082636631	53.9847168500256	0	66.7747211847578	30.5087505600607	50.7028367271533	4.12810685725044	4.75739726871855
50.7033367657262	64.3057390565237	53.984716781376	0	66.990409276125	30.4997350476345	50.7033367271533	4.12975264718473	4.75739726105518
50.7038367657262	63.5384204870384	53.9847167128859	0	67.2064202361433	30.4907254748631	50.7038367271533	4.13139422244369	4.75739725341517
50.7043367657262	62.7676579849209	53.9847166445548	0	67.422747456212	30.4817218382614	50.7043367271533	4.13303159844454	4.75739724580238
50.7048367657262	61.9936579019084	53.9847165763823	0	67.6393843353468	30.4727241343451	50.7048367271533	4.13466479063504	4.75739723821744
50.7053367657262	61.2166274565161	53.9847165083679	0	67.8563242810357	30.4637323596309	50.7053367271533	4.13629381441038	4.7573972306604
50.7058367657262	60.4367746785597	53.9847164405113	0	68.0735607082022	30.4547465106366	50.7058367271533	4.13791868510025	4.75739722313114
50.7063367657262	59.6543083534609	53.9847163728119	0	68.2910870403384	30.4457665838809	50.7063367271533	4.13953941796701	4.75739721562956
50.7068367657262	58.8694379663506	53.9847163052694	0	68.508896708439	30.4367925758836	50.7068367271533	4.14115602820549	4.75739720815552
50.7073367657262	58.0823736459845	53.9847162378833	0	68.7269831520091	30.4278244831654	50.7073367271533	4.14276853094317	4.75739720070892
50.7078367657262	57.2933261084864	53.9847161706532	0	68.9453398179319	30.4188623022481	50.7078367271533	4.14437694124034	4.75739719328963
50.7083367657262	56.5025066009349	53.9847161035787	0	69.1639601616573	30.4099060296544	50.7083367271533	4.14598127409027	4.75739718589752
50.7088367657262	55.710126844807	53.9847160366593	0	69.3828376460391	30.4009556619082	50.7088367271533	4.14758154441946	4.75739717853247
50.7093367657262	54.9163989792953	53.9847159698946	0	69.6019657424606	30.3920111955343	50.7093367271533	4.14917776708781	4.75739717119437
50.7098367657262	54.1215355045134	53.9847159032842	0	69.8213379296146	30.3830726270585	50.7098367271533	4.1507699568888	4.75739716388309
50.7103367657262	53.3257492246039	53.9847158368277	0	70.0409476947584	30.3741399530077	50.7103367271533	4.15235812854973	4.75739715659851
50.7108367657262	52.5292531907665	53.9847157705246	0	70.2607885324573	30.3652131699097	50.7108367271533	4.15394229673189	4.75739714934052
50.7113367657262	51.7322606442181	53.9847157043745	0	70.4808539458145	30.3562922742935	50.7113367271533	4.15552247603081	4.757397142109
50.7118367657262	50.9349849591037	53.984715638377	0	70.7011374451674	30.3473772626891	50.7118367271533	4.1570981932217	4.7569389662622
50.7123367657262	50.1376395853705	53.9847155725317	0	70.921632549409	30.3384681316274	50.7123367271533	4.15866837314676	4.75461191806774
50.7128367657262	49.3404379916226	53.9847155068381	0	71.1423327846492	30.3295648776404	50.7128367271533	4.16023828391338	4.75409946015455
50.7133367657262	48.54359360797	53.9847154412959	0	71.3632316855335	30.3206674972613	50.7133367271533	4.16179820215758	4.74916687302414
50.7138367657262	47.7473197688881	53.9847153759046	0	71.5843227938604	30.311775987024	50.7138367271533	4.16336238377604	4.74839049209735
50.7143367657262	46.9518296561035	53.9847153106639	0	71.8055996599721	30.3028903434639	50.7143367271533	4.16491572198626	4.74404492248907
50.7148367657262	46.1573362415194	53.9847152455732	0	72.0270558413361	30.294010563117	50.7148367271533	4.16647177772884	4.74336093554874
50.7153367657262	45.3640522301983	53.9847151806323	0	72.2486849039446	30.2851366425207	50.7153367271533	4.16801608685578	4.73796645262015
50.7158367657262	44.5721900034156	53.9847151158406	0	72.4704804208609	30.2762685782132	50.7158367271533	4.16956514673806	4.73711737020536
50.7163367657262	43.7819615618	53.9847150511978	0	72.6924359736701	30.2674063667339	50.7163367271533	4.17110230084508	4.73196667723635
50.7168367657262	42.9935784685758	53.9847149867035	0	72.9145451509961	30.2585500046232	50.7168367271533	4.17264354639422	4.73115596626679
50.7173367657262	42.2072517929223	53.9847149223572	0	73.1368015499671	30.2496994884225	50.7173367271533	4.17417220958001	4.725272984196
50.7178367657262	41.4231920534656	53.9847148581587	0	73.3591987746975	30.2408548146744	50.7178367271533	4.17570635190159	4.72434701330433
50.7183367657262	40.6416091619176	53.9847147941073	0	73.5817304377989	30.2320159799226	50.7183367271533	4.17722766664636	4.71850406749106
50.7188367657263	39.8627123668775	53.9847147302029	0	73.8043901588334	30.2231829807116	50.7188367271533	4.17875423888173	4.71758439795353
50.7193367657263	39.086710197811	53.9847146664449	0	74.0271715658405	30.2143558135872	50.7193367271533	4.18026742830299	4.71119739159216
50.7198367657263	38.3138104092219	53.984714602833	0	74.2500682937617	30.2055344750962	50.7198367271533	4.18178687658332	4.71019208864924
50.7203367657263	37.5442199250312	53.9847145393667	0	74.473073986004	30.1967189617864	50.7203367271533	4.18329265456826	4.70373230755204
50.7208367657263	36.7781447831784	53.9847144760457	0	74.6961822928376	30.1879092702069	50.7208367271533	4.18480471403171	4.70271554992649
50.7213367657263	36.0157900804606	53.9847144128696	0	74.9193868729778	30.1791053969076	50.7213367271533	4.18630263044451	4.69582954307063
50.7218367657263	35.2573599176228	53.984714349838	0	75.1426813919568	30.1703073384396	50.7218367271533	4.18780759081788	4.69474569882837
50.7223367657263	34.503057344715	53.9847142869504	0	75.3660595237353	30.1615150913552	50.7223367271533	4.18929810616682	4.68772672383407
50.7228367657263	33.7530843067315	53.9847142242066	0	75.5895149490516	30.1527286522077	50.7228367271534	4.19079582158758	4.6866219506931
50.7233367657263	33.0076415895445	53.9847141616061	0	75.8130413570504	30.1439480175513	50.7233367271534	4.19227867947647	4.6792539464352
50.7238367657263	32.2669287580352	53.9847140894503	0	76.0366324436092	30.1351731597032	50.7238367271534	4.19376934616745	4.67809423714328
50.7243367657263	31.5311441278651	53.9847140180396	0	76.2602819129921	30.126404032823	50.7243367271534	4.19524485499225	4.67056355147852
50.7248367657263	30.8004846913626	53.9847139537274	0	76.4839834761559	30.1176406009024	50.7248367271534	4.19672839815688	4.66937823653614
50.7253367657263	30.0751460596754	53.9847138918849	0	76.7077308524201	30.1088828480624	50.7253367271534	4.19819641790461	4.66155179851828
50.7258367657263	29.3553224218825	53.9847138306282	0	76.9315177677544	30.1001307754159	50.7258367271534	4.19967297695966	4.66031993303306
50.7263367657263	28.6412064917526	53.9847137694822	0	77.1553379564676	30.0913843944352	50.7263367271534	4.20113372323434	4.65231892851862
50.7268367657263	27.9329894552891	53.9847137083733	0	77.3791851594792	30.0826437211709	50.7268367271534	4.20260326633083	4.6510595867229
50.7273367657263	27.230860919286	53.9847136473161	0	77.6030531260221	30.0739087722623	50.7273367271534	4.20405666988527	4.64280177124902
50.7278367657263	26.5350088605047	53.9847135863361	0	77.8269356118976	30.065179562558	50.7278367271534	4.20551930133287	4.64150200815898
50.7283367657263	25.8456195753365	53.9847135254547	0	78.0508263811964	30.0564561039367	50.7283367271534	4.20696552020809	4.63306825347922
50.7288367657263	25.1628776299265	53.9847134646881	0	78.2747192045373	30.0477384049414	50.7288367271534	4.20842123438485	4.63174079802985
50.7293367657263	24.486965810762	53.9847134040479	0	78.4986078608007	30.0390264709207	50.7293367271534	4.20986024283116	4.62308040736367
50.7298367657263	23.8180650757371	53.9847133435426	0	78.722486135355	30.0303203044464	50.7298367271534	4.21130912194868	4.6217172800648
50.7303367657263	23.1563545057065	53.9847132831782	0	78.9463478218038	30.02161990585	50.7303367271534	4.21274104165352	4.61288580266401
50.7308367657263	22.5020112565423	53.9847132229593	0	79.1701867201983	30.0129252737739	50.7308367271534	4.21418309624167	4.61149574677816
50.7313367657263	21.8552105117054	53.984713162889	0	79.3939966387972	30.0042364056749	50.7313367271534	4.21560792843343	4.60246231998797
50.7318367657263	21.2161254353447	53.9847131029698	0	79.6177713922667	29.9955532982488	50.7318367271534	4.21704322651384	4.60104047784636
50.7323367657263	20.5849271259373	53.9847130432033	0	79.8415048034516	29.9868759477666	50.7323367271534	4.21846106947032	4.59184449587894
50.7328367657263	19.9617845704813	53.9847129835909	0	80.0651907015671	29.9782043503226	50.7328367271534	4.2198896315746	4.59039706799768
50.7333367657263	19.3468645992544	53.9847129241334	0	80.2888229239754	29.9695385020069	50.7333367271534	4.22130050336228	4.58102028925247
50.7338367657263	18.740331841149	53.9847128648314	0	80.5123953143718	29.9608783990142	50.7338367271534	4.22272238819657	4.57954440447226
50.7343367657263	18.1423486795973	53.9847128056855	0	80.7359017245679	29.9522240377031	50.7343367271534	4.22412637169125	4.57001574942772
50.7348367657263	17.5530752090973	53.9847127466958	0	80.9593360126709	29.9435754146207	50.7348367271534	4.22554160598701	4.56851595973572
50.7353367657263	16.9726691923522	53.9847126878626	0	81.1826920448743	29.9349325265018	50.7353367271534	4.22693872978886	4.55882530724033
50.7358367657263	16.4012860180325	53.9847126291857	0	81.4059636936285	29.9262953702537	50.7358367271534	4.22834736598335	4.55730001960733
50.7363367657263	15.8390786591759	53.9847125706653	0	81.6291448394391	29.9176639429323	50.7363367271534	4.22973770258816	4.54746938453081
50.7368367657263	15.2861976322318	53.9847125123009	0	81.8522293690333	29.909038241715	50.7368367271534	4.23113977123334	4.54592206402533
50.7373367657263	14.7427909567649	53.9847124540924	0	82.0752111771606	29.9004182638745	50.7373367271534	4.2325233558066	4.53594660141714
50.7378367657263	14.2090041158267	53.9847123960393	0	82.2980841647559	29.8918040067541	50.7378367271534	4.23391890500142	4.53437648546547
50.7383367657263	13.6849800170062	53.9847123381411	0	82.5208422407444	29.8831954677462	50.7383367271534	4.23529580285261	4.5242735759743
50.7388367657263	13.1723237792538	53.9889353237597	9.99202036878788	82.7434793202013	29.8745926436223	50.7388367271534	4.23668486546224	4.52268340023473
50.7393367657263	12.6712373933237	53.9980643934226	20.0555926799459	82.9659893261595	29.8659955309483	50.7393367271534	4.23805511579477	4.51245165549721
50.7398367657264	12.1816727691171	54.0120994184785	29.8690890725313	83.1883661877669	29.8574041265068	50.7398367271534	4.23943773682019	4.51084120145071
50.7403367657264	11.7035546411054	54.0309354405608	39.4344727821687	83.4106038420959	29.8488184273809	50.7403367271534	4.24080139981718	4.50049483362079
50.7408367657264	11.2368135820221	54.054452094048	48.7536504997855	83.6326962322997	29.8402384308522	50.7408367271534	4.24217761347066	4.49886633821562
50.7413367657264	10.7813906639748	54.0825273556274	57.8283244826083	83.8546373094228	29.8316641342586	50.7413367271534	4.2435347307456	4.4884062372563
50.7418367657264	10.3372378876479	54.1150395790023	66.6599759070199	84.0764210305568	29.82309553487	50.7418367271534	4.24490457973835	4.48675984057398
50.7423367657264	9.90431798000876	54.1518677176721	75.2498680417474	84.2980413606512	29.8145326297975	50.7423367271534	4.24625520769538	4.47619800820657
50.7428367657264	9.48260409738018	54.192891269747	83.5990524137139	84.5194922706691	29.8059754159334	50.7428367271534	4.24761872696124	4.47453559928093
50.7433367657264	9.07207951348824	54.237990182504	91.7083754326555	84.740767739398	29.7974238899155	50.7433367271534	4.24896290856318	4.46387443045234
50.7438367657264	8.67273730387114	54.2870447535452	99.5784851010446	84.9618617516063	29.7888780481105	50.7438367271535	4.25032013905896	4.4621963862441
50.7443367657264	8.28458002787381	54.3399355342818	107.209837762252	85.1827682998529	29.7803378866097	50.7443367271535	4.25165792782354	4.45144630469342
50.7448367657264	7.90761940795139	54.3965432366507	114.602704888935	85.4034813826465	29.7718034012326	50.7448367271535	4.25300890479742	4.44975426586747
50.7453367657264	7.54187600579792	54.4567486432236	121.757179920715	85.623995006251	29.7632745875356	50.7453367271535	4.25434034433623	4.43891865493321
50.7458367657264	7.18737889480244	54.5204325207566	128.673185160934	85.8443031828495	29.7547514408217	50.7458367271535	4.25568510735319	4.43721315401964
50.7463367657264	6.84416532835192	54.5874755372175	135.350478741978	86.0643999323455	29.7462339561523	50.7463367271535	4.25701024889499	4.4263012787472
50.7468367657264	6.51228040352122	54.6577581823281	141.788661668235	86.2842792805325	29.7377221283562	50.7468367271535	4.25834883325307	4.42458377403647
50.7473367657264	6.19177671971514	54.7311606916631	147.987184945254	86.5039352608892	29.7292159520395	50.7473367271535	4.25966772058845	4.41359965291897
50.7478367657264	5.88271403185225	54.8075629743512	153.945356803145	86.7233619127535	29.7207154215924	50.7478367271535	4.26100016471352	4.41187077691228
50.7483367657264	5.58515889770715	54.8868445444291	159.662350021728	86.9425532831152	29.7122205311963	50.7483367271535	4.26231284718562	4.40082279372762
50.7488367657264	5.29918431905589	54.9688844558991	165.137209364334	87.1615034247945	29.7037312748289	50.7488367271535	4.2636391862561	4.39908386600696
50.7493367657264	5.02486937629892	55.0535612415495	170.368859126601	87.3802063982275	29.6952476462686	50.7493367271535	4.26494570751444	4.38797642633248
50.7498367657264	4.76229885626687	55.1407528555948	175.356110805913	87.5986562696534	29.6867696390994	50.7498367271535	4.26626597899914	4.38622814032469
50.7503367657264	4.5115628729473	55.2303366201988	180.097670896542	87.8168471128923	29.6782972467146	50.7503367271535	4.26756638677623	4.37506892933913
50.7508367657264	4.27275648090447	55.3221891759445	184.592148814793	88.0347730075392	29.669830462321	50.7508367271535	4.26888062562786	4.37331249466907
50.7513367657264	4.04597928119977	55.4161864363163	188.838064957779	88.2524280407363	29.6613692789443	50.7513367271535	4.27017496321143	4.36210612663764
50.7518367657264	3.83133501965787	55.5122035462633	192.83385889868	88.4698063053728	29.6529136894338	50.7518367271535	4.27148320607672	4.36034226957886
50.7523367657264	3.62893117736194	55.6101148449112	196.57789772058	88.6869019018505	29.6444636864686	50.7523367271535	4.27277151977904	4.34909585119894
50.7528367657264	3.43887855330162	55.7097938324932	200.068484490143	88.9037089362926	29.6360192625651	50.7528367271535	4.27407380132037	4.34732569032524
50.7533367657264	3.26129083913901	55.8111131415693	203.303866871598	89.120221522299	29.6275804100842	50.7533367271535	4.27535613391449	4.33604391433912
50.7538367657264	3.09628418610075	55.9139445126038	206.28224588059	89.3364337791663	29.6191471212408	50.7538367271535	4.27665249005878	4.334268188276
50.7543367657264	2.9439767640487	56.0181587739709	209.001784776636	89.5523398336332	29.6107193881135	50.7543367271535	4.27792888657156	4.32295766262118
50.7548367657264	2.80448831282748	56.123625826456	211.460618091932	89.7679338181093	29.6022972026557	50.7548367271535	4.27921935165265	4.32117741143931
50.7553367657264	2.67793968603364	56.2302146323195	213.656860793421	89.9832098724123	29.5938805567075	50.7553367271535	4.28048985423711	4.30984281190686
50.7558367657264	2.56445238739956	56.3377932089885	215.588617573993	90.1981621420066	29.5854694420087	50.7558367271535	4.28177446354042	4.30805877156357
50.7563367657264	2.46414810003397	56.4462286274395	217.253992267772	90.4127847797299	29.577063850213	50.7563367271535	4.28303911603663	4.29670626155123
50.7568367657264	2.37714820881106	56.5553870153302	218.651097383445	90.6270719440429	29.5686637729021	50.7568367271535	4.28431790354556	4.29491940214805
50.7573367657264	2.30357331625087	56.6651335649382	219.778063748563	90.8410178007458	29.5602692016018	50.7573367271535	4.28557674741518	4.28355357090369
50.7578367657264	2.24354275228515	56.7753325459586	220.633050256766	91.0546165212381	29.5518801277973	50.7578367271535	4.28684974783386	4.28176461477628
50.7583367657264	2.19717407835487	56.8858473232081	221.214253708832	91.2678622842255	29.5434965429508	50.7583367271535	4.28810282580503	4.27039121951548
50.7588367657264	2.16458258633805	56.9965403792792	221.519918737443	91.4807492739894	29.5351184385174	50.7588367271535	4.28937007275436	4.26860107283359
50.7593367657264	2.14588079285905	57.1072733421827	221.548347804507	91.6932716820841	29.5267458059629	50.7593367271535	4.29061742555061	4.25722456607669
50.7598367657264	2.14117792958353	57.2179070180086	221.297911258877	91.9054237056183	29.5183786367807	50.7598367271535	4.29187895319992	4.25543392965539
50.7603367657264	2.14736806672457	57.3283284605495	220.831176630597	92.1171995489387	29.5100169224453	50.7603367271535	4.29312062249664	4.24405969093695
50.7608367657265	2.15431162620503	57.4385143574666	220.351025165287	92.3285934219258	29.5016606542118	50.7608367271535	4.29437646409807	4.2422694115002
50.7613367657265	2.16125542541782	57.5484617613026	219.872528658419	92.5395995416643	29.493309823086	50.7613367271535	4.29561248985167	4.23090172099657
50.7618367657265	2.16819941342905	57.6581709064656	219.395683565932	92.7502121307535	29.4849644199507	50.7618367271535	4.29686267907583	4.22911247223298
50.7623367657265	2.17514357071012	57.76764252218	218.920483760638	92.960425418961	29.4766244357233	50.7623367271535	4.29809310195755	4.21775635409319
50.7628367657265	2.1820878827404	57.8768774122917	218.446922737552	93.17023364155	29.4682898614787	50.7628367271535	4.29933767168506	4.21596892679012
50.7633367657265	2.18903233586959	57.9858763895687	217.974993957361	93.3796310409205	29.4599606885229	50.7633367271535	4.30056253086815	4.20462846411003
50.7638367657265	2.19597691666889	58.0946402654381	217.504690899231	93.5886118649467	29.4516369084229	50.7638367271535	4.3018015142991	4.20284350093617
50.7643367657265	2.20292161182887	58.203169848392	217.036007068425	93.7971703686073	29.4433185130054	50.7643367271535	4.30302084949195	4.19152338077829
50.7648367657265	2.20986640814314	58.3114659437502	216.568935996998	94.0053008123363	29.4350054943368	50.7648367271536	4.30425427913482	4.1897416194646
50.7653367657265	2.21681129250532	58.4195293536334	216.103471243532	94.2129974636401	29.4266978446916	50.7653367271536	4.30546812872084	4.17844571120373
50.7658367657265	2.22375625190822	58.5273608769703	215.639606392795	94.4202545954614	29.4183955565179	50.7658367271536	4.3066960373275	4.17666776077982
50.7663367657265	2.23070127344326	58.6349613095094	215.177335055448	94.627066487783	29.4100986224026	50.7663367271536	4.30790444008845	4.1654004300557
50.7668367657265	2.2376463443	58.7423314438311	214.716650867804	94.8334274260069	29.401807035041	50.7668367271536	4.30912685979589	4.16362697766153
50.7673367657265	2.24459145176557	58.8494720693609	214.257547491621	95.0393317025423	29.3935207872103	50.7673367271536	4.31032985332547	4.15239186951352
50.7678367657265	2.25153658322429	58.9563839723812	213.800018613924	95.2447736152014	29.3852398717483	50.7678367271536	4.31154681645525	4.15062348886893
50.7683367657265	2.25848172615705	59.0630679360441	213.344057946857	95.4497474687708	29.3769642815376	50.7683367271536	4.31274443864113	4.13942466141184
50.7688367657265	2.26542686814089	59.1695247403833	212.889659227532	95.6542475734232	29.3686940094937	50.7688367271536	4.31395597696019	4.13766199125329
50.7693367657265	2.27237199684848	59.2757551623268	212.43681621791	95.8582682462757	29.3604290485569	50.7693367271536	4.31514826461146	4.12650285908452
50.7698367657265	2.27931710004761	59.3817599757087	211.985522704676	96.0618038098144	29.3521693916876	50.7698367271536	4.31635441002557	4.12474643686094
50.7703367657265	2.28626216560067	59.4875399512818	211.535772499124	96.2648485934383	29.343915031863	50.7703367271536	4.31754140016565	4.11363076328115
50.7708367657265	2.29320718146419	59.5930958567289	211.087559437051	96.4673969318997	29.3356659620761	50.7708367271536	4.31874218407362	4.1118811813261
50.7713367657265	2.30015213568832	59.6984284566758	210.640877378649	96.6694431668338	29.3274221753353	50.7713367271536	4.31992391273574	4.10081214778621
50.7718367657265	2.30709701641631	59.8035385127023	210.195720208403	96.8709816452137	29.3191836646648	50.7718367271536	4.32111936663952	4.09906990685201
50.7723367657265	2.31404181188404	59.908426783355	209.752081834987	97.0720067208639	29.3109504231057	50.7723367271536	4.3222958700107	4.08805099376156
50.7728367657265	2.32098651041951	60.0130940241586	209.309956191169	97.2725127529323	29.3027224437164	50.7728367271536	4.32348602494314	4.08631664165555
50.7733367657265	2.32793110044231	60.1175409876279	208.869337233711	97.4724941073895	29.2944997195739	50.7733367271536	4.32465733829212	4.07535079720936
50.7738367657265	2.33487557046316	60.2217684232798	208.430218943273	97.671945155514	29.2862822437742	50.7738367271536	4.32584222536131	4.07362479796999
50.7743367657265	2.34181990908339	60.3257770776446	207.992595324317	97.8708602753756	29.2780700094332	50.7743367271536	4.32700838406507	4.06271523110383
50.7748367657265	2.34876410499445	60.4295676942782	207.55646040501	98.0692338503414	29.2698630096873	50.7748367271536	4.32818803394013	4.06099808980923
50.7753367657265	2.35570814697739	60.5331410137733	207.121808237135	98.2670602705385	29.2616612376933	50.7753367271536	4.3293490725162	4.0501475173545
50.7758367657265	2.36265202390239	60.6364977737715	206.688632895991	98.4643339313771	29.2534646866291	50.7758367271536	4.33052351591979	4.04843966162717
50.7763367657265	2.36959572472825	60.7396387089742	206.256928480306	98.6610492349997	29.2452733496937	50.7763367271536	4.33167946896028	4.03765103215749
50.7768367657265	2.37653923850188	60.842564551155	205.826689112139	98.8572005888185	29.237087220107	50.7768367271536	4.33284873620002	4.03595292609533
50.7773367657265	2.38348255435782	60.9452760291702	205.397908936795	99.052782406948	29.2289062911101	50.7773367271536	4.33399963748596	4.02522872853005
50.7778367657265	2.39042566151776	61.0477738689711	204.970582122726	99.2477891087613	29.2207305559651	50.7778367271536	4.33516375890621	4.0235407638828
50.7783367657265	2.39736854928999	61.1500587936147	204.544702861445	99.4422151203049	29.2125600079551	50.7783367271536	4.33630964226912	4.01288369738193
50.7788367657265	2.40431120706895	61.2521315232757	204.120265367435	99.6360548728714	29.2043946403839	50.7788367271536	4.33746864781808	4.01120629899048
50.7793367657265	2.41125362433475	61.3539927752572	203.697263878059	99.8293028043986	29.1962344465762	50.7793367271536	4.33860954631814	4.00061862923223
50.7798367657265	2.41819579065261	61.4556432640024	203.275692653467	100.021953358058	29.1880794198771	50.7798367271536	4.33976346596803	3.9989521537088
50.7803367657265	2.42513769567245	61.5570837011054	202.855545976512	100.214000983641	29.1799295536526	50.7803367271536	4.3408994126997	3.98843634132359
50.7808367657265	2.43207932912833	61.658314795323	202.436818152658	100.405440136158	29.1717848412886	50.7808367271536	4.34204827604131	3.98678117596517
50.7813367657266	2.43902068083799	61.759337252585	202.019503509891	100.596265277212	29.1636452761918	50.7813367271536	4.34317930336023	3.9763392690155
50.7818367657266	2.44596174070237	61.8601517760063	201.603596398636	100.786470873617	29.1555108517888	50.7818367271536	4.34432313999894	3.97469573618219
50.7823367657266	2.45290249870509	61.9607590658968	201.189091191662	100.97605139875	29.1473815615265	50.7823367271536	4.34544928028543	3.96432996765468
50.7828367657266	2.459842944912	62.0611598197736	200.775982284001	101.16500133119	29.1392573988717	50.7828367271536	4.34658811945638	3.96269841881298
50.7833367657266	2.46678306947065	62.1613547323708	200.364264092858	101.353315156049	29.1311383573114	50.7833367271536	4.34770940437827	3.95241062551936
50.7838367657266	2.47372286260983	62.2613444956515	199.953931057527	101.540987363633	29.1230244303523	50.7838367271536	4.34884327532471	3.95079134977906
50.7843367657266	2.48066231463907	62.3611297988178	199.5449776393	101.728012450755	29.1149156115209	50.7843367271536	4.34995973657058	3.94058354799392
50.7848367657266	2.48760141594818	62.4607113283223	199.137398321387	101.91438491941	29.1068118943635	50.7848367271536	4.35108866817359	3.93897686271162
50.7853367657266	2.49454015700674	62.5600897678785	198.73118760883	102.100099278074	29.098713272446	50.7853367271536	4.3522003367404	3.92885068492122
50.7858367657266	2.50147852836362	62.6592657984718	198.326340028412	102.285150040399	29.0906197393541	50.7858367271537	4.3533243578852	3.92725684704646
50.7863367657266	2.5084165206465	62.7582400983698	197.922850128581	102.469531726487	29.0825312886926	50.7863367271537	4.35443126479172	3.91721410381776
50.7868367657266	2.5153541245614	62.8570133431337	197.52071247936	102.653238861608	29.074447914086	50.7868367271537	4.35555040400676	3.91563339832932
50.7873367657266	2.52229133089219	62.9555862056283	197.119921672263	102.836265977459	29.0663696091781	50.7873367271537	4.35665257959607	3.90567552515457
50.7878367657266	2.5292281305001	63.0539593560328	196.720472320217	103.018607610893	29.058296367632	50.7878367271537	4.35776686541226	3.90410817799564
50.7883367657266	2.53616451432327	63.1521334618515	196.322359057471	103.200258305166	29.05022818313	50.7883367271537	4.35886434005487	3.89423679082825
50.7888367657266	2.54310047337624	63.2501091879241	195.92557653952	103.381212608682	29.0421650493734	50.7888367271537	4.3599738006492	3.89268305634597
50.7893367657266	2.5500359987495	63.3478871964364	195.530119443018	103.561465076221	29.0341069600826	50.7893367271537	4.36106660405116	3.88289940128428
50.7898367657266	2.55697108160899	63.4454681469305	195.135982465698	103.741010267703	29.0260539089972	50.7898367271537	4.36217126760364	3.88135947561175
50.7903367657266	2.56390571319566	63.5428526963154	194.743160326291	103.919842749401	29.0180058898754	50.7903367271537	4.36325942950843	3.87166498519034
50.7908367657266	2.57083988482495	63.6400414988773	194.351647764441	104.097957092718	29.0099628964943	50.7908367271537	4.3643593238456	3.87013909380506
50.7913367657266	2.57777358788636	63.7370352062897	193.961439540629	104.275347875386	29.00192492265	50.7913367271537	4.36544287333888	3.86053483247028
50.7918367657266	2.58470681384297	63.8338344676243	193.572530436087	104.45200968026	28.993891962157	50.7918367271537	4.36653802629302	3.85902314291381
50.7923367657266	2.59163955423094	63.9304399293604	193.184915252722	104.627937096498	28.9858640088484	50.7923367271537	4.3676169925121	3.849510371087
50.7928367657266	2.59857180065909	64.0268522353958	192.798588813032	104.803124718375	28.9778410565761	50.7928367271537	4.36870743156012	3.84801308174667
50.7933367657266	2.60550354480839	64.1230720270565	192.41354596003	104.977567146445	28.9698230992101	50.7933367271537	4.36978184298653	3.83859268998565
50.7938367657266	2.61243477843151	64.2190999431072	192.029781557162	105.15125898637	28.9618101306392	50.7938367271537	4.370867595616	3.83710994103342
50.7943367657266	2.61936549335236	64.3149366197612	191.647290488227	105.32419485007	28.9538021447702	50.7943367271537	4.37193748080155	3.82778302907492
50.7948367657266	2.62629568146563	64.4105826906903	191.266067657304	105.496369354563	28.9457991355283	50.7948367271537	4.37301857414038	3.82631499360679
50.7953367657266	2.63322533473629	64.5060387870352	190.886107988665	105.667777123103	28.9378010968567	50.7953367271537	4.37408396097827	3.81708228578706
50.7958367657266	2.6401544451992	64.6013055374151	190.507406426705	105.838412784037	28.9298080227169	50.7958367271537	4.37516042217228	3.81562907781214
50.7963367657266	2.64708300495856	64.6963835679379	190.129957935856	106.00827097192	28.9218199070884	50.7963367271537	4.37622133864926	3.80649152475444
50.7968367657266	2.65401100618752	64.7912735022098	189.75375750052	106.177346326398	28.9138367439686	50.7968367271537	4.37729319447778	3.80505329389865
50.7973367657266	2.66093844112771	64.8859759613457	189.37880012498	106.345633493302	28.9058585273727	50.7973367271537	4.3783496679139	3.79601146116757
50.7978367657266	2.66786530208873	64.9804915639783	189.005080833332	106.513127123543	28.897885251334	50.7978367271537	4.37941694518399	3.79458829644979
50.7983367657266	2.67479158144779	65.0748209262685	188.632594669407	106.679821874197	28.8899169099033	50.7983367271537	4.38046900302126	3.78564299729885
50.7988367657266	2.68171727164916	65.1689646619148	188.261336696689	106.845712407417	28.8819534971491	50.7988367271537	4.38153172816388	3.78423502672334
50.7993367657266	2.68864236520377	65.2629233821633	187.891301998246	107.010793391495	28.8739950071577	50.7993367271537	4.38257939716369	3.77538667505208
50.7998367657266	2.69556685468877	65.3566976958169	187.522485676653	107.175059499792	28.8660414340328	50.7998367271537	4.38363759665026	3.77399396376605
50.8003367657266	2.70249073274701	65.4502882092456	187.154882853912	107.338505411792	28.8580927718954	50.8003367271537	4.38468090373011	3.76524324742002
50.8008367657266	2.70941399208669	65.5436955263955	186.788488671383	107.501125812036	28.8501490148843	50.8008367271537	4.38573460364316	3.76386590368882
50.8013367657266	2.71633662548082	65.6369202487987	186.423298289707	107.662915391169	28.8422101571554	50.8013367271537	4.3867735750194	3.75521309152835
50.8018367657266	2.72325862576683	65.7299629755828	186.05930688873	107.823868844888	28.8342761928819	50.8018367271537	4.38782280149804	3.75385115767039
50.8023367657267	2.73017998584612	65.8228243034802	185.696509667431	107.983980874971	28.8263471162541	50.8023367271537	4.38885746358401	3.74529682437958
50.8028367657267	2.73710069868357	65.915504826838	185.334901843848	108.143246188243	28.8184229214796	50.8028367271537	4.38990224236203	3.74395039084889
50.8033367657267	2.74402075730718	66.0080051376268	184.974478655004	108.301659497587	28.8105036027831	50.8033367271537	4.39093262084162	3.73549466623898
50.8038367657267	2.75094015480754	66.1003258254506	184.615235356834	108.45921552093	28.8025891544061	50.8038367271537	4.3919729777294	3.734163753468
50.8043367657267	2.75785888433746	66.1924674775559	184.257167224111	108.615908982235	28.7946795706072	50.8043367271537	4.39299909853229	3.72580711168724
50.8048367657267	2.76477693911147	66.284430678841	183.900269550377	108.771734610502	28.7867748456617	50.8048367271537	4.39403505891426	3.72449179430589
50.8053367657267	2.77169431240546	66.3762160118657	183.544537647867	108.926687140749	28.7788749738619	50.8053367271537	4.39505694720328	3.71623423129171
50.8058367657267	2.77861099755617	66.4678240568599	183.189966847438	109.080761313023	28.7709799495168	50.8058367271537	4.3960885365651	3.71493450866105
50.8063367657267	2.7855269879608	66.5592553917331	182.836552498498	109.23395187337	28.7630897669519	50.8063367271537	4.39710621780718	3.70677641116107
50.8068367657267	2.79244227707656	66.6505105920839	182.484289968934	109.38625357286	28.7552044205095	50.8068367271538	4.39813346118284	3.70549234415438
50.8073367657267	2.79935685842024	66.7415902312085	182.133174645041	109.537661168541	28.7473239045483	50.8073367271538	4.3991469600297	3.69743357837895
50.8078367657267	2.80627072556779	66.8324948801104	181.783201931454	109.688169422479	28.7394482134436	50.8078367271538	4.40016988258475	3.69616514593855
50.8083367657267	2.81318387215388	66.9232251075091	181.43436725107	109.837773102699	28.7315773415871	50.8083367271538	4.40117922406206	3.68820602505765
50.8088367657267	2.82009629187149	67.0137814798493	181.086666044986	109.98646698224	28.7237112833867	50.8088367271538	4.40219785047846	3.68695327647587
50.8093367657267	2.82700797847146	67.10416456131	180.740093772424	110.134245840077	28.7158500332667	50.8093367271538	4.40320305873507	3.67909353982984
50.8098367657267	2.83391892576208	67.194374913813	180.394645910665	110.281104460197	28.7079935856676	50.8098367271538	4.40421741386352	3.67785643408001
50.8103367657267	2.84082912760867	67.2844130970326	180.050317954975	110.427037632503	28.7001419350461	50.8103367271538	4.40521851350626	3.6700963360123
50.8108367657267	2.84773857793316	67.3742796684036	179.707105418539	110.572040151903	28.692295075875	50.8108367271538	4.40622862167444	3.66887491312757
50.8113367657267	2.85464727071366	67.4639751831311	179.365003832392	110.716106819203	28.684453002643	50.8113367271538	4.40722563635543	3.6612140673505
50.8118367657267	2.86155519998404	67.5535001941987	179.02400874535	110.85923244021	28.6766157098548	50.8118367271538	4.4082315221054	3.66000826653068
50.8123367657267	2.86846235983353	67.6428552523773	178.684115723941	111.001411826608	28.6687831920312	50.8123367271538	4.40922447603642	3.65244688456232
50.8128367657267	2.8753687444063	67.7320409062344	178.345320352338	111.142639795078	28.6609554437087	50.8128367271538	4.4102261633384	3.65125673909991
50.8133367657267	2.88227434790104	67.8210577021422	178.007618232291	111.282911168159	28.6531324594395	50.8133367271538	4.41121507967839	3.6437943082394
50.8138367657267	2.88917916457054	67.9099061842867	177.671004983058	111.422220773382	28.6453142337916	50.8138367271538	4.41221259277325	3.64261973743713
50.8143367657267	2.8960831887213	67.9985868946763	177.335476241342	111.560563444119	28.6375007613488	50.8143367271538	4.41319749536451	3.63525644405748
50.8148367657267	2.9029864147131	68.0871003731503	177.001027661217	111.697934018726	28.6296920367102	50.8148367271538	4.4141908578607	3.63409747725003
50.8153367657267	2.90988883695862	68.1754471573878	176.667654914069	111.834327341383	28.6218880544907	50.8153367271538	4.41517176936945	3.62683267889559
50.8158367657267	2.916790449923	68.2636277829157	176.335353688526	111.969738261252	28.6140888093206	50.8158367271538	4.41616100521549	3.62568921496263
50.8163367657267	2.92369124812346	68.351642783118	176.004119690389	112.104161633294	28.6062942958455	50.8163367271538	4.41713794914273	3.61852309279279
50.8168367657267	2.93059122612889	68.4394926892436	175.673948642572	112.237592317453	28.5985045087266	50.8168367271538	4.41812308157952	3.61739516024834
50.8173367657267	2.93749037855945	68.5271780304154	175.344836285032	112.370025179453	28.5907194426402	50.8173367271538	4.41909608009514	3.61032693546664
50.8178367657267	2.94438870008616	68.6146993336382	175.016778374705	112.501455089994	28.5829390922778	50.8178367271538	4.42007713278972	3.60921441173071
50.8183367657267	2.95128618543051	68.7020571238074	174.689770685443	112.63187692554	28.5751634523463	50.8183367271538	4.42104620908506	3.60224428322762
50.8188367657267	2.95818282936408	68.7892519237174	174.363809007944	112.761285567527	28.5673925175675	50.8188367271538	4.42202320490294	3.60114719960499
50.8193367657267	2.9650786267081	68.8762842540697	174.038889149692	112.889675903134	28.5596262826784	50.8193367271538	4.42298838064301	3.59427424151098
50.8198367657267	2.97197357233311	68.9631546334815	173.715006934892	113.017042824509	28.5518647424309	50.8198367271538	4.4239613429831	3.59319245227279
50.8203367657267	2.97886766115852	69.049863578494	173.392158204403	113.143381229526	28.5441078915919	50.8203367271538	4.42492264108588	3.58641690818435
50.8208367657267	2.98576088815227	69.1364116035802	173.07033881568	113.268686021024	28.5363557249433	50.8208367271538	4.42589159242786	3.58535045167191
50.8213367657267	2.99265324833037	69.2227992211537	172.749544642702	113.392952107548	28.5286082372815	50.8213367271538	4.4268490340385	3.5786712325759
50.8218367657267	2.9995447367566	69.3090269415765	172.429771575917	113.516174402606	28.5208654234181	50.8218367271538	4.42781399752975	3.577619937382
50.8223367657267	3.00643534854205	69.3950952731674	172.111015522173	113.638347825392	28.5131272781791	50.8223367271538	4.42876760533546	3.5710373639461
50.8228367657267	3.01332507884478	69.48100472221	171.79327240466	113.759467300061	28.5053937964052	50.8228367271538	4.42972860305594	3.57000128054279
50.8233367657268	3.02021392286942	69.5667557929607	171.476538162842	113.879527756435	28.4976649729518	50.8233367271538	4.43067839765876	3.56351407761592
50.8238367657268	3.02710187586677	69.6523489876569	171.1608087524	113.998524129292	28.4899408026887	50.8238367271538	4.43163545252514	3.56249300529841
50.8243367657268	3.03398893313347	69.7377848065252	170.846080145166	114.116451359063	28.4822212805004	50.8243367271538	4.43258145643261	3.55610161019914
50.8248367657268	3.04087509001158	69.8230637477891	170.532348329063	114.233304391126	28.4745064012856	50.8248367271538	4.43353459010655	3.55509561779992
50.8253367657268	3.04776034188823	69.908186307677	170.219609308044	114.349078176499	28.4667961599576	50.8253367271538	4.43447682334359	3.54879853719957
50.8258367657268	3.05464468419522	69.9931529804304	169.907859102029	114.463767671141	28.4590905514438	50.8258367271538	4.43542605853748	3.54780738967335
50.8263367657268	3.06152811240867	70.0779642583117	169.597093746845	114.577367836631	28.451389570686	50.8263367271538	4.4363645434944	3.5416052267908
50.8268367657268	3.06841062204861	70.1626206316117	169.287309294162	114.68987363949	28.4436932126401	50.8268367271538	4.43730990142687	3.54062901908224
50.8273367657268	3.07529220867869	70.2471225886584	168.97850181144	114.801280051839	28.4360014722762	50.8273367271538	4.43824465750336	3.53452001847223
50.8278367657268	3.08217286790572	70.3314706158236	168.67066738186	114.911582050736	28.4283143445786	50.8278367271539	4.4391861607163	3.53355847427966
50.8283367657268	3.08905259537934	70.4156651975318	168.363802104268	115.020774618825	28.4206318245456	50.8283367271539	4.44011721026313	3.5275434672966
50.8288367657268	3.0959313867917	70.4997068162672	168.057902093116	115.128852743679	28.4129539071893	50.8288367271539	4.44105487949919	3.52659671747245
50.8293367657268	3.10280923787701	70.5835959525819	167.752963478399	115.235811418444	28.4052805875359	50.8293367271539	4.44198224122409	3.52067362685994
50.8298367657268	3.10968614441125	70.6673330851034	167.4489824056	115.341645641187	28.3976118606255	50.8298367271539	4.44291609889816	3.51974134445047
50.8303367657268	3.11656210221178	70.7509186905421	167.145955035625	115.446350415533	28.389947721512	50.8303367271539	4.44383979521068	3.51391130941423
50.8308367657268	3.12343710713697	70.8343532436995	166.843877544751	115.549920750027	28.382288165263	50.8308367271539	4.44476986154538	3.51299367372666
50.8313367657268	3.13031115508586	70.9176372174752	166.542746124559	115.65235165875	28.3746331869599	50.8313367271539	4.44568991036974	3.50725421451428
50.8318367657268	3.13718424199783	71.0007710828751	166.242556981882	115.7536381607	28.3669827816977	50.8318367271539	4.44661620770958	3.50635083524322
50.8323367657268	3.14405636385218	71.0837553090183	165.943306338747	115.853775280395	28.3593369445851	50.8323367271539	4.44753263164016	3.50070350222463
50.8328367657268	3.15092751666784	71.1665903631451	165.64499043231	115.952758047268	28.3516956707443	50.8328367271539	4.4484551796288	3.49981462339325
50.8333367657268	3.15779769650299	71.2492767106245	165.347605514806	116.050581496255	28.344058955311	50.8333367271539	4.44936799568164	3.49425642550948
50.8338367657268	3.16466689945471	71.3318148149614	165.051147853486	116.147240667198	28.3364267934344	50.8338367271539	4.45028681666728	3.49338157633433
50.8343367657268	3.17153512165866	71.4142051378043	164.755613730563	116.24273060543	28.3287991802771	50.8343367271539	4.4511960477852	3.48791461038337
50.8348367657268	3.17840235928867	71.4964481389525	164.460999443152	116.337046361186	28.321176111015	50.8348367271539	4.45211116075351	3.48705412089364
50.8353367657268	3.1852686085565	71.5785442763639	164.167301303216	116.430182990173	28.3135575808373	50.8353367271539	4.45301682287511	3.48167473781029
50.8358367657268	3.19213386571139	71.6604940061616	163.874515637505	116.522135552997	28.3059435849465	50.8358367271539	4.45392825027568	3.48082803365438
50.8363367657268	3.19899812703979	71.7422977826423	163.582638787506	116.61289911572	28.2983341185584	50.8363367271539	4.45483036690686	3.47553905533097
50.8368367657268	3.20586138886497	71.8239560582826	163.291667109379	116.7024687493	28.2907291769016	50.8368367271539	4.45573812696103	3.47470658066564
50.8373367657268	3.21272364754675	71.9054692837469	163.001596973906	116.790839530133	28.2831287552182	50.8373367271539	4.45663671273334	3.4695035020311
50.8378367657268	3.2195848994811	71.9868379078945	162.712424766436	116.878006539504	28.2755328487631	50.8378367271539	4.4575408281218	3.46868454777209
50.8383367657268	3.22644514109983	72.0680623777866	162.424146886825	116.963964864123	28.2679414528043	50.8383367271539	4.45843590738834	3.46357115363708
50.8388367657268	3.23330436887025	72.1491431386938	162.136759749381	117.04870959559	28.2603545626226	50.8388367271539	4.45933639542464	3.46276631550146
50.8393367657268	3.24016257929487	72.2300806341033	161.850259782815	117.132235830905	28.252772173512	50.8393367271539	4.46022798119835	3.45773697700324
50.8398367657268	3.24701976891103	72.3108753057258	161.564643430178	117.214538671955	28.245194280779	50.8398367271539	4.46112486496751	3.45694536902543
50.8403367657268	3.25387593429059	72.3915275935026	161.279907148811	117.295613226015	28.2376208797431	50.8403367271539	4.46201298282771	3.45200515262597
50.8408367657268	3.26073107203959	72.4720379356129	160.996047410288	117.375454605241	28.2300519657364	50.8408367271539	4.46290627854137	3.45122757225097
50.8413367657268	3.26758517879796	72.552406768481	160.713060700364	117.454057927163	28.222487534104	50.8413367271539	4.46379093945895	3.44636936215406
50.8418367657268	3.27443825123916	72.6326345267827	160.430943518918	117.531418314181	28.2149275802032	50.8418367271539	4.46468067083919	3.44560468937755
50.8423367657268	3.28129028606988	72.7127216434531	160.149692379903	117.607530894057	28.2073720994043	50.8423367271539	4.46556190212894	3.44083526346884
50.8428367657268	3.28814128002972	72.792668549693	159.869303811286	117.682390799424	28.19982108709	50.8428367271539	4.46644808402178	3.44008456510856
50.8433367657268	3.29499122989084	72.8724756749761	159.589774355003	117.755993168257	28.1922745386554	50.8433367271539	4.46732589403571	3.43539482667755
50.8438367657268	3.30184013245771	72.9521434470561	159.311100566896	117.82833314339	28.1847324495082	50.8438367271539	4.4682085511147	3.43465667093946
50.8443367657269	3.30868798456671	73.031672291973	159.033279016667	117.899405872988	28.1771948150684	50.8443367271539	4.46908296959145	3.43005569197824
50.8448367657269	3.31553478308589	73.1110626340608	158.756306287824	117.969206510083	28.1696616307685	50.8448367271539	4.46996211497766	3.42933150676526
50.8453367657269	3.32238052491461	73.1903148959536	158.480178977624	118.037730213011	28.1621328920532	50.8453367271539	4.47083314686241	3.42480753543613
50.8458367657269	3.32922520698328	73.2694294985931	158.204893697026	118.10497214496	28.1546085943795	50.8458367271539	4.47170880660778	3.42409547104545
50.8463367657269	3.33606882625298	73.3484068612346	157.930447070635	118.17092747442	28.1470887332166	50.8463367271539	4.47257648499872	3.41966066740512
50.8468367657269	3.34291137971522	73.4272474014547	157.65683573665	118.235591374736	28.1395733040458	50.8468367271539	4.47344867000789	3.41896263779142
50.8473367657269	3.34975286439161	73.5059515351574	157.384056346816	118.298959024529	28.1320623023608	50.8473367271539	4.47431299536384	3.41460167147166
50.8478367657269	3.35659327733354	73.5845196765809	157.112105566365	118.361025607257	28.1245557236671	50.8478367271539	4.47518173364958	3.41391526368256
50.8483367657269	3.3634326156219	73.6629522383044	156.840980073974	118.421786311653	28.1170535634822	50.8483367271539	4.47604274370653	3.40964446962794
50.8488367657269	3.37027087636678	73.7412496312552	156.570676561703	118.481236331298	28.1095558173359	50.848836727154	4.47690804328262	3.40897225473246
50.8493367657269	3.37710805670715	73.8194122647142	156.301191734952	118.539370865012	28.1020624807696	50.849336727154	4.47776573252917	3.40477145491069
50.8498367657269	3.38394415381058	73.897440546324	156.032522312409	118.596185116446	28.0945735493367	50.849836727154	4.4786276241674	3.4041102569492
50.8503367657269	3.39077916487295	73.9753348820942	155.764665025993	118.651674294493	28.0870890186027	50.850336727154	4.47948203673159	3.40000145524638
50.8508367657269	3.39761308711814	74.0530956764087	155.497616620812	118.705833612888	28.0796088841444	50.850836727154	4.48034052462613	3.39935473756166
50.8513367657269	3.40444591779775	74.130723332032	155.231373855106	118.758658290575	28.0721331415508	50.851336727154	4.48119164698018	3.3953111579132
50.8518367657269	3.41127765419078	74.2082182501161	154.965933500201	118.810143551309	28.0646617864225	50.851836727154	4.48204676576023	3.39467470603587
50.8523367657269	3.4181082936034	74.2855808302062	154.701292340457	118.860284624066	28.0571948143715	50.852336727154	4.48289465084182	3.39072608326477
50.8528367657269	3.42493783336861	74.3628114702479	154.437447173216	118.909076742656	28.0497322210219	50.852836727154	4.48374639959867	3.39010457736303
50.8533367657269	3.43176627084596	74.4399105665935	154.17439480876	118.956515146063	28.042274002009	50.853336727154	4.48459102303296	3.38621511511654
50.8538367657269	3.43859360342128	74.5168785140081	153.912132070251	119.002595078067	28.0348201529797	50.853836727154	4.48543944177076	3.38560292095566
50.8543367657269	3.44541982850642	74.5937157056764	153.650655793691	119.047311787642	28.0273706695925	50.854336727154	4.48628086864977	3.38181294129437
50.8548367657269	3.4522449435389	74.6704225332087	153.389962827868	119.090660528597	28.0199255475173	50.854836727154	4.48712594957802	3.38121640544088
50.8553367657269	3.4590689459817	74.7469993866477	153.130050034308	119.132636559872	28.0124847824353	50.855336727154	4.48796414075149	3.37747772874087
50.8558367657269	3.46589183332294	74.8234466544744	152.870914287227	119.17323514519	28.0050483700393	50.855836727154	4.48880593135344	3.3768892678716
50.8563367657269	3.47271360307562	74.8997647236146	152.612552473481	119.212451553444	27.9976163060331	50.856336727154	4.48964096871155	3.3732567735503
50.8568367657269	3.47953425277736	74.9759539794452	152.354961492522	119.250281058359	27.9901885861321	50.856836727154	4.49047945184135	3.37268502551458
50.8573367657269	3.48635377999007	75.0520148058004	152.098138256343	119.286718938755	27.9827652060626	50.857336727154	4.49131127599019	3.36909346711369
50.8578367657269	3.49317218229975	75.1279475849778	151.842079689434	119.32176047821	27.9753461615623	50.857836727154	4.49214650953761	3.36852816232154
50.8583367657269	3.49998945731618	75.2037526977451	151.586782728737	119.355400965455	27.96793144838	50.858336727154	4.49297522563443	3.36505251241229
50.8588367657269	3.50680560267263	75.2794305233456	151.332244323593	119.387635694055	27.9605210622757	50.858836727154	4.49380717964853	3.36450545131314
50.8593367657269	3.51362061602566	75.3549814395047	151.078461435696	119.418459962625	27.9531149990201	50.859336727154	4.49463270042202	3.36105685478456
50.8598367657269	3.52043449505479	75.4304058224362	150.825431039049	119.447869074515	27.9457132543953	50.859836727154	4.49546144728466	3.36051405185972
50.8603367657269	3.52724723746226	75.5057040468483	150.573150119912	119.475858338212	27.9383158241943	50.860336727154	4.49628391019777	3.35719531602227
50.8608367657269	3.53405884097277	75.5808764859493	150.321615676761	119.502423067044	27.9309227042209	50.860836727154	4.49710940232838	3.35667295282284
50.8613367657269	3.54086930333322	75.6559235114542	150.070824720235	119.527558579341	27.9235338902898	50.861336727154	4.49792868154652	3.35336245156475
50.8618367657269	3.54767862231244	75.7308454935907	149.820774273095	119.551260198135	27.9161493782267	50.861836727154	4.49875101153749	3.35284138451805
50.8623367657269	3.55448679570095	75.8056428011048	149.571461370172	119.573523251589	27.9087691638679	50.862336727154	4.49956728949358	3.34968061539525
50.8628367657269	3.56129382131068	75.8803158012671	149.322883058326	119.594343072719	27.9013932430607	50.862836727154	4.50038638536997	3.34918311577717
50.8633367657269	3.56809969697473	75.9548648598789	149.075036396399	119.613714999486	27.894021611663	50.863336727154	4.50119948267016	3.34600481663392
50.8638367657269	3.5749044205471	76.0292903412778	148.827918455165	119.631634374516	27.8866542655433	50.863836727154	4.5020154652598	3.34550455789978
50.8643367657269	3.58170798990248	76.103592608344	148.58152631729	119.648096545566	27.8792912005808	50.864336727154	4.50282562709626	3.34250417595008
50.8648367657269	3.58851040293595	76.1777720225058	148.335857077283	119.663096865266	27.8719324126655	50.864836727154	4.50363839052189	3.34203192088495
50.865336765727	3.59531165756276	76.2518289437459	148.090907841452	119.676630691129	27.8645778976976	50.865336727154	4.50444536284811	3.33897845216081
50.865836765727	3.60211175171807	76.325763730607	147.846675727858	119.688693385277	27.8572276515882	50.865836727154	4.50525506746161	3.33849784145605
50.866336765727	3.6089106833567	76.3995767401977	147.603157866269	119.699280314979	27.8498816702586	50.866336727154	4.50605918327436	3.33566218040403
50.866836765727	3.61570845045292	76.4732683281983	147.360351398121	119.708386852415	27.8425399496407	50.866836727154	4.50686567590366	3.33521585200565
50.867336765727	3.62250505100015	76.5468388488667	147.118253476464	119.716008374562	27.8352024856767	50.867336727154	4.5076665767714	3.33227771848144
50.867836765727	3.62930048301077	76.6202886550441	146.876861265925	119.722140263032	27.8278692743192	50.867836727154	4.5084700732061	3.33181526128684
50.868336765727	3.63609474451586	76.6936180981607	146.636171942662	119.726777904407	27.8205403115312	50.868336727154	4.50926821526317	3.329151342872
50.868836765727	3.64288783356495	76.7668275282414	146.396182694318	119.729916690036	27.8132155932858	50.868836727154	4.51006849613526	3.32873204633945
50.869336765727	3.64967974822581	76.8399172939118	146.156890719978	119.731552016262	27.8058951155666	50.869336727154	4.51086337457727	3.32589670948036
50.869836765727	3.65647048658417	76.9128877424035	145.918293230125	119.731679284186	27.7985788743672	50.8698367271541	4.51166073359013	3.32545043226821
50.870336765727	3.66326004674355	76.9857392195599	145.680387446597	119.730300652004	27.7912668656915	50.8703367271541	4.51245297762442	3.32296906812627
50.870836765727	3.67004842682498	77.0584720698421	145.443170602543	119.727439115928	27.7839590855534	50.8708367271541	4.51324710249277	3.3225785051766
50.871336765727	3.67683562496677	77.1310866363342	145.206639942381	119.723116825509	27.776655529977	50.8713367271541	4.51403600155044	3.31982907203634
50.871836765727	3.68362163932429	77.2035832607488	144.970792721751	119.717353700685	27.7693561949964	50.8718367271541	4.51482729568801	3.31939631590804
50.872336765727	3.69040646806977	77.275962283433	144.735626207478	119.710167762426	27.7620610766557	50.8723367271541	4.51561372273042	3.31711367581015
50.872836765727	3.69719010939203	77.3482240433737	144.501137677522	119.701575408839	27.7547701710091	50.8728367271541	4.51640174310179	3.31675439151444
50.873336765727	3.70397256149626	77.4203688782031	144.267324420942	119.691591642544	27.7474834741205	50.8733367271541	4.51718469766962	3.31406774668795
50.873836765727	3.71075382260382	77.4923971242044	144.03418373785	119.680230256585	27.740200982064	50.8738367271541	4.5179700024431	3.31364487334909
50.874336765727	3.71753389095203	77.5643091163171	143.801712939368	119.667503986799	27.7329226909233	50.8743367271541	4.51875070142501	3.31158471766842
50.874836765727	3.72431276479387	77.6361051881425	143.569909347588	119.653424494311	27.7256485967921	50.8748367271541	4.5195326631841	3.31126045183513
50.875336765727	3.73109044239786	77.7077856719494	143.338770295528	119.638002248401	27.7183786957739	50.8753367271541	4.52030969693412	3.30860459733221
50.875836765727	3.73786692204779	77.7793508986791	143.108293127093	119.621247206863	27.7111129839817	50.8758367271541	4.52108909248473	3.30818657039687
50.876336765727	3.7446422020425	77.8508011979512	142.878475197029	119.603168662383	27.7038514575385	50.8763367271541	4.5218641639345	3.30638342756549
50.876836765727	3.75141628069567	77.9221368980687	142.649313870884	119.583775990148	27.6965941125769	50.8768367271541	4.52264010537906	3.30609961486237
50.877336765727	3.75818915633564	77.9933583260238	142.420806524968	119.563078106264	27.6893409452391	50.8773367271541	4.52341122637749	3.30342988485359
50.877836765727	3.76496082730513	78.0644658075025	142.192950546308	119.541083014731	27.6820919516768	50.8778367271541	4.52418479983764	3.30300967405704
50.878336765727	3.77173129196111	78.1354596668908	141.96574333261	119.517798047248	27.6748471280516	50.8783367271541	4.52495436113055	3.30151336063896
50.878836765727	3.77850054867452	78.2063402272794	141.739182292216	119.493229991016	27.6676064705343	50.8788367271541	4.52572431016773	3.30127784203864
50.879336765727	3.7852685958301	78.277107810469	141.513264844066	119.467385141347	27.6603699753054	50.8793367271541	4.52648950463565	3.29853152190493
50.879836765727	3.79203543182618	78.3477627369761	141.287988417653	119.440269325915	27.6531376385548	50.8798367271541	4.52725735347519	3.29809925615856
50.880336765727	3.79880105507446	78.4183053260378	141.063350452985	119.411887918762	27.6459094564817	50.8803367271541	4.52802154628486	3.29698130144077
50.880836765727	3.80556546399982	78.4887358956169	140.839348400547	119.382245849866	27.6386854252948	50.8808367271541	4.52878551643577	3.2968053354316
50.881336765727	3.81232865704011	78.5590547624075	140.615979721256	119.351347612222	27.6314655412123	50.8813367271541	4.52954473987942	3.29389402220474
50.881836765727	3.81909063264596	78.6292622418399	140.393241886423	119.31919726722	27.6242498004615	50.8818367271541	4.53030697664265	3.29343578715297
50.882336765727	3.82585138928056	78.6993586480862	140.171132377715	119.285798448759	27.6170381992791	50.8823367271541	4.53106597750578	3.29279855436144
50.882836765727	3.83261092541949	78.7693442940647	139.949648687113	119.251154366385	27.609830733911	50.8828367271541	4.53182308715813	3.29178123353423
50.883336765727	3.83936923955049	78.8392194914457	139.728788316871	119.215267807697	27.6026274006123	50.8833367271541	4.53257959321241	3.29130700922006
50.883836765727	3.84612633017328	78.9089845506562	139.50854877948	119.1781411402	27.5954281956473	50.8838367271541	4.53333278019413	3.28923959463112
50.884336765727	3.85288219579938	78.9786397808855	139.288927597629	119.139776312765	27.5882331152896	50.8843367271541	4.53408744794578	3.28891418658105
50.884836765727	3.8596368349519	79.0481854900894	139.06992230416	119.100174856822	27.5810421558216	50.8848367271541	4.5348382811617	3.28730623332104
50.885336765727	3.86639024616534	79.1176219849962	138.851530442035	119.059337887385	27.573855313535	50.8853367271541	4.53558985329776	3.28705314318595
50.885836765727	3.87314242798543	79.1869495711111	138.633749564295	119.017266104001	27.5666725847305	50.8858367271541	4.53633763875394	3.28529562054041
50.8863367657271	3.87989337896892	79.2561685527214	138.416577234021	118.973959791685	27.5594939657178	50.8863367271541	4.53708650827561	3.28501898876487
50.8868367657271	3.88664309768337	79.3252792329018	138.200011024295	118.929418821905	27.5523194528156	50.8868367271541	4.53783190038036	3.28362501932899
50.8873367657271	3.89339158270703	79.3942819135187	137.984048518163	118.883642653648	27.5451490423515	50.8873367271541	4.53857776863267	3.2834056097695
50.8878367657271	3.90013883262859	79.4631768952356	137.768687308595	118.836630334622	27.537982730662	50.8878367271541	4.53932003496742	3.28172533623639
50.8883367657271	3.90688484604701	79.5319644775181	137.553924998447	118.788380502609	27.5308205140926	50.8883367271541	4.54006332142358	3.28146086334566
50.8888367657271	3.91362962157138	79.6006449586387	137.339759200426	118.738891386994	27.5236623889974	50.8888367271541	4.54080336753079	3.28026032004289
50.8893367657271	3.92037315782068	79.6692186356814	137.126187537047	118.68816081049	27.5165083517395	50.8893367271541	4.54154360937064	3.28007135525892
50.8898367657271	3.92711545342365	79.7376858045472	136.9132076406	118.63618619107	27.5093583986908	50.8898367271541	4.54228038716627	3.27843653293075
50.8903367657271	3.93385650701856	79.8060467599585	136.700817153108	118.582964544111	27.5022125262318	50.8903367271541	4.54301816653313	3.27817921401498
50.8908367657271	3.94059631725311	79.874301795464	136.489013726294	118.528492484767	27.4950707307518	50.8908367271542	4.54375295294649	3.27719763230483
50.8913367657271	3.94733488278415	79.9424512034436	136.277795021539	118.472766230559	27.4879330086487	50.8913367271542	4.54448760643668	3.27704313149484
50.8918367657271	3.95407220227762	80.0104952751132	136.067158709851	118.415781604199	27.4807993563292	50.8918367271542	4.54521901478601	3.2755302775426
50.8923367657271	3.96080827440827	80.0784343005294	135.85710247182	118.357534036631	27.4736697702085	50.8923367271542	4.54595128748235	3.27529215619572
50.8928367657271	3.96754309785957	80.1462685685945	135.647623997588	118.298018570302	27.4665442467103	50.8928367271542	4.54668114941119	3.27484904539959
50.8933367657271	3.9742766713235	80.2139983670609	135.438720986807	118.237229862653	27.459422782267	50.8933367271542	4.54740994221395	3.27466315894559
50.8938367657271	3.98100899350037	80.2816239825362	135.230391148607	118.175162189823	27.4523053733195	50.8938367271542	4.54813653030522	3.27378108467334
50.8943367657271	3.9877400630987	80.3491457004874	135.022632201557	118.111809450563	27.4451920163171	50.8943367271542	4.54886301945701	3.27364224635006
50.8948367657271	3.994469878835	80.4165638052464	134.815441873628	118.04716517036	27.4380827077175	50.8948367271542	4.54958751846867	3.27335377184403
50.8953367657271	4.00119843943363	80.4838785800138	134.608817902157	117.981222505749	27.4309774439871	50.8953367271542	4.55031095909125	3.27330836444519
50.8958367657271	4.00792574362666	80.5510903068641	134.402758033812	117.913974248832	27.4238762216005	50.8958367271542	4.55103256000745	3.27292287776719
50.8963367657271	4.01465179015364	80.6181992667502	134.197260024556	117.845412831964	27.4167790370405	50.8963367271542	4.55175339120725	3.27286220112814
50.8968367657271	4.02137657776151	80.685205739508	133.992321639611	117.775530332624	27.4096858867985	50.8968367271542	4.55247272815011	3.27285264836603
50.8973367657271	4.02810010520439	80.7521100038611	133.78794065342	117.704318478457	27.402596767374	50.8973367271542	4.55319067974872	3.27285114264996
50.8978367657271	4.03482237124345	80.8189123374251	133.584114849614	117.631768652466	27.395511675275	50.8978367271542	4.55390730044143	3.27285090361913
50.8983367657271	4.04154337464674	80.8856130167127	133.380842020977	117.557871898371	27.3884306070175	50.8983367271542	4.55462260688213	3.27285086398953
50.8988367657271	4.04826311418902	80.9522123171376	133.178119969407	117.482618926093	27.3813535591258	50.8988367271542	4.5553366051762	3.27285085575493
50.8993367657271	4.05498158865165	81.0187105130196	132.975946505887	117.406000117395	27.3742805281324	50.8993367271542	4.55604929903864	3.27285085246756
50.8998367657271	4.06169879682236	81.0851078775886	132.774319450442	117.328005531635	27.3672115105779	50.8998367271542	4.55676069168722	3.2728508499638
50.9003367657271	4.06841473749518	81.1514046829898	132.57323663211	117.248624911645	27.3601465030109	50.9003367271542	4.55747078623631	3.27285084758813
50.9008367657271	4.07512940947023	81.2176012002874	132.372695888906	117.167847689722	27.3530855019884	50.9008367271542	4.55817958577405	3.27285084523733
50.9013367657271	4.0818428115536	81.2836976994696	132.172695067787	117.085662993719	27.3460285040751	50.9013367271542	4.55888709337679	3.27285084289515
50.9018367657271	4.08855494255718	81.3496944494529	131.973232024614	117.002059653238	27.338975505844	50.9018367271542	4.55959331211179	3.27285084055901
50.9023367657271	4.09526580129852	81.4155917180863	131.774304624125	116.917026205905	27.3319265038759	50.9023367271542	4.56029824503771	3.27285083822848
50.9028367657271	4.10197538660068	81.4813897721561	131.575910739893	116.83055090373	27.3248814947596	50.9028367271542	4.56100189520464	3.2728508359035
50.9033367657271	4.1086836972921	81.54708887739	131.378048254297	116.742621719537	27.317840475092	50.9033367271542	4.56170426565416	3.27285083358403
50.9038367657271	4.11539073220644	81.6126892984618	131.180715058485	116.653226353466	27.3108034414776	50.9038367271542	4.56240535941931	3.27285083127006
50.9043367657271	4.12209649018243	81.6781912989953	130.983909052342	116.562352239523	27.303770390529	50.9043367271542	4.56310517952461	3.27285082896157
50.9048367657271	4.12880097006374	81.7435951415691	130.787628144455	116.469986552197	27.2967413188667	50.9048367271542	4.56380372898607	3.27285082665855
50.9053367657271	4.13550417069885	81.8089010877205	130.591870252081	116.376116213108	27.2897162231189	50.9053367271542	4.5645010108112	3.27285082436098
50.9058367657271	4.14220609094086	81.8741093979503	130.396633301109	116.280727897709	27.2826950999214	50.9058367271542	4.56519702799902	3.27285082206884
50.9063367657271	4.14890672964743	81.9392203317267	130.201915226033	116.183808042006	27.2756779459181	50.9063367271542	4.56589178354011	3.27285081978213
50.9068367657271	4.15560608568056	82.0042341474896	130.007713969913	116.085342849314	27.2686647577605	50.9068367271542	4.56658528041661	3.27285081750082
50.9073367657272	4.16230415790651	82.0691511026552	129.814027484346	115.985318297037	27.2616555321078	50.9073367271542	4.56727752160224	3.2728508152249
50.9078367657272	4.16900094519565	82.1339714536199	129.62085372943	115.883720143451	27.2546502656267	50.9078367271542	4.56796851006236	3.27285081295436
50.9083367657272	4.17569644642232	82.1986954557647	129.428190673732	115.780533934511	27.2476489549919	50.9083367271542	4.56865824875399	3.27285081068918
50.9088367657272	4.18239066046468	82.2633233634593	129.236036294255	115.675745010654	27.2406515968854	50.9088367271542	4.56934674062579	3.27285080842934
50.9093367657272	4.18908358620462	82.3278554300665	129.044388576408	115.569338513603	27.233658187997	50.9093367271542	4.57003398861816	3.27285080617483
50.9098367657272	4.19577522252759	82.392291907946	128.853245513968	115.461299393172	27.2266687250238	50.9098367271542	4.57071999566323	3.27285080392564
50.9103367657272	4.2024655683225	82.4566330484591	128.662605109053	115.35161241405	27.2196832046708	50.9103367271542	4.5714047646849	3.27285080168175
50.9108367657272	4.20915462248156	82.5208791019723	128.472465372084	115.240262162585	27.2127016236501	50.9108367271542	4.57208829859885	3.27285079944314
50.9113367657272	4.21584238390017	82.5850303178618	128.282824321759	115.127233053538	27.2057239786817	50.9113367271543	4.57277060031258	3.2728507972098
50.9118367657272	4.22252885147681	82.6490869445175	128.093679985017	115.01250933682	27.1987502664926	50.9118367271543	4.57345167272546	3.27285079498172
50.9123367657272	4.22921402411288	82.713049229347	127.905030397006	114.896075104201	27.1917804838176	50.9123367271543	4.57413151872871	3.27285079275888
50.9128367657272	4.23589790071259	82.77691741878	127.716873601052	114.777914295993	27.1848146273987	50.9128367271543	4.57481014120548	3.27285079054126
50.9133367657272	4.24258048018284	82.8406917582721	127.529207648629	114.658010707694	27.1778526939854	50.9133367271543	4.57548754303082	3.27285078832886
50.9138367657272	4.24926176143313	82.9043724923087	127.342030599323	114.5363479966	27.1708946803342	50.9138367271543	4.57616372707178	3.27285078612165
50.9143367657272	4.25594174337535	82.9679598644094	127.155340520804	114.412909688373	27.1639405832095	50.9143367271543	4.57683869618734	3.27285078391963
50.9148367657272	4.26262042492375	83.0314541171319	126.969135488795	114.28767918357	27.1569903993824	50.9148367271543	4.57751245322854	3.27285078172277
50.9153367657272	4.26929780499479	83.0948554920758	126.783413587037	114.160639764125	27.1500441256315	50.9153367271543	4.57818500103843	3.27285077953107
50.9158367657272	4.27597388250699	83.1581642298871	126.598172907261	114.031774599782	27.1431017587428	50.9158367271543	4.57885634245213	3.2728507773445
50.9163367657272	4.28264865638087	83.2213805702614	126.413411549156	113.901066754478	27.1361632955093	50.9163367271543	4.57952648029685	3.27285077516306
50.9168367657272	4.28932212553879	83.2845047519487	126.229127620339	113.76849919267	27.1292287327312	50.9168367271543	4.58019541739191	3.27285077298673
50.9173367657272	4.29599428890485	83.3475370127566	126.045319236321	113.634054785613	27.1222980672158	50.9173367271543	4.58086315654878	3.2728507708155
50.9178367657272	4.30266514540479	83.4104775895548	125.861984520481	113.497716317573	27.1153712957777	50.9178367271543	4.5815297005711	3.27285076864935
50.9183367657272	4.30933469396585	83.4733267182787	125.679121604031	113.359466491987	27.1084484152384	50.9183367271543	4.58219505225468	3.27285076648826
50.9188367657272	4.31600293351668	83.5360846339333	125.496728625987	113.219287937555	27.1015294224268	50.9188367271543	4.58285921438758	3.27285076433223
50.9193367657272	4.32266986298723	83.5987515705973	125.314803733142	113.077163214276	27.0946143141784	50.9193367271543	4.58352218975008	3.27285076218124
50.9198367657272	4.3293354813086	83.6613277614267	125.133345080028	112.933074819414	27.087703087336	50.9198367271543	4.58418398111475	3.27285076003528
50.9203367657272	4.33599978741301	83.7238134386591	124.952350828895	112.787005193402	27.0807957387494	50.9203367271543	4.58484459124643	3.27285075789433
50.9208367657272	4.3426627802336	83.7862088336166	124.771819149673	112.638936725675	27.0738922652753	50.9208367271543	4.58550402290231	3.27285075575837
50.9213367657272	4.34932445870441	83.8485141767109	124.591748219947	112.488851760436	27.0669926637774	50.9213367271543	4.58616227883189	3.2728507536274
50.9218367657272	4.3559848217602	83.9107296974461	124.412136224926	112.336732602355	27.0600969311261	50.9218367271543	4.58681936177709	3.2728507515014
50.9223367657272	4.3626438683364	83.9728556244228	124.232981357412	112.182561522192	27.0532050641992	50.9223367271543	4.58747527447217	3.27285074938035
50.9228367657272	4.36930159736898	84.0348921853421	124.054281817771	112.026320762354	27.0463170598807	50.9228367271543	4.58813001964385	3.27285074726425
50.9233367657272	4.37595800779435	84.0968396070092	123.876035813904	111.867992542374	27.039432915062	50.9233367271543	4.58878360001128	3.27285074515308
50.9238367657272	4.38261309854927	84.158698115337	123.698241561218	111.707559064323	27.0325526266411	50.9238367271543	4.58943601828607	3.27285074304682
50.9243367657272	4.38926686857073	84.22046793535	123.520897282595	111.545002518141	27.0256761915228	50.9243367271543	4.59008727717236	3.27285074094546
50.9248367657272	4.39591931679586	84.2821492911881	123.344001208365	111.380305086902	27.0188036066186	50.9248367271543	4.59073737936677	3.27285073884899
50.9253367657272	4.40257044216184	84.34374240611	123.167551576274	111.213448951998	27.0119348688469	50.9253367271543	4.59138632755849	3.2728507367574
50.9258367657272	4.40922024360579	84.4052475024972	122.991546631459	111.044416298251	27.0050699751327	50.9258367271543	4.59203412442924	3.27285073467066
50.9263367657272	4.41586872006468	84.4666648018575	122.815984626413	110.873189318946	26.9982089224077	50.9263367271543	4.59268077265339	3.27285073258878
50.9268367657272	4.42251587047524	84.527994524829	122.640863820965	110.699750220798	26.9913517076104	50.9268367271543	4.59332627489788	3.27285073051172
50.9273367657272	4.42916169377384	84.5892368911832	122.466182482243	110.524081228827	26.9844983276858	50.9273367271543	4.5939706338223	3.27285072843949
50.9278367657272	4.43580618889642	84.6503921198288	122.291938884649	110.346164591176	26.9776487795856	50.9278367271543	4.59461385207891	3.27285072637207
50.9283367657273	4.44244935477839	84.7114604288157	122.118131309832	110.16598258384	26.970803060268	50.9283367271543	4.59525593231266	3.27285072430944
50.9288367657273	4.44909119035455	84.7724420353382	121.944758046656	109.983517515322	26.963961166698	50.9288367271543	4.59589687716121	3.27285072225159
50.9293367657273	4.45573169455897	84.8333371557387	121.771817391176	109.798751731221	26.9571230958469	50.9293367271543	4.59653668925494	3.27285072019851
50.9298367657273	4.46237086632493	84.8941460055115	121.599307646607	109.611667618732	26.9502888446927	50.9298367271543	4.59717537121701	3.27285071815018
50.9303367657273	4.4690087045848	84.9548687993058	121.427227123294	109.422247611083	26.9434584102198	50.9303367271543	4.59781292566334	3.2728507161066
50.9308367657273	4.47564520826998	85.0155057509299	121.255574138691	109.230474191892	26.936631789419	50.9308367271543	4.59844935520268	3.27285071406774
50.9313367657273	4.48228037631082	85.0760570733543	121.084347017324	109.036329899448	26.9298089792879	50.9313367271543	4.59908466243659	3.2728507120336
50.9318367657273	4.48891420763647	85.1365229787156	120.913544090772	108.839797330921	26.9229899768301	50.9318367271543	4.59971884995948	3.27285071000417
50.9323367657273	4.49554670117489	85.1969036783194	120.743163697634	108.6408591465	26.9161747790559	50.9323367271544	4.60035192035866	3.27285070797942
50.9328367657273	4.50217785585269	85.2571993826445	120.573204183502	108.439498073454	26.9093633829819	50.9328367271544	4.6009838762143	3.27285070595935
50.9333367657273	4.50880767059506	85.317410301346	120.403663900936	108.235696910127	26.9025557856311	50.9333367271544	4.60161472009953	3.27285070394394
50.9338367657273	4.51543614432573	85.3775366432586	120.234541209434	108.029438529851	26.8957519840327	50.9338367271544	4.60224445458038	3.27285070193319
50.9343367657273	4.52206327596682	85.4375786164004	120.065834475405	107.821051693515	26.8889519752224	50.9343367271544	4.6028730822159	3.27285069992707
50.9348367657273	4.52868906443883	85.4975364279763	119.897542072145	107.611030042248	26.8821557562421	50.9348367271544	4.60350060555807	3.27285069792558
50.9353367657273	4.53531350866049	85.5574102843813	119.729662379807	107.399775949372	26.8753633241399	50.9353367271544	4.60412702715192	3.2728506959287
50.9358367657273	4.54193660754876	85.6172003912039	119.562193785373	107.187610490083	26.8685746759704	50.9358367271544	4.60475234953551	3.27285069393642
50.9363367657273	4.54855836001866	85.6769069532295	119.39513468263	106.974791633581	26.8617898087941	50.9363367271544	4.60537657523995	3.27285069194874
50.9368367657273	4.55517876498327	85.7365301744439	119.228483472144	106.761529472997	26.855008719678	50.9368367271544	4.60599970678941	3.27285068996562
50.9373367657273	4.5617978213536	85.7960702580367	119.062238561229	106.547997924681	26.848231405695	50.9373367271544	4.6066217467012	3.27285068798707
50.9378367657273	4.56841552803857	85.8555274064044	118.896398363923	106.334343565363	26.8414578639244	50.9378367271544	4.60724269748572	3.27285068601307
50.9383367657273	4.57503188394487	85.9149018211539	118.730961300964	106.120692289875	26.8346880914515	50.9383367271544	4.60786256164653	3.27285068404361
50.9388367657273	4.58164688797693	85.9741937031061	118.565925799758	105.907154328909	26.8279220853678	50.9388367271544	4.60848134168036	3.27285068207867
50.9393367657273	4.58826053903683	86.0334032522987	118.401290294358	105.693828033733	26.8211598427708	50.9393367271544	4.6090990400771	3.27285068011824
50.9398367657273	4.59487283602424	86.0925306679899	118.237053225436	105.480802732126	26.8144013607641	50.9398367271544	4.60971565931989	3.27285067816232
50.9403367657273	4.60148377783633	86.1515761486616	118.073213040254	105.268160882946	26.8076466364574	50.9403367271544	4.61033120188507	3.27285067621089
50.9408367657273	4.60809336336772	86.2105398920224	117.909768192644	105.055979699561	26.8008956669664	50.9408367271544	4.61094567024226	3.27285067426393
50.9413367657273	4.61470159151038	86.2694220950114	117.746717142977	104.844332369831	26.7941484494128	50.9413367271544	4.61155906685433	3.27285067232144
50.9418367657273	4.6213084611536	86.3282229538012	117.58405835814	104.633288968615	26.7874049809243	50.9418367271544	4.61217139417747	3.27285067038339
50.9423367657273	4.62791397118389	86.3869426638009	117.421790311508	104.422917135074	26.7806652586344	50.9423367271544	4.61278265466116	3.27285066844979
50.9428367657273	4.63451812048492	86.4455814196595	117.259911482921	104.213282569335	26.7739292796829	50.9428367271544	4.61339285074825	3.27285066652062
50.9433367657273	4.64112090793747	86.5041394152695	117.098420358656	104.004449389762	26.7671970412151	50.9433367271544	4.61400198487493	3.27285066459586
50.9438367657273	4.64772233241935	86.5626168437694	116.937315431406	103.796480382119	26.7604685403826	50.9438367271544	4.61461005947077	3.27285066267551
50.9443367657273	4.65432239280531	86.6210138975475	116.776595200247	103.589437164367	26.7537437743424	50.9443367271544	4.61521707695877	3.27285066075954
50.9448367657273	4.66092108796702	86.6793307682448	116.616258170621	103.383380285185	26.7470227402579	50.9448367271544	4.6158230397553	3.27285065884796
50.9453367657273	4.667518416773	86.737567646758	116.456302854305	103.178369270033	26.740305435298	50.9453367271544	4.61642795027023	3.27285065694075
50.9458367657273	4.67411437808853	86.7957247232431	116.296727769389	102.974462625315	26.7335918566374	50.9458367271544	4.61703181090687	3.27285065503789
50.9463367657273	4.68070897077559	86.8538021871181	116.137531440252	102.771717808784	26.7268820014567	50.9463367271544	4.61763462406202	3.27285065313938
50.9468367657273	4.68730219369284	86.9118002270666	115.978712397532	102.570191172453	26.7201758669423	50.9468367271544	4.61823639212597	3.2728506512452
50.9473367657273	4.6938940456955	86.9697190310403	115.820269178106	102.369937882898	26.7134734502862	50.9473367271544	4.61883711748256	3.27285064935534
50.9478367657273	4.70048452563535	87.0275587862628	115.662200325065	102.171011822751	26.7067747486863	50.9478367271544	4.61943680250916	3.27285064746978
50.9483367657273	4.70707363236062	87.0853196792321	115.504504387688	101.973465476412	26.7000797593461	50.9483367271544	4.62003544957672	3.27285064558853
50.9488367657273	4.71366136471596	87.143001895724	115.347179921417	101.777349802392	26.6933884794749	50.9488367271544	4.62063306104978	3.27285064371157
50.9493367657274	4.72024772154238	87.200605620795	115.190225487833	101.582714094242	26.6867009062875	50.9493367271544	4.62122963928648	3.27285064183887
50.9498367657274	4.7268327016772	87.2581310387855	115.033639654635	101.389605831715	26.6800170370045	50.9498367271544	4.62182518663858	3.27285063997044
50.9503367657274	4.73341630395395	87.315578333323	114.877420995609	101.198070523551	26.6733368688521	50.9503367271544	4.62241970545151	3.27285063810626
50.9508367657274	4.73999852720238	87.3729476873245	114.72156809061	101.008151543086	26.666660399062	50.9508367271544	4.62301319806435	3.27285063624632
50.9513367657274	4.74657937024836	87.4302392830004	114.566079525537	100.819889957806	26.6599876248717	50.9513367271544	4.62360551877568	3.27285063416464
50.9518367657274	4.75315883191384	87.4874533018565	114.410953892305	100.63332435384	26.6533185435239	50.9518367271544	4.6241966302025	3.27285063199098
50.9523367657274	4.7597369110168	87.5445899246981	114.256189788826	100.448490656365	26.6466531522674	50.9523367271544	4.62478670145098	3.27285063006099
50.9528367657274	4.76631360637119	87.6016493316322	114.101785818982	100.265421946875	26.639991448356	50.9528367271544	4.62537576550155	3.2728506282197
50.9533367657274	4.7728889167869	87.6586317020705	113.947740592603	100.084148278217	26.6333334290493	50.9533367271545	4.62596382722829	3.27285062639981
50.9538367657274	4.77946284106967	87.7155372147328	113.794052725442	99.9046964883628	26.6266790916123	50.9538367271545	4.62655088697803	3.27285062458382
50.9543367657274	4.78603537802107	87.7723660476498	113.640720839154	99.7270886289478	26.6200284333155	50.9543367271545	4.62713694498017	3.27285062276879
50.9548367657274	4.79260652643845	87.8291183781656	113.487743561268	99.551333479498	26.6133814514349	50.9548367271545	4.62772200198233	3.27285062095506
50.9553367657274	4.79917628511486	87.8857943829412	113.33511952517	99.3774338207772	26.6067381432518	50.9553367271545	4.62830605921557	3.27285061914341
50.9558367657274	4.80574465283906	87.9423942379572	113.182847370074	99.2053881370061	26.600098506053	50.9558367271545	4.62888911827753	3.27285061733453
50.9563367657274	4.81231162839542	87.9989181185166	113.030925741002	99.0351909149001	26.5934625371307	50.9563367271545	4.62947118103263	3.27285061552892
50.9568367657274	4.81887721056389	88.0553661992478	112.879353288759	98.8668325935191	26.5868302337824	50.9568367271545	4.63005224953789	3.27285061372698
50.9573367657274	4.82544139811995	88.1117386541075	112.728128669911	98.7002994309729	26.580201593311	50.9573367271545	4.63063232598961	3.27285061192896
50.9578367657274	4.83200418983459	88.1680356563834	112.577250546763	98.5355733555673	26.5735766130249	50.9578367271545	4.63121141268508	3.27285061013507
50.9583367657274	4.83856558447422	88.2242573786973	112.426717587336	98.372631819131	26.5669552902375	50.9583367271545	4.6317895119951	3.27285060834544
50.9588367657274	4.84512558080068	88.2804039930077	112.27652846534	98.2114476577648	26.5603376222677	50.9588367271545	4.63236662634419	3.27285060656019
50.9593367657274	4.85168417757115	88.336475670613	112.126681860158	98.0519889621101	26.5537236064396	50.9593367271545	4.6329427581962	3.27285060477939
50.9598367657274	4.85824137353813	88.3924725821538	111.97717645682	97.8942189584277	26.5471132400827	50.9598367271545	4.63351791004388	3.27285060300309
50.9603367657274	4.86479716744939	88.4483948976161	111.828010945978	97.738095901543	26.5405065205315	50.9603367271545	4.63409208440115	3.27285060123134
50.9608367657274	4.87135155804795	88.5042427863341	111.679184023888	97.5835729806311	26.533903445126	50.9608367271545	4.63466528379741	3.27285059946417
50.9613367657274	4.87790454407199	88.5600164169927	111.530694392388	97.4305982387396	26.5273040112112	50.9613367271545	4.63523751077317	3.27285059770159
50.9618367657274	4.88445612425488	88.6157159576304	111.382540758869	97.2791145068896	26.5207082161374	50.9618367271545	4.63580876787674	3.27285059594363
50.9623367657274	4.89100629732507	88.6713415756425	111.23472183626	97.1290593535172	26.5141160572599	50.9623367271545	4.63637905766147	3.2728505941903
50.9628367657274	4.89755506200611	88.726893437783	111.087236343005	96.9803650499396	26.5075275319394	50.9628367271545	4.63694838268358	3.27285059244159
50.9633367657274	4.90410241701657	88.7823717101682	110.940083003036	96.8329585524417	26.5009426375416	50.9633367271545	4.63751674550022	3.27285059069752
50.9638367657274	4.91064836107002	88.8377765582789	110.793260545756	96.6867615014821	26.4943613714373	50.9638367271545	4.63808414866772	3.27285058895807
50.9643367657274	4.91719289287499	88.8931081469631	110.646767706015	96.5416902384223	26.4877837310024	50.9643367271545	4.63865059473992	3.27285058722326
50.9648367657274	4.92373601113495	88.9483666404393	110.500603224089	96.3976558400641	26.4812097136179	50.9648367271545	4.63921608626664	3.27285058549306
50.9653367657274	4.93027771454824	89.0035522022984	110.35476584566	96.2545641711913	26.4746393166698	50.9653367271545	4.63978062579203	3.27285058376748
50.9658367657274	4.93681800180808	89.0586649955071	110.209254321788	96.1123159551795	26.4680725375493	50.9658367271545	4.64034421585295	3.27285058204649
50.9663367657274	4.94335687160249	89.1137051824099	110.064067408897	95.9708068626436	26.4615093736525	50.9663367271545	4.64085154332288	3.27290841937248
50.9668367657274	4.94989432261427	89.1686729247324	109.919203868751	95.8299276179721	26.4549498223805	50.9668367271545	4.64122454088717	3.27310589072598
50.9673367657274	4.95643035352102	89.2235683835837	109.77466246843	95.6895641234934	26.4483938811393	50.9673367271545	4.64145449604735	3.27345243127092
50.9678367657274	4.962964962995	89.2783917194589	109.630441980311	95.5495976009144	26.4418415473402	50.9678367271545	4.64154334778488	3.27394629160324
50.9683367657274	4.9694981497032	89.3331430922418	109.486541182047	95.4099047495733	26.4352928183992	50.9683367271545	4.64149463565945	3.27458400255717
50.9688367657274	4.97602991230727	89.3878226612079	109.342958856547	95.2703579209485	26.4287476917371	50.9688367271545	4.64131210667635	3.27536183877033
50.9693367657274	4.98256024946346	89.4424305850265	109.19969379195	95.130825308793	26.42220616478	50.9693367271545	4.64099950393485	3.27627604376824
50.9698367657275	4.98908915982264	89.4969670217634	109.05674478161	94.991171154167	26.4156682349586	50.9698367271545	4.64056053767539	3.27732286331503
50.9703367657275	4.99561664203024	89.5514321288838	108.91411062407	94.8512559645892	26.4091338997086	50.9703367271545	4.63999888439226	3.27849854910914
50.9708367657275	5.00214269472623	89.6058260632548	108.771790123046	94.710941492554	26.4026031564706	50.9708367271545	4.63931819016443	3.27979935793086
50.9713367657275	5.00866731654511	89.6601489811475	108.629782087403	94.5701061418996	26.3960760026899	50.9713367271545	4.63852207451938	3.28122155013344
50.9718367657275	5.01519050611583	89.7144010382403	108.488085331133	94.4286459727274	26.3895524358169	50.9718367271545	4.63761413426214	3.28276138808236
50.9723367657275	5.02171226206181	89.7685823896208	108.34669867334	94.2864726576884	26.3830324533065	50.9723367271545	4.63659794718358	3.28441513463795
50.9728367657275	5.02823258300091	89.822693189789	108.205620938214	94.143511310312	26.3765160526187	50.9728367271545	4.63547707563648	3.28617905169747
50.9733367657275	5.0347514675454	89.876733592659	108.064850955012	93.999698570581	26.370003231218	50.9733367271545	4.63425506997886	3.28804939880045
50.9738367657275	5.04126891430188	89.9307037515623	107.924387558039	93.8549809647664	26.3634939865739	50.9738367271545	4.63293547188551	3.29002243179927
50.9743367657275	5.04778492187137	89.98460381925	107.784229586627	93.7093135075683	26.3569883161605	50.9743367271546	4.6315218175287	3.2920944015967
50.9748367657275	5.05429948884916	90.0384339478951	107.644375885113	93.5626585121855	26.3504862174568	50.9748367271546	4.63001764062839	3.29426155295182
50.9753367657275	5.06081261382488	90.0921942890954	107.504825302823	93.4149845778392	26.3439876879462	50.9753367271546	4.6284264753724	3.29652012335608
50.9758367657275	5.06732429538243	90.1458849938756	107.365576694047	93.2662657285033	26.3374927251172	50.9758367271546	4.62675185920615	3.29886634198085
50.9763367657275	5.07383453209997	90.19950621269	107.226628918023	93.1164806803872	26.3310013264628	50.9763367271546	4.62499733549178	3.30129642869817
50.9768367657275	5.0803433225499	90.253058095425	107.087980838914	92.9656122189951	26.3245134894805	50.9768367271546	4.62316645603566	3.30380659317605
50.9773367657275	5.08685066529883	90.3065407914014	106.94963132579	92.8136466693938	26.3180292116727	50.9773367271546	4.62126278348338	3.30639303404977
50.9778367657275	5.09335655890756	90.3599544493769	106.811579252608	92.6605734457451	26.3115484905464	50.9778367271546	4.61928989358098	3.30905193817085
50.9783367657275	5.09986100193107	90.4132992175485	106.673823498193	92.5063846682106	26.3050713236131	50.9783367271546	4.61725137730068	3.31177947993472
50.9788367657275	5.10636399291849	90.4665752435551	106.536362946214	92.3510748371065	26.298597708389	50.9788367271546	4.61515084282953	3.31457182068882
50.9793367657275	5.11286553041309	90.5197826744796	106.399196485172	92.194640555695	26.2921276423948	50.9793367271546	4.61299191741875	3.31742510822213
50.9798367657275	5.11936561295223	90.5729216568515	106.262323008373	92.0370802942786	26.2856611231559	50.9798367271546	4.61077824909174	3.32033547633767
50.9803367657275	5.12586423906741	90.6259923366495	106.125741413914	91.8783941893595	26.2791981482022	50.9803367271546	4.60851350820819	3.32329904450894
50.9808367657275	5.13236140728417	90.6789948593033	105.989450604661	91.7185838725643	26.2727387150681	50.9808367271546	4.60620138888186	3.3263119176216
50.9813367657275	5.13885711612211	90.7319293696966	105.853449488229	91.5576523248258	26.2662828212925	50.9813367271546	4.60384561024916	3.32937018580154
50.9818367657275	5.1453513640949	90.7847960121691	105.717736976965	91.39560375199	26.2598304644189	50.9818367271546	4.60144991758576	3.33246992433016
50.9823367657275	5.15184414971021	90.8375949305189	105.582311987928	91.2324434785912	26.2533816419953	50.9823367271546	4.59901808326833	3.33560719364804
50.9828367657275	5.15833547146974	90.8903262680049	105.44717344287	91.0681778570337	26.2469363515741	50.9828367271546	4.59655390757812	3.33877803944773
50.9833367657275	5.16482532786916	90.9429901673493	105.312320268215	90.9028141898285	26.2404945907121	50.9833367271546	4.5940612193436	3.34197849285662
50.9838367657275	5.17131371739816	90.9955867707396	105.177751395046	90.7363606628894	26.2340563569707	50.9838367271546	4.5915438764187	3.3452045707104
50.9843367657275	5.17780063854035	91.048116219831	105.043465759076	90.5688262881948	26.2276216479157	50.9843367271546	4.58900576599365	3.34845227591799
50.9848367657275	5.18428608977333	91.1005786557491	104.90946230064	90.4002208543798	26.2211904611173	50.9848367271546	4.58645080473521	3.35171759791827
50.9853367657275	5.19077006956861	91.1529742190915	104.775739964671	90.2305548840312	26.21476279415	50.9853367271546	4.58388293875318	3.35499651322913
50.9858367657275	5.19725257639164	91.2053030499308	104.642297700678	90.0598395966578	26.2083386445929	50.9858367271546	4.58130614339007	3.35828498608927
50.9863367657275	5.20373360870176	91.2575652878162	104.509134462736	89.8880868764452	26.2019180100292	50.9863367271546	4.57872442283114	3.3615789691928
50.9868367657275	5.21021316495225	91.3097610717764	104.376249209461	89.7153092440605	26.1955008880467	50.9868367271546	4.57614180953169	3.36487440451689
50.9873367657275	5.21669124359024	91.3618905403216	104.243640903991	89.5415198318638	26.1890872762373	50.9873367271546	4.57356236345928	3.36816722424239
50.9878367657275	5.22316784305674	91.4139538314455	104.111308513974	89.3667323619949	26.1826771721975	50.9878367271546	4.57099017114812	3.37145335176741
[truncated: 138,025 more rows]
