# Supplementary material for: Multimodal cardiovascular model for hemodynamic analysis: Simulation study on mitral valve disorders
Source: PLoS One. 2021 Mar 4;16(3):e0247921. doi: 10.1371/journal.pone.0247921 (PMC7932118; doi:10.1371/journal.pone.0247921)
Supplement: S1 Data — (ZIP) [file pone.0247921.s001.zip › Code Version 2/MRPlot.m]

clear all
clc
%% Mitral Regurgitation plot
%% load CSV file
% normal
T_nor = dlmread('CVS_Normal_PLOSONE.csv',',',1,0);
% Mild MS
T_mildMR = dlmread('CVS_mildMR_PLOSONE.csv',',',1,0);
% Moderate MS
T_modMR = dlmread('CVS_modMR_PLOSONE.csv',',',1,0);
% Severe MS
T_sevMR = dlmread('CVS_sevMR_PLOSONE.csv',',',1,0);

% PV-loop MR
figure;
plot(T_nor(end-2000:end,7),T_nor(end-2000:end,3),'g')
hold on
plot(T_mildMR(end-2000:end,3),T_mildMR(end-2000:end,2),'m')
hold on
plot(T_modMR(end-2000:end,3),T_modMR(end-2000:end,2),'b')
hold on
plot(T_sevMR(end-2000:end,3),T_sevMR(end-2000:end,2),'r')
grid on
xlabel('Volume at Left Ventricle (mL)')
ylabel('Pressure in Left Ventricle (mmHg)')
legend('Normal','Mild MR','Mod MR','Sev MR')

% diameter
Val = 220000-100000;
figure;
subplot(2,1,1)
plot(T_nor(Val+100000:end,12),T_nor(Val+100000:end,13),'g');
hold on
plot(T_mildMR(Val:end,7),T_mildMR(Val:end,8),'m');
hold on
plot(T_modMR(Val:end,7),T_modMR(Val:end,8),'b');
hold on
plot(T_sevMR(Val:end,7),T_sevMR(Val:end,8)-0.5,'r');
axis([118 120 2.6 6])
grid 
ylabel('la diameter (in cm)')
legend('Normal','mild MR','Mod MR','Severe MR')
subplot(2,1,2)
plot(T_nor(Val+100000:end,12),T_nor(Val+100000:end,14),'g');
hold on
plot(T_mildMR(Val:end,7),T_mildMR(Val:end,9),'m');
hold on
plot(T_modMR(Val:end,7),T_modMR(Val:end,9),'b');
hold on
plot(T_sevMR(Val:end,7),T_sevMR(Val:end,9),'r');
axis([118 120 1.5 6])
grid 
ylabel('lv diameter (in cm)')
xlabel('Time (sec)')


% PPG
startVal = 220000-100000;
endVal = 239350-100000;

figure;
plot(T_nor(startVal+100000:endVal+100000,1),T_nor(startVal+100000:endVal+100000,10),'g')
hold on
plot(T_mildMR(startVal:endVal,1),T_mildMR(startVal:endVal,5),'m')
hold on
plot(T_modMR(startVal:endVal,1),T_modMR(startVal:endVal,5),'b')
hold on
plot(T_sevMR(startVal:endVal,1),T_sevMR(startVal:endVal,5),'r')
axis([117.8 119.4 30 140])
grid on
xlabel('Time (sec)')
ylabel('PPG Signal')
legend('Normal','Mild MR','Moderate MR','Severe MR')

% Mitral Flow
scaleFac = 100;
figure;
plot(T_nor(end-8000:end,1),(T_nor(end-8000:end,9)/max(T_nor(end-8000:end,9)))*scaleFac,'g')
hold on
plot(T_nor(end-8000:end,1),(T_mildMR(end-8000:end,4)/max(T_nor(end-8000:end,9)))*scaleFac,'m')
hold on
plot(T_nor(end-8000:end,1),(T_modMR(end-8000:end,4)/max(T_nor(end-8000:end,9)))*scaleFac,'b')
hold on
plot(T_nor(end-8000:end,1),(T_sevMR(end-8000:end,4)/max(T_nor(end-8000:end,9)))*scaleFac,'r')
grid on
xlabel('Time (sec)')
ylabel('Flow through Mitral Valve')
legend('Normal','Mild MR','Severe MR','Very Severe MR')
