# Supplementary material for: Multimodal cardiovascular model for hemodynamic analysis: Simulation study on mitral valve disorders
Source: PLoS One. 2021 Mar 4;16(3):e0247921. doi: 10.1371/journal.pone.0247921 (PMC7932118; doi:10.1371/journal.pone.0247921)
Supplement: S1 Data — (ZIP) [file pone.0247921.s001.zip › Code Version 2/MSPlot.m]

clear all
clc
%% Mitral Stenosis plot
%% load CSV file
% normal
T_nor = dlmread('CVS_Normal_PLOSONE.csv',',',1,0);
% Mild MS
T_mildMS = dlmread('CVS_mildMS_PLOSONE.csv',',',1,0);
% Severe MS
T_sevMS = dlmread('CVS_modMS_PLOSONE.csv',',',1,0);
% Very Severe MS
T_vSevMS = dlmread('CVS_verySevMS_PLOSONE.csv',',',1,0);

% diameter plot
strInd2 = 236100-100000;
endInd2 = 239500-100000;
figure;
subplot(2,1,1)
plot(T_nor(strInd2+100000:endInd2+100000,12),T_nor(strInd2+100000:endInd2+100000,13),'g');
hold on
plot(T_mildMS(strInd2:endInd2,7),T_mildMS(strInd2:endInd2,8),'m');
hold on
plot(T_sevMS(strInd2:endInd2,7),T_sevMS(strInd2:endInd2,8),'b');
hold on
plot(T_vSevMS(strInd2:endInd2,7),T_vSevMS(strInd2:endInd2,8),'r');
grid
ylabel('la diameter (in cm)')
legend('Normal','mild MS','Severe MS','Very Severe MS')
subplot(2,1,2)
plot(T_nor(strInd2+100000:endInd2,12),T_nor(strInd2+100000:endInd2,14),'g');
hold on
plot(T_mildMS(strInd2:endInd2,7),T_mildMS(strInd2:endInd2,9),'m');
hold on
plot(T_sevMS(strInd2:endInd2,7),T_sevMS(strInd2:endInd2,9),'b');
hold on
plot(T_vSevMS(strInd2:endInd2,7),T_vSevMS(strInd2:endInd2,9),'r');
grid
ylabel('lv diameter (in cm)')
xlabel('Time (sec)')

% Mitral Flow
scaleFac = 250;
figure;
plot(T_nor(end-8000:end,1),(T_nor(end-8000:end,9)/max(T_nor(end-8000:end,9)))*scaleFac,'g')
hold on
plot(T_nor(end-8000:end,1),(T_mildMS(end-8000:end,4)/max(T_nor(end-8000:end,9)))*scaleFac,'m')
hold on
plot(T_nor(end-8000:end,1),(T_sevMS(end-8000:end,4)/max(T_nor(end-8000:end,9)))*scaleFac,'b')
hold on
plot(T_nor(end-8000:end,1),(T_vSevMS(end-8000:end,4)/max(T_nor(end-8000:end,9)))*scaleFac,'r')
grid on
xlabel('Time (sec)')
ylabel('Flow through Mitral Valve')
legend('Normal','Mild MS','Severe MS','Very Severe MS')

% PV-loop
figure;
plot(T_nor(end-2000:end,7),T_nor(end-2000:end,3),'g')
hold on
plot(T_mildMS(end-2000:end,3),T_mildMS(end-2000:end,2),'m')
hold on
plot(T_sevMS(end-2000:end,3),T_sevMS(end-2000:end,2),'b')
hold on
plot(T_vSevMS(end-2000:end,3),T_vSevMS(end-2000:end,2),'r')
hold off
grid
xlabel('Volume at Left Ventricle (mL)')
ylabel('Pressure in Left Ventricle (mmHg)')
legend('Normal','Mild MS','Severe MS','Very Severe MS')

% PPG
strInd3 = 235650-100000;
endInd3 = 238870-100000;

figure;
plot(T_nor(strInd3+100000:endInd3+100000,1),T_nor(strInd3+100000:endInd3+100000,10),'g')
hold on
plot(T_mildMS(strInd3:endInd3,1),T_mildMS(strInd3:endInd3,5),'m')
hold on
plot(T_sevMS(strInd3:endInd3,1),T_sevMS(strInd3:endInd3,5),'b')
hold on
plot(T_vSevMS(strInd3:endInd3,1),T_vSevMS(strInd3:endInd3,5),'r')
grid
xlabel('Time (sec)')
ylabel('PPG signal')
legend('Normal','Mild MS','Severe MS','Very Severe MS')
