# Supplementary material for: Multimodal cardiovascular model for hemodynamic analysis: Simulation study on mitral valve disorders
Source: PLoS One. 2021 Mar 4;16(3):e0247921. doi: 10.1371/journal.pone.0247921 (PMC7932118; doi:10.1371/journal.pone.0247921)
Supplement: S1 Data — (ZIP) [file pone.0247921.s001.zip › Code Version 2/normalPlot.m]

clear all
clc
%% load CSV file
% normal
T_nor = dlmread('CVS_Normal_PLOSONE.csv',',',1,0);

%% plot the activation function for cardiac compliances 
strInd1 = 1300;
endInd1 = 2500;
figure(1)
plot(T_nor(strInd1:endInd1,15),T_nor(strInd1:endInd1,16),'m')
hold on
plot(T_nor(strInd1:endInd1,15),T_nor(strInd1:endInd1,17)/2,'b')
hold on
plot(T_nor(strInd1:endInd1,15),T_nor(strInd1:endInd1,18)/2,'g')
hold on
plot(T_nor(strInd1:endInd1,15),T_nor(strInd1:endInd1,19),'--r')
grid on
xlabel('Time (sec)')
ylabel('Activation function')
legend('lv activation','la activation','ra activation','rv activation')

%% plot Pressure and volume 
strInd2 = 236100;
endInd2 = 239500;
figure(2)
subplot(2,1,1)
plot(T_nor(strInd2:endInd2,1),T_nor(strInd2:endInd2,3),'b')
hold on
plot(T_nor(strInd2:endInd2,1),T_nor(strInd2:endInd2,2),'r')
hold on
plot(T_nor(strInd2:endInd2,1),T_nor(strInd2:endInd2,4),'g')
grid
ylabel('Pressure (mmHg.)')
legend('P_{lv}','P_{la}','P_{sa}')
subplot(2,1,2)
plot(T_nor(strInd2:endInd2,1),T_nor(strInd2:endInd2,7),'b')
hold on
plot(T_nor(strInd2:endInd2,1),T_nor(strInd2:endInd2,6),'r')
grid
xlabel('Time (sec)')
ylabel('Volume (mL.)')
legend('V_{lv}','V_{la}')

%% plot PV-loops
figure(3)
plot(T_nor(end-2000:end,7),T_nor(end-2000:end,3),'g')
hold on
plot(T_nor(end-20000:end,8),T_nor(end-20000:end,5),'r')
grid
xlabel('Volume (mL.)')
ylabel('Pressure (mmHg.)')
legend('left ventricle (lv)','right ventricle (rv)')

% steady-state plot
figure(4)
plot(T_nor(:,7),T_nor(:,3),'b')
grid
xlabel('Left Ventricle Volume (mL.)')
ylabel('Left Ventricle Pressure (mmHg.)')
